# Supplementary material for: Gene expression profiling identifies pathways involved in seed maturation of Jatropha curcas
Source: BMC Genomics. 2020 Apr 9;21:290. doi: 10.1186/s12864-020-6666-1 (PMC7146973; doi:10.1186/s12864-020-6666-1)
Supplement: Supplementary file 11 — Additional file 11: Table S1. Sequence comparison between obtained contigs and the Jatropha transcriptomic sequences of Kazusa DNA Research Institute (JAT_r4.5, ftp://ftp.kazusa.or.jp/pub/Jatropha/), as well as Chinese Academy of Sciences (JatCur_1.0, ftp://ftp.ncbi.nih.gov/ genomes/Jatropha_curcas/). [file 12864_2020_6666_MOESM11_ESM.xlsx]

## Sheet: Table_S1
Table S1. Sequence comparison between obtained contigs and the Jatropha transcriptomic sequences of Kazusa DNA Research Institute (JAT_r4.5, ftp://ftp.kazusa.or.jp/pub/Jatropha/), as well as Chinese Academy of Sciences (JatCur_1.0, ftp://ftp.ncbi.nih.gov/ genomes/Jatropha_curcas/).
query id	CAS 1.0										JAT 4.5
	subject id	% identity	alignment length	q. start	q. end	s. start	s. end	evalue	bit score	% query coverage per subject	subject id	% identity	alignment length	q. start	q. end	s. start	s. end	evalue	bit score	% query coverage per subject
contig00001	NC_012224.1_cds_YP_002720176.1_32547	100.000	37	1	37	430	394	1.00e-10	68.0	6	Jcr4U33354.10	100.000	150	362	511	150	1	5.72e-72	271	22
contig00002	NC_012224.1_cds_YP_002720176.1_32547	99.744	391	370	760	1	391	0.0	701	51	Jcr4S01235.20	93.137	102	547	648	1	102	4.42e-36	153	13
contig00003	NW_012124208.1_cds_XP_012070966.1_10031	84.810	237	405	625	190	426	2.45e-70	267	26	Jcr4S00555.50	100.000	253	373	625	1	253	8.83e-128	457	30
contig00004											Jcr4S16138.30	100.000	731	156	886	731	1	0.0	1319	61
contig00006	NW_012124213.1_cds_XP_012071600.1_10600	100.000	1296	133	1428	1	1296	0.0	2338	75	Jcr4S12569.10	100.000	587	842	1428	332	918	0.0	1059	34
contig00007	NW_012124173.1_cds_XP_012067981.1_6982	100.000	1320	63	1382	1	1320	0.0	2381	90	Jcr4S00223.70	100.000	1320	63	1382	1	1320	0.0	2381	90
contig00008	NW_012124217.1_cds_XP_020534861.1_10709	69.626	214	681	880	249	41	2.52e-15	84.2	16	Jcr4S22694.10	87.432	183	1004	1186	307	489	4.14e-58	227	14
contig00009	NW_012124138.1_cds_XP_020533049.1_4910	85.000	40	368	407	1272	1311	3.43e-04	46.4	6	Jcr4S00243.20	85.000	40	368	407	1188	1227	4.32e-04	46.4	6
contig00010	NW_012125068.1_cds_NP_001295725.1_28077	100.000	614	329	942	759	146	0.0	1108	65	Jcr4S03895.40	100.000	614	329	942	987	374	0.0	1108	65
contig00011	NW_012125068.1_cds_NP_001295725.1_28077	100.000	145	2	146	145	1	1.67e-69	262	30	Jcr4S03895.40	100.000	263	2	264	373	111	1.84e-133	475	55
contig00012	NW_012124606.1_cds_XP_012082031.1_21180	100.000	1083	12	1094	1083	1	0.0	1954	82	Jcr4S03357.10	100.000	1083	12	1094	1083	1	0.0	1954	82
contig00013	NW_012124487.1_cds_XP_012080394.1_19595	100.000	1329	179	1507	1440	112	0.0	2397	88	Jcr4S06081.30	100.000	835	673	1507	946	112	0.0	1507	55
contig00014	NW_012124088.1_cds_XP_020539392.1_2425	100.000	549	548	1096	549	1	0.0	991	42	Jcr4S00750.50	100.000	549	548	1096	549	1	0.0	991	42
contig00015	NW_012124637.1_cds_XP_020538478.1_22359	100.000	1428	209	1636	1428	1	0.0	2576	85	Jcr4S07849.40	99.582	956	209	1160	1338	383	0.0	1697	57
contig00016	NW_012124448.1_cds_XP_012079368.1_18558	100.000	825	338	1162	825	1	0.0	1489	64	Jcr4S02150.50	94.995	919	244	1162	873	1	0.0	1488	71
contig00017	NW_012124072.1_cds_XP_012068245.1_702	100.000	417	136	552	1	417	0.0	753	76	Jcr4S00024.10	100.000	62	279	340	62	1	2.78e-24	113	11
contig00018	NW_012124346.1_cds_XP_012075370.1_14404	100.000	628	244	871	804	177	0.0	1133	72	Jcr4S01522.10	96.166	652	244	871	828	177	0.0	1067	72
contig00019	NW_012124581.1_cds_XP_012081549.1_20706	100.000	81	223	303	396	316	5.64e-35	147	27	Jcr4S02185.60	90.323	31	272	302	1344	1372	0.008	41.0	10
contig00020	NW_012124581.1_cds_XP_020537957.1_20704	100.000	81	350	430	339	259	8.19e-35	147	19
contig00026	NW_012125068.1_cds_XP_020540399.1_28084	100.000	666	408	1073	2838	2173	0.0	1202	62	Jcr4S03895.60	100.000	381	566	946	550	170	0.0	688	36
contig00027	NW_012124111.1_cds_XP_012064890.1_3769	100.000	858	236	1093	858	1	0.0	1548	70	Jcr4S03287.30	100.000	513	581	1093	513	1	0.0	926	42
contig00028	NW_012124111.1_cds_XP_012064743.1_3581	79.245	53	154	206	1270	1317	0.002	42.8	13	Jcr4U38792.10	79.245	53	154	206	1270	1317	0.003	42.8	13
contig00029											Jcr4S01584.30	86.111	36	538	573	344	379	0.010	43.7	3
contig00031	NW_012124359.1_cds_XP_020536114.1_14871	100.000	566	1	566	566	1	0.0	1021	80	Jcr4S00852.70	100.000	566	1	566	566	1	0.0	1021	80
contig00032	NW_012124331.1_cds_XP_020535755.1_13696	100.000	1052	1	1052	317	1368	0.0	1898	90	Jcr4S06747.20	99.905	1057	1	1057	17	1073	0.0	1902	91
contig00034	NW_012124182.1_cds_XP_012068855.1_7825	100.000	387	248	634	387	1	0.0	699	30	Jcr4S02443.40	100.000	310	325	634	310	1	1.55e-158	560	24
contig00035	NW_012126005.1_cds_XP_020541414.1_32035	87.500	32	1141	1172	263	232	0.029	41.0	2	Jcr4S27885.10	98.662	299	737	1035	399	101	4.12e-147	522	22
contig00036	NW_012124487.1_cds_XP_012080340.1_19519	100.000	270	203	472	1	270	3.64e-137	488	36	Jcr4S04424.20	100.000	282	191	472	244	525	1.41e-143	509	38
contig00037	NW_012124848.1_cds_XP_012086819.1_26136	100.000	1212	274	1485	1	1212	0.0	2186	69	Jcr4S00535.130	100.000	702	274	975	1	702	0.0	1267	40
contig00038	NW_012124208.1_cds_NP_001298118.1_9585	100.000	583	1	583	447	1029	0.0	1052	57	Jcr4S04670.20	100.000	583	1	583	447	1029	0.0	1052	57
contig00040	NW_012124111.1_cds_XP_012064946.1_3845	100.000	465	1	465	465	1	0.0	839	78	Jcr4S03989.30	100.000	465	1	465	465	1	0.0	839	78
contig00041	NW_012124111.1_cds_XP_012064946.1_3845	100.000	460	219	678	1053	594	0.0	830	68	Jcr4S03989.30	100.000	460	219	678	1053	594	0.0	830	68
contig00042	NW_012124637.1_cds_XP_012082800.1_21921	100.000	594	213	806	1	594	0.0	1072	65	Jcr4S01590.90	100.000	594	213	806	1	594	0.0	1072	65
contig00043	NW_012124173.1_cds_XP_012068237.1_7237	100.000	753	195	947	753	1	0.0	1359	71	Jcr4S01525.20	100.000	753	195	947	753	1	0.0	1359	71
contig00044	NW_012124082.1_cds_XP_012078176.1_1740	100.000	1518	44	1561	1	1518	0.0	2738	86	Jcr4S00685.50	100.000	1518	44	1561	1	1518	0.0	2738	86
contig00046	NW_012124394.1_cds_XP_012076680.1_15760	100.000	206	1	206	206	1	9.24e-103	372	58	Jcr4S00021.40	100.000	206	1	206	206	1	1.16e-102	372	58
contig00049	NW_012124343.1_cds_XP_012075140.1_14191	100.000	773	223	995	948	176	0.0	1395	78	Jcr4S01686.20	100.000	416	223	638	423	8	0.0	751	42
contig00050	NW_012124637.1_cds_XP_012083243.1_22403	100.000	926	1	926	485	1410	0.0	1671	83	Jcr4S13195.50	100.000	926	1	926	485	1410	0.0	1671	83
contig00051											Jcr4S04267.20	100.000	32	4	35	865	834	8.10e-08	59.0	4
contig00052	NW_012124143.1_cds_XP_012066451.1_5352	72.115	208	401	602	504	711	1.27e-24	115	19	Jcr4S17942.10	100.000	332	291	622	1	332	1.49e-170	600	31
contig00053	NW_012124389.1_cds_XP_012076193.1_15274	100.000	398	1	398	398	1	0.0	719	57	Jcr4S07572.20	99.497	398	1	398	398	1	0.0	710	57
contig00054	NC_012224.1_cds_YP_002720136.1_32507	99.563	229	1	229	343	115	2.48e-113	409	35	Jcr4S22955.10	89.820	167	1	167	210	44	7.38e-58	225	25
contig00055											Jcr4S05511.10	99.758	414	1	414	414	1	0.0	743	76
contig00056	NW_012124357.1_cds_XP_012075745.1_14582	100.000	1602	26	1627	1	1602	0.0	2890	90	Jcr4S01145.20	99.932	1475	93	1567	59	1533	0.0	2656	83
contig00057	NW_012125302.1_cds_XP_012090368.1_29770	99.858	703	566	1268	1533	831	0.0	1264	55	Jcr4S01196.20	99.834	604	567	1170	1436	833	0.0	1086	48
contig00058	NW_012124616.1_cds_XP_012082257.1_21385	100.000	295	369	663	750	456	8.67e-151	533	44	Jcr4S00717.10	100.000	295	369	663	750	456	1.09e-150	533	44
contig00059	NW_012124616.1_cds_XP_012082257.1_21385	100.000	104	1	104	418	315	5.25e-48	188	100	Jcr4S00717.10	100.000	104	1	104	418	315	6.64e-48	188	100
contig00060	NW_012125068.1_cds_XP_012089074.1_28473	100.000	60	115	174	567	508	7.62e-24	109	34	Jcr4S00099.60	100.000	60	115	174	567	508	9.57e-24	109	34
contig00062	NW_012125068.1_cds_XP_012089074.1_28473	100.000	421	1	421	507	87	0.0	760	100	Jcr4S00099.60	100.000	421	1	421	507	87	0.0	760	100
contig00063	NW_012124082.1_cds_XP_020536861.1_1573	100.000	818	1	818	656	1473	0.0	1476	91	Jcr4S04155.20	99.635	821	1	818	440	1260	0.0	1466	91
contig00064	NW_012124135.1_cds_XP_012065973.1_4857	100.000	623	1	623	623	1	0.0	1124	94	Jcr4S00991.50	100.000	311	1	311	311	1	2.26e-159	562	47
contig00066											Jcr4S02866.40	94.915	59	183	241	366	308	5.95e-18	94.2	5
contig00067	NW_012125229.1_cds_XP_012089751.1_29094	100.000	526	211	736	1545	1020	0.0	949	71	Jcr4S00329.50	100.000	331	406	736	1284	954	3.49e-170	598	45
contig00068	NW_012125229.1_cds_XP_012089751.1_29094	100.000	726	1	726	1019	294	0.0	1310	99	Jcr4S00329.50	99.718	354	1	354	953	600	0.0	635	49
contig00070	NW_012124173.1_cds_XP_012068024.1_7017	100.000	873	207	1079	1317	445	0.0	1575	81	Jcr4S00284.110	100.000	849	207	1055	849	1	0.0	1532	79
contig00071	NW_012124173.1_cds_XP_012068024.1_7017	100.000	444	1	444	444	1	0.0	801	86	Jcr4S00284.120	100.000	444	1	444	444	1	0.0	801	86
contig00073	NW_012124487.1_cds_XP_012080293.1_19463	100.000	60	4	63	129	188	6.29e-24	109	41	Jcr4S26818.10	100.000	60	4	63	129	188	7.96e-24	109	41
contig00074	NW_012124057.1_cds_XP_012081580.1_186	100.000	465	34	498	1	465	0.0	839	43	Jcr4S11586.10	100.000	411	34	444	1	411	0.0	742	38
contig00075											Jcr4S12602.20	100.000	27	101	127	501	475	1.14e-05	50.0	11
contig00076	NW_012124217.1_cds_XP_012071743.2_10762	100.000	1593	25	1617	1	1593	0.0	2874	90	Jcr4S09411.20	100.000	869	121	989	1	869	0.0	1568	49
contig00077	NW_012124075.1_cds_XP_012073625.1_1260	99.760	417	1	417	451	867	0.0	748	42	Jcr4S02128.40	100.000	417	1	417	469	885	0.0	753	42
contig00078	NW_012124111.1_cds_XP_012065110.1_3711	87.097	31	392	422	743	713	0.048	39.2	5	Jcr4S00114.120	100.000	312	244	555	312	1	6.39e-160	563	47
contig00080	NW_012124217.1_cds_XP_012071922.1_10954	100.000	1119	466	1584	1	1119	0.0	2019	63	Jcr4S00296.30	99.902	1023	466	1487	1	1023	0.0	1838	57
contig00081	NW_012124772.1_cds_XP_012085981.1_25216	100.000	370	1	370	370	1	0.0	668	48	Jcr4S00947.40	100.000	316	55	370	316	1	5.10e-162	571	41
contig00082	NW_012124237.1_cds_XP_012072693.1_11679	95.833	24	229	252	494	517	0.018	40.1	9	Jcr4S02183.30	95.833	24	229	252	494	517	0.023	40.1	9
contig00083	NW_012124182.1_cds_XP_012068648.1_7587	100.000	801	232	1032	1	801	0.0	1445	57	Jcr4S02940.50	100.000	801	232	1032	1	801	0.0	1445	57
contig00084	NW_012124072.1_cds_XP_012067927.1_656	100.000	387	2	388	1	387	0.0	699	60	Jcr4S00166.130	100.000	387	2	388	1	387	0.0	699	60
contig00085	NW_012124748.1_cds_XP_012085563.1_24814	100.000	963	111	1073	963	1	0.0	1737	69	Jcr4S00066.210	100.000	963	111	1073	963	1	0.0	1737	69
contig00086	NW_012124074.1_cds_XP_012071670.1_1051	100.000	822	234	1055	1	822	0.0	1483	62	Jcr4S02302.40	100.000	822	234	1055	1	822	0.0	1483	62
contig00087	NW_012124637.1_cds_XP_012083473.1_22660	75.000	108	311	416	647	547	2.15e-12	73.4	17	Jcr4S01974.110	75.000	108	311	416	617	517	2.72e-12	73.4	17
contig00088											Jcr4U31246.20	76.316	76	10	85	342	268	1.26e-06	53.6	24
contig00089											Jcr4S00761.20	71.822	472	1	470	508	39	8.18e-62	238	100
contig00090	NW_012124095.1_cds_XP_012088851.1_2875	100.000	1482	153	1634	1	1482	0.0	2673	76	Jcr4S11460.20	100.000	1482	153	1634	1	1482	0.0	2673	76
contig00091	NW_012124275.1_cds_XP_020535380.1_12625	92.000	25	46	70	1710	1734	0.038	37.4	15
contig00092	NW_012124074.1_cds_XP_012069318.1_779	85.714	35	3	37	326	292	0.021	41.9	4	Jcr4S00733.50	85.714	35	3	37	326	292	0.026	41.9	4
contig00093	NW_012124217.1_cds_XP_012071752.1_10775	100.000	1180	92	1271	1581	402	0.0	2129	93	Jcr4S05038.20	100.000	1180	92	1271	1581	402	0.0	2129	93
contig00094	NW_012125517.1_cds_XP_012092267.1_31799	100.000	345	150	494	345	1	5.60e-178	623	58	Jcr4S00053.190	100.000	240	150	389	240	1	7.10e-121	434	40
contig00097	NW_012124464.1_cds_XP_012079659.1_18793	100.000	573	276	848	573	1	0.0	1034	66	Jcr4S00117.30	77.609	527	295	820	563	38	3.42e-114	412	60
contig00099	NW_012124345.1_cds_XP_012075249.1_14304	100.000	180	529	708	1	180	2.50e-88	325	25	Jcr4S03352.10	100.000	91	529	619	1	91	6.50e-40	165	13
contig00101	NW_012124208.1_cds_XP_012070984.1_10057	100.000	1187	1	1187	329	1515	0.0	2141	84	Jcr4S20471.10	100.000	551	584	1134	1	551	0.0	994	39
contig00102	NC_012224.1_cds_YP_002720114.1_32485	100.000	606	705	1310	1	606	0.0	1094	29	Jcr4S03304.60	84.234	222	1081	1302	17	238	8.88e-63	243	11
contig00103											Jcr4S18041.10	84.483	116	1	108	125	237	1.23e-23	112	16
contig00104	NW_012124208.1_cds_XP_012070800.1_9852	99.904	1044	163	1205	1044	1	0.0	1875	70	Jcr4S01217.10	100.000	544	662	1205	544	1	0.0	982	37
contig00105	NW_012124370.1_cds_XP_012075913.1_14968	100.000	1438	99	1536	1438	1	0.0	2594	90	Jcr4S01032.20	100.000	1371	163	1533	1371	1	0.0	2473	86
contig00106	NW_012124394.1_cds_XP_012076394.1_15475	100.000	465	1096	1560	465	1	0.0	839	27	Jcr4S00496.50	100.000	465	1096	1560	465	1	0.0	839	27
contig00107	NW_012124966.1_cds_XP_012087952.1_27305	100.000	179	1	179	579	401	1.97e-88	324	100	Jcr4S00688.30	100.000	178	2	179	578	401	8.64e-88	322	99
contig00110	NW_012124966.1_cds_XP_012087952.1_27305	100.000	426	40	465	1005	580	0.0	769	92	Jcr4S00688.30	100.000	426	40	465	1098	673	0.0	769	92
contig00111	NW_012124138.1_cds_XP_012066106.1_5004	100.000	445	1	445	1317	1761	0.0	803	71	Jcr4S00532.20	100.000	445	1	445	1230	1674	0.0	803	71
contig00112	NW_012125229.1_cds_XP_012089819.1_29165	100.000	684	119	802	1	684	0.0	1234	59	Jcr4S02821.20	100.000	684	119	802	1	684	0.0	1234	59
contig00113	NW_012124637.1_cds_XP_012082731.1_21853	100.000	262	1	262	262	1	3.64e-133	473	75	Jcr4S00141.170	100.000	228	35	262	228	1	1.31e-114	412	65
contig00114	NW_012124503.1_cds_NP_001292927.1_19952	100.000	326	1	326	326	1	6.41e-168	589	95	Jcr4S14271.10	100.000	325	2	326	325	1	2.82e-167	587	95
contig00115	NW_012124095.1_cds_XP_012088132.1_2769	100.000	879	1	879	879	1	0.0	1586	87	Jcr4S02553.20	100.000	879	1	879	879	1	0.0	1586	87
contig00116	NW_012124606.1_cds_XP_012082097.1_21240	100.000	582	1	582	582	1	0.0	1050	92	Jcr4S04817.20	94.545	440	143	582	435	1	0.0	699	69
contig00117	NW_012124748.1_cds_XP_012085670.1_24956	100.000	426	78	503	1	426	0.0	769	78	Jcr4S04097.30	99.660	294	78	370	1	294	1.62e-147	523	54
contig00118	NW_012130064.1_cds_XP_012092997.1_32417	100.000	720	183	902	1	720	0.0	1299	55	Jcr4S01470.10	100.000	720	183	902	1	720	0.0	1299	55
contig00119	NW_012124173.1_cds_XP_012068033.1_7025	100.000	657	487	1143	657	1	0.0	1186	41	Jcr4S02360.50	100.000	653	491	1143	653	1	0.0	1178	41
contig00120											Jcr4S03599.60	100.000	111	1	111	111	1	1.02e-50	201	14
contig00121	NW_012124217.1_cds_XP_020534784.1_10758	99.936	1563	68	1630	1	1563	0.0	2815	89	Jcr4S00030.200	99.936	1563	68	1630	1	1563	0.0	2815	89
contig00124	NW_012125517.1_cds_XP_012091996.1_31467	100.000	392	377	768	633	242	0.0	708	51	Jcr4S03557.40	100.000	392	377	768	633	242	0.0	708	51
contig00125	NW_012125517.1_cds_XP_012091996.1_31467	100.000	216	148	363	1	216	3.54e-108	390	60	Jcr4S03557.40	100.000	216	148	363	1	216	4.46e-108	390	60
contig00126	NW_012124086.1_cds_XP_012080873.1_1971	99.820	555	7	561	1056	502	0.0	997	99	Jcr4S19775.20	100.000	351	211	561	852	502	0.0	634	63
contig00127	NW_012124848.1_cds_XP_012086711.1_26008	100.000	356	1	356	356	1	0.0	643	56	Jcr4S04506.30	98.319	357	1	356	353	1	1.36e-174	613	56
contig00128	NW_012124095.1_cds_XP_012088487.1_2816	100.000	1059	354	1412	1	1059	0.0	1911	73	Jcr4S02999.60	100.000	925	486	1410	1	925	0.0	1669	63
contig00129	NW_012125464.1_cds_XP_012091143.1_30480	100.000	651	166	816	651	1	0.0	1175	67	Jcr4S02862.70	100.000	651	166	816	651	1	0.0	1175	67
contig00130	NW_012124827.1_cds_XP_012086431.1_25688	100.000	807	364	1170	1308	502	0.0	1456	69	Jcr4S01602.30	100.000	807	364	1170	1086	280	0.0	1456	69
contig00132	NW_012124746.1_cds_XP_012085020.1_24174	100.000	615	100	714	1	615	0.0	1110	61	Jcr4S12632.10	100.000	437	278	714	23	459	0.0	789	43
contig00133	NW_012124082.1_cds_XP_012078252.1_1746	100.000	347	400	746	1	347	5.78e-179	627	47	Jcr4S00685.60	100.000	347	400	746	1	347	7.29e-179	627	47
contig00134	NW_012124649.1_cds_XP_012084112.1_23325	100.000	1500	89	1588	1500	1	0.0	2706	92	Jcr4S00851.70	97.600	1500	89	1588	1464	1	0.0	2571	92
contig00135	NW_012124821.1_cds_XP_012086320.1_25574	99.700	999	99	1097	999	1	0.0	1789	82	Jcr4S03050.20	100.000	750	99	848	756	7	0.0	1353	61
contig00136	NW_012124448.1_cds_XP_012079359.1_18549	100.000	465	92	556	1	465	0.0	839	84	Jcr4U28965.10	100.000	465	92	556	1	465	0.0	839	84
contig00138	NW_012124900.1_cds_XP_012087603.1_26940	100.000	1266	18	1283	1266	1	0.0	2284	94	Jcr4S07908.10	99.912	1130	154	1283	1130	1	0.0	2034	84
contig00139	NW_012124173.1_cds_NP_001295653.1_6760	100.000	309	330	638	309	1	2.61e-158	558	39	Jcr4S01307.20	89.968	309	330	638	309	1	7.26e-116	418	39
contig00140	NW_012125229.1_cds_XP_012089727.1_29067	100.000	263	1	263	263	1	1.09e-133	475	72	Jcr4S00262.60	100.000	263	1	263	263	1	1.37e-133	475	72
contig00142	NW_012124111.1_cds_XP_012065039.1_3958	100.000	174	1	174	332	505	2.33e-85	315	46	Jcr4S03108.20	100.000	174	1	174	377	550	2.93e-85	315	46
contig00143	NW_012124111.1_cds_XP_012064996.1_3909	100.000	459	303	761	1	459	0.0	829	50	Jcr4S03867.20	100.000	459	303	761	1	459	0.0	829	50
contig00144	NW_012124394.1_cds_XP_012077048.1_16147	100.000	918	336	1253	981	64	0.0	1656	73	Jcr4S00051.90	99.695	328	336	663	615	288	1.09e-166	588	26
contig00145	NW_012124383.1_cds_XP_012076080.1_15145	100.000	1266	364	1629	1266	1	0.0	2284	68	Jcr4S06418.10	100.000	1266	364	1629	1266	1	0.0	2284	68
contig00146	NW_012124087.1_cds_XP_012082696.1_2209	100.000	1497	97	1593	1	1497	0.0	2700	87	Jcr4S08696.10	100.000	1473	121	1593	1	1473	0.0	2657	85
contig00147	NW_012124637.1_cds_XP_012083242.1_22402	100.000	882	290	1171	882	1	0.0	1591	71	Jcr4S13195.40	100.000	882	290	1171	882	1	0.0	1591	71
contig00148	NW_012124153.1_cds_XP_020533263.1_5537	84.783	46	868	912	54	98	0.002	45.5	4	Jcr4S06777.10	82.609	46	868	912	75	119	0.032	41.0	4
contig00150	NW_012124141.1_cds_XP_012066411.1_5249	92.683	41	1262	1302	79	39	3.84e-08	61.7	2	Jcr4U39226.20	98.678	227	675	901	227	1	5.15e-109	397	13
contig00151	NW_012124637.1_cds_XP_012083402.1_22586	100.000	1314	160	1473	1314	1	0.0	2370	85	Jcr4S01650.50	99.620	1315	160	1473	1311	1	0.0	2345	85
contig00152	NW_012124106.1_cds_XP_012093179.1_3311	100.000	624	348	971	624	1	0.0	1126	56	Jcr4S04160.20	93.590	624	348	971	585	1	0.0	976	56
contig00153	NW_012124487.1_cds_XP_012080023.1_19160	100.000	1032	277	1308	1032	1	0.0	1862	61	Jcr4S00933.20	100.000	894	364	1257	894	1	0.0	1613	53
contig00154	NW_012124064.1_cds_XP_012065716.1_444	100.000	960	5	964	960	1	0.0	1732	67	Jcr4S15066.10	100.000	1031	5	1035	1272	242	0.0	1860	72
contig00155	NW_012124189.1_cds_XP_012069688.1_8691	100.000	1072	261	1332	1	1072	0.0	1934	80	Jcr4S00230.120	100.000	924	393	1316	1	924	0.0	1667	69
contig00157	NW_012125302.1_cds_XP_012090009.1_29361	100.000	777	239	1015	777	1	0.0	1402	65	Jcr4S00003.410	100.000	732	239	970	732	1	0.0	1321	61
contig00158	NW_012124748.1_cds_XP_012085213.1_24381	99.929	1409	4	1411	3191	4599	0.0	2534	90	Jcr4S00209.100	100.000	701	684	1384	3707	4407	0.0	1265	45
contig00159	NW_012124398.1_cds_XP_012077671.1_16780	81.818	44	249	292	93	50	4.77e-04	44.6	15	Jcr4S00340.110	81.818	44	249	292	93	50	6.03e-04	44.6	15
contig00160	NW_012125517.1_cds_XP_020541228.1_31213	100.000	76	398	473	1	76	4.70e-32	138	16	Jcr4S01618.10	100.000	76	398	473	1	76	5.94e-32	138	16
contig00163											Jcr4S00983.10	99.190	247	1183	1429	3	249	1.92e-121	437	13
contig00165	NW_012124448.1_cds_XP_012079160.1_18325	100.000	594	1	594	594	1	0.0	1072	53	Jcr4S00647.70	100.000	594	1	594	594	1	0.0	1072	53
contig00166	NW_012125302.1_cds_XP_012090569.1_29987	100.000	567	76	642	1	567	0.0	1023	62	Jcr4S02370.40	100.000	567	76	642	1	567	0.0	1023	62
contig00167	NW_012124418.1_cds_XP_012077879.1_16975	100.000	513	1	513	862	350	0.0	926	100	Jcr4S08597.20	100.000	200	1	200	586	387	3.13e-99	361	39
contig00168	NW_012124716.1_cds_XP_012084681.1_23849	100.000	289	1	289	289	1	8.14e-148	522	81	Jcr4S01708.10	100.000	289	1	289	289	1	1.02e-147	522	81
contig00169	NW_012124087.1_cds_XP_012081948.1_2112	100.000	468	135	602	1	468	0.0	845	50	Jcr4S00162.30	100.000	468	135	602	1	468	0.0	845	50
contig00170	NW_012125302.1_cds_XP_012090694.1_30122	100.000	210	97	306	1	210	2.13e-104	379	18	Jcr4S00593.120	100.000	210	97	306	1	210	2.69e-104	379	18
contig00172	NW_012124661.1_cds_XP_012084325.1_23508	100.000	813	214	1026	813	1	0.0	1467	71	Jcr4S04728.20	100.000	813	214	1026	813	1	0.0	1467	71
contig00173	NW_012124173.1_cds_XP_012067791.1_6773	100.000	1389	401	1789	1	1389	0.0	2506	68	Jcr4S00271.10	98.579	1407	401	1789	1	1407	0.0	2451	68
contig00174	NW_012124425.1_cds_XP_012078208.1_17321	100.000	143	25	167	672	530	6.36e-69	259	86	Jcr4S05910.20	100.000	64	6	69	515	452	6.14e-26	116	38
contig00175											Jcr4S05910.20	100.000	68	1	68	521	588	9.26e-28	123	20
contig00177	NW_012125302.1_cds_XP_020540676.1_29815	100.000	267	453	719	699	433	1.50e-135	482	37	Jcr4S00004.320	100.000	256	464	719	721	466	1.77e-129	462	36
contig00178	NW_012124554.1_cds_XP_012081129.1_20291	100.000	636	238	873	636	1	0.0	1148	47	Jcr4S05214.10	100.000	636	238	873	636	1	0.0	1148	47
contig00179	NW_012124380.1_cds_XP_012075982.1_15047	100.000	666	87	752	1	666	0.0	1202	87	Jcr4S02979.30	99.807	519	235	752	1	519	0.0	929	68
contig00180											Jcr4S02979.50	99.621	264	1	264	788	1050	1.43e-131	469	100
contig00182	NW_012124589.1_cds_XP_020537998.1_20856	99.631	813	1	813	459	1271	0.0	1453	100	Jcr4S05284.10	100.000	813	1	813	459	1271	0.0	1467	100
contig00184	NW_012124848.1_cds_XP_020539688.1_26533	92.704	233	183	415	670	902	1.05e-93	344	29	Jcr4S05486.10	96.467	368	159	526	1	366	8.88e-172	603	46
contig00185	NW_012124182.1_cds_XP_020533912.1_7780	100.000	699	1	699	394	1092	0.0	1261	85	Jcr4S02033.10	81.495	535	1	532	1900	2431	3.65e-145	516	65
contig00186	NW_012124182.1_cds_XP_020533912.1_7780	100.000	393	117	509	1	393	0.0	710	77	Jcr4S02033.10	100.000	328	182	509	840	1167	1.01e-168	592	64
contig00187	NW_012124717.1_cds_XP_012084834.1_24001	100.000	1395	122	1516	1395	1	0.0	2516	91	Jcr4S00760.60	99.928	1395	122	1516	1395	1	0.0	2512	91
contig00188	NW_012124885.1_cds_XP_012087565.1_26893	70.068	147	5	151	2206	2068	7.53e-10	66.2	10	Jcr4S11035.30	78.571	182	1230	1407	1011	832	1.01e-34	150	13
contig00190	NW_012125517.1_cds_XP_012092297.1_31835	100.000	769	1	769	769	1	0.0	1388	85	Jcr4S02338.60	100.000	616	154	769	616	1	0.0	1112	68
contig00191	NW_012125517.1_cds_XP_012091719.1_31140	100.000	933	356	1288	933	1	0.0	1683	68	Jcr4S00467.120	99.500	600	356	955	1038	439	0.0	1069	44
contig00192	NW_012124087.1_cds_XP_012083064.1_2261	100.000	1095	142	1236	1095	1	0.0	1975	79	Jcr4S00858.30	100.000	637	142	778	657	21	0.0	1150	46
contig00193	NW_012124105.1_cds_XP_012092605.1_3125	100.000	777	1	777	470	1246	0.0	1402	100	Jcr4S01687.30	100.000	777	1	777	470	1246	0.0	1402	100
contig00194	NW_012124917.1_cds_XP_012087625.1_26963	100.000	384	1	384	439	822	0.0	693	66	Jcr4S03466.20	100.000	384	1	384	439	822	0.0	693	66
contig00195											Jcr4S01306.30	85.068	442	83	512	442	1	7.25e-136	484	45
contig00196	NW_012124448.1_cds_XP_012079494.1_18692	100.000	1077	315	1391	1077	1	0.0	1943	65	Jcr4S00056.120	76.829	984	317	1258	1090	107	0.0	772	57
contig00197	NW_012124064.1_cds_XP_012065916.1_487	100.000	367	167	533	1	367	0.0	663	69	Jcr4S18551.20	100.000	367	167	533	1	367	0.0	663	69
contig00198	NW_012124064.1_cds_XP_012065916.1_487	100.000	731	1	731	368	1098	0.0	1319	76	Jcr4S18551.20	100.000	731	1	731	368	1098	0.0	1319	76
contig00199	NW_012125397.1_cds_XP_012090833.1_30162	100.000	495	198	692	495	1	0.0	893	63
contig00200	NW_012125229.1_cds_XP_012089807.1_29150	100.000	420	257	676	1	420	0.0	758	62	Jcr4S14568.10	100.000	420	257	676	1	420	0.0	758	62
contig00201	NW_012124082.1_cds_XP_012078244.1_1745	100.000	766	1	766	1044	1809	0.0	1382	56	Jcr4S00685.60	100.000	766	1	766	1044	1809	0.0	1382	56
contig00204	NW_012124112.1_cds_XP_012065168.1_4050	90.625	32	98	128	916	947	0.003	41.9	19	Jcr4S18173.10	90.625	32	98	128	379	410	0.004	41.9	19
contig00205	NW_012124713.1_cds_XP_012084664.1_23830	100.000	1435	201	1635	1506	72	0.0	2589	88	Jcr4S22648.10	100.000	798	204	1001	798	1	0.0	1440	49
contig00206	NW_012125302.1_cds_XP_012090563.1_29984	99.642	559	1	557	559	1	0.0	993	63	Jcr4S02370.30	97.227	577	1	577	1123	563	0.0	979	65
contig00207	NW_012124713.1_cds_XP_012084660.1_23826	88.235	34	527	560	289	321	0.020	41.0	4	Jcr4S09491.10	71.831	142	530	669	929	790	6.49e-10	67.1	14
contig00208	NW_012124173.1_cds_XP_012068107.1_7103	92.857	28	439	466	866	893	0.003	42.8	5	Jcr4S09468.20	90.196	51	7	57	120	70	2.92e-11	70.7	9
contig00209	NW_012124106.1_cds_XP_020532419.1_3273	100.000	1047	162	1208	1140	94	0.0	1889	87	Jcr4S00627.40	99.180	366	846	1208	708	343	0.0	645	30
contig00210	NW_012125302.1_cds_XP_012090387.2_29781	100.000	1567	223	1789	1656	90	0.0	2827	88	Jcr4S00171.70	100.000	1407	223	1629	1407	1	0.0	2538	79
contig00212	NW_012124661.1_cds_XP_012084329.1_23512	99.882	846	1	846	1058	213	0.0	1522	100	Jcr4S26937.20	99.882	846	1	846	1058	213	0.0	1522	100
contig00213	NW_012125517.1_cds_XP_012092353.1_31892	100.000	570	268	837	1	570	0.0	1029	47	Jcr4S01274.50	100.000	570	268	837	1	570	0.0	1029	47
contig00214	NW_012124487.1_cds_XP_012080451.1_19656	100.000	702	213	914	1	702	0.0	1267	77	Jcr4S02384.40	100.000	702	213	914	1	702	0.0	1267	77
contig00215	NW_012124496.1_cds_XP_012080607.1_19775	100.000	322	4	325	322	1	1.26e-165	581	72	Jcr4S08337.10	100.000	322	4	325	322	1	1.59e-165	581	72
contig00219	NW_012124072.1_cds_XP_012068467.1_729	99.237	1442	31	1471	1440	1	0.0	2545	98	Jcr4S10803.20	99.516	1447	31	1476	1686	242	0.0	2572	98
contig00220	NW_012124202.1_cds_XP_012070235.1_9202	100.000	459	1	459	459	1	0.0	829	80	Jcr4S02907.30	100.000	459	1	459	459	1	0.0	829	80
contig00221	NW_012124202.1_cds_XP_012070236.2_9201	100.000	417	598	1014	417	1	0.0	753	40	Jcr4S02907.20	100.000	417	598	1014	417	1	0.0	753	40
contig00222	NW_012124448.1_cds_XP_012079329.1_18516	100.000	1521	213	1733	1	1521	0.0	2744	81	Jcr4S02464.40	99.934	1521	213	1733	1	1521	0.0	2739	81
contig00223	NW_012124394.1_cds_XP_012077246.1_16387	100.000	606	1	606	606	1	0.0	1094	90	Jcr4S01480.40	100.000	606	1	606	606	1	0.0	1094	90
contig00225	NW_012124095.1_cds_XP_012088862.1_2876	100.000	889	390	1278	1197	309	0.0	1604	68	Jcr4S04831.10	100.000	889	390	1278	1197	309	0.0	1604	68
contig00226	NW_012124668.1_cds_XP_012084445.1_23641	100.000	1041	583	1623	1041	1	0.0	1878	59	Jcr4S06157.20	100.000	1041	583	1623	1041	1	0.0	1878	59
contig00227											Jcr4S05028.20	100.000	58	111	168	1167	1110	1.53e-22	105	26
contig00228	NW_012124394.1_cds_XP_012077075.1_16178	100.000	387	270	656	1	387	0.0	699	40	Jcr4S02443.40	79.032	310	270	579	1	310	3.54e-70	267	32
contig00229	NW_012124087.1_cds_XP_012083115.1_2269	100.000	459	20	478	459	1	0.0	829	77	Jcr4S00858.80	100.000	459	20	478	459	1	0.0	829	77
contig00230	NW_012124172.1_cds_XP_012067252.1_6201	100.000	588	682	1269	588	1	0.0	1061	46	Jcr4S01357.70	99.792	480	682	1161	510	31	0.0	862	37
contig00231	NW_012124208.1_cds_XP_012071066.1_10146	100.000	609	160	768	1	609	0.0	1099	51	Jcr4S00040.60	92.273	660	160	768	1	660	0.0	1003	51
contig00232	NW_012124141.1_cds_XP_012066153.1_5039	100.000	384	83	466	1	384	0.0	693	50	Jcr4S01249.40	100.000	198	269	466	1	198	5.80e-98	358	26
contig00233	NW_012124579.1_cds_XP_020537940.1_20665	93.750	128	1	121	128	1	1.69e-50	197	77
contig00234	NW_012124261.1_cds_XP_012072942.1_11916	89.286	28	63	90	1997	1970	0.022	38.3	26
contig00235	NW_012124254.1_cds_XP_020535116.1_11810	99.711	693	8	700	1	693	0.0	1242	68	Jcr4S06820.20	100.000	693	8	700	1	693	0.0	1251	68
contig00236	NW_012124290.1_cds_XP_012074004.1_13043	80.412	97	10	105	91	186	6.61e-16	83.3	81	Jcr4S09895.10	88.542	96	19	114	439	534	2.73e-28	124	81
contig00238	NW_012124337.1_cds_XP_012074981.1_14062	100.000	2009	21	2029	1	2009	0.0	3624	97	Jcr4S05030.10	100.000	2009	21	2029	1	2009	0.0	3624	97
contig00239	NW_012124848.1_cds_NP_001295709.1_26564	100.000	417	280	696	417	1	0.0	753	54	Jcr4U29703.30	100.000	417	280	696	417	1	0.0	753	54
contig00241	NW_012124966.1_cds_XP_012087901.1_27256	100.000	784	1	784	784	1	0.0	1415	95	Jcr4S05455.20	100.000	547	1	547	547	1	0.0	987	66
contig00242											Jcr4S03859.10	100.000	284	587	870	347	630	1.57e-144	513	28
contig00243	NW_012124088.1_cds_XP_012084994.1_2439	100.000	762	42	803	1	762	0.0	1375	75	Jcr4S00080.50	99.847	654	42	694	1	654	0.0	1172	65
contig00244	NC_012224.1_cds_YP_002720102.1_32473	100.000	1575	1	1575	1974	400	0.0	2841	100	Jcr4U29902.30	100.000	732	355	1086	732	1	0.0	1321	46
contig00245	NW_012124075.1_cds_XP_012073531.1_1252	98.765	81	2	82	81	1	3.58e-33	142	18	Jcr4S00187.70	98.765	81	2	82	81	1	4.52e-33	142	18
contig00246	NW_012124208.1_cds_XP_020534457.1_10011	99.756	409	15	423	409	1	0.0	734	69	Jcr4S01081.40	100.000	406	18	423	406	1	0.0	733	69
contig00247	NW_012124955.1_cds_NP_001295707.1_27111	100.000	1152	246	1397	1152	1	0.0	2078	77	Jcr4S09407.30	97.502	1161	239	1397	1149	1	0.0	1979	78
contig00248	NW_012124345.1_cds_XP_012075314.1_14383	100.000	386	1	386	386	1	0.0	697	53	Jcr4S10806.50	100.000	154	233	386	154	1	4.26e-74	279	21
contig00250	NW_012124394.1_cds_XP_012076960.1_16046	100.000	1137	1	1137	1137	1	0.0	2051	98	Jcr4S00005.110	100.000	1137	1	1137	1137	1	0.0	2051	98
contig00251	NW_012124394.1_cds_XP_012076960.1_16046	100.000	285	1	285	1138	1422	1.01e-145	515	95	Jcr4S00005.110	100.000	285	1	285	1138	1422	1.27e-145	515	95
contig00253	NW_012124182.1_cds_XP_012068813.2_7781	99.728	1103	78	1179	1103	1	0.0	1973	91	Jcr4S02033.10	100.000	871	243	1113	2431	1561	0.0	1572	72
contig00254	NW_012124057.1_cds_XP_012083549.1_207	100.000	579	115	693	1	579	0.0	1045	59	Jcr4S00809.60	99.729	369	326	693	1	369	0.0	658	37
contig00255	NW_012124173.1_cds_XP_012068168.1_7165	100.000	595	151	745	1134	540	0.0	1074	80	Jcr4S01061.30	100.000	595	151	745	1134	540	0.0	1074	80
contig00256	NW_012124448.1_cds_XP_020537328.1_18404	100.000	510	553	1062	510	1	0.0	921	43	Jcr4S00398.40	100.000	510	553	1062	510	1	0.0	921	43
contig00257	NW_012124079.1_cds_XP_012075297.1_1407	99.854	685	316	1000	132	816	0.0	1232	69	Jcr4S16178.10	99.854	685	316	1000	132	816	0.0	1232	69
contig00258	NW_012124394.1_cds_XP_012077044.1_16145	100.000	558	185	742	558	1	0.0	1007	59	Jcr4S00051.80	100.000	475	282	756	977	503	0.0	857	51
contig00261	NW_012124270.1_cds_XP_012073156.1_12152	100.000	277	288	564	690	414	4.32e-141	500	49	Jcr4S00514.60	100.000	184	381	564	666	483	1.68e-90	333	33
contig00262	NW_012124966.1_cds_XP_012087870.1_27226	100.000	726	241	966	726	1	0.0	1310	57	Jcr4S00152.70	100.000	726	241	966	726	1	0.0	1310	57
contig00263	NW_012124072.1_cds_XP_012067558.1_617	100.000	140	249	388	624	485	6.89e-67	253	36	Jcr4S03171.50	98.980	98	292	388	579	482	2.84e-41	169	25
contig00264											Jcr4S01603.20	92.373	118	582	699	47	160	7.48e-42	172	10
contig00265	NW_012124717.1_cds_XP_012084822.1_23981	100.000	979	1	979	87	1065	0.0	1766	95	Jcr4S02545.30	100.000	846	140	985	1	846	0.0	1526	82
contig00266	NW_012124616.1_cds_XP_012082317.1_21448	100.000	217	466	682	273	57	1.97e-108	392	32	Jcr4S00542.100	100.000	217	466	682	273	57	2.48e-108	392	32
contig00267	NW_012124087.1_cds_XP_012082344.1_2168	100.000	24	362	385	633	610	6.41e-04	44.6	6	Jcr4S03945.20	100.000	24	362	385	597	574	8.08e-04	44.6	6
contig00268	NW_012124208.1_cds_XP_012070614.1_9587	100.000	1038	153	1190	1	1038	0.0	1873	60	Jcr4S11637.10	99.836	609	583	1190	340	948	0.0	1091	35
contig00269	NW_012124637.1_cds_XP_020538342.1_22305	99.751	402	134	535	2224	2625	0.0	721	42	Jcr4S00091.180	99.506	405	131	535	2899	3303	0.0	722	43
contig00270	NW_012124394.1_cds_XP_012076952.1_16035	100.000	1317	54	1370	1	1317	0.0	2376	71	Jcr4S04149.20	99.883	855	54	907	1	855	0.0	1535	46
contig00271	NW_012124394.1_cds_XP_012076748.1_15832	100.000	1281	180	1460	1	1281	0.0	2311	66	Jcr4S00034.210	94.354	1417	180	1533	1	1410	0.0	2214	70
contig00272	NW_012124095.1_cds_XP_012089069.1_2898	99.859	709	1	708	750	42	0.0	1271	99	Jcr4S03791.40	99.859	709	1	708	801	93	0.0	1271	99
contig00273	NW_012124189.1_cds_XP_020534121.1_8544	84.541	207	2	208	227	21	4.45e-60	230	90	Jcr4S11667.20	100.000	129	1	129	129	1	4.62e-61	233	56
contig00275	NW_012124217.1_cds_XP_012071888.1_10905	100.000	927	73	999	1	927	0.0	1673	73	Jcr4S00117.50	100.000	927	73	999	1	927	0.0	1673	73
contig00276	NW_012125265.1_cds_XP_012089908.1_29246	100.000	424	1	424	60	483	0.0	765	55	Jcr4S01780.50	100.000	346	1	346	159	504	2.64e-178	625	45
contig00277	NW_012124357.1_cds_XP_012075616.1_14672	97.157	598	503	1099	2652	2060	0.0	986	54	Jcr4S00487.30	97.114	589	512	1099	2646	2063	0.0	970	54
contig00278											Jcr4S02320.60	75.573	131	913	1043	581	707	1.16e-14	83.3	10
contig00279	NW_012124182.1_cds_XP_012069027.1_8027	100.000	444	259	702	444	1	0.0	801	58	Jcr4S00287.60	100.000	444	259	702	444	1	0.0	801	58
contig00280	NW_012124487.1_cds_XP_012079955.1_19088	100.000	1578	195	1772	1578	1	0.0	2847	85	Jcr4S02497.20	100.000	1401	195	1595	1401	1	0.0	2527	76
contig00281	NW_012124074.1_cds_XP_012069476.1_798	100.000	1386	413	1798	1386	1	0.0	2500	74	Jcr4S00971.50	100.000	1386	413	1798	1386	1	0.0	2500	74
contig00282	NW_012124569.1_cds_NP_001295701.1_20447	100.000	1098	223	1320	1098	1	0.0	1981	77	Jcr4S03982.30	84.947	1136	224	1320	1136	1	0.0	1309	76
contig00283	NW_012124516.1_cds_XP_012080867.1_20043	92.188	64	547	610	237	174	2.30e-18	94.2	10	Jcr4S04970.40	100.000	107	507	613	178	72	1.16e-48	194	17
contig00284	NW_012124348.1_cds_XP_012075472.1_14507	100.000	411	1	411	799	1209	0.0	742	100	Jcr4S01315.30	100.000	411	1	411	799	1209	0.0	742	100
contig00285	NW_012124394.1_cds_XP_012076388.1_15467	99.690	968	350	1317	2163	1196	0.0	1733	74	Jcr4S05775.50	100.000	512	693	1204	1637	1126	0.0	924	39
contig00286	NW_012124172.1_cds_XP_012067181.1_6103	100.000	1011	166	1176	1011	1	0.0	1824	73	Jcr4S11843.10	100.000	1011	166	1176	1011	1	0.0	1824	73
contig00287	NW_012125517.1_cds_XP_012092055.1_31538	100.000	462	265	726	462	1	0.0	834	59	Jcr4S02039.120	100.000	462	265	726	462	1	0.0	834	59
contig00288											Jcr4S00073.70	100.000	351	298	648	351	1	0.0	634	44
contig00289	NW_012124173.1_cds_XP_020533656.1_6881	100.000	532	2	533	532	1	0.0	960	93	Jcr4S03347.30	99.624	532	2	533	532	1	0.0	951	93
contig00290	NW_012125517.1_cds_XP_020541259.1_30665	100.000	660	289	948	660	1	0.0	1191	62	Jcr4S00063.200	100.000	294	289	582	690	397	6.24e-150	531	28
contig00291	NW_012125068.1_cds_XP_012088801.1_28183	98.925	93	1	93	2962	2870	1.17e-39	164	20	Jcr4S00027.180	98.889	90	4	93	2959	2870	6.31e-38	159	19
contig00292	NW_012124202.1_cds_XP_012070273.1_9234	100.000	1141	1	1141	1141	1	0.0	2058	96	Jcr4S01766.50	100.000	1141	1	1141	1141	1	0.0	2058	96
contig00293	NW_012124848.1_cds_XP_012086847.1_26167	100.000	495	32	526	495	1	0.0	893	83	Jcr4S02034.60	100.000	495	32	526	495	1	0.0	893	83
contig00294	NW_012124202.1_cds_XP_012070358.1_9342	100.000	588	1	588	256	843	0.0	1061	73	Jcr4S03923.20	94.231	624	1	588	256	879	0.0	992	73
contig00295	NW_012125302.1_cds_XP_012090409.1_29802	100.000	696	206	901	696	1	0.0	1256	74	Jcr4S00004.230	100.000	696	206	901	696	1	0.0	1256	74
contig00296	NW_012124848.1_cds_XP_012087098.1_26484	100.000	60	1	60	60	1	2.22e-23	109	13	Jcr4S00083.80	100.000	60	1	60	60	1	2.81e-23	109	13
contig00298	NW_012124277.1_cds_XP_012073893.1_12907	98.305	59	630	688	1623	1565	5.10e-21	103	8	Jcr4S15228.10	95.814	215	203	417	1	215	9.50e-95	348	31
contig00303	NW_012124153.1_cds_XP_012066791.2_5675	100.000	1281	131	1411	1281	1	0.0	2311	89	Jcr4S00695.20	99.865	740	673	1411	740	1	0.0	1327	51
contig00304	NW_012124748.1_cds_XP_012085470.1_24688	100.000	1446	150	1595	1446	1	0.0	2608	82	Jcr4S00219.60	97.177	1488	150	1595	1488	1	0.0	2528	82
contig00305	NW_012124448.1_cds_XP_020537211.1_18165	100.000	1192	249	1440	2229	1038	0.0	2150	83	Jcr4S01220.20	94.399	607	867	1440	1548	942	0.0	967	40
contig00306	NW_012124838.1_cds_XP_012086515.2_25787	100.000	759	335	1093	786	28	0.0	1370	69	Jcr4S05755.10	99.678	621	335	954	621	1	0.0	1108	57
contig00307	NW_012124114.1_cds_XP_012065322.1_4203	100.000	253	165	417	684	432	3.36e-128	457	61	Jcr4S02027.50	100.000	252	165	416	840	589	1.48e-127	455	60
contig00309	NW_012124772.1_cds_XP_012085944.1_25170	100.000	858	338	1195	1	858	0.0	1548	58	Jcr4S01746.20	100.000	858	338	1195	1	858	0.0	1548	58
contig00310	NW_012124217.1_cds_XP_012071655.1_10651	100.000	633	205	837	633	1	0.0	1142	63	Jcr4S00146.170	99.713	348	490	837	348	1	1.20e-177	624	35
contig00311	NW_012124113.1_cds_XP_012065287.1_4167	100.000	1519	374	1892	1581	63	0.0	2740	80	Jcr4S01995.30	95.983	1444	374	1816	1389	1	0.0	2380	76
contig00312											Jcr4S24441.10	100.000	70	1100	1169	1	70	2.88e-28	127	6
contig00313	NW_012124182.1_cds_XP_012068816.1_7788	99.639	1107	71	1177	1	1107	0.0	1979	80	Jcr4S01197.50	96.127	568	128	695	985	1534	0.0	938	41
contig00314	NW_012124173.1_cds_XP_012068288.1_7300	99.817	545	44	588	1	545	0.0	979	69	Jcr4S04925.20	99.829	585	4	588	804	1388	0.0	1051	74
contig00315	NW_012124095.1_cds_XP_012088646.1_2844	100.000	1263	187	1449	1	1263	0.0	2278	67	Jcr4S01352.10	100.000	1263	187	1449	1	1263	0.0	2278	67
contig00316	NW_012124292.1_cds_XP_012074089.1_13133	99.744	391	1	391	462	852	0.0	701	48	Jcr4S00292.70	100.000	391	1	391	462	852	0.0	706	48
contig00317	NW_012124292.1_cds_XP_012074089.1_13133	100.000	263	209	471	1	263	1.42e-133	475	56	Jcr4S00292.70	100.000	263	209	471	1	263	1.80e-133	475	56
contig00318	NW_012124496.1_cds_XP_012080648.1_19824	100.000	960	205	1164	960	1	0.0	1732	76	Jcr4S00979.40	100.000	960	205	1164	960	1	0.0	1732	76
contig00319	NW_012125302.1_cds_XP_012090111.1_29473	100.000	534	1	534	355	888	0.0	964	89	Jcr4S07454.30	100.000	534	1	534	322	855	0.0	964	89
contig00320	NW_012124637.1_cds_XP_012083243.1_22403	100.000	473	367	839	1	473	0.0	854	56	Jcr4S13195.50	100.000	473	367	839	1	473	0.0	854	56
contig00321	NW_012124074.1_cds_XP_012072531.1_1154	100.000	812	1	812	812	1	0.0	1465	84	Jcr4S05229.10	99.706	340	158	497	727	388	2.56e-173	609	35
contig00322	NW_012124111.1_cds_XP_012064958.1_3863	100.000	372	338	709	372	1	0.0	672	48	Jcr4S03387.10	100.000	368	342	709	368	1	0.0	664	47
contig00323	NW_012124202.1_cds_XP_012070500.1_9518	100.000	924	138	1061	1	924	0.0	1667	77	Jcr4S01235.30	100.000	924	135	1058	1	924	0.0	1667	77
contig00324	NW_012124191.1_cds_XP_012069984.1_8954	99.817	1092	1	1092	3136	4227	0.0	1961	73	Jcr4S00561.10	99.722	1080	1	1080	3139	4218	0.0	1935	72
contig00325	NW_012124717.1_cds_XP_012084702.1_23861	86.111	36	1038	1073	193	158	0.007	43.7	3	Jcr4S00913.20	100.000	957	166	1122	957	1	0.0	1727	81
contig00326	NW_012125517.1_cds_XP_012091482.1_30870	100.000	431	1	431	431	1	0.0	778	88	Jcr4S00105.130	100.000	431	1	431	431	1	0.0	778	88
contig00327	NW_012125517.1_cds_XP_012091482.1_30870	100.000	880	159	1038	1560	681	0.0	1588	85	Jcr4S00105.130	100.000	880	159	1038	1560	681	0.0	1588	85
contig00328	NW_012124966.1_cds_XP_012087965.1_27319	100.000	945	252	1196	945	1	0.0	1705	63	Jcr4S02676.10	97.062	851	252	1078	1230	380	0.0	1440	55
contig00329	NW_012125415.1_cds_XP_012091007.1_30352	100.000	1065	459	1523	1065	1	0.0	1921	61	Jcr4S00677.90	100.000	1065	459	1523	1065	1	0.0	1921	61
contig00333	NW_012124637.1_cds_XP_012083629.1_22835	100.000	167	1	167	247	413	5.95e-82	302	100	Jcr4S02502.20	100.000	167	1	167	5482	5648	7.46e-82	302	100
contig00334											Jcr4S03777.30	75.556	270	220	466	856	592	2.60e-45	184	33
contig00335	NW_012124616.1_cds_XP_020538158.1_21532	100.000	1233	1	1233	1542	310	0.0	2224	100	Jcr4S02875.50	99.676	1236	1	1233	1488	253	0.0	2201	100
contig00336	NW_012124637.1_cds_XP_012082805.1_21925	100.000	948	294	1241	948	1	0.0	1710	74	Jcr4S01590.60	100.000	874	368	1241	874	1	0.0	1577	68
contig00337	NW_012125517.1_cds_XP_012092145.1_31667	100.000	324	693	1016	1	324	3.21e-166	585	24	Jcr4S00074.190	100.000	141	693	833	1	141	8.99e-67	255	11
contig00339											Jcr4S02938.50	84.615	39	28	66	1135	1097	4.65e-04	44.6	17
contig00340	NW_012124748.1_cds_XP_012085309.1_24500	100.000	533	125	657	1	533	0.0	962	81	Jcr4S00047.10	100.000	288	370	657	237	524	6.83e-147	520	44
contig00342	NW_012124132.1_cds_XP_012065831.1_4722	99.919	1240	1	1240	1240	1	0.0	2232	96	Jcr4S00506.30	95.690	1276	4	1240	1276	1	0.0	2085	95
contig00343	NW_012124312.1_cds_XP_012074448.1_13486	100.000	324	319	642	324	1	1.98e-166	585	39	Jcr4S11742.10	100.000	324	319	642	324	1	2.50e-166	585	39
contig00344	NW_012124208.1_cds_XP_012071092.1_10177	100.000	510	529	1038	1635	1126	0.0	921	49	Jcr4S02438.30	100.000	510	529	1038	1494	985	0.0	921	49
contig00346	NW_012125517.1_cds_XP_012092289.1_31822	100.000	939	165	1103	939	1	0.0	1694	83	Jcr4S01748.70	99.894	939	165	1103	939	1	0.0	1690	83
contig00347	NW_012124966.1_cds_XP_012087850.1_27208	100.000	869	1	869	62	930	0.0	1568	80	Jcr4S01908.10	100.000	785	1	785	62	846	0.0	1416	72
contig00348	NW_012124579.1_cds_XP_012081510.1_20679	100.000	1197	60	1256	1	1197	0.0	2159	76	Jcr4S05012.40	100.000	1113	144	1256	1	1113	0.0	2008	71
contig00351	NW_012124217.1_cds_XP_012071910.1_10944	100.000	155	339	493	990	836	6.37e-75	280	31	Jcr4S00784.20	100.000	155	339	493	972	818	8.05e-75	280	31
contig00352	NW_012124217.1_cds_XP_012071910.1_10944	100.000	642	1	642	642	1	0.0	1159	62	Jcr4S00784.20	97.196	642	1	642	624	1	0.0	1089	62
contig00355	NW_012124448.1_cds_XP_012079394.1_18582	100.000	306	210	515	1	306	1.20e-156	553	36	Jcr4S00585.30	100.000	282	234	515	1	282	1.62e-143	509	33
contig00356	NW_012124074.1_cds_XP_012072043.1_1097	100.000	270	401	670	592	323	3.27e-137	488	40	Jcr4S09922.40	100.000	281	390	670	603	323	4.40e-143	508	42
contig00357	NW_012124074.1_cds_XP_012072043.1_1097	100.000	206	1	206	322	117	5.07e-103	372	100	Jcr4S09922.40	100.000	206	1	206	322	117	6.41e-103	372	100
contig00358	NW_012124172.1_cds_XP_012067349.1_6332	100.000	759	1	759	183	941	0.0	1370	100	Jcr4S00543.100	100.000	449	1	449	183	631	0.0	810	59
contig00359	NW_012124848.1_cds_XP_012086677.1_25964	100.000	927	205	1131	927	1	0.0	1673	75	Jcr4S00768.30	100.000	345	787	1131	345	1	1.49e-177	623	28
contig00360											Jcr4S00215.60	88.194	144	389	531	209	67	1.21e-42	177	6
contig00361	NW_012124848.1_cds_XP_012086779.1_26081	100.000	480	288	767	480	1	0.0	866	57	Jcr4S01059.30	100.000	549	288	836	582	34	0.0	991	65
contig00363	NW_012124487.1_cds_XP_012080066.1_19212	100.000	650	89	738	1	650	0.0	1173	88	Jcr4S00089.160	100.000	650	89	738	1	650	0.0	1173	88
contig00364	NW_012124653.1_cds_XP_012084283.1_23470	100.000	483	669	1151	1	483	0.0	872	42	Jcr4S06000.30	100.000	483	669	1151	1	483	0.0	872	42
contig00368	NW_012124088.1_cds_XP_020539229.1_2489	100.000	843	1	843	883	41	0.0	1521	100	Jcr4S02886.40	100.000	773	1	773	868	96	0.0	1395	92
contig00369											Jcr4S27018.10	100.000	421	121	541	777	357	0.0	760	78
contig00370	NW_012125415.1_cds_XP_012090942.1_30284	100.000	339	501	839	738	400	1.44e-174	612	40	Jcr4S00139.120	100.000	339	501	839	639	301	1.81e-174	612	40
contig00371	NW_012124270.1_cds_XP_012073372.1_12430	99.894	946	71	1016	1	945	0.0	1699	89	Jcr4S01478.60	99.894	946	71	1016	1	945	0.0	1699	89
contig00372	NW_012124064.1_cds_XP_012065946.1_495	100.000	456	611	1066	456	1	0.0	823	42	Jcr4S02020.10	100.000	456	611	1066	456	1	0.0	823	42
contig00373	NW_012124142.1_cds_XP_012066423.1_5312	100.000	1407	8	1414	1407	1	0.0	2538	99	Jcr4S11943.10	98.499	1199	125	1323	1188	1	0.0	2094	84
contig00376	NW_012124487.1_cds_XP_012080049.1_19194	100.000	1233	59	1291	1	1233	0.0	2224	81	Jcr4S00700.110	100.000	1233	59	1291	1	1233	0.0	2224	81
contig00378	NW_012124637.1_cds_XP_020538516.1_22216	100.000	22	1	22	22	1	0.006	41.0	8	Jcr4S01829.40	100.000	22	1	22	22	1	0.007	41.0	8
contig00379	NW_012124554.1_cds_XP_012081126.1_20288	100.000	1038	58	1095	1038	1	0.0	1873	87	Jcr4S01033.40	94.304	632	58	653	2472	1841	0.0	1006	50
contig00380	NW_012124848.1_cds_XP_012086800.1_26109	99.622	794	289	1080	2334	1541	0.0	1416	63	Jcr4S03363.30	99.496	794	289	1080	2463	1670	0.0	1412	63
contig00381											Jcr4S14181.10	100.000	270	690	959	270	1	6.67e-137	488	25
contig00382	NW_012124589.1_cds_XP_012081667.1_20840	100.000	510	421	930	510	1	0.0	921	49	Jcr4S03416.10	93.871	620	311	930	582	1	0.0	977	60
contig00383	NW_012125517.1_cds_XP_012091488.1_30875	87.097	31	178	208	1254	1284	0.037	39.2	6	Jcr4S16048.10	87.097	31	178	208	885	915	0.047	39.2	6
contig00384	NW_012124437.1_cds_XP_020537037.1_17996	69.466	262	198	456	1990	2250	6.57e-20	98.7	35	Jcr4S00373.30	71.296	324	142	463	2753	3075	1.23e-36	155	44
contig00385	NW_012124487.1_cds_XP_012080273.1_19441	100.000	708	209	916	708	1	0.0	1278	73	Jcr4S02463.40	100.000	708	209	916	708	1	0.0	1278	73
contig00386	NW_012124225.1_cds_XP_012072472.1_11505	100.000	1560	198	1757	1560	1	0.0	2814	82	Jcr4S02621.20	100.000	1533	201	1733	1533	1	0.0	2765	80
contig00387	NW_012124616.1_cds_XP_012082550.1_21694	100.000	266	1	266	266	1	2.33e-135	480	79	Jcr4S00988.70	100.000	266	1	266	266	1	2.94e-135	480	79
contig00389	NW_012124992.1_cds_XP_012088197.1_27529	100.000	702	69	770	1	702	0.0	1267	58	Jcr4S03850.30	99.772	439	332	769	185	623	0.0	784	36
contig00391	NW_012125302.1_cds_XP_012090212.1_29577	94.340	530	1	530	7	507	0.0	843	100	Jcr4S00346.40	91.429	350	181	530	1	321	1.91e-146	518	66
contig00392	NW_012124202.1_cds_XP_012070476.1_9481	100.000	864	176	1039	864	1	0.0	1559	67	Jcr4S16787.10	100.000	864	176	1039	864	1	0.0	1559	67
contig00393											Jcr4S05554.10	89.552	134	298	431	420	287	4.28e-44	179	13
contig00394	NW_012124275.1_cds_XP_012073666.1_12688	99.845	1289	1	1289	369	1656	0.0	2313	85	Jcr4S26017.10	99.835	1214	1	1214	369	1580	0.0	2174	80
contig00395	NW_012124225.1_cds_XP_012072475.1_11509	100.000	390	1	390	232	621	0.0	704	42	Jcr4S02621.50	100.000	390	1	390	289	678	0.0	704	42
contig00396	NW_012124225.1_cds_XP_012072475.1_11509	100.000	231	1	231	231	1	2.75e-116	417	59	Jcr4S02621.50	100.000	231	1	231	231	1	3.47e-116	417	59
contig00397	NW_012125068.1_cds_XP_012089388.1_28825	100.000	1098	79	1176	1	1098	0.0	1981	79	Jcr4S02434.10	100.000	1098	79	1176	1	1098	0.0	1981	79
contig00399	NW_012125517.1_cds_XP_012092204.1_31734	100.000	198	1	198	258	61	1.07e-98	358	100	Jcr4S03723.10	100.000	198	1	198	258	61	1.35e-98	358	100
contig00402	NW_012124082.1_cds_XP_012079700.1_1926	100.000	334	1	334	957	1290	4.61e-172	603	63	Jcr4S09708.10	100.000	334	1	334	72	405	5.83e-172	603	63
contig00403	NW_012124337.1_cds_XP_012074958.1_14034	100.000	900	113	1012	1	900	0.0	1624	73	Jcr4S05757.20	100.000	900	113	1012	1	900	0.0	1624	73
contig00404											Jcr4S00795.30	80.000	70	811	880	1313	1245	3.41e-08	60.8	6
contig00406	NW_012124359.1_cds_XP_012075810.1_14864	100.000	120	1	120	1075	956	1.30e-56	217	100	Jcr4S00681.30	100.000	120	1	120	1063	944	1.65e-56	217	100
contig00407	NW_012125464.1_cds_XP_012091207.1_30558	100.000	390	258	647	1	390	0.0	704	42	Jcr4S01045.120	98.710	620	32	644	1	620	0.0	1062	66
contig00408	NW_012124394.1_cds_XP_012076942.1_16021	100.000	591	385	975	591	1	0.0	1067	54	Jcr4S05588.10	100.000	591	385	975	591	1	0.0	1067	54
contig00409	NW_012124242.1_cds_XP_020535086.1_11717	99.902	1023	1	1022	61	1083	0.0	1838	89	Jcr4S25906.20	99.743	777	1	776	232	1008	0.0	1389	67
contig00410	NW_012124182.1_cds_XP_020533958.1_8144	100.000	759	286	1044	1	759	0.0	1370	73	Jcr4S07011.20	99.736	759	286	1044	1	759	0.0	1361	73
contig00411	NW_012124103.1_cds_XP_012092474.1_3110	99.533	214	1	213	1289	1076	1.24e-104	379	100	Jcr4S10209.20	99.533	214	1	213	1361	1148	1.57e-104	379	100
contig00412	NW_012124103.1_cds_XP_012092474.1_3110	100.000	769	3	771	1290	2058	0.0	1388	72	Jcr4S10209.20	99.870	769	3	771	1362	2130	0.0	1383	72
contig00413	NW_012124394.1_cds_XP_012077095.1_16200	100.000	1584	225	1808	1584	1	0.0	2857	70	Jcr4S00136.130	100.000	1584	225	1808	1584	1	0.0	2857	70
contig00414											Jcr4S01959.50	100.000	453	178	630	453	1	0.0	818	65
contig00415	NW_012124637.1_cds_XP_012083640.1_22863	100.000	1641	673	2313	1641	1	0.0	2960	67	Jcr4S05961.40	100.000	1641	673	2313	1641	1	0.0	2960	67
contig00416	NW_012124275.1_cds_XP_012073724.1_12775	100.000	870	205	1074	1	870	0.0	1570	80	Jcr4S00004.70	100.000	870	205	1074	1	870	0.0	1570	80
contig00417	NW_012124649.1_cds_XP_012084086.1_23290	100.000	240	1	240	240	1	4.61e-121	434	48	Jcr4S00115.200	100.000	240	1	240	240	1	5.82e-121	434	48
contig00419	NW_012125517.1_cds_XP_012091302.1_30641	100.000	525	29	553	1	525	0.0	948	63	Jcr4S00063.10	100.000	525	29	553	1	525	0.0	948	63
contig00420	NW_012124172.1_cds_XP_012067238.1_6189	99.923	1303	1	1302	168	1470	0.0	2342	80	Jcr4S02937.30	99.923	1303	1	1302	168	1470	0.0	2342	80
contig00421	NW_012125517.1_cds_XP_020541028.1_30964	100.000	559	141	699	1	559	0.0	1009	47	Jcr4S02252.50	100.000	405	293	697	1017	1421	0.0	731	34
contig00422	NW_012124606.1_cds_XP_012082015.1_21157	99.791	479	1	478	498	20	0.0	856	100	Jcr4S00366.20	99.791	479	1	478	498	20	0.0	856	100
contig00423	NW_012124191.1_cds_XP_012070132.1_8965	100.000	1113	79	1191	1113	1	0.0	2008	92	Jcr4S00963.10	100.000	1113	79	1191	1113	1	0.0	2008	92
contig00424	NW_012124637.1_cds_XP_012082883.1_22004	100.000	1378	167	1544	1932	555	0.0	2486	89	Jcr4S00788.90	99.927	1378	167	1544	1671	294	0.0	2481	89
contig00425	NW_012124270.1_cds_XP_012073415.1_12468	100.000	1409	419	1827	2130	722	0.0	2542	77	Jcr4S00458.140	100.000	1368	460	1827	4798	3431	0.0	2468	75
contig00427	NW_012124095.1_cds_XP_012087822.1_2732	100.000	534	1	534	534	1	0.0	964	72	Jcr4S00643.60	98.315	534	1	534	525	1	0.0	927	72
contig00428	NW_012124095.1_cds_XP_012087822.1_2732	100.000	340	353	692	933	594	3.37e-175	614	49	Jcr4S00643.60	99.634	273	420	692	856	585	5.19e-136	485	39
contig00429	NW_012124350.1_cds_XP_012075494.1_14519	100.000	1231	157	1387	1	1231	0.0	2221	89	Jcr4S00505.50	100.000	732	157	888	1	732	0.0	1321	53
contig00431	NW_012125068.1_cds_XP_012089100.1_28507	100.000	176	1	176	629	454	8.23e-87	318	100	Jcr4S00637.20	100.000	176	1	176	578	403	1.03e-86	318	100
contig00432	NW_012125068.1_cds_XP_012089100.1_28507	100.000	556	45	600	1185	630	0.0	1003	93	Jcr4S00637.20	100.000	302	299	600	880	579	1.56e-154	545	50
contig00433	NW_012124141.1_cds_XP_012066268.1_5170	100.000	666	232	897	666	1	0.0	1202	60	Jcr4S00648.40	94.165	617	305	897	617	1	0.0	950	53
contig00434	NW_012125302.1_cds_XP_012090066.1_29423	89.286	1204	27	1228	1	1092	0.0	1666	89	Jcr4S01534.60	83.737	990	235	1220	896	1885	0.0	1046	73
contig00435	NW_012124125.1_cds_XP_012065755.1_4656	100.000	195	228	422	738	544	1.04e-96	352	46	Jcr4S06068.30	100.000	195	228	422	759	565	1.32e-96	352	46
contig00436	NW_012124172.1_cds_XP_012067277.1_6231	100.000	942	383	1324	942	1	0.0	1700	58	Jcr4S08475.20	100.000	942	383	1324	942	1	0.0	1700	58
contig00437	NW_012124172.1_cds_XP_012067312.1_6277	96.815	628	1	628	608	1	0.0	1057	93	Jcr4S04530.10	96.815	628	1	628	608	1	0.0	1057	93
contig00438	NW_012124217.1_cds_XP_012071659.1_10654	100.000	634	412	1045	1	634	0.0	1144	61	Jcr4S19759.20	100.000	634	412	1045	1	634	0.0	1144	61
contig00439	NW_012124802.1_cds_XP_012086294.1_25548	100.000	734	1	734	1191	458	0.0	1324	100	Jcr4S04594.10	100.000	333	1	333	939	607	2.85e-171	601	45
contig00440	NW_012124074.1_cds_XP_020534806.1_772	76.308	325	6	328	296	14	1.60e-71	270	48	Jcr4S03458.20	100.000	213	109	321	1	213	3.65e-106	385	32
contig00441	NW_012124748.1_cds_XP_012085577.1_24828	75.532	94	122	215	1219	1305	1.01e-09	64.4	17	Jcr4S02843.10	74.909	275	120	372	21	295	3.01e-49	196	45
contig00442	NW_012124225.1_cds_NP_001292958.1_11096	100.000	1407	383	1789	1407	1	0.0	2538	75	Jcr4S02541.50	100.000	1407	383	1789	1407	1	0.0	2538	75
contig00443	NW_012124208.1_cds_XP_012070905.1_9970	100.000	303	308	610	303	1	5.06e-155	547	36	Jcr4S00344.90	100.000	303	308	610	303	1	6.39e-155	547	36
contig00444	NW_012124628.1_cds_XP_012082625.1_21737	100.000	582	295	876	582	1	0.0	1050	49	Jcr4S02617.30	100.000	386	491	876	386	1	0.0	697	32
contig00445	NW_012124448.1_cds_XP_020537265.1_18478	100.000	657	97	753	1167	511	0.0	1186	56	Jcr4S01994.70	99.697	990	97	1086	987	1	0.0	1771	84
contig00446	NW_012124854.1_cds_XP_012087406.1_26758	100.000	726	84	809	1	726	0.0	1310	60	Jcr4S00039.50	100.000	206	599	804	342	547	4.21e-102	372	17
contig00447	NW_012124487.1_cds_XP_012079885.1_19008	100.000	912	573	1484	912	1	0.0	1645	60	Jcr4S00100.190	100.000	785	577	1361	827	43	0.0	1416	51
contig00448	NW_012124637.1_cds_XP_012082868.1_21990	100.000	819	286	1104	1041	223	0.0	1478	74	Jcr4S02652.60	99.878	821	285	1104	1043	223	0.0	1473	74
contig00449	NW_012124616.1_cds_XP_012082297.1_21429	100.000	742	346	1087	972	231	0.0	1339	68	Jcr4S00599.100	100.000	709	379	1087	937	229	0.0	1279	65
contig00450	NW_012124082.1_cds_XP_012078761.1_1814	100.000	644	185	828	1404	761	0.0	1162	78	Jcr4S00919.40	100.000	629	185	813	1431	803	0.0	1135	76
contig00451	NW_012124616.1_cds_XP_012082229.1_21358	100.000	642	103	744	642	1	0.0	1159	67	Jcr4S01818.10	100.000	642	103	744	642	1	0.0	1159	67
contig00452	NW_012130064.1_cds_XP_012092979.1_32397	98.951	667	181	846	409	1069	0.0	1160	79	Jcr4S00012.130	98.951	667	181	846	409	1069	0.0	1160	79
contig00453	NW_012124487.1_cds_XP_012079864.2_18980	100.000	435	255	689	435	1	0.0	785	40	Jcr4S05049.60	95.600	750	362	1078	841	92	0.0	1230	66
contig00454	NW_012130064.1_cds_XP_012092968.1_32386	100.000	416	1	416	830	415	0.0	751	100	Jcr4S00012.190	100.000	416	1	416	830	415	0.0	751	100
contig00455	NW_012124270.1_cds_XP_012073183.1_12185	100.000	708	238	945	708	1	0.0	1278	66	Jcr4S03109.50	100.000	708	238	945	708	1	0.0	1278	66
contig00457	NW_012124141.1_cds_XP_012066217.1_5114	100.000	1192	355	1546	1224	33	0.0	2150	77	Jcr4S06010.30	100.000	1192	355	1546	1224	33	0.0	2150	77
contig00458											Jcr4S17947.10	100.000	33	603	635	1	33	1.78e-08	60.8	5
contig00459	NW_012124182.1_cds_XP_012068655.1_7599	100.000	1532	133	1664	3336	1805	0.0	2764	92	Jcr4S00293.20	99.546	1543	129	1664	3347	1805	0.0	2727	92
contig00460	NW_012124082.1_cds_XP_012077797.1_1682	100.000	554	1	554	734	1287	0.0	1000	78	Jcr4S04205.20	100.000	554	1	554	821	1374	0.0	1000	78
contig00461											Jcr4S04221.10	94.444	36	244	279	122	155	1.60e-06	54.5	9
contig00462	NW_012125517.1_cds_XP_012091752.2_31186	99.681	313	1	313	313	1	7.95e-159	561	37	Jcr4S00892.10	100.000	313	1	313	313	1	2.36e-160	565	37
contig00463	NW_012124637.1_cds_XP_012082704.1_21824	100.000	701	1	701	2289	2989	0.0	1265	100	Jcr4S00200.30	100.000	701	1	701	2496	3196	0.0	1265	100
contig00464	NW_012124746.1_cds_XP_012085023.1_24179	100.000	326	270	595	780	455	1.15e-167	589	55	Jcr4S03983.30	95.045	222	374	595	337	116	6.61e-96	352	37
contig00465	NW_012124966.1_cds_XP_020539993.1_27344	99.908	2168	377	2544	2166	1	0.0	3899	79	Jcr4S02460.20	99.241	2107	439	2544	2092	1	0.0	3729	77
contig00466	NW_012124072.1_cds_XP_012067359.1_597	100.000	702	254	955	702	1	0.0	1267	68	Jcr4S04563.20	99.831	591	366	955	591	1	0.0	1058	57
contig00467	NW_012124167.1_cds_XP_012067078.1_5998	100.000	1353	193	1545	1	1353	0.0	2441	69	Jcr4S05797.20	100.000	1353	193	1545	1	1353	0.0	2441	69
contig00468	NW_012124225.1_cds_XP_012072419.1_11445	99.831	1184	299	1481	1749	567	0.0	2120	80	Jcr4S21160.10	100.000	1083	299	1381	1083	1	0.0	1954	73
contig00469	NW_012124649.1_cds_XP_012083923.1_23113	100.000	333	165	497	1	333	1.50e-171	601	67	Jcr4S02568.10	99.700	333	165	497	1	333	8.09e-170	597	67
contig00470	NW_012124649.1_cds_XP_012083923.1_23113	100.000	212	275	486	666	455	7.15e-106	383	44	Jcr4S02568.10	100.000	212	275	486	666	455	9.03e-106	383	44
contig00471	NW_012124394.1_cds_XP_012076909.1_15993	100.000	294	171	464	1	294	3.32e-150	531	40	Jcr4S00253.120	100.000	276	171	446	1	276	2.48e-140	499	38
contig00472	NW_012124394.1_cds_XP_012076460.1_15536	100.000	693	105	797	693	1	0.0	1251	61	Jcr4S00037.40	100.000	693	105	797	693	1	0.0	1251	61
contig00473	NW_012125038.1_cds_XP_012088618.1_27970	100.000	258	1	258	258	1	6.60e-131	466	61	Jcr4S10653.10	100.000	258	1	258	258	1	8.34e-131	466	61
contig00474	NW_012124394.1_cds_XP_012076586.1_15663	100.000	1287	231	1517	1	1287	0.0	2322	65	Jcr4S00732.60	100.000	295	1212	1506	1036	1330	3.33e-150	533	15
contig00475	NW_012124433.1_cds_XP_012078427.1_17521	100.000	414	134	547	623	210	0.0	747	76	Jcr4S00462.10	99.401	167	317	482	222	56	1.42e-78	294	30
contig00476	NW_012124189.1_cds_XP_012069803.1_8811	100.000	1125	95	1219	1	1125	0.0	2030	84	Jcr4S00108.130	100.000	573	95	667	1	573	0.0	1034	43
contig00477	NW_012125302.1_cds_XP_012090024.1_29378	100.000	498	267	764	978	481	0.0	899	65	Jcr4S00003.300	100.000	498	267	764	1110	613	0.0	899	65
contig00479	NW_012124590.1_cds_XP_012081748.1_20895	100.000	672	235	906	672	1	0.0	1213	63	Jcr4S01447.60	100.000	447	235	681	522	76	0.0	807	42
contig00480	NW_012124854.1_cds_XP_012087377.1_26722	100.000	756	288	1043	756	1	0.0	1364	62	Jcr4S01667.30	100.000	756	288	1043	756	1	0.0	1364	62
contig00481	NW_012124343.1_cds_XP_020535912.1_14178	100.000	1494	1	1494	1165	2658	0.0	2695	85	Jcr4S01673.10	100.000	1494	1	1494	1366	2859	0.0	2695	85
contig00482	NW_012124138.1_cds_XP_012066109.1_5007	100.000	1107	183	1289	1	1107	0.0	1997	66	Jcr4S04015.10	100.000	1107	183	1289	1	1107	0.0	1997	66
contig00483	NW_012124308.1_cds_XP_012074317.1_13377	100.000	231	298	528	1	231	3.78e-116	417	44	Jcr4S00368.20	100.000	231	298	528	1	231	4.78e-116	417	44
contig00484	NW_012124308.1_cds_XP_012074317.1_13377	100.000	1393	367	1759	2031	639	0.0	2513	79	Jcr4S00368.20	99.927	1377	367	1742	1941	565	0.0	2476	78
contig00485	NW_012124408.1_cds_XP_012077792.2_16885	100.000	967	1	967	654	1620	0.0	1745	80	Jcr4S02992.40	100.000	967	1	967	705	1671	0.0	1745	80
contig00486	NW_012124074.1_cds_XP_012070566.1_920	100.000	641	1	641	641	1	0.0	1157	86	Jcr4S00090.110	94.510	674	1	641	674	1	0.0	1057	86
contig00487	NW_012124082.1_cds_XP_012077985.1_1713	100.000	354	239	592	354	1	0.0	639	54	Jcr4S04040.20	98.777	327	270	592	327	1	2.71e-158	558	49
contig00488	NW_012124394.1_cds_XP_012076598.1_15674	100.000	1155	172	1326	1155	1	0.0	2084	67	Jcr4S04579.30	95.156	1156	172	1326	1101	1	0.0	1865	67
contig00490	NW_012124854.1_cds_XP_012087399.1_26749	100.000	1554	132	1685	1	1554	0.0	2803	88	Jcr4S01890.40	86.127	1557	132	1670	1	1548	0.0	1837	87
contig00491	NW_012124292.1_cds_XP_012074086.1_13127	100.000	276	1	276	276	1	1.34e-140	499	55	Jcr4S02117.10	100.000	276	1	276	276	1	1.69e-140	499	55
contig00492	NW_012124748.1_cds_XP_020539113.1_24710	100.000	426	1	426	181	606	0.0	769	67	Jcr4S00008.420	100.000	426	1	426	181	606	0.0	769	67
contig00495	NW_012124408.1_cds_XP_012077819.1_16921	100.000	1023	57	1079	1	1023	0.0	1846	80	Jcr4S00380.50	100.000	1023	57	1079	1	1023	0.0	1846	80
contig00496	NW_012124671.1_cds_XP_020538803.1_23657	100.000	319	1	319	339	21	8.72e-164	576	45	Jcr4S09182.10	89.266	354	37	375	351	1	1.43e-130	466	48
contig00497	NW_012125517.1_cds_XP_012092333.1_31870	100.000	1035	318	1352	1	1035	0.0	1867	58	Jcr4S06840.20	100.000	1035	318	1352	1	1035	0.0	1867	58
contig00498											Jcr4S01491.20	100.000	26	92	117	206	231	3.78e-05	48.2	11
contig00499	NW_012124111.1_cds_XP_012064876.1_3748	100.000	189	1	189	319	507	2.00e-93	342	42	Jcr4S03174.10	100.000	189	1	189	382	570	2.53e-93	342	42
contig00500	NW_012124074.1_cds_XP_012071363.1_1013	98.905	822	219	1040	813	1	0.0	1446	73	Jcr4S00586.90	100.000	511	219	729	513	3	0.0	922	45
contig00501	NW_012124308.1_cds_XP_012074380.1_13444	99.759	831	372	1202	831	1	0.0	1490	62	Jcr4S09454.10	99.880	831	372	1202	831	1	0.0	1495	62
contig00502	NW_012124225.1_cds_XP_020534899.1_11411	100.000	746	134	879	1	746	0.0	1346	72	Jcr4S06695.40	100.000	462	239	700	1	462	0.0	834	44
contig00503	NW_012124064.1_cds_XP_012065956.1_496	100.000	23	61	83	1069	1091	4.74e-04	42.8	23	Jcr4S08685.10	100.000	23	61	83	1069	1091	5.92e-04	42.8	23
contig00504	NW_012124448.1_cds_XP_012079172.1_18340	100.000	912	328	1239	1089	178	0.0	1645	74	Jcr4S00701.40	99.890	913	328	1239	1083	171	0.0	1639	74
contig00505	NW_012124448.1_cds_XP_012079172.1_18340	100.000	177	1	177	177	1	2.73e-87	320	88	Jcr4S00701.40	100.000	169	9	177	169	1	7.60e-83	306	84
contig00506	NW_012124208.1_cds_XP_012070932.1_9998	100.000	1248	253	1500	1248	1	0.0	2251	77	Jcr4S00045.150	99.558	1359	145	1500	1359	1	0.0	2423	83
contig00507	NW_012124346.1_cds_XP_012075366.1_14398	100.000	1056	123	1178	1056	1	0.0	1905	89	Jcr4S08536.20	100.000	1035	144	1178	1035	1	0.0	1867	87
contig00508	NW_012125517.1_cds_XP_020541107.1_31317	100.000	305	1	305	305	1	2.12e-156	551	69	Jcr4S01506.30	99.673	306	1	305	306	1	3.98e-154	545	69
contig00510	NW_012125517.1_cds_XP_020541107.1_31317	100.000	166	1	166	471	306	2.06e-81	300	100	Jcr4S01506.40	100.000	166	1	166	189	24	2.59e-81	300	100
contig00511	NW_012125517.1_cds_XP_020541107.1_31317	100.000	243	169	411	714	472	8.87e-123	439	59	Jcr4S01506.40	87.748	302	114	411	483	190	5.81e-101	367	73
contig00512											Jcr4S07954.10	85.714	49	93	140	1265	1218	1.02e-05	50.9	22
contig00513	NW_012124270.1_cds_XP_012073307.1_12345	100.000	523	638	1160	2100	1578	0.0	944	43	Jcr4S01169.50	100.000	480	681	1160	2117	1638	0.0	866	40
contig00514	NW_012124055.1_cds_XP_012076631.1_154	100.000	999	135	1133	1	999	0.0	1802	74	Jcr4S01344.40	100.000	637	497	1133	252	888	0.0	1150	48
contig00515	NW_012124088.1_cds_XP_012084359.1_2340	100.000	666	530	1195	1	666	0.0	1202	50	Jcr4S00725.40	99.625	267	782	1047	154	420	1.85e-132	474	20
contig00517	NW_012125359.1_cds_XP_012090813.1_30144	100.000	877	7	883	1938	1062	0.0	1582	99	Jcr4S12692.10	95.728	913	7	883	1974	1062	0.0	1495	99
contig00518	NW_012124554.1_cds_XP_020537829.1_20361	100.000	689	181	869	2189	2877	0.0	1243	57	Jcr4S01919.30	100.000	475	388	862	2960	3434	0.0	857	40
contig00520	NW_012124208.1_cds_XP_012070988.1_10061	100.000	1170	271	1440	1170	1	0.0	2111	77	Jcr4S00352.140	100.000	1026	271	1296	1026	1	0.0	1851	67
contig00521	NW_012124141.1_cds_XP_012066294.1_5201	100.000	336	291	626	840	505	4.51e-173	607	54	Jcr4S00092.20	100.000	336	291	626	840	505	5.70e-173	607	54
contig00522	NW_012124141.1_cds_XP_012066294.1_5201	100.000	422	116	537	1	422	0.0	762	79	Jcr4S00092.20	100.000	422	116	537	1	422	0.0	762	79
contig00523	NW_012125229.1_cds_XP_012089686.1_29021	100.000	111	231	341	351	241	3.32e-51	201	33	Jcr4S20386.10	100.000	101	241	341	341	241	1.12e-45	183	30
contig00524	NW_012124487.1_cds_XP_012080354.1_19538	100.000	284	487	770	786	503	9.48e-145	513	37	Jcr4S05019.20	100.000	284	487	770	693	410	1.20e-144	513	37
contig00525	NW_012124394.1_cds_XP_020536462.1_16128	99.745	1177	509	1685	2067	893	0.0	2103	70	Jcr4S03718.10	99.438	534	1152	1685	1010	479	0.0	943	32
contig00526	NW_012124141.1_cds_XP_012066269.1_5171	100.000	1677	1	1677	1677	1	0.0	3025	94	Jcr4S00648.50	99.821	1680	1	1677	1680	1	0.0	3006	94
contig00527	NW_012124088.1_cds_XP_012084473.1_2362	100.000	1293	1	1293	1853	561	0.0	2333	93	Jcr4S20081.10	98.531	1293	1	1293	1835	561	0.0	2259	93
contig00528	NW_012125265.1_cds_XP_012089921.1_29262	100.000	1103	101	1203	1599	497	0.0	1990	92	Jcr4S05066.30	94.965	1152	107	1203	1892	741	0.0	1844	91
contig00530	NW_012125166.1_cds_XP_012089611.1_28971	100.000	936	143	1078	1	936	0.0	1689	72	Jcr4S00227.60	100.000	713	143	855	1	713	0.0	1287	54
contig00532	NW_012124825.1_cds_XP_012086328.1_25582	100.000	681	205	885	681	1	0.0	1229	73	Jcr4S05096.40	90.798	652	205	851	756	158	0.0	931	69
contig00533	NW_012124748.1_cds_XP_012085296.1_24488	99.858	1410	1	1410	717	2124	0.0	2527	89	Jcr4S00047.100	96.370	1212	1	1170	822	2031	0.0	2014	74
contig00534	NW_012124748.1_cds_XP_012085816.1_25130	100.000	850	133	982	852	3	0.0	1534	87	Jcr4S01291.70	100.000	850	133	982	903	54	0.0	1534	87
contig00535	NW_012124437.1_cds_XP_012078807.1_17946	100.000	927	267	1193	927	1	0.0	1673	74	Jcr4S00290.20	99.892	927	267	1193	927	1	0.0	1668	74
contig00536	NW_012124616.1_cds_XP_020538209.1_21475	100.000	500	1	500	89	588	0.0	902	100	Jcr4S01683.10	98.995	199	302	500	453	651	5.50e-96	351	40
contig00537	NW_012124173.1_cds_XP_012068189.1_7189	100.000	477	256	732	1	477	0.0	861	51	Jcr4S00359.100	99.790	477	256	732	1	477	0.0	856	51
contig00538	NW_012124885.1_cds_XP_012087578.1_26911	100.000	503	1	503	503	1	0.0	908	85	Jcr4S17249.10	100.000	503	1	503	503	1	0.0	908	85
contig00539	NW_012124885.1_cds_XP_012087578.1_26911	100.000	829	1	829	504	1332	0.0	1496	73	Jcr4S17249.10	100.000	335	306	640	611	945	3.69e-172	605	29
contig00540	NW_012125302.1_cds_XP_012090633.1_30064	100.000	858	325	1182	858	1	0.0	1548	67	Jcr4S17891.10	100.000	858	325	1182	858	1	0.0	1548	67
contig00541	NW_012124208.1_cds_XP_012070802.1_9858	99.905	1056	15	1070	1056	1	0.0	1901	90	Jcr4S01622.10	100.000	1056	15	1070	1056	1	0.0	1905	90
contig00542	NW_012124589.1_cds_XP_012081617.1_20775	99.901	1014	133	1145	1014	1	0.0	1821	87	Jcr4S01664.40	99.899	990	133	1121	990	1	0.0	1778	85
contig00543	NW_012124554.1_cds_XP_012081168.1_20337	100.000	1182	184	1365	1	1182	0.0	2132	85	Jcr4S01030.50	100.000	1182	184	1365	1	1182	0.0	2132	85
contig00544	NW_012124057.1_cds_XP_012083239.1_203	100.000	825	154	978	825	1	0.0	1489	82	Jcr4S00809.10	100.000	825	154	978	825	1	0.0	1489	82
contig00545	NW_012124425.1_cds_XP_012078160.2_17268	99.803	507	121	627	1	507	0.0	911	45	Jcr4S02321.60	100.000	423	201	623	78	500	0.0	764	38
contig00547	NW_012124848.1_cds_XP_012086699.1_25997	100.000	1107	140	1246	1107	1	0.0	1997	74	Jcr4S00629.100	100.000	1107	140	1246	1107	1	0.0	1997	74
contig00548	NW_012124153.1_cds_XP_012066710.1_5616	100.000	339	154	492	1	339	1.48e-174	612	39	Jcr4S00977.50	100.000	339	154	492	1	339	1.87e-174	612	39
contig00549	NW_012124966.1_cds_XP_012087895.1_27250	100.000	933	476	1408	933	1	0.0	1683	60	Jcr4S03953.30	95.289	934	476	1408	891	1	0.0	1517	60
contig00550	NW_012124308.1_cds_XP_012074323.1_13383	100.000	783	397	1179	783	1	0.0	1413	62	Jcr4S02881.10	94.720	625	397	988	909	285	0.0	1004	47
contig00551	NW_012124848.1_cds_XP_012087107.1_26498	100.000	1215	2	1216	991	2205	0.0	2192	82	Jcr4S00083.170	100.000	1215	2	1216	991	2205	0.0	2192	82
contig00552	NW_012124173.1_cds_XP_012067968.1_6971	99.869	762	304	1065	762	1	0.0	1370	66	Jcr4S07596.10	100.000	624	442	1065	624	1	0.0	1126	54
contig00553	NW_012125068.1_cds_XP_012089401.1_28843	99.832	597	106	702	1	597	0.0	1073	85	Jcr4S03500.20	100.000	618	85	702	1	618	0.0	1115	88
contig00554	NW_012124111.1_cds_XP_012064884.2_3758	99.192	619	1	619	616	1230	0.0	1085	100	Jcr4S00704.50	99.192	619	1	619	358	972	0.0	1085	100
contig00555	NW_012124095.1_cds_XP_020540431.1_2704	100.000	444	119	562	1	444	0.0	801	51	Jcr4S00129.40	100.000	444	119	562	1	444	0.0	801	51
contig00556	NW_012124124.1_cds_NP_001295724.1_4635	100.000	414	233	646	414	1	0.0	747	57	Jcr4S04672.10	100.000	414	233	646	414	1	0.0	747	57
contig00557	NW_012124637.1_cds_XP_012083348.1_22529	100.000	147	585	731	618	472	2.12e-70	266	20	Jcr4S00238.160	100.000	147	585	731	633	487	2.67e-70	266	20
contig00559	NW_012124394.1_cds_XP_012076986.1_16073	100.000	639	209	847	1	639	0.0	1153	33	Jcr4S00005.240	96.731	673	209	881	1	651	0.0	1131	35
contig00561	NW_012124380.1_cds_XP_012076014.1_15099	100.000	600	166	765	600	1	0.0	1083	55	Jcr4S20379.10	100.000	600	166	765	600	1	0.0	1083	55
contig00562	NW_012124433.1_cds_XP_012078437.2_17532	100.000	265	1	265	265	1	6.59e-135	479	96	Jcr4S17142.10	100.000	235	1	235	235	1	1.61e-118	425	85
contig00563	NW_012124394.1_cds_XP_012077013.1_16101	88.889	117	299	415	262	146	1.86e-36	153	28	Jcr4S17142.10	100.000	92	324	415	594	503	1.06e-40	167	22
contig00564	NW_012124394.1_cds_XP_012076708.1_15788	100.000	798	359	1156	798	1	0.0	1440	58	Jcr4S00021.230	95.753	518	280	796	513	1	0.0	832	38
contig00565	NW_012124173.1_cds_XP_020533747.1_6736	100.000	909	217	1125	1	909	0.0	1640	57	Jcr4S00282.70	100.000	909	217	1125	1	909	0.0	1640	57
contig00566	NW_012124496.1_cds_XP_012080669.1_19848	100.000	154	1	154	1986	2139	2.86e-74	279	25	Jcr4S04923.10	100.000	154	1	154	1818	1971	3.62e-74	279	25
contig00567	NW_012124496.1_cds_XP_012080669.1_19848	99.886	881	1	881	1106	1985	0.0	1581	100	Jcr4S04923.10	99.824	568	1	568	1019	1585	0.0	1017	64
contig00569	NW_012124966.1_cds_NP_001295746.1_27191	100.000	184	1	184	1158	1341	1.20e-90	333	36	Jcr4S04095.40	100.000	184	1	184	1158	1341	1.51e-90	333	36
contig00570	NW_012124966.1_cds_NP_001295746.1_27191	100.000	135	1	135	1021	1155	1.08e-64	244	100	Jcr4S04095.40	100.000	135	1	135	1021	1155	1.37e-64	244	100
contig00573	NW_012124496.1_cds_XP_012080628.1_19798	100.000	388	334	721	1635	1248	0.0	700	54	Jcr4S02346.50	98.083	313	413	721	1272	960	6.18e-148	524	43
contig00574	NW_012124717.1_cds_XP_012084730.1_23888	100.000	465	1	465	465	1	0.0	839	58	Jcr4S08160.10	100.000	465	1	465	465	1	0.0	839	58
contig00575	NW_012124717.1_cds_XP_012084730.1_23888	100.000	618	58	675	1083	466	0.0	1115	92	Jcr4S08160.10	100.000	618	58	675	1083	466	0.0	1115	92
contig00576	NW_012124982.1_cds_XP_012088151.1_27495	100.000	403	1	403	403	1	0.0	728	85	Jcr4S08306.10	100.000	226	1	226	475	250	2.22e-113	408	47
contig00577	NW_012124982.1_cds_XP_012088151.1_27495	100.000	125	1	125	528	404	2.65e-59	226	100	Jcr4S08306.10	100.000	125	1	125	600	476	3.35e-59	226	100
contig00578	NW_012124173.1_cds_XP_012067744.1_6716	100.000	435	198	632	1	435	0.0	785	49	Jcr4S02106.40	100.000	435	198	632	1	435	0.0	785	49
contig00579	NW_012125302.1_cds_XP_012090335.1_29721	100.000	1098	185	1282	1098	1	0.0	1981	77	Jcr4S02872.90	100.000	675	185	859	1194	520	0.0	1218	47
contig00581	NW_012124748.1_cds_XP_020539162.1_24891	100.000	665	1	665	1750	1086	0.0	1200	100	Jcr4S00655.50	100.000	665	1	665	1750	1086	0.0	1200	100
contig00582	NW_012124082.1_cds_XP_012079628.1_1917	100.000	253	110	362	1	253	2.89e-128	457	70	Jcr4S00843.120	99.605	253	110	362	1	253	1.55e-126	453	70
contig00583	NW_012124082.1_cds_XP_012079628.1_1917	100.000	488	250	737	741	254	0.0	881	66	Jcr4S00843.120	100.000	488	250	737	741	254	0.0	881	66
contig00584	NW_012124114.1_cds_XP_012065340.1_4221	100.000	1197	199	1395	1	1197	0.0	2159	82	Jcr4S05718.30	100.000	1197	199	1395	1	1197	0.0	2159	82
contig00585	NW_012124308.1_cds_XP_012074399.1_13460	100.000	194	1	194	308	501	3.77e-96	351	44	Jcr4S03708.10	100.000	194	1	194	743	936	4.76e-96	351	44
contig00587	NW_012124581.1_cds_XP_012081543.1_20693	100.000	1257	594	1850	1	1257	0.0	2268	63	Jcr4S11836.10	100.000	1257	594	1850	1	1257	0.0	2268	63
contig00588											Jcr4S05138.50	99.355	155	1	155	218	64	4.11e-73	276	26
contig00589	NW_012124394.1_cds_XP_012077153.1_16270	100.000	753	35	787	1	753	0.0	1359	69	Jcr4S00649.60	100.000	753	35	787	1	753	0.0	1359	69
contig00590	NW_012124095.1_cds_XP_012088054.1_2761	100.000	273	1	273	273	1	5.47e-139	493	56	Jcr4S00384.90	71.111	225	5	229	302	78	2.43e-24	113	46
contig00591	NW_012124668.1_cds_XP_012084428.1_23617	100.000	840	1	840	118	957	0.0	1516	98	Jcr4S06447.30	94.517	839	1	837	118	912	0.0	1334	97
contig00593	NW_012124848.1_cds_XP_012087010.1_26377	100.000	108	1	108	703	810	3.72e-50	196	100	Jcr4S01180.30	100.000	108	1	108	703	810	4.70e-50	196	100
contig00596	NW_012124848.1_cds_XP_012087010.1_26377	100.000	700	302	1001	1	700	0.0	1263	70	Jcr4S01180.30	100.000	700	302	1001	1	700	0.0	1263	70
contig00597	NW_012124138.1_cds_XP_012066022.1_4898	100.000	413	1	413	614	1026	0.0	746	63	Jcr4S02906.10	100.000	413	1	413	629	1041	0.0	746	63
contig00599	NW_012124138.1_cds_XP_012066022.1_4898	100.000	156	1	156	156	1	1.90e-75	282	30	Jcr4S02906.10	100.000	156	1	156	156	1	2.40e-75	282	30
contig00600	NW_012124394.1_cds_XP_012076555.1_15634	100.000	385	1	385	106	490	0.0	695	100	Jcr4S00177.130	100.000	385	1	385	121	505	0.0	695	100
contig00601	NW_012124282.1_cds_XP_012073962.1_13002	99.892	929	1	929	937	9	0.0	1672	99	Jcr4S01147.10	90.306	980	1	929	946	9	0.0	1415	99
contig00602	NW_012124189.1_cds_XP_012069627.1_8620	100.000	828	67	894	1	828	0.0	1494	69	Jcr4S00033.170	95.357	1077	67	1094	1	1077	0.0	1753	85
contig00603	NW_012124138.1_cds_XP_012066089.1_4989	100.000	331	259	589	1	331	3.03e-170	598	41	Jcr4S03028.10	100.000	331	259	589	1	331	3.82e-170	598	41
contig00604	NW_012124114.1_cds_XP_012065373.1_4264	100.000	812	1	812	461	1272	0.0	1465	76	Jcr4S06246.20	100.000	812	1	812	461	1272	0.0	1465	76
contig00605	NW_012124114.1_cds_XP_012065373.1_4264	100.000	61	92	152	1	61	1.86e-24	111	40	Jcr4S06246.20	100.000	61	92	152	1	61	2.35e-24	111	40
contig00606	NW_012125302.1_cds_XP_012090034.1_29388	100.000	939	63	1001	939	1	0.0	1694	89	Jcr4S00003.210	98.722	939	63	1001	927	1	0.0	1646	89
contig00607											Jcr4S04970.40	100.000	71	245	315	1	71	1.99e-29	129	23
contig00608	NW_012124854.1_cds_XP_020539794.1_26602	99.815	542	1	542	508	1049	0.0	974	100	Jcr4S01496.30	99.815	542	1	542	508	1049	0.0	974	100
contig00610	NW_012124747.1_cds_XP_012085034.1_24195	100.000	149	1	149	149	1	1.12e-71	269	31	Jcr4S03608.20	98.462	65	55	118	65	1	2.93e-23	110	13
contig00611	NW_012124747.1_cds_XP_012085034.1_24195	100.000	156	1	156	305	150	5.14e-76	282	100	Jcr4S01127.40	84.615	156	1	156	305	150	2.43e-43	174	100
contig00613	NW_012124747.1_cds_XP_012085034.1_24195	100.000	173	471	643	942	770	1.43e-84	313	27	Jcr4S03608.40	100.000	173	471	643	537	365	1.80e-84	313	27
contig00614	NW_012124182.1_cds_XP_012068871.1_7843	100.000	672	1	672	672	1	0.0	1213	83	Jcr4S06869.20	100.000	672	1	672	672	1	0.0	1213	83
contig00615	NW_012124182.1_cds_XP_012068871.1_7843	100.000	571	1	571	673	1243	0.0	1031	63	Jcr4S06869.20	99.475	571	1	571	673	1243	0.0	1017	63
contig00616	NW_012124487.1_cds_XP_012079967.1_19101	100.000	930	407	1336	930	1	0.0	1678	64	Jcr4S00320.90	100.000	930	407	1336	930	1	0.0	1678	64
contig00617	NW_012125517.1_cds_XP_012091611.1_31021	100.000	921	171	1091	1	921	0.0	1662	75	Jcr4S00617.130	100.000	921	171	1091	1	921	0.0	1662	75
contig00618	NW_012124637.1_cds_XP_012083371.1_22552	100.000	515	1	515	1440	926	0.0	930	100	Jcr4S01535.50	93.010	515	1	515	1368	890	0.0	795	100
contig00619	NW_012124637.1_cds_XP_020538289.1_22554	98.253	916	283	1198	1	900	0.0	1590	70	Jcr4S01535.30	100.000	466	441	906	63	528	0.0	841	35
contig00620	NW_012124649.1_cds_XP_012084051.1_23245	100.000	1353	1	1353	1324	2676	0.0	2441	81	Jcr4S00112.170	99.263	1356	1	1353	1648	3003	0.0	2399	81
contig00621	NW_012124572.1_cds_XP_012081309.1_20460	100.000	687	159	845	687	1	0.0	1240	77	Jcr4S02962.20	100.000	687	159	845	687	1	0.0	1240	77
contig00622	NW_012124167.1_cds_XP_012067119.1_6056	100.000	591	1	591	828	238	0.0	1067	100	Jcr4S05422.40	100.000	591	1	591	828	238	0.0	1067	100
contig00623	NW_012124074.1_cds_XP_012070608.1_925	100.000	675	167	841	1	675	0.0	1218	60	Jcr4S01203.80	99.845	645	197	841	1	645	0.0	1159	57
contig00624	NW_012124637.1_cds_XP_012083707.1_22941	100.000	382	1	382	687	1068	0.0	690	66	Jcr4S02839.40	100.000	382	1	382	687	1068	0.0	690	66
contig00625	NW_012125517.1_cds_XP_020541304.1_31247	100.000	436	1	436	857	422	0.0	787	99	Jcr4S00576.80	100.000	199	1	199	776	578	9.23e-99	360	45
contig00626	NW_012125517.1_cds_XP_020541304.1_31247	100.000	220	314	533	1077	858	3.58e-110	398	41	Jcr4S01013.10	80.531	226	314	533	588	363	1.58e-52	206	41
contig00627	NW_012124423.1_cds_XP_012077976.1_17082	100.000	900	81	980	1	900	0.0	1624	75	Jcr4S01486.20	99.471	756	81	832	1	756	0.0	1332	63
contig00628	NW_012124202.1_cds_XP_012070402.1_9395	99.883	852	458	1308	1	852	0.0	1529	61	Jcr4S00038.90	99.883	852	458	1308	1	852	0.0	1529	61
contig00629	NW_012125517.1_cds_XP_012091488.1_30875	100.000	823	195	1017	1	823	0.0	1485	81	Jcr4S00105.90	100.000	813	195	1007	1	813	0.0	1467	80
contig00630	NW_012124087.1_cds_XP_012081413.1_2034	100.000	304	306	609	1092	789	1.03e-155	549	50	Jcr4S04468.10	100.000	304	306	609	1092	789	1.30e-155	549	50
contig00631	NW_012124087.1_cds_XP_012081413.1_2034	100.000	529	1	529	788	260	0.0	955	100	Jcr4S04468.10	100.000	529	1	529	788	260	0.0	955	100
contig00632	NW_012124183.1_cds_XP_012069323.1_8288	100.000	561	97	657	561	1	0.0	1012	76	Jcr4S02664.20	92.118	609	97	657	609	1	0.0	921	76
contig00633											Jcr4S04402.20	91.667	48	1176	1223	35	82	7.86e-11	69.8	3
contig00634	NW_012124677.1_cds_XP_012084484.1_23660	100.000	709	29	737	1	709	0.0	1279	96	Jcr4S09954.10	100.000	709	29	737	1	709	0.0	1279	96
contig00635	NW_012124308.1_cds_XP_012074264.1_13318	100.000	380	351	730	1	380	0.0	686	52	Jcr4S03183.40	100.000	380	351	730	1	380	0.0	686	52
contig00636	NW_012124579.1_cds_XP_012081444.1_20603	100.000	53	1	53	53	1	7.81e-20	96.9	20	Jcr4S07304.10	100.000	53	1	53	53	1	9.87e-20	96.9	20
contig00638	NW_012125302.1_cds_XP_012090504.1_29910	100.000	672	139	810	672	1	0.0	1213	79	Jcr4S01276.120	100.000	672	139	810	672	1	0.0	1213	79
contig00639	NW_012124848.1_cds_XP_012086670.1_25953	100.000	1091	1	1091	908	1998	0.0	1968	91	Jcr4S00151.70	100.000	969	123	1091	934	1902	0.0	1748	81
contig00640	NW_012124637.1_cds_XP_012083680.1_22909	100.000	334	1	334	936	1269	4.88e-172	603	60	Jcr4S00845.150	100.000	287	48	334	980	1266	2.02e-146	518	51
contig00641	NW_012124637.1_cds_XP_012083680.1_22909	100.000	887	1	887	887	1	0.0	1600	87	Jcr4S00845.150	96.413	920	1	887	920	1	0.0	1536	87
contig00642	NW_012125068.1_cds_XP_012089098.1_28505	100.000	543	250	792	543	1	0.0	980	59	Jcr4S00637.40	90.909	429	250	639	429	1	2.61e-179	629	42
contig00643	NW_012124637.1_cds_XP_012082788.1_21909	100.000	1240	97	1336	1240	1	0.0	2237	88	Jcr4S00202.210	100.000	1224	113	1336	1224	1	0.0	2208	87
contig00644	NW_012124106.1_cds_XP_012093096.1_3196	100.000	359	1	359	359	1	0.0	648	65	Jcr4S00880.110	99.721	359	1	359	359	1	0.0	644	65
contig00645	NW_012124487.1_cds_XP_020537437.1_19211	100.000	774	1	774	774	1	0.0	1397	66	Jcr4S00089.170	100.000	774	1	774	774	1	0.0	1397	66
contig00646	NW_012124095.1_cds_XP_012086926.1_2597	100.000	1039	1	1039	1275	237	0.0	1874	80	Jcr4S09846.10	100.000	1042	1	1042	1326	285	0.0	1880	80
contig00647	NW_012124095.1_cds_XP_012086926.1_2597	100.000	738	266	1003	2013	1276	0.0	1332	74	Jcr4S09846.10	100.000	738	266	1003	2064	1327	0.0	1332	74
contig00648	NW_012124394.1_cds_XP_012076993.1_16080	100.000	983	63	1045	1	983	0.0	1773	94	Jcr4S00005.300	100.000	983	63	1045	1	983	0.0	1773	94
contig00649	NW_012124208.1_cds_XP_012071031.1_10106	100.000	999	126	1124	999	1	0.0	1802	78	Jcr4S02924.40	100.000	819	126	944	921	103	0.0	1478	64
contig00650	NW_012125068.1_cds_XP_012088871.1_28261	100.000	1245	372	1616	1245	1	0.0	2246	75	Jcr4S00582.50	100.000	1245	372	1616	1245	1	0.0	2246	75
contig00651	NW_012124090.1_cds_XP_012086232.1_2518	96.990	299	110	408	520	222	1.31e-140	499	61	Jcr4S01057.40	99.103	223	92	314	223	1	5.08e-109	394	45
contig00652	NW_012124090.1_cds_XP_012086014.2_2521	99.250	400	296	695	492	93	0.0	709	58	Jcr4S00272.40	99.749	399	296	694	399	1	0.0	716	57
contig00653	NW_012124637.1_cds_XP_012083821.1_22368	100.000	1572	150	1721	1572	1	0.0	2836	89	Jcr4S01175.60	99.483	1546	159	1703	1543	1	0.0	2747	88
contig00654	NW_012125302.1_cds_XP_012090039.1_29392	100.000	597	423	1019	597	1	0.0	1077	51	Jcr4S00003.190	99.829	585	436	1019	585	1	0.0	1048	50
contig00655	NW_012124189.1_cds_XP_012069652.1_8646	100.000	546	53	598	1	546	0.0	985	91	Jcr4S01816.60	100.000	354	245	598	1	354	0.0	639	59
contig00656	NW_012124182.1_cds_XP_012068556.1_7493	100.000	1023	64	1086	1	1023	0.0	1846	81	Jcr4U29408.10	100.000	613	13	625	103	715	0.0	1106	49
contig00657	NW_012124557.1_cds_NP_001306856.1_20402	100.000	759	1	759	130	888	0.0	1370	76	Jcr4S28231.10	99.526	211	1	211	130	340	2.82e-103	377	21
contig00658	NW_012124487.1_cds_XP_012080519.1_19094	100.000	1521	57	1577	1	1521	0.0	2744	89	Jcr4S00320.10	99.813	534	526	1059	389	922	0.0	959	31
contig00659	NW_012124275.1_cds_XP_012073545.1_12557	100.000	429	281	709	1	429	0.0	774	47	Jcr4S00002.160	100.000	429	281	709	1	429	0.0	774	47
contig00660	NW_012124394.1_cds_XP_012076483.1_15559	100.000	1110	105	1214	1	1110	0.0	2003	76	Jcr4S00037.200	100.000	1110	105	1214	1	1110	0.0	2003	76
contig00662	NW_012125013.1_cds_XP_012088498.1_27852	100.000	903	25	927	1	903	0.0	1629	66	Jcr4S01230.80	99.835	606	25	630	1	606	0.0	1089	44
contig00663	NW_012124423.1_cds_XP_012077946.1_17035	100.000	555	138	692	555	1	0.0	1002	76	Jcr4S00266.70	100.000	555	138	692	555	1	0.0	1002	76
contig00664	NW_012125464.1_cds_NP_001295624.1_30497	100.000	720	325	1044	720	1	0.0	1299	62	Jcr4S00073.110	95.238	651	424	1044	651	1	0.0	1053	54
contig00666	NW_012124616.1_cds_XP_012082549.1_21693	100.000	1065	163	1227	1	1065	0.0	1921	66	Jcr4S00988.90	100.000	1065	163	1227	1	1065	0.0	1921	66
contig00667	NW_012124208.1_cds_NP_001295722.1_9892	100.000	339	338	676	339	1	1.63e-174	612	36	Jcr4S00736.60	100.000	339	338	676	339	1	2.06e-174	612	36
contig00668	NW_012124966.1_cds_XP_012087929.1_27282	100.000	690	31	720	1	690	0.0	1245	64	Jcr4S00416.110	100.000	690	31	720	1	690	0.0	1245	64
contig00669	NW_012124082.1_cds_XP_012079712.1_1927	100.000	687	141	827	1	687	0.0	1240	61	Jcr4S12382.20	100.000	687	141	827	1	687	0.0	1240	61
contig00670	NW_012125517.1_cds_XP_020541222.1_31505	98.711	1086	380	1451	1	1086	0.0	1904	70	Jcr4S06510.10	100.000	1011	380	1390	1	1011	0.0	1824	66
contig00671	NW_012124616.1_cds_XP_012082335.1_21465	100.000	801	181	981	1	801	0.0	1445	67	Jcr4U29441.10	92.086	834	181	981	1	801	0.0	1249	67
contig00673	NW_012124095.1_cds_XP_012087583.1_2676	100.000	1425	253	1677	1425	1	0.0	2571	74	Jcr4S01105.50	100.000	1401	253	1653	1401	1	0.0	2527	73
contig00674	NC_012224.1_cds_YP_002720120.1_32491	100.000	1159	1	1159	1159	1	0.0	2091	75	Jcr4S00559.30	100.000	1180	1	1180	1180	1	0.0	2129	76
contig00675	NW_012124113.1_cds_XP_012065281.1_4163	100.000	357	3	359	748	1104	0.0	645	54	Jcr4S00624.30	100.000	357	3	359	748	1104	0.0	645	54
contig00677	NW_012124225.1_cds_XP_012072490.1_11137	100.000	765	259	1023	765	1	0.0	1380	69	Jcr4S00225.60	100.000	576	262	837	576	1	0.0	1040	52
contig00678	NW_012125415.1_cds_XP_012090956.1_30301	100.000	189	230	418	189	1	3.17e-93	342	27	Jcr4S01774.60	100.000	189	230	418	189	1	4.00e-93	342	27
contig00679	NW_012124088.1_cds_XP_012085211.1_2464	100.000	462	81	542	1	462	0.0	834	54	Jcr4S08573.10	100.000	349	194	542	3	351	6.95e-180	630	40
contig00680	NW_012124992.1_cds_XP_012088268.1_27599	100.000	418	1	418	465	882	0.0	755	68	Jcr4S08772.30	100.000	418	1	418	465	882	0.0	755	68
contig00681	NW_012124992.1_cds_XP_012088268.1_27599	100.000	464	30	493	1	464	0.0	838	94	Jcr4S08772.30	100.000	464	30	493	1	464	0.0	838	94
contig00683	NW_012124095.1_cds_XP_012089919.1_3001	100.000	1035	126	1160	1035	1	0.0	1867	75	Jcr4S02794.50	99.328	1041	126	1160	1041	1	0.0	1829	75
contig00685	NW_012124487.1_cds_XP_012080374.1_19574	100.000	869	188	1056	1974	1106	0.0	1568	82	Jcr4S03248.20	100.000	869	188	1056	1974	1106	0.0	1568	82
contig00686	NW_012124106.1_cds_XP_012093141.1_3244	100.000	291	613	903	291	1	2.24e-148	526	26	Jcr4S00331.10	100.000	291	613	903	291	1	2.83e-148	526	26
contig00688	NW_012124122.1_cds_XP_012065528.1_4416	100.000	233	1	233	418	650	1.28e-117	421	100	Jcr4S00113.60	100.000	232	2	233	650	881	5.66e-117	419	99
contig00690	NW_012124087.1_cds_XP_012081485.1_2042	100.000	846	209	1054	846	1	0.0	1526	77	Jcr4S01161.20	100.000	846	209	1054	846	1	0.0	1526	77
contig00691	NW_012124637.1_cds_XP_012083781.1_23035	100.000	1482	186	1667	1482	1	0.0	2673	82	Jcr4S14279.10	99.829	1172	265	1434	1196	25	0.0	2098	65
contig00692	NW_012125302.1_cds_XP_012090329.1_29715	99.161	715	91	800	714	1	0.0	1260	83	Jcr4S02872.50	99.161	715	91	800	714	1	0.0	1260	83
contig00693	NW_012124785.1_cds_XP_012086220.1_25489	100.000	263	141	403	1	263	1.21e-133	475	65	Jcr4S00384.120	100.000	263	141	403	1	263	1.52e-133	475	65
contig00694	NW_012124275.1_cds_XP_012073565.1_12576	100.000	486	228	713	1092	607	0.0	877	68	Jcr4S00002.30	100.000	486	228	713	960	475	0.0	877	68
contig00695	NW_012124275.1_cds_XP_012073565.1_12576	100.000	150	1	150	250	101	9.15e-73	271	97	Jcr4S00002.30	100.000	118	1	118	118	1	2.72e-55	214	77
contig00696	NW_012124275.1_cds_XP_012073565.1_12576	100.000	356	1	356	606	251	0.0	643	100	Jcr4S00002.30	100.000	356	1	356	474	119	0.0	643	100
contig00697	NW_012124637.1_cds_XP_012083364.1_22544	99.910	1113	136	1248	1113	1	0.0	2003	81	Jcr4S27072.20	100.000	1113	136	1248	1113	1	0.0	2008	81
contig00698	NW_012124448.1_cds_XP_012079361.1_18551	100.000	910	285	1194	2286	1377	0.0	1642	76	Jcr4U28965.30	100.000	910	285	1194	2286	1377	0.0	1642	76
contig00699	NW_012124394.1_cds_XP_012076670.2_15748	100.000	639	306	944	639	1	0.0	1153	54	Jcr4S00375.60	100.000	633	312	944	633	1	0.0	1142	53
contig00700	NW_012124182.1_cds_XP_012069232.1_7784	100.000	1095	107	1201	1095	1	0.0	1975	87	Jcr4S01197.20	100.000	702	500	1201	702	1	0.0	1267	55
contig00702	NW_012125025.1_cds_XP_012088548.1_27880	99.932	1464	256	1719	70	1533	0.0	2636	74	Jcr4S05986.20	89.165	1449	244	1692	1	1422	0.0	1926	73
contig00703	NW_012124106.1_cds_XP_012093066.1_3163	100.000	864	73	936	864	1	0.0	1559	85	Jcr4S00904.90	98.852	871	67	936	862	1	0.0	1526	86
contig00704	NW_012124394.1_cds_XP_012077115.1_16230	100.000	286	1	286	4595	4880	2.73e-146	517	100	Jcr4S02905.30	100.000	286	1	286	4838	5123	3.45e-146	517	100
contig00705	NW_012124082.1_cds_XP_012079966.1_1554	89.655	29	52	80	837	865	0.013	40.1	15	Jcr4S04287.20	89.655	29	52	80	837	865	0.016	40.1	15
contig00707	NW_012124132.1_cds_XP_012065859.1_4741	100.000	163	1	163	491	653	8.58e-80	295	100	Jcr4S02397.30	100.000	163	1	163	221	383	1.08e-79	295	100
contig00708	NW_012125517.1_cds_XP_012091321.1_30667	100.000	780	1	780	445	1224	0.0	1407	87	Jcr4S00063.210	100.000	780	1	780	445	1224	0.0	1407	87
contig00709	NW_012125517.1_cds_XP_012091321.1_30667	100.000	444	1	444	444	1	0.0	801	96	Jcr4S00063.210	100.000	444	1	444	444	1	0.0	801	96
contig00710	NW_012124717.1_cds_XP_012084829.1_23992	100.000	1086	349	1434	1	1086	0.0	1959	66	Jcr4S01962.10	100.000	1086	349	1434	1	1086	0.0	1959	66
contig00711	NW_012124191.1_cds_XP_012070076.1_9050	100.000	1116	32	1147	1	1116	0.0	2013	83	Jcr4U31007.30	99.462	1116	32	1147	1	1110	0.0	1987	83
contig00712	NW_012124202.1_cds_XP_012070507.1_9527	100.000	855	55	909	1	855	0.0	1543	92	Jcr4S09092.20	100.000	371	55	425	1	371	0.0	670	40
contig00713	NW_012124213.1_cds_XP_012071531.1_10530	87.500	32	264	295	151	120	0.006	41.0	10
contig00714	NW_012125229.1_cds_XP_020540540.1_29108	100.000	969	148	1116	1	969	0.0	1748	75	Jcr4S13533.10	100.000	969	148	1116	1	969	0.0	1748	75
contig00715	NW_012125517.1_cds_XP_020540983.1_31322	100.000	1080	24	1103	1	1080	0.0	1948	84	Jcr4S14858.10	100.000	1080	24	1103	1	1080	0.0	1948	84
contig00716	NW_012125085.1_cds_XP_012089516.1_28872	100.000	499	267	765	1431	933	0.0	901	65	Jcr4S16279.20	100.000	499	267	765	1410	912	0.0	901	65
contig00717	NW_012124649.1_cds_XP_012084199.1_23412	100.000	233	308	540	1	233	3.18e-117	421	43	Jcr4S00025.90	100.000	233	308	540	1	233	4.02e-117	421	43
contig00718	NW_012125517.1_cds_XP_012092194.1_31726	100.000	540	107	646	540	1	0.0	975	72	Jcr4S01573.40	100.000	528	107	634	528	1	0.0	953	70
contig00719	NW_012124217.1_cds_XP_012071930.1_10962	100.000	679	217	895	1200	522	0.0	1225	76	Jcr4S00296.90	99.727	366	217	582	1278	913	0.0	656	41
contig00720	NW_012124343.1_cds_XP_012075134.1_14182	100.000	942	177	1118	1	942	0.0	1700	66	Jcr4S05498.10	100.000	942	177	1118	1	942	0.0	1700	66
contig00721	NW_012124856.1_cds_XP_012087473.1_26802	100.000	636	1	636	55	690	0.0	1148	60	Jcr4S00625.20	99.843	636	1	636	55	690	0.0	1143	60
contig00722	NW_012124590.1_cds_XP_012081772.1_20921	100.000	597	381	977	597	1	0.0	1077	47	Jcr4S03240.30	91.713	543	381	878	573	31	0.0	813	39
contig00723	NW_012124517.1_cds_XP_012080891.1_20064	100.000	91	753	843	351	261	6.17e-40	165	11	Jcr4S03380.40	100.000	91	753	843	660	570	7.80e-40	165	11
contig00724	NW_012124517.1_cds_XP_012080890.1_20063	100.000	253	100	352	1	253	2.81e-128	457	72	Jcr4S03380.40	100.000	253	100	352	1	253	3.53e-128	457	72
contig00725	NW_012124111.1_cds_XP_012064908.1_3795	100.000	765	1	765	765	1	0.0	1380	80	Jcr4S00918.40	100.000	765	1	765	765	1	0.0	1380	80
contig00726	NW_012124087.1_cds_XP_012081594.1_2065	96.429	28	35	62	272	299	1.28e-04	47.3	10	Jcr4S00407.10	92.857	28	35	62	152	179	0.002	42.8	10
contig00727	NW_012125068.1_cds_XP_012088760.1_28132	100.000	756	257	1012	1	756	0.0	1364	58	Jcr4S00168.70	100.000	599	414	1012	74	672	0.0	1081	46
contig00728	NW_012125068.1_cds_XP_012088838.1_28219	100.000	1182	122	1303	1	1182	0.0	2132	70	Jcr4S00265.50	99.691	971	195	1163	1	971	0.0	1731	57
contig00729	NW_012124554.1_cds_XP_012081141.1_20305	99.628	537	106	642	784	1318	0.0	953	84	Jcr4S02750.20	99.628	537	106	642	784	1318	0.0	953	84
contig00731	NW_012124601.1_cds_XP_012081949.1_21087	100.000	473	383	855	1	473	0.0	854	44	Jcr4S05102.30	100.000	473	383	855	1	473	0.0	854	44
contig00732	NW_012125302.1_cds_XP_012090421.1_29823	100.000	269	163	431	1	269	7.17e-137	486	62	Jcr4S00004.370	100.000	269	163	431	1	269	9.06e-137	486	62
contig00733	NW_012124848.1_cds_XP_012087232.1_26436	100.000	1497	60	1556	1	1497	0.0	2700	92	Jcr4S10051.20	100.000	1497	60	1556	1	1497	0.0	2700	92
contig00734	NW_012124748.1_cds_XP_012085284.1_24476	100.000	639	525	1163	639	1	0.0	1153	46	Jcr4S05672.10	100.000	639	525	1163	639	1	0.0	1153	46
contig00735	NW_012124208.1_cds_XP_012070696.1_9712	100.000	373	1	373	927	1299	0.0	673	64	Jcr4S11590.10	100.000	373	1	373	9	381	0.0	673	64
contig00736	NW_012125068.1_cds_XP_012088858.1_28247	100.000	825	71	895	825	1	0.0	1489	90	Jcr4S10751.10	100.000	813	71	883	813	1	0.0	1467	89
contig00737	NW_012124404.1_cds_XP_012077745.1_16836	96.154	52	479	530	1396	1447	2.93e-16	86.0	10	Jcr4S04767.20	100.000	54	429	482	1183	1236	5.87e-20	98.7	10
contig00738	NW_012124433.1_cds_XP_012078512.1_17623	100.000	1097	1	1097	1172	2268	0.0	1979	88	Jcr4S01910.40	99.816	1085	1	1085	1079	2163	0.0	1948	87
contig00739	NW_012125068.1_cds_XP_020540346.1_28849	92.641	693	47	739	1	684	0.0	1058	79	Jcr4S02474.10	97.802	546	47	592	1	546	0.0	931	62
contig00740	NW_012124292.1_cds_XP_012074084.1_13125	100.000	810	196	1005	810	1	0.0	1462	67	Jcr4S02117.30	100.000	810	196	1005	810	1	0.0	1462	67
contig00741	NW_012124173.1_cds_XP_012068053.1_7038	100.000	874	1	874	874	1	0.0	1577	92	Jcr4S00524.120	100.000	874	1	874	874	1	0.0	1577	92
contig00742	NW_012124225.1_cds_XP_012072420.1_11446	100.000	1404	169	1572	1635	232	0.0	2533	89	Jcr4S01064.30	100.000	1099	169	1267	1542	444	0.0	1983	70
contig00743	NW_012124225.1_cds_XP_012072420.1_11446	100.000	231	1	231	231	1	3.26e-116	417	50	Jcr4S00095.10	74.648	213	38	231	213	1	3.87e-34	145	42
contig00744	NW_012124394.1_cds_XP_020536499.1_16253	100.000	1000	378	1377	2223	1224	0.0	1804	73	Jcr4S11084.20	93.945	512	378	859	1689	1178	0.0	807	35
contig00745	NW_012124384.1_cds_XP_012076110.1_15174	100.000	630	237	866	1	630	0.0	1137	61	Jcr4S01671.30	82.747	597	237	833	1	597	2.26e-174	613	57
contig00748	NW_012124095.1_cds_XP_012088085.1_2766	100.000	234	15	248	234	1	5.79e-118	423	66	Jcr4S00902.70	100.000	234	15	248	234	1	7.29e-118	423	66
contig00749	NW_012125517.1_cds_XP_012091315.1_30657	100.000	1013	4	1016	527	1539	0.0	1828	71	Jcr4S00063.130	90.530	1056	4	1016	422	1431	0.0	1526	71
contig00750	NW_012124164.1_cds_XP_012066953.1_5869	100.000	450	1	450	886	1335	0.0	812	81	Jcr4S00249.120	100.000	450	1	450	886	1335	0.0	812	81
contig00751	NW_012124202.1_cds_XP_012070226.1_9189	99.866	1494	120	1613	1	1494	0.0	2686	81	Jcr4S02111.10	99.299	1284	330	1613	931	2214	0.0	2276	69
contig00752	NW_012130064.1_cds_XP_012092926.1_32345	100.000	818	4	821	1364	2181	0.0	1476	81	Jcr4S00160.20	99.635	821	4	821	1511	2331	0.0	1462	81
contig00754	NW_012124153.1_cds_XP_012066698.1_5605	100.000	304	413	716	885	582	1.22e-155	549	42	Jcr4S00612.30	100.000	297	420	716	1223	927	9.72e-152	536	41
contig00755	NW_012124153.1_cds_XP_012066698.1_5605	100.000	477	1	477	105	581	0.0	861	100	Jcr4S00612.30	100.000	477	1	477	171	647	0.0	861	100
contig00756	NW_012129942.1_cds_XP_012092858.1_32259	100.000	216	822	1037	867	652	1.06e-107	390	21	Jcr4S05408.20	100.000	738	300	1037	1449	712	0.0	1332	71
contig00757	NW_012124848.1_cds_XP_012086831.1_26147	100.000	2121	97	2217	1	2121	0.0	3826	88	Jcr4S00535.40	100.000	1680	538	2217	364	2043	0.0	3030	70
contig00758	NW_012124237.1_cds_XP_012072690.1_11676	100.000	1230	1	1230	82	1311	0.0	2219	91	Jcr4S03672.10	100.000	955	1	955	82	1036	0.0	1723	71
contig00759	NW_012124236.1_cds_XP_012072625.1_11602	100.000	1270	1	1270	399	1668	0.0	2291	78	Jcr4S07471.10	94.789	1324	1	1270	399	1707	0.0	2122	78
contig00760	NW_012124114.1_cds_XP_012065419.1_4317	99.652	861	1	861	861	1	0.0	1540	76	Jcr4S01240.10	98.309	828	1	828	828	1	0.0	1431	73
contig00761	NW_012124532.1_cds_XP_012080957.1_20114	100.000	606	160	765	1	606	0.0	1094	58	Jcr4S00378.140	98.662	299	252	550	30	328	3.15e-147	522	29
contig00762	NW_012124616.1_cds_XP_012082480.1_21617	100.000	926	1	926	926	1	0.0	1671	93	Jcr4S02854.30	100.000	478	449	926	478	1	0.0	863	48
contig00763	NW_012125517.1_cds_XP_012091347.1_30698	100.000	996	21	1016	1	996	0.0	1797	76	Jcr4S04907.30	100.000	996	21	1016	1	996	0.0	1797	76
contig00765	NW_012124143.1_cds_XP_012066487.1_5396	100.000	1140	186	1325	1	1140	0.0	2057	77	Jcr4S11740.20	98.446	1158	186	1325	1	1158	0.0	2015	77
contig00766	NW_012125517.1_cds_XP_012091607.1_31017	100.000	465	42	506	465	1	0.0	839	75	Jcr4S00617.90	100.000	423	84	506	423	1	0.0	764	68
contig00767	NW_012125517.1_cds_XP_012092237.1_31768	100.000	822	151	972	1	822	0.0	1483	68	Jcr4S00574.90	98.529	816	151	954	1	816	0.0	1425	66
contig00768	NW_012124398.1_cds_XP_012077650.1_16757	100.000	1281	1	1281	472	1752	0.0	2311	89	Jcr4S00042.160	100.000	1281	1	1281	472	1752	0.0	2311	89
contig00769	NW_012124173.1_cds_XP_012068094.1_7091	100.000	1377	41	1417	1377	1	0.0	2484	85	Jcr4S08285.20	98.911	1377	41	1417	1362	1	0.0	2425	85
contig00770	NW_012124637.1_cds_XP_012083282.1_22440	100.000	3666	158	3823	3666	1	0.0	6612	90	Jcr4S00022.120	99.944	3576	158	3733	3576	1	0.0	6441	87
contig00771	NW_012124748.1_cds_XP_012085413.1_24628	100.000	289	1	289	366	654	1.39e-147	522	49	Jcr4S00832.10	99.654	289	1	289	366	654	7.49e-146	517	49
contig00773	NW_012124637.1_cds_XP_012083820.1_22353	100.000	240	1	240	328	567	3.56e-121	434	62	Jcr4S02119.20	100.000	240	1	240	328	567	4.48e-121	434	62
contig00774	NW_012124217.1_cds_XP_012071721.2_10737	100.000	475	1	475	1236	1710	0.0	857	100	Jcr4S00030.30	100.000	475	1	475	51	525	0.0	857	100
contig00775	NW_012124172.1_cds_XP_012067394.1_6387	100.000	809	149	957	1	809	0.0	1460	85	Jcr4S02898.70	100.000	565	334	898	303	867	0.0	1020	59
contig00776	NW_012124854.1_cds_XP_012087375.1_26718	100.000	708	219	926	708	1	0.0	1278	69	Jcr4S02802.40	96.117	618	333	926	618	1	0.0	1024	58
contig00777	NW_012124075.1_cds_XP_012073355.1_1223	100.000	948	138	1085	1	948	0.0	1710	60	Jcr4S03512.20	99.476	954	140	1088	3	956	0.0	1681	60
contig00778	NW_012125068.1_cds_NP_001295634.1_28638	100.000	248	326	573	1	248	2.43e-125	448	43	Jcr4S01529.40	100.000	181	326	506	1	181	7.25e-89	327	32
contig00779	NW_012124153.1_cds_XP_012066660.1_5548	100.000	1061	159	1219	1061	1	0.0	1914	77	Jcr4S00333.60	100.000	894	326	1219	894	1	0.0	1613	65
contig00780	NW_012124202.1_cds_XP_012070422.1_9419	100.000	1289	1	1289	1988	3276	0.0	2325	83	Jcr4S02146.10	100.000	756	534	1289	4564	5319	0.0	1364	49
contig00781											Jcr4S05193.10	100.000	323	1600	1922	817	1139	2.45e-165	583	14
contig00782	NW_012124172.1_cds_XP_012067472.1_6471	100.000	1380	179	1558	1956	577	0.0	2489	89	Jcr4S01616.30	94.062	1381	179	1558	1770	448	0.0	2134	89
contig00783	NW_012124270.1_cds_XP_012073232.1_12240	100.000	384	141	524	1	384	0.0	693	48	Jcr4S05404.40	100.000	384	141	524	1	384	0.0	693	48
contig00784	NW_012124082.1_cds_XP_012078360.1_1757	100.000	1191	234	1424	1377	187	0.0	2149	84	Jcr4S16335.10	100.000	1191	234	1424	1334	144	0.0	2149	84
contig00785	NW_012125517.1_cds_XP_020540994.1_31254	100.000	714	155	868	714	1	0.0	1288	77	Jcr4S00576.10	99.860	714	155	868	714	1	0.0	1284	77
contig00786	NW_012124357.1_cds_XP_012075729.1_14816	100.000	240	126	365	1	240	6.89e-121	434	33	Jcr4S02719.30	100.000	240	126	365	1	240	8.69e-121	434	33
contig00787	NW_012124407.1_cds_XP_012077758.1_16849	99.513	1437	13	1449	1	1437	0.0	2561	92	Jcr4S04793.10	98.956	1437	13	1449	1	1437	0.0	2525	92
contig00788	NW_012124172.1_cds_XP_012067298.1_6252	100.000	479	1	479	247	725	0.0	865	100	Jcr4S00220.60	98.909	275	78	349	405	679	4.31e-135	481	57
contig00789	NW_012124848.1_cds_XP_012087027.1_26397	100.000	456	269	724	912	457	0.0	823	63	Jcr4S07028.20	100.000	456	269	724	912	457	0.0	823	63
contig00790	NW_012124848.1_cds_XP_012087027.1_26397	100.000	456	63	518	1	456	0.0	823	88	Jcr4S07028.20	100.000	456	63	518	1	456	0.0	823	88
contig00791	NW_012125415.1_cds_XP_012090960.1_30307	100.000	1254	37	1290	1	1254	0.0	2262	72	Jcr4S20632.10	96.536	1299	37	1290	1	1299	0.0	2177	72
contig00792	NW_012124637.1_cds_XP_012083567.1_22771	100.000	54	1	54	715	768	3.24e-20	98.7	14	Jcr4S00057.250	100.000	54	1	54	715	768	4.07e-20	98.7	14
contig00794	NW_012124785.1_cds_XP_012086103.2_25335	100.000	650	3	652	177	826	0.0	1173	99	Jcr4S03169.20	100.000	643	10	652	1	643	0.0	1160	98
contig00795	NW_012124380.1_cds_XP_012075969.1_15031	100.000	69	108	176	1	69	1.00e-28	125	39	Jcr4S12181.10	100.000	69	108	176	1	69	1.26e-28	125	39
contig00796	NW_012125517.1_cds_XP_020541103.1_30683	100.000	864	217	1080	864	1	0.0	1559	75	Jcr4S00295.140	100.000	731	350	1080	731	1	0.0	1319	63
contig00797	NW_012124138.1_cds_XP_012066037.1_4915	100.000	1340	103	1442	1455	116	0.0	2417	93	Jcr4S00544.10	99.925	1340	103	1442	1455	116	0.0	2413	93
contig00798	NW_012124394.1_cds_XP_012077064.1_16165	100.000	517	1	517	225	741	0.0	933	48	Jcr4S01752.50	99.807	517	1	517	225	741	0.0	929	48
contig00799	NW_012124848.1_cds_XP_012087208.1_26222	100.000	176	1	176	176	1	3.03e-86	318	30	Jcr4S00097.30	100.000	176	1	176	176	1	3.82e-86	318	30
contig00803	NW_012124637.1_cds_XP_012083227.1_22387	100.000	147	1	147	4033	4179	1.41e-70	266	30	Jcr4S01927.10	100.000	147	1	147	4114	4260	1.79e-70	266	30
contig00804	NW_012124730.1_cds_XP_012084947.1_24116	100.000	226	1	226	226	1	1.23e-113	408	66	Jcr4S03638.10	93.855	358	1	336	460	103	1.11e-159	563	99
contig00805	NW_012124270.1_cds_XP_012073235.1_12243	100.000	510	204	713	510	1	0.0	921	57	Jcr4S00055.50	100.000	435	207	641	444	10	0.0	785	48
contig00806	NW_012124448.1_cds_XP_012079238.1_18424	100.000	1047	225	1271	1047	1	0.0	1889	75	Jcr4S26717.20	100.000	1047	225	1271	1047	1	0.0	1889	75
contig00807	NW_012124848.1_cds_XP_012087140.1_26537	99.926	1347	75	1420	1347	1	0.0	2422	91	Jcr4S00903.30	100.000	1041	75	1115	1041	1	0.0	1878	70
contig00808	NW_012125464.1_cds_XP_012091192.1_30538	100.000	469	137	605	1	469	0.0	847	78	Jcr4S06581.20	100.000	468	137	604	1	468	0.0	845	77
contig00811											Jcr4S00093.20	100.000	59	129	187	821	879	5.93e-23	107	20
contig00812	NW_012124394.1_cds_XP_012077541.1_16236	100.000	198	1	198	361	164	1.07e-98	358	100	Jcr4S00093.20	100.000	198	1	198	361	164	1.35e-98	358	100
contig00813	NW_012124394.1_cds_XP_012077541.1_16236	100.000	163	174	336	1	163	1.93e-79	295	49	Jcr4S00093.20	100.000	163	174	336	1	163	2.42e-79	295	49
contig00814	NW_012124208.1_cds_XP_012071048.1_10124	100.000	1014	293	1306	1	1014	0.0	1829	64	Jcr4S00583.40	90.288	659	293	949	1	618	0.0	885	41
contig00815	NW_012124213.1_cds_XP_012071473.1_10456	99.881	843	266	1108	1017	175	0.0	1517	76	Jcr4S00564.20	100.000	662	266	927	669	8	0.0	1195	60
contig00816	NW_012124848.1_cds_XP_012086681.1_25965	100.000	630	101	730	1	630	0.0	1137	67	Jcr4S00768.40	100.000	630	101	730	1	630	0.0	1137	67
contig00817	NW_012124111.1_cds_XP_012065019.1_3932	100.000	272	170	441	272	1	2.57e-138	491	42	Jcr4S04046.30	100.000	271	171	441	271	1	1.14e-137	489	42
contig00818	NW_012124637.1_cds_XP_012082772.1_21896	100.000	1038	461	1498	1	1038	0.0	1873	62	Jcr4S00202.130	100.000	476	1023	1498	326	801	0.0	859	29
contig00819	NW_012124073.1_cds_XP_012069036.1_756	99.899	986	1	986	320	1305	0.0	1774	75	Jcr4S10722.10	99.838	619	368	986	978	1596	0.0	1113	47
contig00820	NW_012124073.1_cds_XP_012069036.1_756	100.000	103	1	103	217	319	1.81e-47	187	100	Jcr4S15402.10	100.000	103	1	103	217	319	2.29e-47	187	100
contig00821	NW_012124073.1_cds_XP_012069036.1_756	100.000	216	1	216	216	1	2.95e-108	390	70	Jcr4S15402.10	100.000	216	1	216	216	1	3.73e-108	390	70
contig00822	NW_012124748.1_cds_XP_012085289.1_24482	100.000	288	447	734	894	607	6.08e-147	520	39	Jcr4S00047.140	100.000	288	447	734	816	529	7.66e-147	520	39
contig00823	NW_012124748.1_cds_XP_012085289.1_24482	100.000	162	1	162	330	169	2.97e-79	293	100	Jcr4S00047.140	100.000	53	1	53	252	200	5.55e-20	96.9	33
contig00824	NW_012125415.1_cds_XP_012090959.1_30305	100.000	1320	214	1533	1320	1	0.0	2381	78	Jcr4S01978.30	99.545	659	875	1533	659	1	0.0	1176	39
contig00825	NW_012124487.1_cds_XP_012079941.1_19069	100.000	411	210	620	411	1	0.0	742	63	Jcr4U32079.10	100.000	444	210	653	444	1	0.0	801	68
contig00826	NW_012124217.1_cds_XP_012071703.1_10718	100.000	1047	135	1181	1	1047	0.0	1889	74	Jcr4S00079.30	100.000	1047	135	1181	1	1047	0.0	1889	74
contig00827	NW_012124149.1_cds_XP_012066614.1_5487	100.000	459	1	459	401	859	0.0	829	100	Jcr4S14739.10	100.000	458	1	458	248	705	0.0	827	99
contig00828	NW_012124637.1_cds_XP_012083725.1_22971	100.000	529	1	529	582	1110	0.0	955	59	Jcr4S00642.90	99.804	511	1	510	582	1092	0.0	914	56
contig00829	NW_012124217.1_cds_XP_012071957.1_10989	100.000	789	157	945	1	789	0.0	1424	59	Jcr4S00377.110	100.000	789	157	945	1	789	0.0	1424	59
contig00830	NW_012124334.1_cds_XP_012074719.1_13763	100.000	909	168	1076	909	1	0.0	1640	67	Jcr4S01630.30	100.000	909	168	1076	909	1	0.0	1640	67
contig00831	NW_012124992.1_cds_XP_012088405.1_27759	100.000	1313	145	1457	5	1317	0.0	2369	75	Jcr4S09740.20	99.419	689	315	1003	1	689	0.0	1225	40
contig00832	NW_012125517.1_cds_XP_012091788.1_31224	100.000	717	204	920	1	717	0.0	1294	66	Jcr4S03587.20	100.000	636	285	920	1	636	0.0	1148	59
contig00833	NW_012124275.1_cds_XP_012073735.1_12786	100.000	448	1	448	448	1	0.0	809	84	Jcr4S00828.40	100.000	411	73	483	1351	941	0.0	742	77
contig00834	NW_012124173.1_cds_XP_012068145.1_7139	100.000	1161	177	1337	1161	1	0.0	2094	75	Jcr4S08433.30	99.053	1161	177	1337	1152	1	0.0	2049	75
contig00835	NW_012124208.1_cds_XP_012070991.1_10064	99.921	1261	4	1264	798	2058	0.0	2270	78	Jcr4S00352.110	99.921	1261	4	1264	798	2058	0.0	2270	78
contig00836	NW_012124343.1_cds_XP_012075123.1_14173	100.000	486	188	673	1	486	0.0	877	47	Jcr4S01011.50	98.773	489	188	673	1	489	0.0	849	47
contig00837	NW_012124173.1_cds_XP_012067988.1_6988	100.000	737	1	737	737	1	0.0	1330	88	Jcr4S00223.30	99.742	388	200	587	613	226	0.0	696	46
contig00840	NW_012125079.1_cds_XP_012089506.1_28867	100.000	97	402	498	97	1	4.21e-43	176	9	Jcr4S12772.10	98.630	146	646	791	787	642	6.91e-67	255	14
contig00841	NW_012124606.1_cds_XP_012082145.1_21298	100.000	471	147	617	471	1	0.0	850	58	Jcr4S03978.20	100.000	471	147	617	471	1	0.0	850	58
contig00842	NW_012124637.1_cds_XP_012083519.1_22716	97.368	38	47	84	135	98	8.90e-10	65.3	8	Jcr4S20032.40	89.655	29	54	82	191	163	0.045	40.1	6
contig00843	NW_012124637.1_cds_XP_012083519.1_22716	100.000	444	172	615	444	1	0.0	801	61	Jcr4S06166.50	100.000	201	172	372	648	448	1.29e-99	363	28
contig00844	NW_012124357.1_cds_XP_012075689.1_14762	100.000	636	1	636	33	668	0.0	1148	100	Jcr4S01269.70	100.000	636	1	636	33	668	0.0	1148	100
contig00845	NW_012124064.1_cds_XP_012065254.1_385	100.000	876	1	876	919	44	0.0	1581	100	Jcr4S05588.40	100.000	876	1	876	919	44	0.0	1581	100
contig00846	NC_012224.1_cds_YP_002720174.1_32545	76.433	157	341	484	2903	3054	5.57e-26	120	7	Jcr4S05582.20	76.433	157	341	484	1886	2037	7.04e-26	120	7
contig00847	NW_012124141.1_cds_XP_012066261.1_5165	100.000	324	1	324	324	1	1.26e-166	585	60	Jcr4S11972.40	100.000	324	1	324	324	1	1.59e-166	585	60
contig00848	NW_012124848.1_cds_XP_012087001.2_26363	100.000	833	5	837	98	930	0.0	1503	79	Jcr4S01484.40	99.479	384	432	814	467	850	0.0	681	36
contig00850	NW_012124966.1_cds_XP_012087837.2_27190	100.000	796	56	851	780	1575	0.0	1436	69	Jcr4S04095.30	100.000	796	56	851	780	1575	0.0	1436	69
contig00851	NW_012124275.1_cds_XP_012073563.1_12574	100.000	238	1	238	238	1	5.77e-120	430	47	Jcr4S00002.50	100.000	238	1	238	238	1	7.29e-120	430	47
contig00852	NW_012124275.1_cds_XP_012073563.1_12574	100.000	53	1	53	239	291	7.29e-20	96.9	21	Jcr4S00002.50	100.000	53	1	53	239	291	9.22e-20	96.9	21
contig00853	NW_012124172.1_cds_XP_012067198.1_6129	100.000	591	576	1166	591	1	0.0	1067	46	Jcr4S03478.50	100.000	591	576	1166	591	1	0.0	1067	46
contig00854	NW_012124423.1_cds_XP_012077998.1_17109	99.811	1060	1	1060	594	1653	0.0	1903	76	Jcr4S00632.10	96.038	1060	1	1060	648	1665	0.0	1756	76
contig00855	NW_012124182.1_cds_XP_020533907.1_7798	100.000	674	351	1024	674	1	0.0	1216	60	Jcr4S00167.170	100.000	272	536	807	642	371	5.76e-138	491	24
contig00856	NW_012124616.1_cds_XP_012082449.1_21591	100.000	378	301	678	378	1	0.0	682	42	Jcr4S00360.120	100.000	327	352	678	327	1	6.34e-168	590	36
contig00857	NW_012124717.1_cds_XP_012084712.1_23871	100.000	966	109	1074	1	966	0.0	1743	74	Jcr4S00855.70	92.468	1009	109	1114	1	948	0.0	1524	78
contig00858	NW_012124263.1_cds_XP_012073040.1_12029	100.000	1113	561	1673	1	1113	0.0	2008	56	Jcr4S01932.60	99.822	561	561	1120	1	561	0.0	1004	28
contig00859	NW_012124955.1_cds_XP_012087733.1_27067	100.000	987	15	1001	1	987	0.0	1781	85	Jcr4S01221.120	100.000	987	15	1001	1	987	0.0	1781	85
contig00860	NW_012124992.1_cds_XP_012088345.1_27687	100.000	702	463	1164	1	702	0.0	1267	49	Jcr4S00456.80	100.000	325	665	989	335	659	1.24e-166	587	23
contig00861	NW_012124263.1_cds_XP_020535195.1_11927	99.906	1065	37	1100	1	1065	0.0	1913	80	Jcr4S03964.30	100.000	963	138	1100	19	981	0.0	1737	72
contig00864	NW_012124172.1_cds_XP_012067515.1_6521	100.000	698	1	698	698	1	0.0	1260	69	Jcr4S02007.30	100.000	698	1	698	698	1	0.0	1260	69
contig00865	NW_012124172.1_cds_XP_012067515.1_6521	100.000	127	1	127	699	825	4.90e-60	230	50	Jcr4S02007.30	100.000	127	1	127	699	825	6.20e-60	230	50
contig00866	NW_012124579.1_cds_XP_012081424.1_20579	100.000	1515	135	1649	1	1515	0.0	2733	81	Jcr4S00011.10	100.000	1490	135	1624	1	1490	0.0	2688	80
contig00867	NW_012124848.1_cds_XP_012086950.1_26287	100.000	620	304	923	2229	1610	0.0	1119	67	Jcr4S02131.40	99.819	551	373	923	1886	1337	0.0	986	60
contig00869											Jcr4S06076.10	86.667	60	69	128	171	226	1.69e-12	72.5	47
contig00870	NW_012124079.1_cds_XP_020535910.1_1410	100.000	1185	147	1331	12717	11533	0.0	2138	89	Jcr4S01411.20	99.358	467	147	610	5820	5354	0.0	819	35
contig00871	NW_012124191.1_cds_XP_012070019.1_8988	100.000	615	253	867	615	1	0.0	1110	66	Jcr4S00781.40	99.837	614	253	866	666	53	0.0	1104	66
contig00872	NW_012126796.1_cds_XP_012092745.1_32147	100.000	1047	379	1425	1	1047	0.0	1889	59	Jcr4S00503.40	100.000	596	379	974	1	596	0.0	1076	34
contig00873	NW_012124172.1_cds_XP_012067189.1_6117	100.000	289	1	289	597	885	6.78e-148	522	96	Jcr4S01796.20	100.000	91	211	301	590	680	2.64e-40	165	30
contig00874	NW_012124172.1_cds_XP_012067189.1_6117	100.000	596	1	596	596	1	0.0	1076	96	Jcr4S01796.20	99.808	522	76	596	522	1	0.0	934	84
contig00875	NW_012124649.1_cds_XP_012084058.1_23255	99.900	1003	1	1002	4149	5151	0.0	1801	83	Jcr4S00112.210	99.900	1003	1	1002	4419	5421	0.0	1801	83
contig00876	NW_012124061.1_cds_XP_012064997.1_353	100.000	489	1	489	489	1	0.0	883	97	Jcr4S10345.10	100.000	489	1	489	489	1	0.0	883	97
contig00877	NW_012125302.1_cds_XP_012090376.1_29773	100.000	651	252	902	651	1	0.0	1175	65	Jcr4S00171.140	100.000	456	252	707	513	58	0.0	823	46
contig00878	NW_012125517.1_cds_XP_012092148.1_31669	100.000	1026	201	1226	1	1026	0.0	1851	72	Jcr4S02860.20	100.000	870	201	1070	1	870	0.0	1570	61
contig00879	NW_012124208.1_cds_XP_012071061.1_10142	100.000	1261	1	1261	10029	11289	0.0	2275	86	Jcr4S00040.30	99.254	670	586	1255	9477	10143	0.0	1185	46
contig00880	NW_012124357.1_cds_XP_012075776.1_14821	100.000	1276	3	1278	3	1278	0.0	2302	99	Jcr4S05036.30	100.000	881	3	883	3	883	0.0	1590	69
contig00881	NW_012125517.1_cds_XP_012091486.1_30874	100.000	513	282	794	1	513	0.0	926	63	Jcr4S00105.100	100.000	513	282	794	1	513	0.0	926	63
contig00882	NW_012124208.1_cds_XP_012070712.1_9750	99.828	582	286	866	582	1	0.0	1042	64	Jcr4S00516.50	100.000	381	286	666	381	1	0.0	688	42
contig00883	NW_012124606.1_cds_XP_012082080.1_21224	100.000	549	250	798	1	549	0.0	991	52	Jcr4S00263.30	100.000	549	250	798	1	549	0.0	991	52
contig00884	NW_012124706.1_cds_XP_012084585.1_23753	100.000	837	3	839	1768	2604	0.0	1510	72	Jcr4S02312.10	100.000	515	302	816	1362	1876	0.0	930	44
contig00886											Jcr4S00202.120	100.000	84	227	310	174	91	2.36e-36	152	20
contig00887	NW_012124487.1_cds_XP_012080168.1_19323	100.000	735	173	907	921	187	0.0	1326	81	Jcr4S01679.30	93.614	736	173	907	876	187	0.0	1150	81
contig00888	NW_012124114.1_cds_XP_012065360.1_4247	100.000	165	1	165	165	1	1.17e-80	298	64	Jcr4S04096.30	99.394	165	1	165	165	1	1.81e-79	295	64
contig00889	NW_012124173.1_cds_XP_012068258.1_7257	100.000	1173	138	1310	1	1173	0.0	2116	79	Jcr4S02769.20	99.923	1306	5	1310	2154	3459	0.0	2351	88
contig00893	NW_012124653.1_cds_XP_012084304.1_23493	100.000	376	1	376	222	597	0.0	679	63	Jcr4S00345.10	100.000	373	1	373	213	585	0.0	673	62
contig00894	NW_012124074.1_cds_XP_012069789.1_831	100.000	882	200	1081	882	1	0.0	1591	73	Jcr4S01767.10	100.000	813	200	1012	813	1	0.0	1467	67
contig00895	NW_012124074.1_cds_XP_012070034.1_860	100.000	276	1	276	394	669	1.84e-140	499	41	Jcr4S00198.80	100.000	276	1	276	289	564	2.31e-140	499	41
contig00896	NW_012124074.1_cds_XP_012070034.1_860	100.000	55	153	207	1	55	4.79e-21	100	27	Jcr4S00226.90	100.000	21	99	119	811	831	0.017	39.2	10
contig00898	NW_012124487.1_cds_XP_012080437.1_19643	100.000	966	296	1261	966	1	0.0	1743	62	Jcr4S20075.20	100.000	966	296	1261	966	1	0.0	1743	62
contig00899	NW_012124202.1_cds_XP_012070394.1_9383	100.000	712	433	1144	1530	819	0.0	1285	62	Jcr4S00038.170	100.000	313	433	745	408	96	3.25e-160	565	27
contig00900	NW_012124848.1_cds_XP_012086750.1_26044	100.000	520	253	772	1020	501	0.0	939	67	Jcr4S00096.70	100.000	82	691	772	1575	1494	5.47e-35	149	11
contig00901	NW_012124848.1_cds_XP_012086750.1_26044	100.000	103	1	103	500	398	1.81e-47	187	100	Jcr4S00096.70	100.000	103	1	103	1493	1391	2.29e-47	187	100
contig00902	NW_012124275.1_cds_NP_001292952.1_12672	100.000	1479	103	1581	1	1479	0.0	2668	83	Jcr4S01159.50	99.880	836	746	1581	338	1173	0.0	1504	47
contig00903	NW_012124487.1_cds_XP_012079858.1_18971	92.000	25	105	129	1368	1344	0.045	37.4	13
contig00904	NW_012124189.1_cds_XP_012069469.1_8448	79.167	48	47	93	422	469	0.018	39.2	18	Jcr4S00007.290	79.167	48	47	93	422	469	0.023	39.2	18
contig00905	NW_012124292.1_cds_XP_012074091.1_13134	99.883	852	159	1010	852	1	0.0	1533	77	Jcr4S00292.80	97.931	870	159	1010	870	1	0.0	1491	77
contig00906	NW_012124143.1_cds_XP_012066504.1_5417	100.000	684	104	787	684	1	0.0	1234	78	Jcr4S02094.30	100.000	520	104	623	528	9	0.0	939	59
contig00907	NW_012124063.1_cds_XP_012065148.1_378	100.000	627	1	627	898	1524	0.0	1131	91	Jcr4S11884.20	100.000	627	1	627	832	1458	0.0	1131	91
contig00908	NW_012124448.1_cds_XP_020537179.1_18519	100.000	296	1	296	1142	1437	2.14e-151	535	52	Jcr4S02464.50	100.000	216	1	216	1319	1534	7.25e-108	390	38
contig00909	NW_012124074.1_cds_XP_012070157.1_871	100.000	894	108	1001	894	1	0.0	1613	80	Jcr4S00731.40	100.000	831	108	938	831	1	0.0	1499	74
contig00910	NW_012124394.1_cds_XP_012076331.1_15407	100.000	899	267	1165	1	899	0.0	1622	77	Jcr4S01354.30	100.000	478	498	975	1	478	0.0	863	41
contig00912	NW_012124394.1_cds_XP_012076331.1_15407	100.000	37	1	37	900	936	4.95e-11	68.0	11	Jcr4S01354.30	100.000	75	36	110	553	627	1.46e-31	136	22
contig00913	NW_012124189.1_cds_XP_012069869.1_8882	100.000	372	1	372	226	597	0.0	672	53	Jcr4S02256.50	100.000	404	1	404	240	643	0.0	729	58
contig00914	NW_012124394.1_cds_XP_012077463.1_16631	100.000	510	496	1005	510	1	0.0	921	44	Jcr4S01353.90	100.000	416	590	1005	416	1	0.0	751	36
contig00915	NW_012124189.1_cds_NP_001295689.1_8849	100.000	1006	241	1246	1437	432	0.0	1815	81	Jcr4S00279.80	100.000	1006	241	1246	1335	330	0.0	1815	81
contig00916	NW_012124312.1_cds_XP_012074455.1_13495	100.000	741	248	988	741	1	0.0	1337	71	Jcr4S10130.10	95.188	478	181	635	501	24	0.0	775	43
contig00917	NW_012124966.1_cds_XP_012087898.1_27254	100.000	951	166	1116	1	951	0.0	1716	69	Jcr4S03953.20	93.717	573	166	702	1	573	0.0	900	39
contig00918	NW_012124141.1_cds_XP_012066289.1_5194	100.000	918	282	1199	918	1	0.0	1656	61	Jcr4S00092.90	100.000	642	282	923	858	217	0.0	1159	42
contig00919	NW_012124173.1_cds_XP_012068206.1_7210	100.000	1125	122	1246	1	1125	0.0	2030	64	Jcr4S00067.120	100.000	1125	122	1246	1	1125	0.0	2030	64
contig00920	NW_012124616.1_cds_XP_012082605.1_21609	83.333	42	164	203	103	143	0.034	39.2	8	Jcr4S12410.10	89.744	39	3	41	239	276	2.41e-05	50.0	8
contig00921	NW_012124095.1_cds_XP_012086589.1_2557	100.000	783	362	1144	783	1	0.0	1413	58	Jcr4S02867.30	100.000	681	362	1042	723	43	0.0	1229	51
contig00922	NW_012124064.1_cds_XP_012065327.1_393	100.000	855	184	1038	1	855	0.0	1543	59	Jcr4S00623.10	100.000	700	184	883	1	700	0.0	1263	48
contig00923	NW_012124649.1_cds_XP_012084060.1_23257	99.828	583	1	583	583	1	0.0	1048	88	Jcr4S00112.230	99.657	583	1	583	583	1	0.0	1043	88
contig00924	NW_012124114.1_cds_XP_012065332.1_4214	100.000	110	1	110	434	543	1.65e-50	199	23	Jcr4S23085.10	81.818	154	1	154	434	559	2.90e-42	173	32
contig00925	NW_012124649.1_cds_XP_012084200.1_23413	100.000	948	130	1077	1	948	0.0	1710	66	Jcr4S00025.80	100.000	948	130	1077	1	948	0.0	1710	66
contig00926	NW_012124088.1_cds_XP_012085404.1_2485	100.000	915	1	915	661	1575	0.0	1651	93	Jcr4S02886.30	100.000	915	1	915	661	1575	0.0	1651	93
contig00928											Jcr4S07954.10	80.000	195	533	713	1221	1037	1.21e-30	135	23
contig00930	NW_012124955.1_cds_XP_012087783.1_27141	100.000	220	530	749	1275	1056	5.11e-110	398	29	Jcr4S06647.30	100.000	220	530	749	1275	1056	6.44e-110	398	29
contig00931	NW_012124955.1_cds_XP_012087783.1_27141	100.000	1055	1	1055	1055	1	0.0	1903	97	Jcr4S06647.30	99.905	1055	1	1055	1055	1	0.0	1899	97
contig00932	NW_012124637.1_cds_XP_012083688.1_22917	99.648	284	540	822	188	471	5.25e-142	505	34	Jcr4S01272.50	99.648	284	540	822	263	546	6.63e-142	505	34
contig00933	NW_012124208.1_cds_XP_012070941.1_10005	100.000	660	116	775	1	660	0.0	1191	65	Jcr4S00045.60	100.000	660	116	775	1	660	0.0	1191	65
contig00934	NW_012124748.1_cds_XP_012085663.1_24946	100.000	552	72	623	1	552	0.0	996	63	Jcr4S00664.40	100.000	619	5	623	2835	3453	0.0	1117	71
contig00935	NW_012125517.1_cds_XP_012092225.1_31758	100.000	781	161	941	1248	468	0.0	1409	82	Jcr4S00574.30	99.872	781	161	941	1248	468	0.0	1405	82
contig00936	NW_012124425.1_cds_XP_012078166.1_17274	100.000	383	1	383	383	1	0.0	691	81	Jcr4S04999.10	100.000	383	1	383	383	1	0.0	691	81
contig00937	NW_012124748.1_cds_XP_012085340.2_24536	100.000	467	146	612	467	1	0.0	843	62	Jcr4S01489.30	100.000	206	146	351	1547	1342	2.57e-102	372	27
contig00938	NW_012124424.1_cds_XP_012078088.1_17200	100.000	420	1	420	420	1	0.0	758	75	Jcr4S11203.10	100.000	420	1	420	420	1	0.0	758	75
contig00940	NW_012124095.1_cds_XP_012088540.1_2825	100.000	768	120	887	1	768	0.0	1386	72	Jcr4S04565.10	99.870	768	120	887	1	768	0.0	1381	72
contig00942	NW_012124131.1_cds_XP_012065813.1_4716	100.000	730	1	730	475	1204	0.0	1317	100	Jcr4S01958.20	100.000	730	1	730	279	1008	0.0	1317	100
contig00943	NW_012124225.1_cds_XP_020534972.1_11195	100.000	561	391	951	561	1	0.0	1012	50	Jcr4S00909.10	100.000	599	415	1013	606	8	0.0	1081	53
contig00945	NW_012124848.1_cds_XP_012086883.1_26206	100.000	300	1	300	627	328	7.21e-154	542	100	Jcr4S00097.120	100.000	300	1	300	627	328	9.12e-154	542	100
contig00946	NW_012124848.1_cds_XP_012086883.1_26206	100.000	326	1	326	326	1	8.41e-168	589	74	Jcr4S00097.120	100.000	326	1	326	326	1	1.06e-167	589	74
contig00947	NW_012124087.1_cds_XP_012082399.1_2175	100.000	143	1	143	1082	1224	1.71e-68	259	35	Jcr4S02162.10	99.306	144	1	143	3856	3999	3.20e-66	252	35
contig00948	NW_012124087.1_cds_XP_012082399.1_2175	100.000	127	1	127	919	1045	2.22e-60	230	100	Jcr4S02162.10	100.000	127	1	127	3664	3790	2.80e-60	230	100
contig00949	NW_012124087.1_cds_XP_012082399.1_2175	100.000	522	1	522	397	918	0.0	942	99	Jcr4S02162.10	100.000	318	205	522	3346	3663	2.79e-163	574	61
contig00950	NW_012124433.1_cds_XP_012078422.1_17517	100.000	687	304	990	687	1	0.0	1240	67	Jcr4S00580.30	100.000	687	304	990	687	1	0.0	1240	67
contig00951	NW_012125302.1_cds_NP_001306859.1_30026	100.000	172	339	510	1545	1374	7.08e-84	311	19	Jcr4S07213.30	100.000	172	339	510	1545	1374	8.95e-84	311	19
contig00952	NW_012124425.1_cds_XP_012078147.1_17254	100.000	347	172	518	1332	986	3.95e-179	627	67	Jcr4S00449.70	100.000	347	172	518	1335	989	4.99e-179	627	67
contig00954	NW_012124275.1_cds_XP_012073844.1_12894	99.923	1306	365	1670	1	1305	0.0	2348	77	Jcr4S00712.60	99.919	1242	424	1665	3	1243	0.0	2232	73
contig00955	NW_012124394.1_cds_XP_012077389.1_16555	99.909	1096	4	1099	235	1329	0.0	1969	99	Jcr4S03576.80	99.772	877	223	1099	520	1395	0.0	1570	80
contig00956	NW_012124173.1_cds_XP_012067636.1_6593	100.000	265	1	265	265	1	9.98e-135	479	65	Jcr4S02327.10	99.704	338	1	338	1945	1608	1.26e-172	606	83
contig00957	NW_012124173.1_cds_XP_012067636.1_6593	100.000	98	687	784	363	266	9.09e-44	178	13	Jcr4S02327.10	100.000	98	687	784	2043	1946	1.15e-43	178	13
contig00959	NW_012130064.1_cds_XP_012092998.1_32418	100.000	393	109	501	393	1	0.0	710	50	Jcr4S06063.20	98.485	330	177	501	330	1	1.50e-162	573	41
contig00960	NW_012124487.1_cds_XP_012079968.1_19103	100.000	232	1	232	544	313	4.46e-117	419	100	Jcr4S00320.100	100.000	232	1	232	544	313	5.64e-117	419	100
contig00961	NW_012124487.1_cds_XP_012079968.1_19103	100.000	103	1	103	681	783	1.45e-46	187	16	Jcr4S00320.100	100.000	103	1	103	681	783	1.84e-46	187	16
contig00962	NW_012124448.1_cds_XP_012079338.1_18529	99.839	622	1	621	1093	1714	0.0	1114	100	Jcr4S10152.20	99.839	622	1	621	1093	1714	0.0	1114	100
contig00963	NW_012124111.1_cds_XP_012064820.1_3677	100.000	501	180	680	501	1	0.0	904	69	Jcr4S13334.20	100.000	501	180	680	501	1	0.0	904	69
contig00964	NW_012124189.1_cds_XP_012069703.1_8711	100.000	151	1	151	151	1	4.26e-73	273	64	Jcr4S00724.90	100.000	151	1	151	151	1	5.39e-73	273	64
contig00965	NW_012124346.1_cds_XP_012075378.1_14414	100.000	625	1	625	625	1	0.0	1128	92	Jcr4S00871.60	100.000	625	1	625	625	1	0.0	1128	92
contig00966	NW_012124346.1_cds_XP_012075378.1_14414	99.861	722	96	817	1347	626	0.0	1298	88	Jcr4S00871.60	99.723	722	96	817	1347	626	0.0	1294	88
contig00967	NW_012124748.1_cds_XP_012085767.1_25071	100.000	1236	239	1474	1	1236	0.0	2230	73	Jcr4S00591.20	100.000	1033	442	1474	111	1143	0.0	1864	61
contig00968	NW_012124748.1_cds_XP_012085542.1_24790	100.000	507	2	508	507	1	0.0	915	54	Jcr4S00066.40	100.000	507	2	508	507	1	0.0	915	54
contig00969	NW_012124122.1_cds_XP_012065670.1_4404	88.901	919	134	1048	919	1	0.0	1197	84	Jcr4S04281.60	100.000	808	241	1048	808	1	0.0	1458	74
contig00970	NW_012124270.1_cds_XP_020535270.1_12084	100.000	844	1	844	3246	4089	0.0	1523	73	Jcr4S03242.30	95.024	844	1	844	1215	2016	0.0	1367	73
contig00971	NW_012124380.1_cds_XP_012075954.1_15007	100.000	765	122	886	1	765	0.0	1380	70	Jcr4S19239.10	100.000	650	237	886	347	996	0.0	1173	59
contig00972	NW_012126350.1_cds_NP_001306860.1_32106	100.000	650	1	650	500	1149	0.0	1173	68	Jcr4S02266.20	99.846	650	1	650	500	1149	0.0	1168	68
contig00973	NW_012124182.1_cds_XP_012069038.1_8040	100.000	791	213	1003	1	791	0.0	1427	79	Jcr4S00287.130	100.000	789	213	1001	1	789	0.0	1424	79
contig00974	NW_012125068.1_cds_XP_012089232.1_28648	100.000	483	292	774	2211	1729	0.0	872	62	Jcr4S05662.40	100.000	483	292	774	2301	1819	0.0	872	62
contig00975	NW_012125302.1_cds_XP_012089967.1_29310	100.000	516	132	647	1	516	0.0	931	48	Jcr4S00017.250	100.000	520	128	647	1572	2091	0.0	939	49
contig00977	NW_012125037.1_cds_XP_012088610.1_27968	100.000	597	268	864	1	597	0.0	1077	52	Jcr4S09188.20	100.000	597	268	864	1	597	0.0	1077	52
contig00978	NW_012124184.1_cds_XP_012069332.1_8297	100.000	810	59	868	1	810	0.0	1462	78	Jcr4S04646.20	99.701	335	116	450	88	422	1.42e-170	600	32
contig00979	NW_012124074.1_cds_NP_001295749.1_1032	99.910	1116	1	1116	1207	92	0.0	2009	99	Jcr4S00552.110	100.000	898	193	1090	898	1	0.0	1620	80
contig00980	NW_012124208.1_cds_XP_012071056.1_10135	100.000	639	194	832	639	1	0.0	1153	66	Jcr4S00583.140	100.000	639	194	832	639	1	0.0	1153	66
contig00982	NW_012124394.1_cds_XP_012076382.1_15460	99.640	555	154	708	1428	874	0.0	993	78	Jcr4S01213.30	99.640	555	154	708	1161	607	0.0	993	78
contig00983	NW_012125302.1_cds_XP_012090186.1_29555	100.000	380	1	380	380	1	0.0	686	68	Jcr4S01869.30	100.000	380	1	380	380	1	0.0	686	68
contig00985	NW_012125068.1_cds_XP_012088724.1_28088	100.000	365	295	659	2490	2126	0.0	659	55	Jcr4S00192.70	99.461	371	290	659	2577	2207	0.0	657	56
contig00987	NW_012125517.1_cds_XP_012091694.1_31112	100.000	286	1	286	392	107	2.73e-146	517	100	Jcr4S03146.100	100.000	286	1	286	374	89	3.45e-146	517	100
contig00988	NW_012125517.1_cds_XP_012091694.1_31112	100.000	103	1	103	393	495	1.18e-46	187	19	Jcr4S03146.100	100.000	103	1	103	375	477	1.49e-46	187	19
contig00989	NW_012124208.1_cds_XP_012071067.1_10147	100.000	336	819	1154	1044	709	8.49e-173	607	29	Jcr4S00040.70	100.000	336	819	1154	921	586	1.07e-172	607	29
contig00990	NW_012124236.1_cds_XP_012072650.1_11640	99.331	1196	237	1429	1196	1	0.0	2120	81	Jcr4S01937.10	99.235	1046	237	1279	1046	1	0.0	1849	71
contig00992	NW_012124394.1_cds_XP_012076567.1_15649	100.000	155	70	224	1	155	2.71e-75	280	69	Jcr4S00177.200	100.000	155	70	224	1	155	3.43e-75	280	69
contig00993	NW_012124182.1_cds_XP_012069296.1_8240	75.205	488	271	745	484	1	8.29e-89	328	58	Jcr4S04611.20	100.000	339	269	607	339	1	1.76e-174	612	42
contig00994	NW_012124087.1_cds_XP_012082570.1_2196	100.000	180	1	180	1150	1329	1.02e-88	325	59	Jcr4S04004.10	100.000	180	1	180	1150	1329	1.29e-88	325	59
contig00995	NW_012124087.1_cds_XP_012082570.1_2196	100.000	1149	34	1182	1	1149	0.0	2073	97	Jcr4S04004.10	100.000	1149	34	1182	1	1149	0.0	2073	97
contig00997	NW_012124189.1_cds_XP_012069542.1_8536	100.000	441	1	441	441	1	0.0	796	78	Jcr4S01156.70	100.000	441	1	441	441	1	0.0	796	78
contig00998	NW_012124061.1_cds_XP_012093071.1_306	99.699	664	38	700	1125	463	0.0	1182	95	Jcr4S02295.30	99.832	595	107	700	1057	463	0.0	1066	85
contig01000	NW_012124394.1_cds_XP_012076805.1_15892	100.000	894	147	1040	1	894	0.0	1613	72	Jcr4S01569.80	100.000	894	147	1040	1	894	0.0	1613	72
contig01001	NW_012124487.1_cds_XP_012080287.1_19458	100.000	747	196	942	1	747	0.0	1348	53	Jcr4S00313.140	100.000	712	196	907	1	712	0.0	1285	50
contig01002	NW_012124357.1_cds_XP_012075709.1_14787	100.000	812	215	1026	1	812	0.0	1465	79	Jcr4S01684.50	100.000	812	215	1026	1	812	0.0	1465	79
contig01003	NW_012124748.1_cds_XP_012085473.1_24691	100.000	906	1	906	1871	966	0.0	1635	99	Jcr4S00219.30	99.584	481	4	484	1667	1187	0.0	859	53
contig01004	NW_012125517.1_cds_XP_012092138.1_31657	100.000	470	1	470	2114	1645	0.0	848	99	Jcr4S00074.170	100.000	470	1	470	2018	1549	0.0	848	99
contig01005	NW_012124182.1_cds_XP_020533979.1_7553	100.000	909	203	1111	909	1	0.0	1640	78	Jcr4S03876.20	100.000	801	215	1015	801	1	0.0	1445	69
contig01006	NW_012125517.1_cds_XP_012091592.1_30995	100.000	1479	180	1658	1	1479	0.0	2668	81	Jcr4S01324.100	100.000	1235	424	1658	305	1539	0.0	2228	68
contig01007											Jcr4S00404.100	100.000	142	145	286	395	254	1.26e-67	257	21
contig01008											Jcr4S00404.100	100.000	181	59	239	255	75	6.56e-89	327	35
contig01009	NW_012124095.1_cds_XP_012089179.1_2908	100.000	21	118	138	515	495	0.009	39.2	15	Jcr4S20421.10	90.625	32	106	137	128	97	2.55e-04	45.5	23
contig01010	NW_012124095.1_cds_XP_012089179.1_2908	100.000	734	165	898	1248	515	0.0	1324	82	Jcr4S03594.50	100.000	584	315	898	1119	536	0.0	1054	65
contig01011	NW_012124095.1_cds_XP_012089179.1_2908	100.000	514	213	726	1	514	0.0	928	71	Jcr4S03594.50	95.588	476	263	726	60	535	0.0	762	64
contig01012	NW_012124113.1_cds_XP_012065284.1_4166	100.000	549	353	901	549	1	0.0	991	44	Jcr4S01995.10	100.000	295	386	680	333	39	2.08e-150	533	24
contig01013	NW_012124637.1_cds_XP_012082863.1_21983	100.000	756	1	756	756	1	0.0	1364	92	Jcr4S02652.90	96.169	757	1	756	729	1	0.0	1252	92
contig01014	NW_012124589.1_cds_XP_012081633.1_20797	100.000	580	1	580	438	1017	0.0	1047	79	Jcr4S20437.10	100.000	580	1	580	438	1017	0.0	1047	79
contig01015	NW_012124589.1_cds_XP_012081633.1_20797	100.000	437	135	571	1	437	0.0	789	77	Jcr4S20437.10	100.000	437	135	571	1	437	0.0	789	77
contig01016	NW_012124173.1_cds_XP_020533642.1_7002	99.306	144	168	311	1	144	6.49e-67	256	12
contig01018	NW_012124182.1_cds_XP_012068716.1_7663	100.000	573	365	937	1	573	0.0	1034	45	Jcr4S00061.110	97.409	579	365	928	1	579	0.0	986	44
contig01019	NW_012124138.1_cds_XP_012066085.1_4984	100.000	1143	297	1439	1143	1	0.0	2062	75	Jcr4S02965.20	99.913	1143	297	1439	1143	1	0.0	2058	75
contig01020	NW_012124322.1_cds_XP_012074628.1_13661	100.000	1620	13	1632	1	1620	0.0	2922	92	Jcr4S13422.30	100.000	816	817	1632	1	816	0.0	1472	46
contig01021	NW_012124637.1_cds_XP_012083250.1_22411	100.000	1333	49	1381	1731	399	0.0	2405	97	Jcr4S13195.80	100.000	1319	63	1381	1717	399	0.0	2379	96
contig01022	NW_012124282.1_cds_XP_012073934.1_12959	100.000	1465	1	1465	990	2454	0.0	2643	80	Jcr4S00328.160	100.000	710	4	713	837	1546	0.0	1281	39
contig01023	NW_012124111.1_cds_XP_012064721.1_3560	100.000	682	5	686	12	693	0.0	1231	61	Jcr4S01524.20	100.000	682	5	686	12	693	0.0	1231	61
contig01024	NW_012124337.1_cds_XP_012074848.1_13905	99.892	924	4	927	397	1320	0.0	1663	84	Jcr4S00842.10	99.739	383	4	385	289	671	0.0	683	35
contig01025	NW_012124616.1_cds_XP_012082279.1_21407	100.000	662	556	1217	4707	4046	0.0	1195	54	Jcr4S01312.50	100.000	620	598	1217	4659	4040	0.0	1119	51
contig01026	NW_012124172.1_cds_XP_020533522.1_6150	100.000	931	193	1123	1833	903	0.0	1680	83	Jcr4S00349.60	95.059	931	193	1123	1899	1014	0.0	1508	83
contig01027	NW_012124112.1_cds_XP_012065219.1_4125	100.000	723	385	1107	1	723	0.0	1305	48	Jcr4S01728.20	100.000	552	385	936	1	552	0.0	996	37
contig01028	NW_012125517.1_cds_XP_020541066.1_31299	100.000	22	286	307	692	671	0.017	41.0	3
contig01029	NW_012124163.1_cds_XP_012066878.1_5784	100.000	289	1	289	1608	1896	1.29e-147	522	53	Jcr4S09515.10	100.000	137	153	289	1478	1614	5.34e-65	248	25
contig01030	NW_012124637.1_cds_XP_012082745.1_21869	100.000	486	520	1005	486	1	0.0	877	40	Jcr4S00348.80	99.749	399	584	981	399	1	0.0	712	33
contig01032	NW_012124748.1_cds_XP_012085589.1_24833	100.000	236	1	236	1244	1479	4.77e-119	426	67	Jcr4S01255.10	100.000	236	1	236	1322	1557	6.00e-119	426	67
contig01033	NW_012125068.1_cds_XP_012088739.1_28116	100.000	582	449	1030	582	1	0.0	1050	49	Jcr4S00168.180	100.000	337	694	1030	337	1	3.13e-173	609	29
contig01034	NW_012124487.1_cds_XP_012079982.1_19116	100.000	991	368	1358	1545	555	0.0	1788	73	Jcr4S00304.110	99.798	494	368	860	4395	3902	0.0	884	36
contig01035	NW_012124848.1_cds_XP_012087142.1_26540	100.000	639	6	644	1	639	0.0	1153	99	Jcr4S00903.10	78.880	393	252	644	1	369	1.07e-93	343	61
contig01036	NW_012125302.1_cds_XP_012090326.1_29711	100.000	400	106	505	678	279	0.0	722	79	Jcr4S02872.20	100.000	400	106	505	678	279	0.0	722	79
contig01037	NW_012124173.1_cds_XP_012067713.1_6678	100.000	1030	140	1169	1	1030	0.0	1858	80	Jcr4S00720.60	100.000	1030	140	1169	1	1030	0.0	1858	80
contig01038	NW_012124748.1_cds_XP_012085224.1_24392	100.000	573	317	889	573	1	0.0	1034	58	Jcr4S04312.20	100.000	573	317	889	573	1	0.0	1034	58
contig01039	NW_012124172.1_cds_XP_020533570.1_6260	99.344	457	107	562	1591	1135	0.0	808	81	Jcr4S00220.70	96.372	441	123	562	3396	2956	0.0	720	78
contig01040	NW_012125517.1_cds_XP_012091543.1_30935	100.000	517	213	729	729	213	0.0	933	71	Jcr4S01682.70	99.757	412	213	624	1224	813	0.0	739	57
contig01041											Jcr4S01682.70	100.000	44	1	44	534	491	2.76e-15	80.6	39
contig01042	NW_012125517.1_cds_XP_012091543.1_30935	100.000	212	1	212	212	1	7.77e-106	383	40	Jcr4S01682.70	100.000	267	2	268	490	224	1.36e-135	482	51
contig01043	NW_012124849.1_cds_XP_020539752.1_26579	88.550	131	70	199	1088	1218	5.48e-40	166	17	Jcr4S00610.40	100.000	336	129	464	336	1	6.86e-173	607	45
contig01044	NW_012124487.1_cds_XP_012080179.1_19337	100.000	112	1	112	1550	1439	2.63e-52	203	100	Jcr4S00431.100	100.000	112	1	112	1556	1445	3.32e-52	203	100
contig01045	NW_012124308.1_cds_NP_001294894.1_13422	90.625	32	1	32	327	298	6.55e-04	42.8	25	Jcr4S00180.50	90.625	32	1	32	426	397	8.28e-04	42.8	25
contig01046	NW_012124308.1_cds_NP_001294894.1_13422	100.000	268	1	268	302	35	1.50e-136	484	100	Jcr4S00180.50	100.000	134	129	262	144	11	1.05e-63	242	50
contig01047	NW_012130064.1_cds_XP_012093019.1_32440	100.000	1012	19	1030	1	1012	0.0	1826	98	Jcr4S07857.10	84.012	1007	24	1030	3	994	0.0	1091	98
contig01048	NW_012124717.1_cds_XP_012084701.1_23860	100.000	297	207	503	1	297	1.02e-151	536	32	Jcr4S00351.90	100.000	297	207	503	1	297	1.29e-151	536	32
contig01049	NW_012124497.1_cds_XP_012080722.1_19889	100.000	912	1	912	912	1	0.0	1645	95	Jcr4S11675.10	100.000	912	1	912	912	1	0.0	1645	95
contig01050	NW_012124497.1_cds_XP_012080722.1_19889	100.000	258	1	258	913	1170	6.86e-131	466	59	Jcr4S11675.10	100.000	258	1	258	913	1170	8.67e-131	466	59
contig01052	NW_012124208.1_cds_XP_012071016.1_10085	100.000	276	1	276	160	435	1.25e-140	499	59	Jcr4S00328.60	100.000	255	1	255	238	492	3.96e-129	461	54
contig01053	NW_012125229.1_cds_XP_012089799.1_29145	80.488	41	30	70	642	682	0.006	39.2	39	Jcr4S16439.10	80.488	41	30	70	642	682	0.008	39.2	39
contig01054	NW_012124208.1_cds_XP_012071016.1_10085	100.000	159	1	159	159	1	4.07e-77	288	34	Jcr4S00328.60	100.000	101	1	101	237	137	1.58e-45	183	22
contig01055	NW_012124138.1_cds_XP_012066145.1_5011	100.000	629	192	820	1	629	0.0	1135	65	Jcr4S01671.30	100.000	633	192	824	1	633	0.0	1142	66
contig01056											Jcr4S27894.10	100.000	22	1569	1590	264	285	0.047	41.0	1
contig01057	NW_012125068.1_cds_XP_012089250.1_28666	100.000	446	1	446	614	1059	0.0	805	70	Jcr4S00376.10	100.000	348	99	446	379	726	1.77e-179	628	55
contig01058	NW_012124225.1_cds_XP_012072359.1_11371	100.000	850	1	850	1937	2786	0.0	1534	100	Jcr4S00216.10	100.000	850	1	850	1706	2555	0.0	1534	100
contig01059	NW_012125302.1_cds_XP_012090470.1_29875	100.000	293	1	293	653	945	8.37e-150	529	55	Jcr4S00435.100	100.000	293	1	293	653	945	1.06e-149	529	55
contig01060	NW_012125302.1_cds_XP_012090470.1_29875	100.000	151	1	151	151	1	4.65e-73	273	59	Jcr4S00435.100	100.000	151	1	151	151	1	5.88e-73	273	59
contig01061	NW_012124637.1_cds_XP_012083103.1_22256	100.000	820	106	925	5937	5118	0.0	1480	89	Jcr4S00312.50	99.151	589	39	622	5787	5199	0.0	1040	63
contig01062	NW_012124202.1_cds_XP_012070487.1_9501	100.000	939	188	1126	939	1	0.0	1694	81	Jcr4S02103.90	100.000	570	188	757	570	1	0.0	1029	49
contig01063	NW_012124357.1_cds_XP_012075712.1_14791	100.000	654	115	768	654	1	0.0	1180	73	Jcr4S01684.60	90.061	654	115	768	606	1	0.0	937	73
contig01064	NW_012124554.1_cds_XP_012081157.1_20327	100.000	717	172	888	1	717	0.0	1294	54	Jcr4S05696.20	99.817	545	345	888	38	582	0.0	976	41
contig01065	NW_012124848.1_cds_XP_012086946.1_26279	99.802	1012	1	1012	1010	1	0.0	1810	94	Jcr4S00967.20	99.802	1012	1	1012	1010	1	0.0	1810	94
contig01066	NW_012124885.1_cds_XP_012087547.1_26881	100.000	423	1	423	423	1	0.0	764	78	Jcr4S11713.20	100.000	411	1	411	411	1	0.0	742	75
contig01067	NW_012124885.1_cds_XP_020539868.1_26883	100.000	423	1	423	259	681	0.0	764	68	Jcr4S11713.20	100.000	423	1	423	412	834	0.0	764	68
contig01068	NW_012124202.1_cds_XP_012070480.1_9484	100.000	1390	1	1390	1390	1	0.0	2507	98	Jcr4S01504.30	100.000	1390	1	1390	1390	1	0.0	2507	98
contig01069	NW_012124616.1_cds_XP_012082353.1_21488	100.000	501	180	680	1	501	0.0	904	59	Jcr4S01797.80	98.422	507	180	680	1	507	0.0	862	59
contig01070	NW_012124236.1_cds_XP_012072669.1_11666	100.000	900	28	927	1	900	0.0	1624	86	Jcr4S00275.30	94.340	954	28	927	1	954	0.0	1517	86
contig01071	NW_012124579.1_cds_XP_012081410.1_20564	98.721	1173	121	1293	1	1173	0.0	2049	80	Jcr4S00905.50	94.872	702	592	1293	115	795	0.0	1114	48
contig01073	NW_012124394.1_cds_XP_012077243.1_16383	100.000	690	42	731	1	690	0.0	1245	67	Jcr4S02294.10	99.307	433	42	471	1	433	0.0	766	41
contig01074	NW_012124337.1_cds_XP_012074861.1_13923	99.919	1239	174	1411	1482	244	0.0	2227	88	Jcr4S08592.10	99.884	865	548	1411	889	25	0.0	1553	61
contig01075	NW_012124082.1_cds_XP_012079064.1_1849	100.000	379	1	379	708	330	0.0	684	100	Jcr4S02732.10	100.000	379	1	379	708	330	0.0	684	100
contig01076	NW_012124172.1_cds_XP_012067212.1_6146	99.831	1181	4	1184	709	1887	0.0	2114	81	Jcr4S00349.80	99.609	511	4	514	1147	1655	0.0	906	35
contig01077	NW_012124966.1_cds_XP_012087936.1_27287	100.000	918	40	957	1	918	0.0	1656	81	Jcr4S01502.20	100.000	795	40	834	1	795	0.0	1434	70
contig01078	NW_012124257.1_cds_XP_012072873.1_11839	100.000	235	1	235	235	1	1.97e-118	425	57	Jcr4S03203.50	100.000	208	1	208	625	418	1.13e-103	376	50
contig01079	NW_012124082.1_cds_XP_012077039.1_1585	100.000	874	1	874	874	1	0.0	1577	90	Jcr4S03470.40	99.840	624	252	874	624	1	0.0	1118	64
contig01080	NW_012125302.1_cds_XP_012090048.1_29403	96.403	139	549	687	902	768	7.29e-59	228	14	Jcr4S00003.110	96.403	139	549	687	962	828	9.21e-59	228	14
contig01081	NW_012124141.1_cds_XP_012066257.1_5160	100.000	942	158	1099	1	942	0.0	1700	75	Jcr4S01233.30	100.000	942	158	1099	1	942	0.0	1700	75
contig01082	NW_012124173.1_cds_XP_012067624.1_6580	100.000	780	245	1024	780	1	0.0	1407	73	Jcr4S00480.30	100.000	719	306	1024	719	1	0.0	1297	67
contig01083	NW_012124087.1_cds_XP_012082435.1_2178	100.000	1036	5	1040	30	1065	0.0	1869	85	Jcr4S01563.50	100.000	1036	5	1040	30	1065	0.0	1869	85
contig01084	NW_012124574.1_cds_XP_012081364.1_20528	100.000	1251	144	1394	1251	1	0.0	2257	77	Jcr4S00584.60	100.000	1010	144	1153	1311	302	0.0	1822	62
contig01085	NW_012125068.1_cds_XP_012089330.1_28754	100.000	1054	200	1253	3831	2778	0.0	1902	84	Jcr4S05664.10	96.697	1090	200	1253	4008	2919	0.0	1832	84
contig01086	NW_012124202.1_cds_XP_012070239.1_9205	100.000	937	317	1253	1359	423	0.0	1691	75	Jcr4S03949.40	91.018	1002	342	1253	1385	384	0.0	1474	73
contig01087	NW_012125054.1_cds_XP_012088643.1_27999	100.000	97	1	97	97	1	1.79e-43	176	21	Jcr4S10246.10	100.000	97	1	97	97	1	2.26e-43	176	21
contig01089	NW_012124172.1_cds_XP_012067446.1_6443	100.000	615	1	615	615	1	0.0	1110	84	Jcr4S02851.30	100.000	615	1	615	615	1	0.0	1110	84
contig01090	NW_012124487.1_cds_XP_012080260.1_19426	99.914	1157	1	1157	1156	1	0.0	2079	95	Jcr4S00094.50	99.914	1157	1	1157	1156	1	0.0	2079	95
contig01091	NW_012124074.1_cds_XP_012069865.1_839	100.000	537	320	856	621	85	0.0	969	63	Jcr4S00898.20	100.000	442	320	761	771	330	0.0	798	52
contig01092	NW_012125415.1_cds_XP_012090947.1_30290	100.000	516	1	516	106	621	0.0	931	67	Jcr4S00139.40	100.000	516	1	516	106	621	0.0	931	67
contig01093	NW_012125415.1_cds_XP_012090947.1_30290	100.000	105	1	105	105	1	4.34e-48	190	41	Jcr4S00139.40	100.000	105	1	105	105	1	5.49e-48	190	41
contig01094	NW_012124087.1_cds_NP_001295635.1_1998	100.000	330	229	558	330	1	8.25e-170	596	52	Jcr4S06568.10	100.000	330	229	558	330	1	1.04e-169	596	52
contig01095	NW_012124228.1_cds_XP_012072559.1_11536	100.000	1539	332	1870	1539	1	0.0	2776	77	Jcr4S03257.10	98.305	944	942	1870	947	4	0.0	1640	46
contig01096	NW_012124064.1_cds_XP_012065638.1_431	100.000	267	108	374	267	1	1.21e-135	482	46	Jcr4S07720.20	100.000	267	108	374	267	1	1.52e-135	482	46
contig01097	NW_012124225.1_cds_XP_012072406.1_11429	100.000	401	1	401	401	1	0.0	724	84	Jcr4S00095.120	100.000	401	1	401	401	1	0.0	724	84
contig01098	NW_012124225.1_cds_XP_012072406.1_11429	100.000	128	1	128	402	529	6.41e-61	232	100	Jcr4S00095.120	100.000	128	1	128	402	529	8.10e-61	232	100
contig01099	NW_012124141.1_cds_NP_001295704.1_5247	100.000	444	269	712	1	444	0.0	801	35	Jcr4S00511.40	100.000	444	269	712	1	444	0.0	801	35
contig01101	NW_012124173.1_cds_XP_012067704.1_6667	100.000	561	583	1143	4401	3841	0.0	1012	49	Jcr4S00110.130	100.000	561	583	1143	4269	3709	0.0	1012	49
contig01102	NW_012124253.1_cds_XP_012072818.1_11786	100.000	1420	1	1420	303	1722	0.0	2562	86	Jcr4S12092.10	98.134	1447	1	1420	303	1749	0.0	2508	86
contig01103	NW_012124173.1_cds_XP_012067682.1_6648	100.000	686	1	686	167	852	0.0	1238	73	Jcr4S00745.90	96.213	713	1	686	167	879	0.0	1185	73
contig01104	NW_012124848.1_cds_XP_012086657.1_25938	100.000	465	264	728	465	1	0.0	839	48	Jcr4S00538.100	100.000	432	297	728	432	1	0.0	780	44
contig01105											Jcr4S04368.30	82.500	40	577	616	1112	1073	0.021	41.9	5
contig01106	NW_012124088.1_cds_XP_012085454.1_2492	100.000	459	1	459	459	1	0.0	829	82	Jcr4S03147.10	92.727	495	1	459	495	1	0.0	759	82
contig01107	NW_012124437.1_cds_XP_012078868.1_18022	100.000	276	179	454	1	276	1.20e-140	499	61	Jcr4S00234.40	100.000	276	179	454	1	276	1.52e-140	499	61
contig01108	NW_012124437.1_cds_XP_012078868.1_18022	100.000	179	1	179	335	513	1.97e-88	324	100	Jcr4S00234.40	100.000	179	1	179	335	513	2.48e-88	324	100
contig01109	NW_012124394.1_cds_XP_012076439.1_15519	100.000	1238	266	1503	1	1238	0.0	2233	82	Jcr4S13957.10	100.000	1238	266	1503	1	1238	0.0	2233	82
contig01110	NW_012124082.1_cds_XP_012078784.1_1817	100.000	128	1	128	425	552	4.87e-60	232	16	Jcr4S00947.20	79.372	223	550	759	14	236	8.00e-46	185	26
contig01111	NW_012125517.1_cds_XP_012091855.1_31294	100.000	243	309	551	744	502	1.21e-122	439	44	Jcr4S00805.80	100.000	243	309	551	744	502	1.53e-122	439	44
contig01112	NW_012124637.1_cds_XP_012083310.1_22473	100.000	552	323	874	552	1	0.0	996	47	Jcr4S00401.70	99.819	551	323	873	579	29	0.0	990	47
contig01113	NW_012124425.1_cds_XP_012078342.1_17475	100.000	418	1	418	489	906	0.0	755	83	Jcr4S14154.10	100.000	410	1	410	408	817	0.0	740	81
contig01114	NW_012124425.1_cds_XP_012078342.1_17475	100.000	487	1	487	1	487	0.0	879	100	Jcr4S14154.10	100.000	406	82	487	1	406	0.0	733	83
contig01115	NW_012124189.1_cds_NP_001292972.1_8633	100.000	825	330	1154	825	1	0.0	1489	66	Jcr4S00033.50	99.862	723	330	1051	723	1	0.0	1297	58
contig01116	NW_012124270.1_cds_XP_012073101.1_12087	100.000	503	1	503	597	95	0.0	908	100	Jcr4S02124.10	99.753	405	1	405	405	1	0.0	727	81
contig01117	NW_012126103.1_cds_XP_012092669.1_32074	100.000	193	516	708	193	1	2.63e-95	349	23	Jcr4S00340.20	100.000	193	516	708	193	1	3.32e-95	349	23
contig01118	NW_012124437.1_cds_XP_012078863.1_18016	82.857	35	20	54	2118	2084	0.023	37.4	32	Jcr4S07565.20	100.000	51	1	51	51	1	4.23e-19	93.3	46
contig01119	NW_012124208.1_cds_XP_012071158.1_10256	100.000	276	454	729	765	490	1.97e-140	499	38	Jcr4S07565.20	100.000	276	454	729	327	52	2.49e-140	499	38
contig01120	NW_012124637.1_cds_XP_012083129.1_22280	100.000	363	394	756	1	363	0.0	655	33	Jcr4S03691.30	100.000	291	394	684	1	291	2.73e-148	526	26
contig01121	NW_012124637.1_cds_XP_012083005.1_22138	100.000	677	1	677	371	1047	0.0	1222	86	Jcr4S01415.80	99.705	677	1	677	371	1047	0.0	1213	86
contig01122	NW_012124500.1_cds_XP_012080775.1_19946	100.000	480	1	480	133	612	0.0	866	54	Jcr4S12199.10	100.000	480	1	480	133	612	0.0	866	54
contig01123	NW_012124500.1_cds_XP_012080775.1_19946	100.000	83	150	232	1	83	3.44e-36	150	36	Jcr4S12199.10	100.000	83	150	232	1	83	4.35e-36	150	36
contig01124	NW_012125803.1_cds_XP_012092529.1_31933	99.922	1275	1	1275	1732	459	0.0	2292	100	Jcr4S02818.20	99.922	1275	1	1275	2248	975	0.0	2292	100
contig01125	NW_012124748.1_cds_XP_012085548.1_24797	100.000	1077	82	1158	1	1077	0.0	1943	67	Jcr4S00066.90	95.265	1077	82	1158	1	1026	0.0	1755	67
contig01126	NW_012124106.1_cds_XP_012093111.1_3209	100.000	1008	366	1373	1008	1	0.0	1819	60	Jcr4S08661.10	92.490	506	735	1240	468	1	0.0	772	30
contig01127	NW_012124467.1_cds_XP_012079725.1_18877	100.000	1032	167	1198	1	1032	0.0	1862	81	Jcr4S01939.30	99.536	647	270	916	68	714	0.0	1154	51
contig01128	NW_012124270.1_cds_XP_020535274.1_12388	100.000	669	185	853	669	1	0.0	1207	71	Jcr4S12402.20	100.000	669	185	853	669	1	0.0	1207	71
contig01129	NW_012124217.1_cds_XP_012071983.1_11018	100.000	411	107	517	1	411	0.0	742	71	Jcr4S04308.50	100.000	353	107	459	1	353	0.0	637	61
contig01130	NW_012124437.1_cds_XP_012078729.1_17862	100.000	774	139	912	1	774	0.0	1397	63	Jcr4S01121.90	99.866	748	165	912	39	786	0.0	1345	61
contig01131	NW_012124153.1_cds_XP_020533260.1_5625	100.000	1071	17	1087	1071	1	0.0	1932	89	Jcr4S02231.40	95.337	579	17	568	579	1	0.0	943	46
contig01132	NW_012124182.1_cds_XP_012068683.1_7629	100.000	399	142	540	1	399	0.0	720	41	Jcr4S02741.50	100.000	399	142	540	1	399	0.0	720	41
contig01134	NW_012124173.1_cds_XP_012068035.1_7027	100.000	392	495	886	2877	2486	0.0	708	44	Jcr4S02360.60	100.000	392	495	886	3042	2651	0.0	708	44
contig01135	NW_012124213.1_cds_XP_012071429.1_10411	100.000	378	281	658	378	1	0.0	682	52	Jcr4S00924.100	100.000	378	281	658	378	1	0.0	682	52
contig01136	NW_012124357.1_cds_XP_012075725.1_14812	100.000	667	1	667	1903	1237	0.0	1204	100	Jcr4S10697.10	100.000	667	1	667	2291	1625	0.0	1204	100
contig01137	NW_012124173.1_cds_XP_012068056.1_7045	100.000	1308	146	1453	11016	9709	0.0	2360	90	Jcr4S00524.160	98.198	1332	146	1453	1905	574	0.0	2303	90
contig01138	NW_012124337.1_cds_XP_012074911.1_13983	100.000	1210	195	1404	1947	738	0.0	2183	86	Jcr4S07413.10	99.800	999	195	1192	1884	886	0.0	1790	71
contig01139	NW_012124061.1_cds_XP_012089356.1_252	90.018	551	543	1073	1	551	0.0	755	45	Jcr4S26992.10	85.542	581	543	1073	1	581	0.0	701	45
contig01140	NW_012125517.1_cds_XP_012091915.1_31371	100.000	1179	428	1606	10	1188	0.0	2127	64	Jcr4S06267.80	100.000	701	906	1606	41	741	0.0	1265	38
contig01141	NW_012124748.1_cds_XP_012085315.1_24506	100.000	797	1	797	1005	209	0.0	1438	100	Jcr4U29577.10	100.000	797	1	797	808	12	0.0	1438	100
contig01143	NW_012124132.1_cds_XP_012065828.1_4721	100.000	1095	233	1327	1095	1	0.0	1975	79	Jcr4S07152.20	100.000	603	725	1327	603	1	0.0	1088	44
contig01144	NW_012124182.1_cds_XP_012068723.1_7673	100.000	1047	234	1280	1	1047	0.0	1889	69	Jcr4S00061.70	92.579	1078	234	1280	1	1029	0.0	1643	69
contig01145	NW_012125302.1_cds_XP_012090359.1_29756	100.000	761	140	900	2115	1355	0.0	1373	85	Jcr4S00872.40	100.000	761	140	900	1734	974	0.0	1373	85
contig01146	NW_012125517.1_cds_XP_012091853.1_31295	100.000	616	137	752	660	45	0.0	1112	82	Jcr4S00805.70	100.000	410	343	752	454	45	0.0	740	55
contig01147	NW_012124191.1_cds_XP_020534259.1_8991	100.000	21	237	257	74	94	0.036	39.2	4	Jcr4S00781.20	100.000	21	237	257	74	94	0.045	39.2	4
contig01148	NW_012124394.1_cds_XP_012077061.1_16160	100.000	481	1	481	481	1	0.0	868	70	Jcr4S01752.110	100.000	481	1	481	481	1	0.0	868	70
contig01149	NW_012124394.1_cds_XP_012077061.1_16160	100.000	149	161	309	630	482	7.00e-72	269	48	Jcr4S01752.110	100.000	149	161	309	630	482	8.85e-72	269	48
contig01150	NW_012124301.1_cds_XP_012074208.1_13259	100.000	497	1	497	497	1	0.0	897	91	Jcr4S02733.20	100.000	497	1	497	497	1	0.0	897	91
contig01151	NW_012124394.1_cds_XP_012077352.1_16508	100.000	692	59	750	1	692	0.0	1249	92	Jcr4S00534.60	100.000	692	59	750	1	692	0.0	1249	92
contig01152	NW_012124394.1_cds_XP_012077352.1_16508	100.000	745	1	745	693	1437	0.0	1344	75	Jcr4S00534.60	100.000	745	1	745	693	1437	0.0	1344	75
contig01154	NW_012125302.1_cds_XP_012090440.1_29833	100.000	1185	304	1488	1185	1	0.0	2138	76	Jcr4S00004.450	100.000	1185	304	1488	1185	1	0.0	2138	76
contig01155	NW_012124342.1_cds_XP_020535891.1_14139	100.000	24	353	376	115	92	6.25e-04	44.6	6	Jcr4S04118.30	100.000	24	353	376	308	285	7.87e-04	44.6	6
contig01156	NW_012124342.1_cds_XP_012075092.1_14138	100.000	553	1	553	153	705	0.0	998	72	Jcr4S04118.30	89.637	579	1	522	306	884	0.0	817	68
contig01158	NW_012124717.1_cds_XP_012084734.1_23891	100.000	981	287	1267	981	1	0.0	1770	67	Jcr4S01733.50	100.000	651	287	937	1137	487	0.0	1175	44
contig01159	NW_012124182.1_cds_XP_012069065.1_8076	100.000	621	279	899	621	1	0.0	1121	62	Jcr4S10700.20	100.000	379	296	674	379	1	0.0	684	38
contig01160	NW_012124992.1_cds_XP_012088344.1_27686	100.000	1434	129	1562	2184	751	0.0	2587	92	Jcr4S00456.60	100.000	1434	129	1562	2184	751	0.0	2587	92
contig01161	NW_012124171.1_cds_XP_012067155.1_6079	99.861	720	1	720	720	1	0.0	1295	90	Jcr4S05716.20	100.000	720	1	720	720	1	0.0	1299	90
contig01162	NW_012124487.1_cds_XP_020537519.1_19310	100.000	1649	1	1649	1653	5	0.0	2975	100	Jcr4S00213.30	100.000	1455	1	1455	1455	1	0.0	2625	88
contig01163	NW_012124487.1_cds_XP_020537519.1_19310	100.000	32	307	338	1689	1658	2.53e-08	59.0	9	Jcr4S00213.20	100.000	150	167	316	150	1	2.78e-72	271	44
contig01164	NW_012124637.1_cds_XP_012083267.1_22429	100.000	737	421	1157	1275	539	0.0	1330	57	Jcr4S00022.240	100.000	647	511	1157	1185	539	0.0	1168	50
contig01165	NW_012124217.1_cds_XP_020534767.1_10976	67.849	423	3	421	459	43	4.24e-33	141	81	Jcr4S04538.30	99.351	462	1	460	470	9	0.0	813	89
contig01166	NW_012124487.1_cds_XP_012080479.1_19698	100.000	2397	168	2564	1	2397	0.0	4323	82	Jcr4S06028.20	99.936	1573	168	1740	1	1573	0.0	2833	54
contig01168	NW_012124637.1_cds_XP_012083299.1_22462	100.000	274	1	274	204	477	1.59e-139	495	56	Jcr4S06898.40	100.000	274	1	274	204	477	2.01e-139	495	56
contig01169	NW_012124637.1_cds_XP_012083299.1_22462	100.000	203	57	259	1	203	2.79e-101	367	78	Jcr4S06898.40	100.000	203	57	259	1	203	3.53e-101	367	78
contig01172	NW_012124423.1_cds_XP_012077995.1_17106	100.000	738	246	983	738	1	0.0	1332	64	Jcr4S00632.30	92.616	948	246	1147	1494	571	0.0	1449	78
contig01173	NW_012124569.1_cds_XP_012081298.1_20446	100.000	126	520	645	1	126	4.68e-59	228	20	Jcr4S17621.10	100.000	86	520	605	1	86	3.07e-37	156	13
contig01174	NW_012124748.1_cds_XP_012085727.1_25029	100.000	1182	115	1296	1	1182	0.0	2132	73	Jcr4S00118.100	100.000	861	436	1296	235	1095	0.0	1553	53
contig01175	NW_012124153.1_cds_XP_012066680.1_5580	100.000	654	201	854	1647	994	0.0	1180	77	Jcr4S00489.100	100.000	654	201	854	1458	805	0.0	1180	77
contig01176	NW_012125013.1_cds_XP_012088459.1_27788	100.000	122	255	376	708	587	3.93e-57	221	32	Jcr4S09347.20	100.000	69	308	376	531	463	2.93e-28	125	18
contig01177	NW_012124748.1_cds_XP_012085709.1_25011	100.000	181	395	575	1	181	5.76e-89	327	31	Jcr4S00712.110	100.000	181	395	575	1	181	7.27e-89	327	31
contig01178	NW_012124748.1_cds_XP_012085709.1_25011	100.000	466	1	466	312	777	0.0	841	65	Jcr4S00712.120	100.000	466	1	466	81	546	0.0	841	65
contig01179	NW_012124072.1_cds_XP_012067605.1_621	100.000	345	163	507	1	345	4.70e-178	623	68	Jcr4S03171.10	100.000	345	163	507	1	345	5.94e-178	623	68
contig01180	NW_012124854.1_cds_XP_012087438.1_26789	100.000	1199	1	1199	764	1962	0.0	2163	99	Jcr4S00592.60	100.000	1089	1	1089	764	1852	0.0	1965	90
contig01181											Jcr4S01680.70	92.278	259	143	396	40	298	3.10e-104	378	64
contig01182	NW_012124225.1_cds_XP_012072210.1_11223	100.000	1070	410	1479	1851	782	0.0	1930	63	Jcr4S02315.20	92.947	638	842	1479	1293	701	0.0	985	38
contig01183	NW_012124448.1_cds_XP_012079404.1_18593	100.000	441	78	518	1	441	0.0	796	63	Jcr4S03986.20	100.000	441	78	518	1	441	0.0	796	63
contig01184	NW_012125517.1_cds_XP_012091356.1_30706	75.751	899	5	897	903	9	2.61e-178	626	93	Jcr4S02026.50	99.734	751	178	928	751	1	0.0	1346	78
contig01185	NW_012124848.1_cds_XP_012087127.1_26519	100.000	1488	293	1780	1488	1	0.0	2684	79	Jcr4S00409.70	100.000	1488	293	1780	1488	1	0.0	2684	79
contig01187	NW_012124217.1_cds_XP_012071978.1_11009	100.000	787	1	787	459	1245	0.0	1420	77	Jcr4S04818.10	92.317	820	1	787	597	1386	0.0	1243	77
contig01188	NW_012124275.1_cds_XP_012073674.1_12718	100.000	279	22	300	1	279	4.22e-142	504	42	Jcr4S01416.60	100.000	279	22	300	1	279	5.33e-142	504	42
contig01189	NW_012125039.1_cds_XP_012088620.1_27971	100.000	357	178	534	1	357	0.0	645	67	Jcr4S06344.30	100.000	357	178	534	1	357	0.0	645	67
contig01190	NW_012124095.1_cds_XP_012088171.1_2774	100.000	471	69	539	1	471	0.0	850	51	Jcr4S11638.20	100.000	471	69	539	1	471	0.0	850	51
contig01193	NW_012124132.1_cds_XP_012065837.1_4728	96.429	28	457	484	710	737	2.38e-04	47.3	6	Jcr4S00929.30	96.429	28	457	484	710	737	3.01e-04	47.3	6
contig01194	NW_012124390.1_cds_XP_012076235.1_15303	100.000	109	1	109	1110	1218	6.06e-50	197	22	Jcr4S05054.10	100.000	109	1	109	1104	1212	7.66e-50	197	22
contig01196	NW_012124390.1_cds_XP_012076235.1_15303	100.000	922	1	922	1109	188	0.0	1663	100	Jcr4S05054.10	100.000	654	228	881	654	1	0.0	1180	71
contig01198	NW_012124487.1_cds_XP_012080016.1_19154	100.000	639	367	1005	639	1	0.0	1153	56	Jcr4S00009.210	100.000	639	367	1005	639	1	0.0	1153	56
contig01199	NW_012124435.1_cds_XP_012078540.1_17640	100.000	1342	1	1342	1209	2550	0.0	2421	79	Jcr4S01979.10	100.000	1342	1	1342	1209	2550	0.0	2421	79
contig01200	NW_012125415.1_cds_XP_012090937.1_30279	100.000	1095	67	1161	1	1095	0.0	1975	79	Jcr4S00139.150	100.000	579	552	1130	27	605	0.0	1045	42
contig01202	NW_012124532.1_cds_XP_012080996.1_20156	100.000	302	153	454	1	302	9.22e-155	545	67	Jcr4S04340.20	100.000	302	153	454	1	302	1.17e-154	545	67
contig01203	NW_012124532.1_cds_XP_012080996.1_20156	100.000	104	1	104	303	406	5.25e-48	188	100	Jcr4S04340.20	100.000	104	1	104	303	406	6.64e-48	188	100
contig01204	NW_012124173.1_cds_XP_012068244.1_7244	100.000	753	139	891	1	753	0.0	1359	79	Jcr4S05693.10	100.000	351	457	807	1	351	0.0	634	37
contig01205											Jcr4S06401.20	96.552	29	141	169	387	359	2.67e-05	49.1	17
contig01206											Jcr4S05693.10	100.000	60	111	170	349	408	1.69e-23	109	21
contig01207	NW_012125068.1_cds_XP_012089125.1_28539	89.286	28	74	101	78	105	0.041	38.3	16
contig01208	NW_012124748.1_cds_XP_012085049.1_24203	100.000	1417	262	1678	1419	3	0.0	2556	84	Jcr4S10732.10	100.000	1417	262	1678	1419	3	0.0	2556	84
contig01209	NW_012125229.1_cds_XP_012089705.1_29042	100.000	217	186	402	729	513	1.13e-108	392	54	Jcr4S00671.50	100.000	217	186	402	600	384	1.42e-108	392	54
contig01210	NW_012124191.1_cds_XP_012069964.1_8933	100.000	655	364	1018	655	1	0.0	1182	63	Jcr4S00071.120	100.000	357	662	1018	357	1	0.0	645	34
contig01211	NW_012124045.1_cds_XP_020532469.1_3	71.250	560	1	551	651	1210	4.83e-77	288	100	Jcr4S00834.30	96.964	560	1	551	2808	3367	0.0	938	100
contig01212	NW_012124208.1_cds_XP_012070959.1_10025	100.000	1293	21	1313	1	1293	0.0	2333	86	Jcr4S01189.30	100.000	1033	21	1053	1	1033	0.0	1864	69
contig01213	NW_012125302.1_cds_XP_012090068.1_29424	100.000	960	114	1073	960	1	0.0	1732	86	Jcr4S01534.50	99.672	915	114	1025	1782	868	0.0	1636	82
contig01214	NW_012124111.1_cds_XP_012064758.1_3594	100.000	531	129	659	1	531	0.0	958	51	Jcr4S00249.140	86.817	531	129	659	1	480	0.0	684	51
contig01215	NW_012124081.1_cds_XP_012076334.1_1507	100.000	552	124	675	1	552	0.0	996	57	Jcr4S01060.70	100.000	552	124	675	1	552	0.0	996	57
contig01217	NW_012124172.1_cds_XP_012067272.1_6226	100.000	93	1	93	505	597	3.05e-41	168	18	Jcr4S06767.10	83.030	165	1	137	505	669	3.38e-48	193	26
contig01218	NW_012124394.1_cds_NP_001292950.1_16227	100.000	1516	391	1906	1722	207	0.0	2735	80	Jcr4S04655.30	100.000	1516	391	1906	1722	207	0.0	2735	80
contig01219	NW_012125397.1_cds_XP_012090837.1_30168	100.000	99	1	99	99	1	1.58e-44	179	20	Jcr4S00024.150	100.000	99	1	99	99	1	1.99e-44	179	20
contig01220	NW_012124637.1_cds_XP_012082928.1_22052	100.000	951	203	1153	951	1	0.0	1716	70	Jcr4S03670.10	100.000	783	203	985	783	1	0.0	1413	58
contig01221	NW_012125517.1_cds_XP_012092495.1_31896	100.000	950	126	1075	978	29	0.0	1714	88	Jcr4S01274.30	100.000	950	126	1075	978	29	0.0	1714	88
contig01222	NW_012124172.1_cds_XP_012067380.1_6367	100.000	170	132	301	1	170	2.71e-83	307	56	Jcr4S01654.20	100.000	170	132	301	1	170	3.42e-83	307	56
contig01223	NW_012124153.1_cds_XP_012066699.1_5606	100.000	1272	178	1449	1272	1	0.0	2295	77	Jcr4S00612.10	100.000	1272	178	1449	1272	1	0.0	2295	77
contig01224	NW_012124487.1_cds_XP_012080121.1_19269	99.890	909	1	909	909	1	0.0	1636	99	Jcr4S00114.10	97.428	933	1	909	933	1	0.0	1592	99
contig01225	NW_012124825.1_cds_XP_012086359.1_25610	100.000	942	84	1025	1	942	0.0	1700	72	Jcr4S04663.10	100.000	942	84	1025	1	942	0.0	1700	72
contig01226	NW_012124425.1_cds_XP_012078292.1_17408	99.863	730	477	1205	6405	5676	0.0	1309	60	Jcr4S01056.40	99.863	730	477	1205	5925	5196	0.0	1309	60
contig01229	NW_012124182.1_cds_XP_012068830.1_7800	100.000	111	1	111	111	1	4.25e-51	201	26	Jcr4S00167.150	100.000	111	1	111	111	1	5.37e-51	201	26
contig01230	NW_012124357.1_cds_XP_012075691.1_14766	100.000	286	192	477	1	286	4.71e-146	517	60	Jcr4S09964.10	100.000	286	192	477	1	286	5.96e-146	517	60
contig01231	NW_012125164.1_cds_XP_012089591.1_28950	100.000	658	1	658	336	993	0.0	1187	76	Jcr4S06292.20	100.000	658	1	658	234	891	0.0	1187	76
contig01233	NW_012124435.1_cds_XP_012078539.1_17639	100.000	189	1	189	319	507	2.58e-93	342	33	Jcr4S01979.20	100.000	189	1	189	319	507	3.26e-93	342	33
contig01234	NW_012124435.1_cds_XP_012078539.1_17639	100.000	315	88	402	1	315	7.10e-162	569	78	Jcr4S01979.20	99.683	315	88	402	1	315	3.81e-160	564	78
contig01235	NW_012124189.1_cds_XP_012069651.1_8645	100.000	767	136	902	768	2	0.0	1384	64	Jcr4S01816.70	99.769	432	136	567	435	4	0.0	775	36
contig01236	NW_012125517.1_cds_XP_012091616.1_31027	81.538	130	299	420	632	503	3.38e-29	130	19	Jcr4S00045.50	100.000	104	544	647	44	147	5.20e-47	188	16
contig01237	NW_012124637.1_cds_XP_012083566.1_22769	100.000	672	318	989	672	1	0.0	1213	59	Jcr4S00057.260	100.000	672	318	989	672	1	0.0	1213	59
contig01238	NW_012124448.1_cds_XP_012079214.1_18388	100.000	639	348	986	639	1	0.0	1153	56	Jcr4S00776.20	99.676	309	348	656	507	199	2.03e-156	554	27
contig01239	NW_012125229.1_cds_XP_012089782.1_29129	100.000	513	181	693	1	513	0.0	926	58	Jcr4S03468.20	99.733	374	320	693	113	486	0.0	671	42
contig01240	NW_012124521.1_cds_XP_012080897.1_20070	100.000	600	261	860	600	1	0.0	1083	56	Jcr4S08535.40	100.000	402	261	662	510	109	0.0	726	38
contig01241	NW_012125302.1_cds_XP_012090386.1_29779	100.000	588	816	1403	588	1	0.0	1061	38	Jcr4S00171.90	100.000	588	816	1403	588	1	0.0	1061	38
contig01244	NW_012124172.1_cds_XP_012067323.1_6297	100.000	729	118	846	1	729	0.0	1315	86	Jcr4S00350.30	100.000	714	133	846	1	714	0.0	1288	84
contig01245	NW_012124838.1_cds_XP_012086489.1_25757	100.000	230	1	230	150	379	5.38e-116	416	100	Jcr4S01878.40	100.000	230	1	230	150	379	6.80e-116	416	100
contig01246	NW_012124838.1_cds_XP_012086489.1_25757	100.000	149	1	149	149	1	9.39e-72	269	37	Jcr4S25287.10	100.000	149	1	149	149	1	1.19e-71	269	37
contig01247	NW_012124270.1_cds_XP_012073304.1_12342	99.408	338	167	503	1173	836	1.86e-170	598	67	Jcr4S01169.70	99.704	338	167	503	1065	728	1.93e-171	602	67
contig01248	NW_012124111.1_cds_XP_012065143.2_4018	98.200	889	130	1018	891	3	0.0	1532	87	Jcr4S08418.10	100.000	416	130	545	416	1	0.0	751	41
contig01249	NW_012124182.1_cds_XP_012069257.1_8047	100.000	1410	55	1464	1410	1	0.0	2544	95	Jcr4S02642.50	100.000	1359	58	1416	1359	1	0.0	2452	91
contig01251	NW_012124213.1_cds_XP_012071456.1_10437	100.000	681	384	1064	681	1	0.0	1229	54	Jcr4S00622.50	99.115	678	387	1064	672	1	0.0	1197	54
contig01252	NW_012124970.1_cds_XP_012088031.1_27372	100.000	366	112	477	1	366	0.0	661	48	Jcr4S10943.10	100.000	366	112	477	1	366	0.0	661	48
contig01253	NW_012125045.1_cds_XP_020540222.1_27994	100.000	173	68	240	1	173	4.95e-85	313	72	Jcr4S00637.70	89.212	241	1	240	225	461	6.26e-85	314	100
contig01254	NW_012124394.1_cds_XP_012076561.1_15642	100.000	810	128	937	1	810	0.0	1462	65	Jcr4S00177.180	100.000	810	128	937	1	810	0.0	1462	65
contig01255	NW_012124448.1_cds_XP_012079182.1_18351	100.000	756	374	1129	756	1	0.0	1364	62	Jcr4S00735.20	93.629	518	612	1129	485	1	0.0	811	43
contig01256	NW_012124394.1_cds_XP_012076550.1_15616	100.000	60	62	121	1	60	4.91e-24	109	50
contig01257	NW_012124394.1_cds_XP_012076549.1_15628	100.000	176	1	176	176	1	1.09e-86	318	78	Jcr4S00177.80	100.000	176	1	176	176	1	1.38e-86	318	78
contig01258	NW_012124394.1_cds_XP_012076547.1_15626	100.000	382	1	382	177	558	0.0	690	49	Jcr4S00177.80	100.000	382	1	382	177	558	0.0	690	49
contig01259	NW_012124380.1_cds_XP_012075968.1_15030	100.000	750	286	1035	750	1	0.0	1353	66	Jcr4S03336.20	100.000	587	449	1035	587	1	0.0	1059	51
contig01260	NW_012124182.1_cds_XP_012068882.1_7863	100.000	682	1	682	682	1	0.0	1231	80	Jcr4S00199.110	100.000	268	1	268	268	1	6.47e-136	484	31
contig01262	NW_012124182.1_cds_XP_012068882.1_7863	100.000	311	322	632	993	683	1.70e-159	562	49	Jcr4S00199.110	100.000	195	438	632	463	269	2.02e-96	352	31
contig01263	NW_012124122.1_cds_XP_012065488.1_4362	99.935	1546	1	1546	1545	1	0.0	2781	98	Jcr4S19620.40	96.800	1500	1	1496	1931	458	0.0	2485	95
contig01264	NW_012124668.1_cds_XP_012084371.1_23550	100.000	724	396	1119	1140	417	0.0	1306	65	Jcr4S17530.20	100.000	724	396	1119	1140	417	0.0	1306	65
contig01265	NW_012124357.1_cds_XP_012075567.1_14622	100.000	351	90	440	1	351	0.0	634	46	Jcr4S14553.20	100.000	351	90	440	1	351	0.0	634	46
contig01266	NW_012124171.1_cds_XP_020533440.1_6080	100.000	666	110	775	1	666	0.0	1202	86	Jcr4S25431.20	91.944	720	110	775	1	720	0.0	1068	86
contig01267	NW_012124061.1_cds_XP_012093060.1_303	100.000	519	27	545	1	519	0.0	937	74	Jcr4S03289.60	100.000	519	27	545	1	519	0.0	937	74
contig01268	NW_012125517.1_cds_XP_012091561.1_30959	100.000	852	139	990	852	1	0.0	1537	63	Jcr4U30965.10	100.000	852	139	990	852	1	0.0	1537	63
contig01269	NW_012124111.1_cds_XP_012064857.1_3730	100.000	1368	1	1368	559	1926	0.0	2468	100	Jcr4S00603.90	100.000	1368	1	1368	544	1911	0.0	2468	100
contig01271	NW_012124111.1_cds_XP_012064857.1_3730	100.000	144	1	144	1927	2070	8.76e-69	260	20	Jcr4S00603.90	100.000	144	1	144	1912	2055	1.10e-68	260	20
contig01272	NW_012125097.1_cds_XP_012089530.1_28880	100.000	741	5	745	19	759	0.0	1337	99	Jcr4S03563.10	96.761	741	5	745	127	843	0.0	1246	99
contig01273	NW_012124202.1_cds_XP_012070378.1_9372	100.000	1065	301	1365	1	1065	0.0	1921	70	Jcr4S04342.30	96.726	1008	301	1308	1	975	0.0	1695	66
contig01275	NW_012124074.1_cds_XP_012070761.1_941	100.000	789	108	896	1	789	0.0	1424	77	Jcr4S01162.70	100.000	789	108	896	1	789	0.0	1424	77
contig01276	NW_012124182.1_cds_XP_012069227.1_7773	100.000	508	169	676	648	141	0.0	917	75	Jcr4S00420.60	99.735	378	169	545	561	184	0.0	674	56
contig01278	NW_012124208.1_cds_XP_012071230.1_9837	99.581	477	1	477	2705	2230	0.0	848	100	Jcr4S05424.20	99.581	477	1	477	2705	2230	0.0	848	100
contig01279	NW_012124191.1_cds_XP_012069950.1_8920	100.000	378	83	460	1	378	0.0	682	52	Jcr4S00071.220	100.000	322	83	404	1	322	2.62e-165	581	45
contig01280	NW_012124334.1_cds_XP_012074719.1_13763	92.857	28	90	116	376	403	0.022	39.2	9	Jcr4S01630.30	92.857	28	90	116	376	403	0.028	39.2	9
contig01281	NW_012124717.1_cds_XP_012084812.1_23969	100.000	762	225	986	1	762	0.0	1375	59	Jcr4S05815.60	100.000	762	225	986	1	762	0.0	1375	59
contig01283	NW_012124637.1_cds_XP_012083088.1_22242	100.000	834	23	856	1	834	0.0	1505	97	Jcr4S00312.160	100.000	834	23	856	1	834	0.0	1505	97
contig01284	NW_012124649.1_cds_XP_012084063.1_23262	100.000	694	1	694	694	1	0.0	1252	86	Jcr4S00572.130	99.568	694	1	694	694	1	0.0	1239	86
contig01285	NW_012124713.1_cds_XP_012084659.1_23824	99.915	1181	201	1380	7353	6173	0.0	2122	86
contig01286	NW_012124394.1_cds_XP_012077113.1_16228	100.000	527	1	527	527	1	0.0	951	71	Jcr4S02905.10	98.874	533	1	527	533	1	0.0	936	71
contig01287	NW_012124185.1_cds_XP_020534090.1_8311	96.774	31	187	217	31	1	1.94e-05	52.7	2	Jcr4U35837.10	94.472	199	276	474	278	82	2.00e-82	307	12
contig01288	NW_012124637.1_cds_XP_012083438.1_22621	100.000	906	298	1203	906	1	0.0	1635	72	Jcr4S00075.60	85.939	889	301	1183	1632	762	0.0	1021	70
contig01289	NW_012124138.1_cds_XP_012066023.1_4899	99.898	983	1	982	833	1815	0.0	1765	71	Jcr4S00243.60	100.000	894	86	979	1	894	0.0	1613	65
contig01290	NW_012124772.1_cds_XP_012086001.1_25238	100.000	610	1	610	610	1	0.0	1101	65	Jcr4S01822.20	99.344	610	1	610	610	1	0.0	1083	65
contig01291	NW_012124982.1_cds_XP_012088094.1_27431	100.000	866	194	1059	866	1	0.0	1563	73	Jcr4S00159.50	99.868	760	189	948	760	1	0.0	1367	64
contig01292	NW_012124606.1_cds_XP_012082124.1_21276	100.000	129	1	129	129	1	6.87e-61	233	31	Jcr4S01171.40	100.000	129	1	129	129	1	8.68e-61	233	31
contig01293	NW_012124606.1_cds_XP_012082124.1_21276	100.000	617	1	617	605	1221	0.0	1113	65	Jcr4S01171.30	100.000	617	1	617	50	666	0.0	1113	65
contig01294											Jcr4S07565.30	100.000	123	1040	1162	123	1	4.79e-57	223	10
contig01295	NW_012124217.1_cds_XP_012071663.1_10658	100.000	369	309	677	1	369	0.0	666	36	Jcr4S00146.100	100.000	369	309	677	1	369	0.0	666	36
contig01296	NW_012124581.1_cds_XP_012081572.1_20709	99.911	1126	78	1203	1	1125	0.0	2023	88	Jcr4S02177.10	98.815	1013	192	1203	1	1002	0.0	1771	79
contig01297	NW_012124270.1_cds_XP_012073261.1_12281	99.160	119	1	119	119	1	8.84e-54	211	26	Jcr4S00952.30	98.788	165	38	202	217	53	1.45e-77	289	36
contig01298	NW_012124217.1_cds_XP_012071759.1_10781	99.674	307	202	507	571	877	1.04e-154	546	60	Jcr4S01747.90	99.674	307	202	507	511	817	1.31e-154	546	60
contig01299	NW_012124433.1_cds_XP_012078511.1_17622	100.000	477	217	693	477	1	0.0	861	63	Jcr4S03368.20	100.000	477	217	693	477	1	0.0	861	63
contig01300	NW_012124163.1_cds_XP_012066900.1_5775	98.877	1425	30	1454	1425	1	0.0	2498	97	Jcr4S04265.10	98.737	1425	30	1454	1425	1	0.0	2489	97
contig01301	NW_012124748.1_cds_XP_012085163.1_24330	100.000	528	38	565	1	528	0.0	953	74	Jcr4S00529.90	99.811	528	38	565	1	528	0.0	948	74
contig01302	NW_012124163.1_cds_XP_012066875.1_5776	99.835	606	22	627	1	606	0.0	1089	97	Jcr4S15232.20	99.838	618	10	627	1	618	0.0	1111	99
contig01303	NW_012124637.1_cds_XP_012083577.1_22782	100.000	339	368	706	993	655	1.20e-174	612	48	Jcr4S00057.200	74.921	315	368	682	996	682	4.98e-54	213	45
contig01304	NW_012124616.1_cds_XP_012082404.1_21544	100.000	152	1	152	152	1	1.05e-73	275	74	Jcr4S00615.40	100.000	152	1	152	152	1	1.32e-73	275	74
contig01305	NW_012125068.1_cds_XP_012088663.1_28024	100.000	212	231	442	1190	979	6.46e-106	383	48	Jcr4S00600.150	100.000	241	200	440	1518	1278	1.48e-121	435	55
contig01307	NW_012124437.1_cds_XP_012078705.1_17832	100.000	414	404	817	414	1	0.0	747	44	Jcr4S00922.70	99.753	405	404	808	1491	1087	0.0	727	43
contig01308	NW_012124208.1_cds_XP_012070888.1_9953	100.000	1066	1	1066	294	1359	0.0	1923	80	Jcr4S02326.30	100.000	1066	1	1066	294	1359	0.0	1923	80
contig01309	NW_012124653.1_cds_XP_012084292.1_23478	100.000	832	1	832	1299	468	0.0	1501	100	Jcr4S00345.130	100.000	832	1	832	1275	444	0.0	1501	100
contig01310	NW_012124616.1_cds_XP_012082575.1_21718	100.000	485	33	517	1	485	0.0	875	94	Jcr4S00466.120	100.000	485	33	517	1	485	0.0	875	94
contig01311	NW_012124173.1_cds_XP_012067733.1_6707	100.000	1023	283	1305	1023	1	0.0	1846	68	Jcr4S05014.30	97.852	931	283	1212	912	1	0.0	1599	62
contig01312	NW_012124469.1_cds_XP_012079770.1_18900	100.000	1023	101	1123	1	1023	0.0	1846	76	Jcr4S07986.30	100.000	498	626	1123	439	936	0.0	899	37
contig01313	NW_012124784.1_cds_XP_020539327.1_25286	91.333	750	1	695	745	1	0.0	1087	91	Jcr4S01191.20	99.614	259	437	695	259	1	1.89e-129	463	34
contig01314	NW_012124487.1_cds_XP_012079913.1_19038	100.000	741	80	820	741	1	0.0	1337	89	Jcr4S00060.100	100.000	741	80	820	741	1	0.0	1337	89
contig01315	NW_012124394.1_cds_XP_012076969.1_16051	100.000	148	318	465	1119	972	3.78e-71	268	32	Jcr4S00005.150	100.000	148	318	465	1101	954	4.78e-71	268	32
contig01316	NW_012124848.1_cds_XP_012086620.1_25892	100.000	1084	314	1397	1425	342	0.0	1956	78	Jcr4S01122.80	100.000	1083	314	1396	1374	292	0.0	1954	78
contig01317	NW_012125302.1_cds_XP_012090081.1_29437	100.000	395	629	1023	1	395	0.0	713	37	Jcr4S00193.50	100.000	395	629	1023	1	395	0.0	713	37
contig01318	NW_012124554.1_cds_XP_012081114.1_20277	100.000	480	121	600	1	480	0.0	866	39	Jcr4S00059.190	84.583	480	121	600	1	480	2.09e-150	533	39
contig01319	NW_012124394.1_cds_XP_012076582.1_15657	100.000	888	260	1147	888	1	0.0	1602	66	Jcr4S00732.30	99.775	888	260	1147	888	1	0.0	1593	66
contig01320	NW_012125517.1_cds_XP_020541374.1_31069	100.000	387	585	971	723	337	0.0	699	40
contig01321	NW_012124208.1_cds_XP_012070671.1_9655	100.000	295	204	498	1	295	6.42e-151	533	59	Jcr4S00157.120	100.000	295	204	498	1	295	8.11e-151	533	59
contig01322	NW_012124637.1_cds_XP_012083416.1_22597	100.000	529	1	529	96	624	0.0	955	38	Jcr4S00707.50	98.327	538	1	529	96	633	0.0	916	38
contig01323	NW_012126128.1_cds_XP_020541426.1_32079	81.395	43	18	59	340	298	0.013	39.2	21	Jcr4S02683.30	100.000	61	56	116	423	363	3.20e-24	111	31
contig01324	NW_012124337.1_cds_XP_012074843.1_13896	100.000	1282	302	1583	1410	129	0.0	2313	81	Jcr4S03224.50	100.000	1282	302	1583	1410	129	0.0	2313	81
contig01325	NW_012124785.1_cds_XP_020539416.1_25434	100.000	493	1	493	2242	1750	0.0	890	100	Jcr4S09063.10	100.000	493	1	493	760	268	0.0	890	100
contig01326	NW_012124217.1_cds_XP_012071652.1_10647	100.000	1393	1	1393	1393	1	0.0	2513	97	Jcr4S01236.50	100.000	1393	1	1393	1393	1	0.0	2513	97
contig01327	NW_012125068.1_cds_XP_020540420.1_28661	100.000	852	223	1074	852	1	0.0	1537	75	Jcr4S00376.60	99.870	768	308	1074	768	1	0.0	1378	67
contig01328	NW_012124487.1_cds_XP_012079935.1_19061	100.000	173	1	173	917	1089	9.88e-85	313	38	Jcr4S28250.20	100.000	173	1	173	917	1089	1.25e-84	313	38
contig01329	NW_012124487.1_cds_XP_012079935.1_19061	100.000	599	1	599	599	1	0.0	1081	90	Jcr4S28250.20	100.000	599	1	599	599	1	0.0	1081	90
contig01330	NW_012124487.1_cds_XP_012079935.1_19061	100.000	316	1	316	601	916	1.57e-162	571	100	Jcr4S28250.20	100.000	316	1	316	601	916	1.98e-162	571	100
contig01331	NW_012124437.1_cds_XP_012078777.1_17916	100.000	380	226	605	1047	668	0.0	686	63	Jcr4S00156.80	100.000	380	226	605	1047	668	0.0	686	63
contig01332	NW_012124437.1_cds_XP_012078777.1_17916	100.000	417	1	417	417	1	0.0	753	91	Jcr4S00156.80	100.000	417	1	417	417	1	0.0	753	91
contig01333	NW_012124257.1_cds_NP_001295638.1_11857	100.000	471	380	850	471	1	0.0	850	53	Jcr4S02525.30	100.000	471	380	850	471	1	0.0	850	53
contig01334	NW_012125302.1_cds_XP_012090074.1_29431	96.523	834	1	831	2242	3050	0.0	1386	100	Jcr4S00193.100	95.379	541	1	541	2149	2664	0.0	882	65
contig01335	NW_012124748.1_cds_XP_012085047.1_24200	100.000	760	1	760	789	1548	0.0	1371	84	Jcr4S01333.20	100.000	760	1	760	789	1548	0.0	1371	84
contig01336	NW_012124072.1_cds_XP_012067950.1_657	92.308	26	208	233	703	728	0.025	39.2	7	Jcr4S06128.10	92.308	26	208	233	229	254	0.031	39.2	7
contig01337	NW_012125302.1_cds_XP_012090339.1_29722	100.000	978	1	978	109	1086	0.0	1764	87	Jcr4S01523.110	100.000	978	1	978	109	1086	0.0	1764	87
contig01338	NW_012125517.1_cds_XP_012092288.1_31820	100.000	210	1	210	4502	4293	7.87e-105	379	48	Jcr4S00053.10	100.000	214	1	214	4351	4138	6.71e-107	387	48
contig01340	NW_012124637.1_cds_XP_012082879.1_22001	100.000	483	142	624	483	1	0.0	872	71	Jcr4S00788.60	100.000	483	142	624	483	1	0.0	872	71
contig01341	NW_012124074.1_cds_XP_012069318.1_779	100.000	106	1	106	287	182	4.42e-49	192	100	Jcr4S00733.50	100.000	106	1	106	287	182	5.59e-49	192	100
contig01342	NW_012124074.1_cds_XP_012069318.1_779	100.000	181	1	181	181	1	2.52e-89	327	68	Jcr4S00733.50	100.000	181	1	181	181	1	3.19e-89	327	68
contig01343	NW_012124202.1_cds_XP_012070305.1_9282	100.000	1302	18	1319	1	1302	0.0	2349	89	Jcr4S05738.10	100.000	378	201	578	1	378	0.0	682	26
contig01344	NW_012124966.1_cds_XP_012087999.1_27352	100.000	765	114	878	1	765	0.0	1380	69	Jcr4S02669.30	100.000	765	114	878	1	765	0.0	1380	69
contig01345	NW_012124368.1_cds_XP_020536141.1_14940	98.450	774	80	853	1	762	0.0	1344	72	Jcr4S03237.60	99.570	465	311	775	1	465	0.0	830	43
contig01346	NW_012125464.1_cds_XP_012091201.1_30552	100.000	1080	58	1137	1	1080	0.0	1948	70	Jcr4S01045.70	100.000	1080	58	1137	1	1080	0.0	1948	70
contig01347	NW_012124848.1_cds_XP_012086818.2_26133	100.000	1560	48	1607	1	1560	0.0	2814	85	Jcr4S01613.30	99.673	1531	78	1607	1	1527	0.0	2735	83
contig01348	NW_012124785.1_cds_XP_012086097.1_25331	100.000	170	1	170	1298	1467	4.41e-83	307	36	Jcr4S00846.60	100.000	170	1	170	1166	1335	5.57e-83	307	36
contig01349	NW_012125229.1_cds_XP_012089708.1_29045	100.000	455	60	514	1	455	0.0	821	89	Jcr4S02619.10	100.000	455	60	514	1	455	0.0	821	89
contig01350	NW_012125229.1_cds_XP_012089708.1_29045	100.000	279	4	282	839	561	1.69e-142	504	99	Jcr4S02619.10	100.000	279	4	282	839	561	2.14e-142	504	99
contig01351	NW_012125229.1_cds_XP_012089708.1_29045	100.000	429	120	548	1272	844	0.0	774	78	Jcr4S02619.10	98.148	432	120	548	1275	844	0.0	733	78
contig01353	NW_012124189.1_cds_XP_012069904.1_8914	100.000	372	267	638	717	346	0.0	672	58	Jcr4S01398.30	100.000	372	267	638	717	346	0.0	672	58
contig01354	NW_012124064.1_cds_XP_012065262.1_386	100.000	468	1	468	468	1	0.0	845	62	Jcr4S01244.10	100.000	391	78	468	391	1	0.0	706	52
contig01355	NW_012124064.1_cds_XP_012065262.1_386	100.000	243	247	489	711	469	1.07e-122	439	50	Jcr4S01244.20	98.381	247	247	489	360	114	5.37e-115	414	50
contig01356	NW_012124357.1_cds_XP_012075535.1_14579	100.000	870	293	1162	870	1	0.0	1570	67	Jcr4S06391.10	89.425	435	759	1162	434	1	1.68e-164	580	31
contig01357	NW_012124706.1_cds_XP_012084604.1_23776	100.000	738	74	811	1	738	0.0	1332	60	Jcr4S01930.30	100.000	738	74	811	1	738	0.0	1332	60
contig01358	NW_012124225.1_cds_XP_012072277.1_11288	100.000	567	176	742	1	567	0.0	1023	56	Jcr4S02325.60	100.000	567	176	742	1	567	0.0	1023	56
contig01359	NW_012124182.1_cds_XP_012069043.1_8043	100.000	675	1	675	793	119	0.0	1218	100	Jcr4S02642.80	100.000	352	1	352	2404	2053	0.0	636	52
contig01360	NW_012124088.1_cds_XP_012085141.1_2457	100.000	1086	179	1264	1374	289	0.0	1959	86	Jcr4S00957.30	100.000	1086	179	1264	1374	289	0.0	1959	86
contig01361	NW_012124848.1_cds_XP_012086800.1_26109	89.655	29	16	44	1605	1633	0.006	40.1	28	Jcr4S03363.30	89.655	29	16	44	1734	1762	0.007	40.1	28
contig01362	NW_012124088.1_cds_XP_012085141.1_2457	100.000	288	1	288	288	1	4.02e-147	520	58	Jcr4S00957.30	100.000	288	1	288	288	1	5.09e-147	520	58
contig01363	NW_012124111.1_cds_XP_020532654.1_3834	89.655	29	261	289	213	185	0.047	40.1	5	Jcr4S00096.150	100.000	619	1	619	619	1	0.0	1117	97
contig01364	NW_012124088.1_cds_XP_012084252.1_2320	100.000	873	75	947	1	873	0.0	1575	52	Jcr4S01481.50	100.000	848	100	947	110	957	0.0	1530	51
contig01365	NW_012124487.1_cds_XP_012079994.1_19129	100.000	189	1	189	1216	1404	1.96e-93	342	43	Jcr4S00009.20	100.000	142	1	142	1351	1492	8.08e-68	257	32
contig01366	NW_012124637.1_cds_XP_012083675.2_22902	99.778	451	291	740	451	1	0.0	806	54	Jcr4S00845.100	100.000	446	295	740	446	1	0.0	805	53
contig01367	NW_012126103.1_cds_XP_012092660.1_32065	100.000	405	395	799	405	1	0.0	731	41	Jcr4S01018.110	100.000	318	395	712	336	19	5.45e-163	574	32
contig01368	NW_012124573.1_cds_XP_012081331.1_20483	100.000	335	39	373	1	335	9.13e-173	605	90	Jcr4S01100.60	100.000	335	39	373	1	335	1.15e-172	605	90
contig01369	NW_012124606.1_cds_XP_012082039.1_21186	100.000	929	1	929	215	1143	0.0	1676	81	Jcr4S00614.30	99.857	700	231	929	366	1065	0.0	1255	61
contig01370	NW_012124606.1_cds_XP_012082039.1_21186	100.000	45	267	311	1	45	2.03e-15	82.4	14	Jcr4S00614.30	100.000	42	270	311	1	42	1.09e-13	77.0	14
contig01371	NW_012124225.1_cds_XP_020534984.1_11245	100.000	849	61	909	1	849	0.0	1532	79	Jcr4S00940.10	100.000	806	61	866	1	806	0.0	1454	75
contig01372	NW_012124437.1_cds_XP_012078715.1_17844	100.000	234	563	796	234	1	1.57e-117	423	26	Jcr4S02912.20	100.000	316	594	909	353	38	6.05e-162	571	35
contig01373	NW_012124217.1_cds_XP_020534861.1_10709	81.208	149	305	440	140	288	7.66e-36	150	28	Jcr4S02371.40	100.000	237	32	268	1	237	2.42e-119	428	49
contig01375	NW_012125517.1_cds_XP_012092319.1_31859	100.000	238	1	238	858	621	2.54e-120	430	100	Jcr4S00036.210	100.000	210	1	210	834	625	5.09e-105	379	88
contig01376	NW_012125517.1_cds_XP_012092319.1_31859	100.000	231	187	417	1455	1225	2.94e-116	417	55	Jcr4S00036.210	100.000	231	187	417	1431	1201	3.72e-116	417	55
contig01377	NW_012124487.1_cds_XP_012079920.1_19044	99.854	685	1	684	343	1027	0.0	1228	100	Jcr4S00060.50	95.785	688	1	684	343	1030	0.0	1128	100
contig01378	NW_012124487.1_cds_XP_012079920.1_19044	100.000	440	1	440	1028	1467	0.0	794	61	Jcr4S00060.50	100.000	440	1	440	1031	1470	0.0	794	61
contig01380	NW_012124213.1_cds_XP_012071514.1_10509	100.000	690	104	793	2199	1510	0.0	1245	87	Jcr4S00343.60	100.000	690	104	793	1494	805	0.0	1245	87
contig01381	NW_012124637.1_cds_XP_012082718.1_21842	100.000	464	233	696	717	254	0.0	838	67	Jcr4S00141.50	100.000	404	233	636	657	254	0.0	729	58
contig01383	NW_012124064.1_cds_XP_012065629.1_430	100.000	101	1	101	134	34	4.50e-46	183	55	Jcr4S16226.10	100.000	113	1	113	113	1	1.73e-52	205	61
contig01385	NW_012124064.1_cds_XP_012065629.1_430	100.000	625	279	903	849	225	0.0	1128	69	Jcr4S16226.10	100.000	625	279	903	825	201	0.0	1128	69
contig01386	NW_012124511.1_cds_XP_012080845.1_20018	100.000	503	349	851	1	503	0.0	908	59	Jcr4S03952.30	99.296	142	710	851	2	143	6.89e-66	252	17
contig01387	NW_012124511.1_cds_XP_012080845.1_20018	100.000	399	1	399	505	903	0.0	720	49	Jcr4S03952.30	100.000	224	1	224	145	368	4.72e-112	405	28
contig01390	NW_012124316.1_cds_XP_012074488.1_13529	99.915	1178	1	1178	1558	382	0.0	2117	100	Jcr4S02157.30	99.915	1178	1	1178	1558	382	0.0	2117	100
contig01391	NW_012124337.1_cds_XP_012074967.1_14043	100.000	545	1	545	1371	827	0.0	984	99	Jcr4S12824.20	100.000	545	1	545	1557	1013	0.0	984	99
contig01392	NW_012124748.1_cds_XP_012085725.1_25026	100.000	601	1	601	601	1	0.0	1085	64	Jcr4S00118.130	100.000	232	1	232	334	103	2.48e-116	419	25
contig01393	NC_012224.1_cds_YP_002720174.1_32545	93.636	110	175	284	2235	2344	5.95e-41	168	37	Jcr4S05582.20	93.636	110	175	284	1219	1328	7.52e-41	168	37
contig01394	NW_012124748.1_cds_XP_012085725.1_25026	100.000	215	217	431	816	602	1.48e-107	389	50	Jcr4S00118.130	100.000	215	217	431	549	335	1.87e-107	389	50
contig01395											Jcr4S03432.10	100.000	393	293	685	393	1	0.0	710	52
contig01396	NW_012124225.1_cds_XP_012072080.1_11086	99.499	798	84	881	798	1	0.0	1422	86	Jcr4S04772.50	99.432	528	84	611	528	1	0.0	939	57
contig01397	NW_012125517.1_cds_XP_012091827.1_31266	100.000	723	1	723	709	1431	0.0	1305	81	Jcr4S00197.10	100.000	723	1	723	643	1365	0.0	1305	81
contig01398	NC_012224.1_cds_YP_002720144.1_32515	99.873	786	1	786	786	1	0.0	1414	43	Jcr4S26587.10	99.873	786	1	786	786	1	0.0	1414	43
contig01399	NW_012124989.1_cds_XP_012088184.1_27518	99.529	850	1	850	2419	1573	0.0	1509	100	Jcr4S01550.40	100.000	498	17	514	498	1	0.0	899	59
contig01400	NW_012124282.1_cds_XP_012073947.1_12980	100.000	621	207	827	1	621	0.0	1121	56	Jcr4S04953.20	100.000	551	207	757	1	551	0.0	994	49
contig01401	NW_012124648.1_cds_XP_020538647.1_23095	100.000	429	1	429	429	1	0.0	774	90	Jcr4S13430.20	100.000	429	1	429	429	1	0.0	774	90
contig01402	NW_012124357.1_cds_XP_012075695.1_14770	100.000	1092	119	1210	1092	1	0.0	1970	85	Jcr4S06646.20	99.893	933	279	1210	933	1	0.0	1675	72
contig01403	NW_012124088.1_cds_XP_012085003.1_2441	100.000	402	152	553	1	402	0.0	726	46	Jcr4S00080.40	100.000	402	152	553	1	402	0.0	726	46
contig01404	NW_012124132.1_cds_XP_012065905.1_4804	100.000	1201	1	1201	3	1203	0.0	2167	89	Jcr4S02100.30	100.000	1201	1	1201	3	1203	0.0	2167	89
contig01405	NW_012124074.1_cds_XP_012071201.1_990	100.000	260	128	387	1	260	4.93e-132	470	67	Jcr4S00205.100	100.000	260	128	387	1	260	6.20e-132	470	67
contig01406	NW_012124113.1_cds_XP_012065304.1_4183	100.000	522	61	582	1	522	0.0	942	65	Jcr4S02197.30	100.000	522	61	582	1	522	0.0	942	65
contig01407	NW_012124966.1_cds_XP_012087989.1_27343	100.000	640	1	640	657	1296	0.0	1155	82	Jcr4S16390.20	91.383	499	1	458	657	1155	0.0	735	58
contig01408	NW_012125034.1_cds_XP_012088578.1_27930	100.000	647	37	683	1	647	0.0	1168	95	Jcr4S06332.10	92.817	710	25	683	1	710	0.0	1093	96
contig01409	NW_012124706.1_cds_XP_012084609.1_23784	100.000	412	193	604	1356	945	0.0	744	68	Jcr4S01957.20	100.000	412	193	604	1311	900	0.0	744	68
contig01410	NW_012124706.1_cds_XP_012084609.1_23784	100.000	316	1	316	770	455	1.57e-162	571	100	Jcr4S01957.20	100.000	316	1	316	770	455	1.98e-162	571	100
contig01411	NW_012124448.1_cds_XP_012079413.1_18603	100.000	438	1	438	964	1401	0.0	791	92	Jcr4S00169.40	100.000	438	1	438	445	882	0.0	791	92
contig01412	NW_012124637.1_cds_XP_012082821.1_21941	100.000	172	253	424	1	172	3.21e-84	311	41	Jcr4S01651.60	100.000	172	253	424	1	172	4.05e-84	311	41
contig01413	NW_012124637.1_cds_XP_012082821.1_21941	100.000	773	1	773	173	945	0.0	1395	78	Jcr4S01651.60	100.000	773	1	773	173	945	0.0	1395	78
contig01414	NW_012125068.1_cds_XP_012088752.1_28124	100.000	950	1	950	1010	1959	0.0	1714	93	Jcr4S00168.100	100.000	939	1	939	1010	1948	0.0	1694	92
contig01415	NW_012130064.1_cds_XP_012092942.1_32361	100.000	25	1	25	539	515	6.76e-05	46.4	16	Jcr4S00541.70	100.000	24	1	24	110	87	2.98e-04	44.6	15
contig01417	NW_012124202.1_cds_XP_012070473.1_9478	100.000	81	480	560	1	81	1.08e-34	147	14	Jcr4S11602.20	100.000	81	480	560	1	81	1.37e-34	147	14
contig01418	NW_012124202.1_cds_XP_012070473.1_9478	100.000	348	1	348	82	429	7.42e-180	628	100	Jcr4S11602.20	100.000	348	1	348	82	429	9.34e-180	628	100
contig01419	NW_012124182.1_cds_XP_012069295.1_8239	100.000	501	120	620	501	1	0.0	904	74	Jcr4S07475.40	100.000	244	377	620	244	1	5.43e-123	441	36
contig01420	NW_012124343.1_cds_XP_012075127.1_14177	92.593	27	364	390	54	80	0.019	41.0	3	Jcr4S08890.30	92.593	27	364	390	54	80	0.025	41.0	3
contig01421	NW_012124444.1_cds_XP_012078975.1_18121	100.000	284	1	284	284	1	7.18e-145	513	48	Jcr4S07641.10	100.000	284	1	284	284	1	9.08e-145	513	48
contig01422	NW_012125517.1_cds_XP_012091562.1_30960	100.000	1779	8	1786	1	1779	0.0	3209	96	Jcr4S01295.40	92.949	1858	8	1786	1	1827	0.0	2815	96
contig01423	NW_012124106.1_cds_XP_020532419.1_3273	100.000	93	175	267	1	93	1.50e-41	168	35	Jcr4S01286.10	84.404	109	83	182	1	109	8.62e-27	120	37
contig01424	NW_012124249.1_cds_XP_012072758.1_11731	99.744	390	331	720	390	1	0.0	700	50	Jcr4S02815.10	100.000	241	331	571	261	21	2.68e-121	435	31
contig01425	NW_012124848.1_cds_XP_012086985.1_26328	100.000	438	221	658	1	438	0.0	791	67	Jcr4S00150.70	100.000	438	221	658	1	438	0.0	791	67
contig01426	NW_012124848.1_cds_XP_012086985.1_26328	100.000	364	1	364	603	966	0.0	657	63	Jcr4S00150.70	100.000	364	1	364	603	966	0.0	657	63
contig01427	NW_012124280.1_cds_XP_012073916.1_12932	98.131	535	1	535	584	56	0.0	921	100	Jcr4S02557.10	99.252	535	1	535	590	56	0.0	948	100
contig01428	NW_012124075.1_cds_XP_012073531.1_1252	100.000	82	1	82	82	1	2.02e-35	149	22	Jcr4S00187.70	100.000	82	1	82	82	1	2.54e-35	149	22
contig01429	NW_012124989.1_cds_XP_012088187.1_27521	100.000	1167	248	1414	1	1167	0.0	2105	73	Jcr4S03879.30	97.259	985	433	1414	117	1077	0.0	1657	62
contig01430	NW_012124208.1_cds_XP_012070715.1_9752	99.747	395	1	395	385	778	0.0	705	100	Jcr4S00516.70	99.747	395	1	395	385	778	0.0	705	100
contig01431	NW_012124637.1_cds_XP_012082722.1_21844	100.000	900	95	994	1	900	0.0	1624	61	Jcr4S00141.80	100.000	445	95	539	1	445	0.0	803	30
contig01432	NW_012124132.1_cds_XP_012065887.1_4777	99.777	895	159	1053	1059	165	0.0	1606	85	Jcr4S15535.10	78.998	419	640	1052	590	202	2.02e-105	383	39
contig01433	NW_012124668.1_cds_XP_012084434.1_23625	100.000	261	36	296	1	261	2.99e-132	471	33	Jcr4S01514.50	100.000	261	36	296	1	261	3.77e-132	471	33
contig01434	NW_012124394.1_cds_XP_012076821.1_15909	100.000	334	1	334	678	1011	2.83e-172	603	100	Jcr4S10441.10	100.000	334	1	334	591	924	3.56e-172	603	100
contig01435	NW_012124394.1_cds_XP_012076821.1_15909	100.000	677	49	725	1	677	0.0	1222	93	Jcr4S10441.10	100.000	453	49	501	1	453	0.0	818	62
contig01436	NW_012124649.1_cds_XP_012084037.1_23231	100.000	963	177	1139	963	1	0.0	1737	82	Jcr4S00112.120	100.000	963	177	1139	963	1	0.0	1737	82
contig01437	NW_012124394.1_cds_XP_012076607.1_15683	100.000	666	192	857	1	666	0.0	1202	59	Jcr4S01215.100	100.000	594	264	857	160	753	0.0	1072	52
contig01438	NW_012124217.1_cds_XP_012071806.1_10828	100.000	1038	100	1137	1545	508	0.0	1873	91	Jcr4S06706.20	100.000	1038	100	1137	1365	328	0.0	1873	91
contig01439	NW_012124217.1_cds_XP_012071806.1_10828	100.000	507	1	507	507	1	0.0	915	72	Jcr4S06706.20	100.000	327	1	327	327	1	4.92e-168	590	47
contig01440	NW_012124334.1_cds_XP_012074737.1_13781	100.000	74	513	586	620	547	7.17e-31	134	13	Jcr4S01952.30	100.000	74	513	586	620	547	9.06e-31	134	13
contig01441	NW_012124217.1_cds_XP_012071729.1_10744	100.000	816	22	837	1	816	0.0	1472	77	Jcr4S00030.90	100.000	816	22	837	1	816	0.0	1472	77
contig01442	NW_012124132.1_cds_XP_012065871.1_4758	100.000	555	388	942	555	1	0.0	1002	56	Jcr4S04404.10	95.588	408	538	942	404	1	0.0	653	41
contig01443	NW_012124082.1_cds_XP_012078908.1_1831	100.000	1448	143	1590	2034	587	0.0	2612	91	Jcr4S02829.40	100.000	1448	143	1590	1914	467	0.0	2612	91
contig01444	NW_012124730.1_cds_XP_012084918.1_24084	100.000	555	445	999	555	1	0.0	1002	47	Jcr4S01644.50	100.000	555	445	999	555	1	0.0	1002	47
contig01445	NW_012124394.1_cds_XP_012077298.1_16446	99.352	1081	639	1713	1185	105	0.0	1915	63	Jcr4S01426.110	99.294	992	728	1713	1096	105	0.0	1755	58
contig01446	NW_012125068.1_cds_XP_012088945.1_28338	100.000	223	403	625	972	750	9.94e-112	403	36	Jcr4S00326.40	100.000	223	403	625	969	747	1.26e-111	403	36
contig01447	NW_012124616.1_cds_XP_012082499.1_21638	100.000	315	178	492	1	315	8.80e-162	569	64	Jcr4S02479.10	98.726	314	179	492	1559	1872	1.04e-155	549	64
contig01449	NW_012124437.1_cds_XP_012078732.1_17865	100.000	1011	89	1099	1	1011	0.0	1824	75	Jcr4S01121.110	100.000	1011	89	1099	1	1011	0.0	1824	75
contig01450											Jcr4S01152.10	99.500	200	1235	1434	255	56	4.51e-97	357	12
contig01451	NW_012124394.1_cds_XP_012077092.1_16196	100.000	771	133	903	1	771	0.0	1391	75	Jcr4S02314.20	100.000	771	133	903	1	771	0.0	1391	75
contig01452	NW_012124292.1_cds_XP_012074047.1_13085	100.000	715	1	715	117	831	0.0	1290	77	Jcr4S03972.10	100.000	715	1	715	117	831	0.0	1290	77
contig01453	NW_012125068.1_cds_XP_012088793.1_28176	100.000	787	214	1000	1079	293	0.0	1420	79	Jcr4S00027.120	89.581	787	214	1000	1019	293	0.0	1115	79
contig01454	NW_012124848.1_cds_XP_012087002.1_26367	99.886	880	176	1054	1398	519	0.0	1580	83	Jcr4S02133.20	99.886	880	176	1054	1398	519	0.0	1580	83
contig01455	NW_012124394.1_cds_XP_012077024.1_16115	100.000	822	138	959	822	1	0.0	1483	80	Jcr4S01777.20	100.000	672	138	809	672	1	0.0	1213	65
contig01456	NW_012124637.1_cds_XP_012083110.1_22264	100.000	582	196	777	1	582	0.0	1050	62	Jcr4S02713.40	100.000	582	196	777	1	582	0.0	1050	62
contig01457	NW_012124189.1_cds_XP_020534178.1_8463	100.000	671	63	733	1	671	0.0	1211	92	Jcr4S00007.190	100.000	671	63	733	1	671	0.0	1211	92
contig01458	NW_012124189.1_cds_XP_012069483.1_8461	100.000	242	1	242	671	912	1.74e-122	437	100	Jcr4S00007.190	96.970	66	1	66	792	856	4.87e-23	107	27
contig01460	NW_012124785.1_cds_XP_012086190.1_25451	100.000	729	265	993	1	729	0.0	1315	69	Jcr4S00186.50	96.505	744	265	1007	1	732	0.0	1240	71
contig01461	NW_012124390.1_cds_XP_012076242.1_15313	100.000	798	253	1050	1131	334	0.0	1440	76	Jcr4S07215.50	94.110	781	270	1050	1068	334	0.0	1239	74
contig01463	NW_012124394.1_cds_XP_012077152.1_16268	100.000	157	491	647	651	495	6.96e-76	284	24	Jcr4S00649.70	100.000	157	491	647	651	495	8.79e-76	284	24
contig01464	NW_012125068.1_cds_XP_012089254.1_28671	100.000	1131	394	1524	1131	1	0.0	2040	65	Jcr4S01086.70	100.000	1131	394	1524	1131	1	0.0	2040	65
contig01465	NW_012124213.1_cds_XP_012071554.1_10552	100.000	671	1	671	2312	2982	0.0	1211	52	Jcr4S00620.50	88.550	393	294	641	2137	2529	4.19e-153	543	27
contig01466	NW_012124637.1_cds_XP_012082822.1_21942	100.000	1472	76	1547	2262	791	0.0	2655	95	Jcr4S01651.50	100.000	1472	76	1547	2214	743	0.0	2655	95
contig01467	NW_012124717.1_cds_XP_012084769.1_23928	100.000	981	5	985	388	1368	0.0	1770	98	Jcr4S00128.70	100.000	981	5	985	2347	3327	0.0	1770	98
contig01468	NW_012130064.1_cds_XP_012092976.1_32392	100.000	174	1	174	215	42	9.96e-86	315	99	Jcr4S00012.140	100.000	174	1	174	215	42	1.25e-85	315	99
contig01470	NW_012124202.1_cds_XP_012070341.1_9321	100.000	957	338	1294	1	957	0.0	1727	68	Jcr4S02604.10	98.433	957	338	1294	1	942	0.0	1668	68
contig01471	NW_012124848.1_cds_XP_012086830.1_26146	100.000	543	276	818	543	1	0.0	980	60	Jcr4S00535.50	100.000	543	276	818	543	1	0.0	980	60
contig01472	NW_012124202.1_cds_XP_012070282.1_9242	99.774	443	83	524	443	1	0.0	792	69	Jcr4S07317.30	99.774	443	83	524	443	1	0.0	792	69
contig01475											Jcr4S00164.10	89.286	28	74	101	66	39	0.030	38.3	25
contig01476	NW_012124394.1_cds_XP_012077375.1_16537	100.000	329	248	576	777	449	2.61e-169	594	57	Jcr4S00247.60	94.813	347	248	576	738	392	8.29e-158	557	57
contig01478	NW_012124208.1_cds_XP_020534475.1_10196	100.000	911	1	911	2074	1164	0.0	1644	100	Jcr4S00102.20	100.000	910	2	911	2520	1611	0.0	1642	99
contig01479	NW_012124208.1_cds_XP_020534475.1_10196	100.000	140	127	266	2214	2075	4.56e-67	253	53
contig01480	NW_012124717.1_cds_XP_012084715.1_23873	100.000	711	459	1169	1	711	0.0	1283	51	Jcr4S00855.100	97.187	711	459	1169	1	699	0.0	1206	51
contig01481	NW_012124053.1_cds_XP_012072086.1_97	100.000	963	1	963	963	1	0.0	1737	86	Jcr4S18102.10	97.508	963	1	963	939	1	0.0	1646	86
contig01483	NW_012124164.1_cds_XP_012066998.1_5917	100.000	1240	119	1358	2412	1173	0.0	2237	91	Jcr4S09152.50	100.000	1240	119	1358	2772	1533	0.0	2237	91
contig01484	NW_012124390.1_cds_XP_012076238.1_15308	100.000	481	1	481	578	98	0.0	868	100	Jcr4S05248.20	100.000	481	1	481	578	98	0.0	868	100
contig01485	NW_012125517.1_cds_XP_012091869.1_31312	100.000	777	64	840	1	777	0.0	1402	77	Jcr4S00460.90	90.874	778	64	838	1	775	0.0	1080	77
contig01486	NW_012124425.1_cds_XP_012078366.2_17405	100.000	747	154	900	747	1	0.0	1348	75	Jcr4S00852.60	100.000	636	154	789	636	1	0.0	1148	64
contig01487	NW_012124189.1_cds_XP_012069607.1_8598	100.000	675	1	675	115	789	0.0	1218	72	Jcr4S09208.30	100.000	675	1	675	115	789	0.0	1218	72
contig01488	NW_012124125.1_cds_XP_012065744.1_4640	100.000	714	207	920	714	1	0.0	1288	62	Jcr4S05959.10	100.000	507	414	920	507	1	0.0	915	44
contig01489	NW_012124448.1_cds_XP_012079227.1_18402	100.000	948	50	997	948	1	0.0	1710	92	Jcr4S18001.20	100.000	831	50	880	831	1	0.0	1499	81
contig01490	NW_012124999.1_cds_XP_012088438.1_27770	100.000	972	22	993	1	972	0.0	1754	79	Jcr4S02926.40	100.000	972	22	993	1	972	0.0	1754	79
contig01492	NW_012124532.1_cds_XP_012080969.1_20128	100.000	521	87	607	1	521	0.0	940	86	Jcr4S00378.10	99.569	232	87	317	1	232	8.21e-114	411	38
contig01493	NW_012124189.1_cds_XP_012069564.1_8552	100.000	321	163	483	738	418	4.77e-165	580	66	Jcr4S00226.130	100.000	321	163	483	738	418	6.03e-165	580	66
contig01494	NW_012125068.1_cds_XP_012088879.1_28271	100.000	858	115	972	858	1	0.0	1548	73	Jcr4S02283.40	100.000	771	115	885	939	169	0.0	1391	66
contig01495	NW_012124236.1_cds_XP_012072649.1_11637	100.000	1440	41	1480	1	1440	0.0	2598	78	Jcr4S07014.40	100.000	878	603	1480	95	972	0.0	1584	47
contig01496	NW_012124606.1_cds_XP_012081996.1_21143	100.000	510	29	538	1	510	0.0	921	81
contig01497	NW_012124394.1_cds_XP_012076662.1_15739	100.000	1059	276	1334	1059	1	0.0	1911	77	Jcr4S00921.50	99.808	1041	276	1315	1041	1	0.0	1865	75
contig01498	NW_012124573.1_cds_XP_012081333.1_20484	100.000	434	1	434	434	1	0.0	783	83	Jcr4S01100.30	100.000	509	1	509	509	1	0.0	919	97
contig01499	NW_012124182.1_cds_XP_012068876.1_7852	99.548	221	501	721	1	221	5.98e-109	395	31	Jcr4S02339.20	100.000	221	501	721	1	221	1.77e-110	399	31
contig01500	NW_012124202.1_cds_XP_020534398.1_9334	100.000	807	74	880	1	807	0.0	1456	92	Jcr4S02604.50	99.815	540	341	880	436	975	0.0	970	61
contig01501	NW_012124345.1_cds_XP_012075204.1_14256	100.000	500	294	793	500	1	0.0	902	61	Jcr4S00870.10	99.789	474	294	766	485	12	0.0	847	57
contig01502	NW_012124061.1_cds_XP_012091472.1_282	100.000	909	206	1114	909	1	0.0	1640	78	Jcr4S00103.120	70.294	919	206	1105	1137	232	7.26e-118	425	78
contig01503	NW_012124173.1_cds_XP_012068147.1_7143	100.000	699	111	809	1	699	0.0	1261	64	Jcr4S00646.80	100.000	561	249	809	1	561	0.0	1012	51
contig01505	NW_012124217.1_cds_XP_012071783.1_10806	100.000	394	1	394	394	1	0.0	711	87	Jcr4S01477.60	100.000	394	1	394	394	1	0.0	711	87
contig01507	NW_012124217.1_cds_XP_012071780.1_10810	100.000	816	110	925	1209	394	0.0	1472	88	Jcr4S01477.60	99.715	702	200	900	1090	389	0.0	1254	76
contig01508	NW_012124172.1_cds_XP_012067332.1_6308	100.000	1131	106	1236	1	1131	0.0	2040	73	Jcr4S01943.50	93.556	1195	106	1236	1	1182	0.0	1860	73
contig01509	NW_012124270.1_cds_XP_012073153.1_12150	100.000	499	1	499	1113	615	0.0	901	100	Jcr4S00514.40	100.000	499	1	499	1170	672	0.0	901	100
contig01510	NW_012124270.1_cds_XP_012073151.1_12149	100.000	399	286	684	1512	1114	0.0	720	58	Jcr4S00514.40	100.000	343	330	672	1666	1324	9.88e-177	619	50
contig01511	NW_012124173.1_cds_XP_012068214.1_7216	100.000	741	285	1025	741	1	0.0	1337	67	Jcr4S00067.60	100.000	741	285	1025	741	1	0.0	1337	67
contig01512	NW_012124095.1_cds_XP_012087637.1_2684	99.474	190	1	190	125	314	9.60e-93	339	100	Jcr4S07722.10	96.316	190	1	190	128	317	1.68e-84	312	100
contig01514	NW_012124095.1_cds_XP_012087306.1_2637	100.000	989	1	989	86	1074	0.0	1784	80	Jcr4S11911.10	100.000	740	1	740	86	825	0.0	1335	60
contig01516	NW_012126003.1_cds_XP_012092595.1_32003	100.000	429	52	480	429	1	0.0	774	74	Jcr4S01614.80	100.000	453	52	504	1926	1474	0.0	818	78
contig01517	NW_012124939.1_cds_XP_012087688.1_27028	100.000	600	146	745	1	600	0.0	1083	62	Jcr4S01921.10	99.000	600	146	745	1	594	0.0	1057	62
contig01518	NW_012124112.1_cds_XP_012065175.1_4057	97.669	472	5	475	472	1	0.0	799	63	Jcr4S11691.30	93.294	343	1	342	446	104	4.04e-144	512	46
contig01519	NW_012124208.1_cds_XP_012071041.1_10117	100.000	1131	121	1251	1131	1	0.0	2040	82	Jcr4S00583.20	100.000	1131	121	1251	1131	1	0.0	2040	82
contig01520	NW_012124275.1_cds_XP_012073537.1_12550	100.000	708	57	764	708	1	0.0	1278	71	Jcr4S00002.240	100.000	708	57	764	708	1	0.0	1278	71
contig01521	NW_012124394.1_cds_XP_012076292.1_15362	100.000	696	204	899	696	1	0.0	1256	65	Jcr4S00208.80	99.786	467	207	673	496	30	0.0	838	44
contig01522	NW_012124649.1_cds_XP_012084144.1_23354	100.000	214	1	214	735	948	6.57e-107	387	40	Jcr4S00014.80	100.000	214	1	214	735	948	8.30e-107	387	40
contig01523	NW_012124394.1_cds_XP_012076290.1_15360	100.000	1083	153	1235	1083	1	0.0	1954	72	Jcr4S00208.50	99.908	1083	153	1235	1083	1	0.0	1949	72
contig01524	NW_012125517.1_cds_XP_012092218.1_31752	100.000	459	355	813	459	1	0.0	829	50	Jcr4S00109.80	83.151	457	355	811	480	24	1.03e-133	478	50
contig01525	NW_012124394.1_cds_XP_012077085.1_16191	100.000	599	100	698	1	599	0.0	1081	86	Jcr4S01186.120	100.000	575	124	698	1	575	0.0	1038	82
contig01526	NW_012124394.1_cds_XP_020536518.1_16036	100.000	1288	317	1604	2391	1104	0.0	2324	74	Jcr4S00005.10	99.920	1247	317	1563	2349	1103	0.0	2245	72
contig01527	NW_012124854.1_cds_XP_012087290.1_26612	100.000	446	294	739	1275	830	0.0	805	60
contig01528	NW_012124637.1_cds_XP_012083054.1_22192	100.000	510	1	510	568	1077	0.0	921	59	Jcr4S02147.10	98.633	512	1	510	568	1074	0.0	885	59
contig01529	NW_012124637.1_cds_XP_012083054.1_22192	100.000	126	1	126	567	442	7.66e-60	228	100	Jcr4S02147.10	100.000	126	1	126	567	442	9.68e-60	228	100
contig01530	NW_012124637.1_cds_XP_012083054.1_22192	100.000	370	1	370	441	72	0.0	668	100	Jcr4S02147.10	100.000	370	1	370	441	72	0.0	668	100
contig01531	NW_012125302.1_cds_XP_012090185.1_29554	100.000	1067	180	1246	1404	338	0.0	1925	86	Jcr4S01869.40	100.000	1067	180	1246	1323	257	0.0	1925	86
contig01532	NW_012124167.1_cds_XP_012067101.1_6035	100.000	557	467	1023	1	557	0.0	1005	54	Jcr4S07574.20	94.600	463	582	1023	38	500	0.0	737	43
contig01533	NW_012124173.1_cds_XP_012067726.1_6697	100.000	492	1	492	492	1	0.0	888	93	Jcr4S03493.30	100.000	492	1	492	492	1	0.0	888	93
contig01534	NW_012124966.1_cds_XP_012087948.1_27298	100.000	409	1	409	409	1	0.0	738	51	Jcr4S00688.80	100.000	409	1	409	409	1	0.0	738	51
contig01536	NW_012124437.1_cds_XP_012078897.1_18056	100.000	1018	1	1018	1018	1	0.0	1837	76	Jcr4S01005.30	91.494	917	117	1018	917	1	0.0	1312	67
contig01537	NW_012124589.1_cds_XP_012081661.1_20834	100.000	1530	394	1923	1530	1	0.0	2760	76	Jcr4S04658.30	99.507	1419	394	1812	1596	184	0.0	2529	70
contig01538											Jcr4S27160.10	92.000	25	3	27	440	464	0.038	37.4	18
contig01540	NW_012124088.1_cds_XP_012085484.1_2497	100.000	331	1	331	291	621	1.73e-170	598	70	Jcr4S17867.10	100.000	331	1	331	291	621	2.19e-170	598	70
contig01541	NW_012124616.1_cds_XP_012082527.1_21665	87.097	31	12	42	428	398	0.010	39.2	19	Jcr4S06183.40	100.000	64	1	64	631	568	5.84e-26	116	40
contig01542	NW_012124088.1_cds_XP_012085283.1_2472	100.000	155	1	155	412	258	1.78e-75	280	100	Jcr4S06183.40	100.000	155	1	155	412	258	2.25e-75	280	100
contig01543	NW_012124088.1_cds_XP_012085283.1_2472	100.000	791	312	1102	1203	413	0.0	1427	72	Jcr4S06183.40	100.000	791	312	1102	1422	632	0.0	1427	72
contig01544	NW_012124213.1_cds_XP_012071433.1_10414	100.000	1138	1	1138	855	1992	0.0	2053	88	Jcr4S00924.50	100.000	1138	1	1138	702	1839	0.0	2053	88
contig01545	NW_012124182.1_cds_XP_012068991.1_7982	99.890	909	46	954	1	909	0.0	1636	95	Jcr4S02778.30	99.711	346	363	708	225	570	1.39e-176	620	36
contig01546	NW_012124394.1_cds_XP_012077185.1_16316	100.000	810	440	1249	810	1	0.0	1462	58	Jcr4S01101.20	100.000	810	440	1249	810	1	0.0	1462	58
contig01547	NW_012124189.1_cds_XP_012069679.1_8682	100.000	283	1	283	461	179	1.15e-144	511	100	Jcr4S00230.70	100.000	283	1	283	590	308	1.45e-144	511	100
contig01549	NW_012124748.1_cds_XP_012085481.1_24702	100.000	1017	162	1178	1017	1	0.0	1835	80	Jcr4S04243.40	99.742	388	162	548	861	474	0.0	692	30
contig01550	NW_012124308.1_cds_XP_012074345.1_13407	100.000	807	190	996	807	1	0.0	1456	75	Jcr4S01391.20	100.000	576	421	996	576	1	0.0	1040	54
contig01551	NW_012124072.1_cds_XP_012068140.1_690	99.841	630	342	971	630	1	0.0	1132	58	Jcr4S04560.40	100.000	488	342	829	488	1	0.0	881	45
contig01552	NW_012124225.1_cds_XP_012072439.1_11467	100.000	500	1	500	893	1392	0.0	902	42	Jcr4S00307.60	99.794	486	16	500	808	1293	0.0	869	41
contig01553	NW_012124437.1_cds_XP_012078765.1_17905	100.000	1014	83	1096	1	1014	0.0	1829	85	Jcr4S03411.40	96.296	1053	83	1096	1	1053	0.0	1755	85
contig01554	NW_012125415.1_cds_XP_012090976.1_30321	100.000	684	91	774	684	1	0.0	1234	86	Jcr4U30966.20	100.000	684	91	774	684	1	0.0	1234	86
contig01555	NW_012124394.1_cds_XP_012077053.1_16152	100.000	1077	211	1287	1077	1	0.0	1943	82	Jcr4S27020.10	96.505	1116	211	1287	1116	1	0.0	1864	82
contig01556	NW_012124270.1_cds_XP_012073150.1_12148	100.000	1105	313	1417	1488	384	0.0	1994	78	Jcr4S00514.20	100.000	1105	313	1417	1488	384	0.0	1994	78
contig01557	NW_012124357.1_cds_XP_012075585.1_14645	100.000	332	263	594	975	644	6.34e-171	600	56	Jcr4S01211.20	75.949	158	213	370	813	694	1.77e-33	144	27
contig01558	NW_012124143.1_cds_XP_012066485.1_5394	100.000	686	114	799	1	686	0.0	1238	86	Jcr4S04233.20	100.000	686	114	799	1	686	0.0	1238	86
contig01559	NW_012124095.1_cds_XP_012089325.1_2920	100.000	927	242	1168	1	927	0.0	1673	63	Jcr4S10067.40	100.000	927	242	1168	1	927	0.0	1673	63
contig01560	NW_012124394.1_cds_XP_012077385.1_16548	100.000	719	31	749	2046	1328	0.0	1297	96	Jcr4S03576.40	100.000	719	31	749	2046	1328	0.0	1297	96
contig01561	NW_012125068.1_cds_XP_020540291.1_28549	99.899	986	1	985	1924	2909	0.0	1771	100	Jcr4S00235.110	99.899	986	1	985	1759	2744	0.0	1771	100
contig01564	NW_012124854.1_cds_XP_020539792.1_26586	80.952	294	203	496	1196	1480	5.62e-71	269	43	Jcr4S05495.20	80.723	249	203	451	1340	1581	9.22e-57	222	37
contig01565	NW_012124335.1_cds_XP_012074777.1_13808	99.873	1577	148	1723	2010	435	0.0	2828	91	Jcr4U36897.20	99.899	993	148	1140	1482	490	0.0	1787	58
contig01566	NW_012124589.1_cds_XP_020537982.1_20744	99.638	276	1	275	1145	1420	3.63e-138	490	100	Jcr4S01707.20	99.638	276	1	275	1	276	4.59e-138	490	100
contig01567											Jcr4S04648.10	80.851	47	49	93	851	897	0.041	38.3	31
contig01568	NW_012124589.1_cds_XP_020537982.1_20744	97.923	337	1	337	808	1144	3.97e-164	577	100	Jcr4S06618.10	72.537	335	3	337	8	342	7.45e-48	190	99
contig01569	NW_012124074.1_cds_XP_012071734.1_1058	99.679	312	648	959	312	1	3.98e-158	559	26	Jcr4S04062.30	99.679	312	648	959	312	1	5.02e-158	559	26
contig01570	NW_012124554.1_cds_XP_012081208.1_20375	100.000	687	258	944	687	1	0.0	1240	61	Jcr4S00299.50	99.653	576	208	781	576	1	0.0	1023	51
contig01571	NW_012124111.1_cds_NP_001295609.1_3815	100.000	1143	62	1204	1143	1	0.0	2062	90	Jcr4S04503.20	99.913	1143	62	1204	1143	1	0.0	2058	90
contig01572	NW_012124726.1_cds_XP_012084910.1_24068	100.000	149	462	610	1375	1227	1.48e-71	269	24	Jcr4S01012.40	100.000	102	509	610	152	51	6.11e-46	185	16
contig01573	NW_012125229.1_cds_XP_012089788.1_29134	100.000	1101	1	1101	439	1539	0.0	1986	80	Jcr4S03468.60	100.000	1101	1	1101	439	1539	0.0	1986	80
contig01574	NW_012124225.1_cds_XP_012072438.1_11466	100.000	295	354	648	1	295	8.46e-151	533	46	Jcr4S00307.70	100.000	295	354	648	1	295	1.07e-150	533	46
contig01575	NW_012124225.1_cds_XP_012072438.1_11466	100.000	451	1	451	303	753	0.0	814	60	Jcr4S00307.70	100.000	451	1	451	303	753	0.0	814	60
contig01576	NW_012124141.1_cds_XP_020533084.1_5168	100.000	485	1	485	485	1	0.0	875	78	Jcr4S00648.20	100.000	485	1	485	485	1	0.0	875	78
contig01577	NW_012124437.1_cds_XP_012078716.1_17846	100.000	49	96	144	518	566	5.70e-18	89.7	34	Jcr4S02912.10	100.000	49	96	144	518	566	7.21e-18	89.7	34
contig01578	NW_012125068.1_cds_XP_012088875.1_28263	100.000	975	1	975	97	1071	0.0	1759	66	Jcr4S00582.40	99.895	953	7	959	1	953	0.0	1715	64
contig01580	NC_012224.1_cds_YP_002720100.1_32471	99.597	744	1064	1807	1	744	0.0	1329	20	Jcr4U31230.10	99.678	621	1286	1905	37	657	0.0	1108	17
contig01581	NW_012124999.1_cds_XP_012088438.1_27770	92.857	28	508	535	905	879	0.045	39.2	5	Jcr4S09480.20	100.000	121	141	261	180	60	2.91e-56	219	20
contig01582	NW_012124270.1_cds_XP_012073121.1_12114	100.000	732	21	752	1	732	0.0	1321	75	Jcr4S02899.50	100.000	696	57	752	823	1518	0.0	1256	71
contig01583	NW_012125517.1_cds_XP_012091462.1_30853	100.000	240	199	438	1	240	4.04e-121	434	55	Jcr4S03325.40	100.000	240	199	438	1	240	5.10e-121	434	55
contig01584	NW_012125517.1_cds_XP_012091462.1_30853	100.000	332	1	332	572	241	3.42e-171	600	100	Jcr4S03325.40	100.000	332	1	332	692	361	4.31e-171	600	100
contig01585	NW_012124270.1_cds_XP_020535280.1_12318	100.000	1191	21	1211	1	1191	0.0	2149	71	Jcr4S00062.110	100.000	754	131	884	246	999	0.0	1361	45
contig01586	NW_012124848.1_cds_XP_012086700.1_25998	100.000	701	1	701	701	1	0.0	1265	72	Jcr4S00629.110	100.000	701	1	701	701	1	0.0	1265	72
contig01588	NW_012124149.1_cds_XP_012066579.1_5468	100.000	696	1	696	1240	1935	0.0	1256	69	Jcr4S05496.20	100.000	347	1	347	892	1238	9.93e-179	627	34
contig01590	NW_012124109.1_cds_XP_012093319.1_3421	100.000	1144	450	1593	2133	990	0.0	2064	72	Jcr4S02503.30	99.738	1143	453	1593	1808	666	0.0	2041	72
contig01591	NW_012124848.1_cds_XP_012086783.1_26087	100.000	697	359	1055	1479	783	0.0	1258	66	Jcr4S00085.60	99.570	465	370	833	1265	801	0.0	827	44
contig01592	NW_012124487.1_cds_XP_012080140.1_19289	75.000	60	593	650	92	33	0.049	39.2	9	Jcr4S05877.20	100.000	228	305	532	228	1	2.60e-114	412	34
contig01593	NW_012124394.1_cds_XP_012076698.1_15775	100.000	621	224	844	621	1	0.0	1121	65	Jcr4S00021.160	100.000	374	291	664	374	1	0.0	675	39
contig01594	NW_012124512.1_cds_XP_020537724.1_20028	74.725	91	111	199	413	503	2.56e-06	54.5	12	Jcr4S07052.10	99.359	156	46	201	155	1	1.90e-72	274	20
contig01595	NW_012124437.1_cds_XP_020537093.1_17902	100.000	1242	395	1636	1	1242	0.0	2241	70	Jcr4S03411.30	96.462	1272	395	1636	1	1272	0.0	2092	70
contig01596	NW_012125265.1_cds_XP_020540606.1_29264	100.000	388	1	388	388	1	0.0	700	88	Jcr4S05066.10	100.000	388	1	388	388	1	0.0	700	88
contig01597	NW_012124638.1_cds_XP_012083887.1_23054	100.000	178	1	178	510	687	6.84e-88	322	100	Jcr4S14859.20	100.000	50	1	50	494	543	2.64e-18	91.5	28
contig01598	NW_012125517.1_cds_XP_012091410.1_30779	100.000	461	149	609	903	443	0.0	832	76	Jcr4S02593.80	100.000	461	149	609	903	443	0.0	832	76
contig01599	NW_012125517.1_cds_XP_012091410.1_30779	100.000	310	1	310	310	1	3.35e-159	560	84	Jcr4S02593.80	100.000	310	1	310	310	1	4.22e-159	560	84
contig01600	NW_012124589.1_cds_XP_012081609.1_20761	99.852	674	394	1067	1596	923	0.0	1212	63	Jcr4S00771.10	99.756	410	658	1067	1245	836	0.0	736	38
contig01601	NW_012125302.1_cds_XP_012090669.1_30099	100.000	114	1	114	524	411	2.21e-53	206	100
contig01602	NW_012125302.1_cds_XP_012090669.1_30099	100.000	173	1	173	578	750	3.43e-85	313	100	Jcr4S00911.60	100.000	173	1	173	110	282	4.30e-85	313	100
contig01605	NW_012124074.1_cds_XP_012071253.1_997	100.000	972	1	972	1546	575	0.0	1754	100	Jcr4S00205.40	100.000	972	1	972	1546	575	0.0	1754	100
contig01606	NW_012124649.1_cds_XP_012084196.1_23408	100.000	591	217	807	1	591	0.0	1067	58	Jcr4S00025.130	100.000	591	217	807	1	591	0.0	1067	58
contig01607	NW_012124637.1_cds_XP_012082951.1_22082	100.000	816	195	1010	816	1	0.0	1472	72	Jcr4S00680.80	100.000	816	195	1010	816	1	0.0	1472	72
contig01608	NW_012130064.1_cds_XP_012093008.1_32430	100.000	70	179	248	142	211	4.23e-29	127	28	Jcr4S03771.20	87.097	31	215	245	712	742	0.021	39.2	13
contig01609	NW_012124217.1_cds_XP_012071893.1_10910	100.000	831	160	990	831	1	0.0	1499	73	Jcr4S00995.10	99.718	354	637	990	354	1	0.0	635	31
contig01610	NW_012125068.1_cds_XP_012089153.1_28571	100.000	1346	139	1484	215	1560	0.0	2428	44	Jcr4S05584.50	100.000	1346	139	1484	215	1560	0.0	2428	44
contig01612	NW_012124496.1_cds_XP_012080630.1_19800	100.000	814	2	815	474	1287	0.0	1469	78	Jcr4S11124.30	99.822	561	2	561	474	1034	0.0	1004	54
contig01613	NW_012124394.1_cds_XP_012076276.1_15345	100.000	754	1	754	1314	2067	0.0	1361	65	Jcr4S00631.60	100.000	754	1	754	1338	2091	0.0	1361	65
contig01614											Jcr4S09819.10	80.357	56	89	142	75	129	0.007	41.9	18
contig01615	NW_012124208.1_cds_XP_012070627.1_9606	100.000	289	1	289	921	633	6.48e-148	522	100	Jcr4S01178.10	100.000	289	1	289	921	633	8.20e-148	522	100
contig01616	NW_012124208.1_cds_XP_012070627.1_9606	100.000	632	1	632	632	1	0.0	1141	88	Jcr4S01178.10	100.000	632	1	632	632	1	0.0	1141	88
contig01617	NW_012125517.1_cds_XP_012091751.1_31187	99.890	905	196	1100	1782	878	0.0	1628	82	Jcr4S01495.10	100.000	905	196	1100	1806	902	0.0	1633	82
contig01618	NW_012124075.1_cds_XP_012073688.1_1269	100.000	543	1	543	168	710	0.0	980	100	Jcr4S06361.10	100.000	543	1	543	168	710	0.0	980	100
contig01619	NW_012125459.1_cds_XP_012091088.1_30421	100.000	927	359	1285	927	1	0.0	1673	69	Jcr4S12601.20	100.000	545	443	987	663	119	0.0	984	40
contig01620	NW_012124689.1_cds_XP_012084545.1_23727	100.000	1152	1	1152	1309	2460	0.0	2078	86	Jcr4S04179.10	96.748	1107	1	1073	1234	2340	0.0	1856	80
contig01621	NW_012124637.1_cds_XP_012082761.1_21881	100.000	996	218	1213	996	1	0.0	1797	65	Jcr4S00202.30	100.000	996	218	1213	996	1	0.0	1797	65
contig01622											Jcr4S07312.10	100.000	54	535	588	309	362	2.24e-19	98.7	3
contig01623	NW_012124748.1_cds_XP_012085366.1_24577	99.813	1072	1	1072	679	1750	0.0	1925	100	Jcr4S01316.40	100.000	810	263	1072	752	1561	0.0	1462	76
contig01624	NW_012124748.1_cds_XP_020539201.1_24570	98.684	228	1	228	1102	875	1.43e-110	398	100	Jcr4S02239.70	100.000	228	1	228	1035	808	8.20e-115	412	100
contig01625	NW_012124074.1_cds_XP_020534757.1_882	100.000	210	206	415	210	1	1.43e-104	379	27	Jcr4S02843.70	100.000	210	206	415	210	1	1.80e-104	379	27
contig01626	NW_012124334.1_cds_XP_012074739.1_13782	99.356	776	119	894	707	1482	0.0	1378	72	Jcr4S07480.50	99.356	776	119	894	401	1176	0.0	1378	72
contig01627	NW_012124966.1_cds_XP_012087830.1_27180	100.000	891	121	1011	1	891	0.0	1608	71	Jcr4S01280.40	100.000	891	121	1011	1	891	0.0	1608	71
contig01628	NW_012124318.1_cds_XP_020535712.1_13616	99.459	555	127	681	1	555	0.0	988	60	Jcr4S01381.10	98.438	576	127	702	1	576	0.0	999	62
contig01629	NW_012124448.1_cds_XP_012079312.1_18497	100.000	1014	101	1114	1014	1	0.0	1829	88	Jcr4S02331.10	99.701	335	316	649	581	247	1.93e-169	597	29
contig01630											Jcr4S21525.10	81.395	43	140	182	188	230	0.007	42.8	5
contig01631											Jcr4S17940.10	99.441	179	432	609	234	56	6.73e-85	315	21
contig01634	NW_012125302.1_cds_XP_012090181.1_29547	100.000	549	132	680	549	1	0.0	991	72	Jcr4S02234.70	100.000	549	132	680	549	1	0.0	991	72
contig01635	NW_012124848.1_cds_XP_012087042.1_26416	100.000	909	401	1309	1	909	0.0	1640	59	Jcr4S02125.60	100.000	906	401	1306	1	906	0.0	1635	59
contig01636	NW_012124398.1_cds_XP_012077636.1_16736	100.000	537	115	651	1	537	0.0	969	63	Jcr4S05691.80	100.000	537	115	651	1	537	0.0	969	63
contig01637	NW_012125288.1_cds_XP_012089955.1_29294	83.333	90	327	416	1098	1010	1.83e-17	92.4	7	Jcr4S10900.20	70.259	501	5	416	1115	623	3.01e-60	234	30
contig01638	NW_012125302.1_cds_XP_012090360.1_29757	100.000	881	239	1119	1	881	0.0	1590	79	Jcr4S00872.30	98.795	249	239	487	1	249	3.88e-121	436	22
contig01639	NW_012124189.1_cds_NP_001295688.1_8848	99.935	1527	228	1754	1527	1	0.0	2750	73	Jcr4S00279.60	99.935	1527	228	1754	1527	1	0.0	2750	73
contig01640	NW_012124172.1_cds_XP_012067329.1_6304	100.000	581	1	581	1054	474	0.0	1049	100
contig01641	NW_012124082.1_cds_XP_012079256.1_1875	99.747	790	1	788	790	1	0.0	1414	94	Jcr4S03541.20	99.747	790	1	788	790	1	0.0	1414	94
contig01642	NW_012124649.1_cds_XP_012084195.1_23407	100.000	1110	158	1267	1110	1	0.0	2003	71	Jcr4S00025.140	100.000	689	579	1267	689	1	0.0	1243	44
contig01643	NW_012124275.1_cds_XP_012073726.1_12777	100.000	1027	270	1296	1464	438	0.0	1853	79	Jcr4S00004.60	100.000	1027	270	1296	1464	438	0.0	1853	79
contig01644											Jcr4S10674.30	100.000	316	171	486	1809	1494	3.44e-162	571	60
contig01645	NW_012124202.1_cds_XP_012070370.1_9360	100.000	504	160	663	1	504	0.0	910	57	Jcr4S00082.60	100.000	504	160	663	1	504	0.0	910	57
contig01646	NW_012124182.1_cds_XP_020534011.1_7819	100.000	525	1	525	169	693	0.0	948	86	Jcr4S00167.30	100.000	525	1	525	136	660	0.0	948	86
contig01647	NW_012124275.1_cds_XP_012073508.1_12513	96.296	27	1	27	487	513	2.04e-04	45.5	19	Jcr4S04571.10	96.296	27	1	27	161	187	2.58e-04	45.5	19
contig01648	NW_012124172.1_cds_XP_012067543.1_6544	99.911	1126	16	1141	1	1126	0.0	2028	99	Jcr4S05722.40	100.000	973	46	1018	1	973	0.0	1755	85
contig01649	NC_012224.1_cds_YP_002720121.1_32492	92.453	53	332	384	1414	1466	3.66e-14	78.8	12	Jcr4S09385.30	92.453	53	332	384	1478	1530	4.63e-14	78.8	12
contig01650	NW_012124112.1_cds_XP_020532702.1_4118	100.000	232	1	232	243	12	4.55e-117	419	98	Jcr4S02706.60	99.138	232	1	232	243	12	2.98e-114	410	98
contig01651	NW_012125166.1_cds_XP_012089601.1_28966	100.000	729	423	1151	729	1	0.0	1315	56	Jcr4S00227.90	100.000	729	423	1151	729	1	0.0	1315	56
contig01652	NW_012125302.1_cds_XP_012090501.1_29906	100.000	344	255	598	1107	764	1.95e-177	621	58	Jcr4S01276.150	100.000	344	255	598	1107	764	2.47e-177	621	58
contig01653	NW_012124638.1_cds_XP_012083888.1_23055	100.000	1188	141	1328	1188	1	0.0	2143	79	Jcr4U28987.10	100.000	1188	141	1328	1188	1	0.0	2143	79
contig01654	NW_012124848.1_cds_XP_012086840.1_26159	100.000	643	1	643	644	2	0.0	1160	100	Jcr4S02034.20	100.000	608	1	608	608	1	0.0	1097	95
contig01655	NW_012124172.1_cds_XP_012067202.1_6133	100.000	1113	388	1500	1113	1	0.0	2008	73	Jcr4S01597.40	99.882	847	388	1234	984	138	0.0	1524	56
contig01656											Jcr4S05241.10	100.000	54	306	359	900	847	3.88e-20	98.7	15
contig01657	NW_012124167.1_cds_XP_012067122.1_6058	100.000	385	1	385	385	1	0.0	695	70	Jcr4S28289.10	100.000	384	2	385	384	1	0.0	693	70
contig01658	NW_012124167.1_cds_XP_012067122.1_6058	100.000	593	322	914	1035	443	0.0	1070	65	Jcr4S28289.10	100.000	339	576	914	868	530	1.98e-174	612	37
contig01659	NW_012125517.1_cds_XP_012092135.1_31653	100.000	182	1	182	413	232	4.73e-90	329	100	Jcr4S00074.140	100.000	182	1	182	413	232	5.94e-90	329	100
contig01660	NW_012124376.1_cds_NP_001302572.1_15003	100.000	962	1	962	629	1590	0.0	1736	76	Jcr4S01225.50	100.000	962	1	962	629	1590	0.0	1736	76
contig01661	NW_012124394.1_cds_XP_012077333.1_16485	100.000	1035	425	1459	1035	1	0.0	1867	63	Jcr4S00087.20	95.096	1040	425	1459	1023	1	0.0	1621	63
contig01662	NW_012124616.1_cds_XP_012082271.1_21400	100.000	269	536	804	2781	2513	1.38e-136	486	33	Jcr4S01312.30	100.000	269	536	804	3864	3596	1.74e-136	486	33
contig01663	NW_012124342.1_cds_XP_012075091.2_14136	100.000	696	1	696	298	993	0.0	1256	81	Jcr4S27586.10	96.317	353	289	641	10	362	3.82e-164	579	41
contig01664	NW_012125302.1_cds_XP_012090132.1_29495	100.000	258	1	258	781	1038	5.40e-131	466	74	Jcr4S00001.130	99.462	186	51	236	873	1058	3.53e-90	332	53
contig01665	NW_012124637.1_cds_XP_012082881.1_22003	100.000	246	140	385	3915	3670	1.95e-124	444	64	Jcr4S00788.80	98.776	245	140	384	3978	3734	1.89e-119	429	64
contig01666	NW_012124487.1_cds_XP_012079936.1_19063	100.000	1083	176	1258	1083	1	0.0	1954	73	Jcr4S01104.40	100.000	1083	176	1258	1083	1	0.0	1954	73
contig01667	NW_012124318.1_cds_XP_012074575.1_13614	99.939	1647	236	1881	2043	397	0.0	2963	88	Jcr4S02598.30	99.939	1647	236	1881	2043	397	0.0	2963	88
contig01668	NW_012124254.1_cds_XP_012072839.1_11813	100.000	945	93	1037	1	945	0.0	1705	69	Jcr4S04264.20	99.890	911	93	1003	1	911	0.0	1639	67
contig01669	NW_012124637.1_cds_XP_012083026.1_22159	99.925	1339	35	1373	1	1338	0.0	2407	98	Jcr4S01302.40	99.837	1229	145	1373	30	1257	0.0	2205	90
contig01670	NW_012124649.1_cds_XP_012083997.1_23186	100.000	86	1	86	468	553	4.95e-38	156	57	Jcr4S00982.120	100.000	86	1	86	468	553	6.26e-38	156	57
contig01671	NW_012124649.1_cds_XP_012083997.1_23186	100.000	579	129	707	1128	550	0.0	1045	82	Jcr4S00982.120	100.000	579	129	707	1128	550	0.0	1045	82
contig01672	NW_012124649.1_cds_XP_012083997.1_23186	100.000	549	1	549	549	1	0.0	991	59	Jcr4S00982.120	100.000	549	1	549	549	1	0.0	991	59
contig01673	NW_012125068.1_cds_XP_012089358.1_28779	100.000	245	1	245	601	357	4.15e-124	443	100	Jcr4S00138.120	100.000	245	1	245	601	357	5.25e-124	443	100
contig01674	NW_012124095.1_cds_XP_012087537.1_2673	100.000	433	1	433	433	1	0.0	782	65	Jcr4S01105.20	87.298	496	1	433	496	1	0.0	659	65
contig01675	NW_012124202.1_cds_XP_012070444.1_9441	100.000	252	211	462	1	252	1.31e-127	455	55	Jcr4S00031.90	100.000	233	229	461	1	233	3.41e-117	421	50
contig01676	NW_012124202.1_cds_XP_020534340.1_9442	100.000	51	156	206	277	327	7.11e-19	93.3	25	Jcr4S00031.90	100.000	51	156	206	277	327	8.99e-19	93.3	25
contig01677	NW_012124202.1_cds_XP_020534341.1_9443	99.661	295	1	295	235	528	1.91e-148	525	99	Jcr4S00031.90	99.661	295	1	295	328	621	2.41e-148	525	99
contig01678	NW_012125302.1_cds_XP_020540711.1_29706	100.000	740	1	740	257	996	0.0	1335	68	Jcr4S02992.10	100.000	666	75	740	1024	1689	0.0	1202	61
contig01679	NW_012124385.1_cds_XP_012076129.1_15189	97.379	1221	29	1249	1	1189	0.0	2083	98	Jcr4S06432.10	94.141	1263	29	1249	1	1231	0.0	2003	98
contig01680	NW_012124210.1_cds_XP_012071344.1_10366	100.000	852	295	1146	1	852	0.0	1537	61	Jcr4S00122.90	100.000	852	295	1146	1	852	0.0	1537	61
contig01681	NW_012124286.1_cds_XP_012073989.1_13020	100.000	296	460	755	780	485	2.84e-151	535	39	Jcr4S10361.10	99.655	290	467	755	915	626	3.36e-145	516	38
contig01682	NW_012124286.1_cds_XP_012073989.1_13020	100.000	212	148	359	1	212	5.19e-106	383	59	Jcr4S10361.10	100.000	212	148	359	1	212	6.53e-106	383	59
contig01683	NW_012124286.1_cds_XP_012073989.1_13020	100.000	272	1	272	213	484	1.03e-138	491	100	Jcr4S10361.10	100.000	272	1	272	354	625	1.30e-138	491	100
contig01684	NW_012125302.1_cds_XP_012090019.1_29369	100.000	619	51	669	2064	1446	0.0	1117	93	Jcr4S00003.360	100.000	619	51	669	2064	1446	0.0	1117	93
contig01685	NW_012124487.1_cds_XP_020537488.1_19425	95.652	23	30	52	144	122	0.040	38.3	13	Jcr4S00094.60	95.652	23	30	52	66	44	0.050	38.3	13
contig01686	NW_012124598.1_cds_XP_012081878.1_21026	100.000	1002	27	1028	1809	808	0.0	1808	97	Jcr4S01192.10	98.402	438	27	461	1716	1279	0.0	757	42
contig01687	NW_012124275.1_cds_XP_012073643.1_12663	100.000	795	169	963	2136	1342	0.0	1434	82	Jcr4S07677.20	99.874	795	169	963	2406	1612	0.0	1430	82
contig01688	NW_012124487.1_cds_XP_012080219.1_19382	100.000	1194	336	1529	1194	1	0.0	2154	72	Jcr4S00035.70	100.000	586	944	1529	586	1	0.0	1058	35
contig01689	NW_012124637.1_cds_XP_012083429.1_22611	100.000	1061	1	1061	443	1503	0.0	1914	70	Jcr4S00075.130	95.789	855	1	819	443	1297	0.0	1408	54
contig01690	NW_012125013.1_cds_XP_012088505.1_27861	100.000	1335	82	1416	1	1335	0.0	2408	84	Jcr4S01230.30	100.000	1335	82	1416	1	1335	0.0	2408	84
contig01691											Jcr4S20032.40	100.000	35	1	35	128	162	2.29e-10	64.4	29
contig01692	NW_012124848.1_cds_XP_020539585.1_26402	100.000	127	1	127	127	1	3.28e-60	230	72	Jcr4S20032.40	100.000	127	1	127	127	1	4.12e-60	230	72
contig01694	NW_012124487.1_cds_XP_012080164.1_19317	100.000	1165	179	1343	1227	63	0.0	2102	82	Jcr4S01679.10	95.833	936	233	1129	1344	409	0.0	1544	63
contig01695	NW_012124189.1_cds_XP_012069407.1_8381	100.000	1599	247	1845	1599	1	0.0	2884	82	Jcr4S00106.130	95.220	1067	780	1845	1018	1	0.0	1731	54
contig01697	NW_012124748.1_cds_XP_012085756.1_25060	100.000	609	332	940	1	609	0.0	1099	48	Jcr4S11354.30	100.000	609	332	940	1	609	0.0	1099	48
contig01698	NW_012124270.1_cds_XP_012073383.1_12445	100.000	477	182	658	477	1	0.0	861	58	Jcr4S00239.20	100.000	477	185	661	477	1	0.0	861	58
contig01699	NW_012124589.1_cds_XP_012081665.1_20838	100.000	507	1	507	507	1	0.0	915	95	Jcr4S03938.20	100.000	402	1	402	402	1	0.0	726	75
contig01700	NW_012124225.1_cds_XP_020534973.1_11188	100.000	495	272	766	1	495	0.0	893	65	Jcr4S00920.20	100.000	444	323	766	1	444	0.0	801	58
contig01701	NW_012124362.1_cds_XP_012075847.1_14898	100.000	861	184	1044	861	1	0.0	1553	78	Jcr4S09138.20	95.349	903	184	1044	903	1	0.0	1473	78
contig01702	NW_012124111.1_cds_XP_012064649.1_3470	99.856	693	432	1124	3072	2381	0.0	1242	62	Jcr4S01387.30	87.673	722	432	1124	3219	2537	0.0	918	62
contig01703	NW_012124108.1_cds_XP_012093280.1_3384	100.000	1026	319	1344	1026	1	0.0	1851	72	Jcr4S10688.20	100.000	889	319	1207	1101	213	0.0	1604	62
contig01704	NW_012124173.1_cds_XP_012067818.2_6801	99.878	820	29	848	988	170	0.0	1471	97	Jcr4S00229.100	99.871	773	29	801	772	1	0.0	1387	91
contig01705	NW_012124346.1_cds_XP_012075444.1_14486	100.000	534	307	840	1191	658	0.0	964	64	Jcr4S00743.60	100.000	534	307	840	1191	658	0.0	964	64
contig01706	NW_012124082.1_cds_XP_012078954.1_1837	100.000	1119	219	1337	1	1119	0.0	2019	67	Jcr4S03530.40	91.892	1073	209	1229	87	1125	0.0	1603	61
contig01708	NW_012124182.1_cds_XP_012069169.1_8205	100.000	1140	226	1365	1140	1	0.0	2057	74	Jcr4S00134.60	100.000	1140	226	1365	1140	1	0.0	2057	74
contig01709	NW_012124095.1_cds_XP_012087124.1_2618	100.000	651	276	926	651	1	0.0	1175	62	Jcr4S01751.20	99.672	610	276	885	2442	1833	0.0	1092	58
contig01710	NW_012124087.1_cds_XP_012082655.1_2205	100.000	786	90	875	786	1	0.0	1418	87	Jcr4S08179.20	99.848	657	220	875	657	1	0.0	1177	73
contig01711	NW_012124394.1_cds_XP_012077104.1_16216	100.000	588	97	684	1	588	0.0	1061	73	Jcr4S00136.80	92.394	355	330	684	345	687	2.27e-141	503	44
contig01712	NW_012124982.1_cds_XP_012088050.1_27385	100.000	657	45	701	1	657	0.0	1186	68	Jcr4S01538.50	100.000	657	45	701	1	657	0.0	1186	68
contig01713	NW_012124848.1_cds_XP_012087036.1_26406	100.000	362	230	591	822	461	0.0	654	61	Jcr4S00170.60	100.000	362	230	591	1125	764	0.0	654	61
contig01714	NW_012124992.1_cds_XP_012088191.1_27524	95.890	73	369	441	352	280	4.09e-26	119	17	Jcr4S02450.10	95.890	73	369	441	352	280	5.17e-26	119	17
contig01715	NW_012125517.1_cds_XP_012091610.1_31020	100.000	903	1	903	1173	2075	0.0	1629	100	Jcr4S00617.120	100.000	903	1	903	1173	2075	0.0	1629	100
contig01716	NW_012124438.1_cds_XP_012078956.1_18089	100.000	426	1	426	569	994	0.0	769	70	Jcr4S01266.30	100.000	426	1	426	326	751	0.0	769	70
contig01717	NW_012124333.1_cds_XP_012074687.1_13720	100.000	1166	1	1166	1670	2835	0.0	2104	86	Jcr4S07600.20	100.000	441	726	1166	439	879	0.0	796	32
contig01718	NW_012124992.1_cds_XP_012088237.1_27569	100.000	994	3	996	2337	3330	0.0	1793	87	Jcr4S00148.60	100.000	827	170	996	2219	3045	0.0	1492	72
contig01719	NW_012124637.1_cds_XP_012083529.1_22729	100.000	1102	135	1236	2247	1146	0.0	1988	89	Jcr4S03193.40	100.000	891	346	1236	1862	972	0.0	1608	72
contig01720	NW_012124606.1_cds_XP_012081985.1_21130	100.000	973	1	973	973	1	0.0	1755	72	Jcr4S01903.50	100.000	973	1	973	973	1	0.0	1755	72
contig01721	NW_012124637.1_cds_XP_012083780.1_23034	87.179	39	23	60	593	631	2.31e-04	45.5	25	Jcr4S02127.10	87.179	39	23	60	593	631	2.92e-04	45.5	25
contig01722	NW_012124173.1_cds_XP_020533707.1_6865	100.000	295	283	577	873	579	7.49e-151	533	51	Jcr4S02291.80	100.000	291	287	577	365	75	1.41e-148	526	50
contig01723											Jcr4S02291.90	100.000	48	174	221	591	544	4.12e-17	87.8	22
contig01724	NW_012124189.1_cds_XP_012069759.1_8764	100.000	726	244	969	726	1	0.0	1310	64	Jcr4S00545.10	100.000	726	244	969	726	1	0.0	1310	64
contig01725	NW_012124848.1_cds_XP_012087137.1_26536	100.000	365	1	365	1054	690	0.0	659	100	Jcr4S00903.40	100.000	365	1	365	1186	822	0.0	659	100
contig01726	NW_012124785.1_cds_XP_012086098.1_25332	100.000	157	1	157	284	128	1.48e-76	284	100	Jcr4S00478.60	74.809	131	13	143	191	61	2.79e-17	88.7	83
contig01728	NW_012124496.1_cds_XP_012080666.1_19843	100.000	591	284	874	1	591	0.0	1067	59	Jcr4S06047.10	100.000	591	284	874	1	591	0.0	1067	59
contig01729	NW_012124172.1_cds_XP_012067509.1_6515	100.000	712	81	792	1017	306	0.0	1285	90	Jcr4S01052.40	100.000	712	81	792	1017	306	0.0	1285	90
contig01730	NW_012124516.1_cds_XP_012080867.1_20043	99.805	513	1	513	513	1	0.0	921	71	Jcr4S08459.20	100.000	532	1	532	534	3	0.0	960	73
contig01732	NW_012124848.1_cds_XP_012087024.1_26392	100.000	1398	212	1609	1398	1	0.0	2522	75	Jcr4S00523.60	100.000	1398	212	1609	1398	1	0.0	2522	75
contig01733	NW_012124866.1_cds_XP_012087527.1_26856	99.539	434	10	443	59	492	0.0	774	85	Jcr4S06072.20	99.758	413	27	439	1	413	0.0	741	81
contig01734											Jcr4S01984.20	100.000	423	7	429	423	1	0.0	764	86
contig01737	NW_012124637.1_cds_XP_012083543.1_22745	100.000	680	19	698	5	684	0.0	1227	97	Jcr4S00155.30	100.000	660	39	698	1	660	0.0	1191	95
contig01738	NW_012125517.1_cds_XP_012091475.1_30864	100.000	1449	497	1945	1896	448	0.0	2614	74	Jcr4S00105.200	100.000	1449	497	1945	1881	433	0.0	2614	74
contig01740	NW_012124138.1_cds_XP_012066080.1_4980	99.843	636	134	769	341	975	0.0	1140	83	Jcr4S03522.30	99.843	636	134	769	167	801	0.0	1140	83
contig01741											Jcr4S03192.20	77.358	53	50	102	1062	1011	0.016	39.2	28
contig01742	NW_012125517.1_cds_XP_012092346.1_31887	100.000	980	142	1121	1	980	0.0	1768	87	Jcr4S02739.90	100.000	1117	5	1121	77	1193	0.0	2015	99
contig01743	NW_012125068.1_cds_XP_012089312.1_28733	100.000	525	306	830	525	1	0.0	948	59	Jcr4S00154.140	100.000	525	306	830	525	1	0.0	948	59
contig01744	NW_012124337.1_cds_XP_012074891.1_13959	100.000	184	127	310	1	184	7.02e-91	333	59	Jcr4S01526.20	100.000	184	127	310	1	184	8.87e-91	333	59
contig01745	NW_012124337.1_cds_XP_012074891.1_13959	100.000	79	1	79	261	183	3.50e-34	143	48	Jcr4S01526.20	100.000	79	1	79	261	183	4.39e-34	143	48
contig01746	NW_012124337.1_cds_XP_012074891.1_13959	100.000	236	630	865	420	185	1.22e-118	426	27	Jcr4S01526.20	100.000	236	630	865	420	185	1.54e-118	426	27
contig01747	NW_012124275.1_cds_XP_012073640.1_12660	100.000	807	192	998	1	807	0.0	1456	71	Jcr4S00240.300	99.462	744	259	998	1	744	0.0	1324	65
contig01748	NW_012124182.1_cds_XP_012068953.1_7945	100.000	689	1	689	878	190	0.0	1243	100	Jcr4S05188.50	100.000	689	1	689	998	310	0.0	1243	100
contig01749	NW_012124270.1_cds_XP_012073362.1_12411	100.000	217	1	217	408	624	1.64e-108	392	38	Jcr4S01505.40	100.000	145	1	145	162	306	2.52e-69	262	25
contig01750	NW_012124141.1_cds_XP_012066359.1_5282	100.000	1257	161	1417	1	1257	0.0	2268	79	Jcr4S01420.60	100.000	1257	161	1417	1	1257	0.0	2268	79
contig01751											Jcr4S00704.30	100.000	249	262	510	1	249	1.33e-125	450	29
contig01752	NW_012124668.1_cds_XP_020538797.1_23552	100.000	283	260	542	1	283	2.29e-144	511	52	Jcr4S02806.20	100.000	283	260	542	1	283	2.90e-144	511	52
contig01753	NW_012124487.1_cds_NP_001295716.1_19207	99.894	940	248	1187	1	939	0.0	1688	64	Jcr4S00700.20	99.894	940	248	1187	1	939	0.0	1688	64
contig01754	NW_012124637.1_cds_XP_012083030.1_22163	100.000	891	336	1226	891	1	0.0	1608	62	Jcr4S03000.60	99.708	684	336	1017	816	133	0.0	1218	48
contig01755	NW_012124275.1_cds_XP_012073549.1_12563	100.000	843	240	1082	843	1	0.0	1521	65	Jcr4S00002.140	100.000	843	240	1082	843	1	0.0	1521	65
contig01756	NW_012124955.1_cds_XP_012087753.1_27101	99.870	772	1	771	772	1	0.0	1385	89	Jcr4S04132.10	99.870	772	1	771	772	1	0.0	1385	89
contig01757	NW_012124191.1_cds_XP_012069998.1_8971	96.296	27	285	310	5757	5783	0.031	41.9	2	Jcr4S12718.10	90.476	252	756	1006	73	322	2.97e-92	341	17
contig01758	NW_012124095.1_cds_XP_012091002.2_2708	100.000	738	293	1030	1	738	0.0	1332	56	Jcr4S00129.80	100.000	738	293	1030	1	738	0.0	1332	56
contig01759	NW_012124854.1_cds_XP_012087323.1_26658	100.000	1190	4	1193	683	1872	0.0	2147	81	Jcr4S00049.120	100.000	619	4	622	683	1301	0.0	1117	42
contig01760	NW_012124394.1_cds_XP_012077091.1_16195	99.832	597	110	706	1	597	0.0	1073	75	Jcr4S02314.30	99.832	597	110	706	1	597	0.0	1073	75
contig01761	NW_012124179.1_cds_XP_012068509.1_7457	100.000	780	64	843	1	780	0.0	1407	64	Jcr4S09417.20	100.000	663	64	726	1	663	0.0	1196	54
contig01762	NW_012125517.1_cds_XP_012091310.1_30650	99.875	801	30	830	801	1	0.0	1441	92	Jcr4S00063.70	100.000	625	105	729	1185	561	0.0	1128	72
contig01763	NW_012124992.1_cds_XP_012088199.1_27531	100.000	873	131	1003	1	873	0.0	1575	67	Jcr4S03850.50	100.000	873	131	1003	1	873	0.0	1575	67
contig01764	NW_012124637.1_cds_XP_012083257.1_22416	100.000	491	1	491	874	1364	0.0	886	100	Jcr4S00022.330	100.000	491	1	491	925	1415	0.0	886	100
contig01765	NW_012124141.1_cds_XP_012066259.1_5163	100.000	306	590	895	306	1	1.34e-156	553	32	Jcr4S01233.10	100.000	306	590	895	306	1	1.70e-156	553	32
contig01766	NW_012124318.1_cds_XP_012074568.1_13609	99.732	745	116	858	1428	684	0.0	1328	87	Jcr4S05087.10	99.732	745	116	858	1428	684	0.0	1328	87
contig01767	NW_012124637.1_cds_XP_012082849.1_21969	100.000	652	94	745	1	652	0.0	1177	88	Jcr4S00379.100	100.000	656	90	745	1794	2449	0.0	1184	88
contig01768	NW_012124487.1_cds_XP_012079871.1_18986	100.000	1452	195	1646	1452	1	0.0	2619	85	Jcr4S07799.10	88.628	1064	417	1426	1113	116	0.0	1464	59
contig01769	NW_012124345.1_cds_XP_012075185.1_14225	100.000	445	1	445	120	564	0.0	803	55	Jcr4S00976.50	99.330	448	1	445	120	567	0.0	789	55
contig01772	NW_012125302.1_cds_XP_012090389.1_29783	100.000	684	297	980	684	1	0.0	1234	58	Jcr4S00171.50	100.000	478	297	774	513	36	0.0	863	40
contig01773	NW_012124337.1_cds_XP_012074816.1_13865	100.000	1029	239	1267	1	1029	0.0	1856	70	Jcr4S10167.20	100.000	1029	239	1267	1	1029	0.0	1856	70
contig01774	NW_012124337.1_cds_XP_012074809.1_13853	100.000	738	94	831	1	738	0.0	1332	68	Jcr4S04273.10	100.000	738	94	831	1	738	0.0	1332	68
contig01775	NW_012124088.1_cds_XP_012085056.1_2450	100.000	1170	282	1451	1170	1	0.0	2111	77	Jcr4S01631.20	100.000	1170	282	1451	1170	1	0.0	2111	77
contig01776	NW_012125302.1_cds_XP_012090030.1_29384	100.000	465	276	740	1344	880	0.0	839	63	Jcr4S00003.240	100.000	266	276	541	282	17	6.78e-135	480	36
contig01777	NW_012124637.1_cds_XP_012082732.1_21854	100.000	984	107	1090	4221	3238	0.0	1775	90	Jcr4S00141.180	99.191	865	107	970	3957	3097	0.0	1525	79
contig01778	NW_012124606.1_cds_XP_012082106.1_21251	100.000	769	1	769	769	1	0.0	1388	96	Jcr4S01876.20	100.000	168	602	769	168	1	1.17e-81	304	21
contig01779	NW_012124270.1_cds_XP_012073385.1_12451	67.447	470	32	469	610	1070	1.06e-27	123	91	Jcr4S01385.60	99.786	467	17	483	1	467	0.0	838	97
contig01780	NW_012124173.1_cds_XP_012067858.1_6847	100.000	951	154	1104	951	1	0.0	1716	80	Jcr4S00103.140	100.000	951	154	1104	951	1	0.0	1716	80
contig01781	NW_012124270.1_cds_XP_012073125.1_12116	100.000	1062	115	1176	1	1062	0.0	1916	82	Jcr4S02899.40	100.000	1062	115	1176	1	1062	0.0	1916	82
contig01782	NW_012125068.1_cds_XP_012088742.1_28117	100.000	787	118	904	2082	1296	0.0	1420	87	Jcr4S00168.170	100.000	787	118	904	1974	1188	0.0	1420	87
contig01783	NW_012126003.1_cds_XP_012092598.1_32007	100.000	285	311	595	1	285	5.10e-145	515	20	Jcr4S01614.110	100.000	252	344	595	1	252	5.28e-127	455	18
contig01784	NW_012124589.1_cds_XP_012081674.1_20847	87.879	33	621	653	1021	989	0.008	42.8	2	Jcr4S02013.10	87.879	33	621	653	1021	989	0.010	42.8	2
contig01785	NW_012124217.1_cds_XP_020534847.1_10788	99.781	456	10	465	456	1	0.0	819	57	Jcr4S01747.50	99.780	455	10	464	510	56	0.0	817	57
contig01786	NW_012124270.1_cds_XP_020535337.1_12208	100.000	1219	60	1278	15	1233	0.0	2199	81	Jcr4S00086.20	100.000	569	103	671	1	569	0.0	1027	38
contig01787	NW_012124856.1_cds_XP_020539833.1_26813	99.033	517	1	517	1492	977	0.0	907	99	Jcr4S01028.20	99.808	520	1	520	1492	974	0.0	930	100
contig01788	NW_012124181.1_cds_XP_012068525.1_7465	100.000	962	253	1214	1050	89	0.0	1736	79	Jcr4S11838.20	100.000	962	253	1214	1098	137	0.0	1736	79
contig01789	NW_012124182.1_cds_XP_012069248.1_7914	100.000	40	1	40	444	483	4.72e-13	73.4	26	Jcr4S01510.60	92.000	25	52	76	447	423	0.043	37.4	16
contig01790	NW_012125068.1_cds_XP_012089327.1_28750	100.000	443	1	443	443	1	0.0	800	99	Jcr4S00154.20	100.000	443	1	443	443	1	0.0	800	99
contig01792	NW_012124189.1_cds_XP_012069639.1_8632	100.000	699	90	788	1	699	0.0	1261	74	Jcr4S00033.60	100.000	699	90	788	1	699	0.0	1261	74
contig01794	NW_012124111.1_cds_XP_012065017.1_3930	100.000	171	1	171	171	1	8.40e-84	309	53	Jcr4S11942.10	99.419	172	1	171	172	1	1.57e-81	303	53
contig01795	NW_012124202.1_cds_XP_012070232.1_9198	100.000	1008	618	1625	1008	1	0.0	1819	54	Jcr4S16496.10	100.000	1008	618	1625	1008	1	0.0	1819	54
contig01796	NW_012124574.1_cds_XP_012081363.1_20527	100.000	344	1	344	566	909	3.11e-177	621	37	Jcr4S00584.50	100.000	344	1	344	566	909	3.92e-177	621	37
contig01797	NW_012124848.1_cds_XP_012087077.1_26463	100.000	63	418	480	1	63	7.44e-25	114	10	Jcr4U31210.20	100.000	63	418	480	1	63	9.40e-25	114	10
contig01800	NW_012124173.1_cds_XP_012067969.1_6972	100.000	207	18	224	1	207	1.60e-103	374	92	Jcr4S09225.10	100.000	207	18	224	1	207	2.02e-103	374	92
contig01802	NW_012124275.1_cds_XP_012073661.1_12685	100.000	493	290	782	714	222	0.0	890	63	Jcr4S01214.40	99.746	393	390	782	613	222	0.0	701	50
contig01803	NW_012124448.1_cds_XP_012079319.1_18507	100.000	698	1	698	1418	2115	0.0	1260	100	Jcr4S03600.40	100.000	698	1	698	821	1518	0.0	1260	100
contig01805	NW_012125517.1_cds_XP_012091627.1_31038	100.000	795	160	954	795	1	0.0	1434	77	Jcr4S00706.60	100.000	795	160	954	795	1	0.0	1434	77
contig01806	NW_012124301.1_cds_XP_012074191.1_13235	100.000	433	466	898	591	159	0.0	782	48	Jcr4S03537.20	100.000	433	466	898	465	33	0.0	782	48
contig01807	NW_012124182.1_cds_XP_012069148.1_8179	100.000	348	1	348	348	1	7.74e-180	628	96	Jcr4S00786.80	100.000	348	1	348	348	1	9.75e-180	628	96
contig01808	NW_012124616.1_cds_XP_012082233.1_21363	100.000	678	73	750	1	678	0.0	1223	65	Jcr4S00468.140	100.000	678	73	750	1	678	0.0	1223	65
contig01809	NW_012124637.1_cds_XP_012083456.1_22640	100.000	261	31	291	1	261	1.04e-132	471	90	Jcr4S09209.30	100.000	261	31	291	1	261	1.31e-132	471	90
contig01810	NW_012124423.1_cds_XP_012077940.1_17030	100.000	150	1	150	411	262	8.87e-73	271	100	Jcr4S00266.100	100.000	150	1	150	411	262	1.12e-72	271	100
contig01811	NW_012124063.1_cds_XP_012065140.1_376	99.740	384	1	384	384	1	0.0	689	75	Jcr4S11884.30	100.000	87	1	87	87	1	6.91e-38	158	17
contig01813	NW_012125068.1_cds_XP_012089152.1_28570	100.000	783	202	984	1	783	0.0	1413	67	Jcr4S05584.30	100.000	783	202	984	1	783	0.0	1413	67
contig01814	NW_012124345.1_cds_XP_012075286.1_14351	100.000	167	1	167	451	285	5.95e-82	302	100	Jcr4S08997.20	100.000	103	1	103	223	121	4.13e-47	187	62
contig01815	NW_012124345.1_cds_XP_012075286.1_14351	100.000	326	203	528	777	452	1.01e-167	589	62	Jcr4S01147.20	83.270	263	264	526	716	454	1.05e-73	277	50
contig01816	NW_012124345.1_cds_XP_012075286.1_14351	100.000	284	1	284	284	1	5.03e-145	513	67	Jcr4S08997.20	100.000	122	1	122	122	1	5.59e-57	221	29
contig01817	NW_012124746.1_cds_XP_012085023.1_24179	100.000	397	1	397	405	9	0.0	717	95	Jcr4S08171.10	100.000	152	215	366	152	1	2.88e-73	275	36
contig01819	NW_012124437.1_cds_XP_012078839.1_17977	100.000	276	428	703	765	490	1.90e-140	499	39	Jcr4S03746.30	100.000	276	428	703	384	109	2.40e-140	499	39
contig01820	NW_012124589.1_cds_XP_012081600.1_20749	100.000	726	28	753	1	726	0.0	1310	68	Jcr4S01443.20	99.314	437	182	617	1	437	0.0	772	41
contig01821	NW_012124748.1_cds_XP_020539133.1_24382	100.000	558	1	558	558	1	0.0	1007	77	Jcr4S00209.100	100.000	558	1	558	558	1	0.0	1007	77
contig01822	NW_012124111.1_cds_XP_012064878.1_3753	100.000	253	2	254	1485	1737	3.78e-128	457	54	Jcr4S12494.10	100.000	174	4	177	1	174	3.68e-85	315	37
contig01823	NW_012125068.1_cds_XP_020540303.1_28357	100.000	857	1	857	884	1740	0.0	1546	87	Jcr4S04717.60	100.000	857	1	857	2	858	0.0	1546	87
contig01825	NW_012124173.1_cds_XP_012068117.1_7114	100.000	424	144	567	1455	1032	0.0	765	75	Jcr4S01355.20	100.000	424	144	567	1455	1032	0.0	765	75
contig01826	NW_012130064.1_cds_XP_012092941.1_32359	100.000	794	1	794	1233	2026	0.0	1433	100	Jcr4S00541.40	100.000	794	1	794	1233	2026	0.0	1433	100
contig01827	NW_012124087.1_cds_XP_012082626.1_2201	100.000	948	190	1137	1	948	0.0	1710	74	Jcr4S07673.10	99.789	948	190	1137	1	948	0.0	1701	74
contig01828	NW_012125517.1_cds_XP_012091970.1_31439	99.827	578	1	578	577	1	0.0	1035	83	Jcr4S00686.80	99.827	578	1	578	577	1	0.0	1035	83
contig01829	NW_012124748.1_cds_XP_012085050.1_24204	100.000	1425	375	1799	1425	1	0.0	2571	70	Jcr4S10732.20	99.534	644	756	1398	927	284	0.0	1145	31
contig01830	NW_012124082.1_cds_XP_012079110.1_1855	100.000	996	71	1066	1	996	0.0	1797	93	Jcr4S02732.50	100.000	814	71	884	1	814	0.0	1469	76
contig01831	NW_012124487.1_cds_XP_012080030.1_19170	100.000	1527	272	1798	1527	1	0.0	2755	77	Jcr4S00933.70	100.000	1059	309	1367	1337	279	0.0	1911	53
contig01832	NW_012124082.1_cds_XP_020537470.1_1754	99.872	1557	1	1556	47	1602	0.0	2792	91	Jcr4S00803.30	99.872	1557	1	1556	47	1602	0.0	2792	91
contig01833	NW_012124270.1_cds_XP_012073462.1_12393	100.000	501	154	654	501	1	0.0	904	66	Jcr4S07330.40	100.000	472	183	654	472	1	0.0	852	62
contig01834	NW_012124217.1_cds_XP_012071706.1_10721	100.000	430	57	486	1	430	0.0	776	88	Jcr4S00079.50	100.000	430	57	486	1	430	0.0	776	88
contig01835	NW_012124661.1_cds_XP_012084333.1_23519	100.000	1035	383	1417	1035	1	0.0	1867	72	Jcr4S02215.40	100.000	1035	383	1417	1035	1	0.0	1867	72
contig01836	NW_012124637.1_cds_XP_012083637.1_22861	100.000	795	338	1132	795	1	0.0	1434	66	Jcr4S05961.20	100.000	795	338	1132	795	1	0.0	1434	66
contig01837	NW_012124590.1_cds_XP_012081803.1_20952	100.000	924	175	1098	1	924	0.0	1667	60	Jcr4S02148.50	100.000	285	814	1098	1	285	6.96e-145	515	19
contig01838	NW_012124628.1_cds_XP_012082624.1_21736	100.000	621	1	621	1739	1119	0.0	1121	100	Jcr4S02617.10	100.000	621	1	621	1739	1119	0.0	1121	100
contig01839	NW_012124208.1_cds_XP_012071010.1_10080	100.000	748	1	748	1312	565	0.0	1350	100	Jcr4S00328.100	100.000	748	1	748	1312	565	0.0	1350	100
contig01840	NW_012124680.1_cds_XP_012084504.1_23683	100.000	907	1	907	907	1	0.0	1636	94	Jcr4S04458.20	100.000	729	179	907	729	1	0.0	1315	76
contig01843	NW_012124955.1_cds_XP_012087787.1_27144	100.000	1215	2	1216	802	2016	0.0	2192	91	Jcr4S06647.10	100.000	1211	2	1212	802	2012	0.0	2185	91
contig01844	NW_012124074.1_cds_XP_012070379.1_896	100.000	921	380	1300	921	1	0.0	1662	66	Jcr4S00618.50	100.000	296	428	723	855	560	6.70e-151	535	21
contig01845	NW_012124637.1_cds_XP_012083500.1_22696	100.000	650	1	650	650	1	0.0	1173	87	Jcr4S00184.90	96.870	671	1	650	671	1	0.0	1131	87
contig01846	NW_012124637.1_cds_XP_012083500.1_22696	100.000	293	1	293	791	1083	1.00e-149	529	46	Jcr4S00184.90	98.986	296	1	293	812	1107	1.19e-143	510	46
contig01847	NW_012124087.1_cds_XP_020538379.1_2258	100.000	1036	1	1036	609	1644	0.0	1869	75	Jcr4S01949.40	99.279	555	1	555	864	1414	0.0	983	40
contig01848	NW_012124252.1_cds_XP_012072805.1_11774	99.911	1128	222	1348	1296	169	0.0	2027	84	Jcr4S00962.70	100.000	377	226	602	1739	1363	0.0	681	28
contig01849	NW_012124496.1_cds_XP_012080677.1_19855	100.000	966	150	1115	1	966	0.0	1743	70	Jcr4S04875.40	100.000	271	150	420	1	271	2.47e-137	489	20
contig01850	NW_012124202.1_cds_XP_012070255.1_9219	100.000	1285	1	1285	3096	4380	0.0	2318	81	Jcr4S02135.30	99.636	549	245	792	3418	3965	0.0	975	35
contig01851	NW_012124437.1_cds_XP_012078678.1_17800	93.902	82	1	82	877	956	1.95e-28	123	75	Jcr4S01054.60	93.902	82	1	82	877	956	2.47e-28	123	75
contig01853	NW_012124992.1_cds_XP_020540075.1_27631	100.000	798	1	798	55	852	0.0	1440	50	Jcr4S00098.40	100.000	774	25	798	1	774	0.0	1397	49
contig01854	NW_012124111.1_cds_XP_012064722.1_3561	100.000	779	230	1008	1629	851	0.0	1406	77	Jcr4S01524.30	100.000	779	230	1008	1485	707	0.0	1406	77
contig01855	NW_012124217.1_cds_XP_012071773.1_10799	100.000	690	195	884	1	690	0.0	1245	64	Jcr4S04750.60	100.000	690	195	884	1	690	0.0	1245	64
contig01856	NW_012124394.1_cds_XP_012076925.1_16006	100.000	764	1	764	1715	2478	0.0	1379	79	Jcr4S00799.80	75.149	672	1	657	1430	2101	2.92e-128	460	68
contig01857	NW_012124208.1_cds_XP_012070843.1_9904	100.000	110	1	110	110	1	1.66e-50	199	23	Jcr4S01944.50	100.000	110	1	110	110	1	2.09e-50	199	23
contig01858	NW_012124748.1_cds_XP_012085702.1_24993	100.000	372	230	601	372	1	0.0	672	44	Jcr4S00132.30	100.000	297	305	601	297	1	1.14e-151	536	35
contig01859	NW_012124082.1_cds_XP_012077028.1_1583	100.000	417	81	497	1	417	0.0	753	84	Jcr4S03470.30	100.000	417	81	497	1	417	0.0	753	84
contig01860	NW_012124270.1_cds_XP_020535313.1_12317	100.000	922	92	1013	1566	645	0.0	1663	91	Jcr4S00062.120	100.000	922	92	1013	1566	645	0.0	1663	91
contig01861	NW_012124394.1_cds_XP_012076702.1_15783	100.000	654	348	1001	654	1	0.0	1180	60	Jcr4S00021.190	95.197	687	348	1001	687	1	0.0	1116	60
contig01862	NW_012124668.1_cds_XP_012084383.1_23563	100.000	966	270	1235	966	1	0.0	1743	72	Jcr4S02839.20	100.000	519	717	1235	519	1	0.0	937	38
contig01863	NW_012124394.1_cds_XP_012076665.1_15743	100.000	1515	236	1750	1515	1	0.0	2733	75	Jcr4S00921.10	100.000	802	949	1750	802	1	0.0	1447	40
contig01864	NW_012124496.1_cds_XP_012080670.1_19849	100.000	801	385	1185	801	1	0.0	1445	52	Jcr4S03262.30	100.000	801	385	1185	801	1	0.0	1445	52
contig01865	NW_012124172.1_cds_XP_012067249.1_6199	92.857	28	45	72	826	853	0.002	42.8	7
contig01866	NW_012124554.1_cds_XP_012081104.1_20267	100.000	949	8	956	4116	3168	0.0	1712	99	Jcr4S00170.140	99.685	952	8	956	3933	2982	0.0	1698	99
contig01867	NW_012124111.1_cds_XP_012064821.1_3679	100.000	861	372	1232	861	1	0.0	1553	65	Jcr4S01824.20	100.000	748	485	1232	748	1	0.0	1350	57
contig01868	NW_012124408.1_cds_XP_012077786.1_16877	100.000	480	62	541	1	480	0.0	866	60	Jcr4S02264.30	100.000	480	62	541	1	480	0.0	866	60
contig01869	NW_012124108.1_cds_XP_012093254.1_3357	100.000	779	269	1047	1	779	0.0	1406	74	Jcr4S05069.10	100.000	422	626	1047	451	872	0.0	762	40
contig01870	NW_012124992.1_cds_XP_012088280.1_27607	100.000	1398	334	1731	1590	193	0.0	2522	81	Jcr4S04826.40	99.924	1314	418	1731	1494	181	0.0	2366	76
contig01871	NW_012124213.1_cds_XP_012071582.1_10580	100.000	768	92	859	1	768	0.0	1386	67	Jcr4S01265.50	100.000	768	92	859	1	768	0.0	1386	67
contig01872	NW_012124208.1_cds_XP_012070667.1_9650	100.000	268	322	589	1	268	3.48e-136	484	46	Jcr4S03288.40	100.000	268	322	589	1	268	4.40e-136	484	46
contig01874	NW_012124208.1_cds_XP_012070667.1_9650	100.000	533	386	918	801	269	0.0	962	58	Jcr4S03288.40	100.000	272	647	918	540	269	4.69e-138	491	30
contig01875	NW_012124423.1_cds_XP_012078006.1_17117	100.000	733	1	733	90	822	0.0	1323	100	Jcr4S04077.30	100.000	733	1	733	90	822	0.0	1323	100
contig01876	NW_012124423.1_cds_XP_012078006.1_17117	100.000	255	1	255	1036	1290	3.06e-129	461	55	Jcr4S04077.30	100.000	255	1	255	1036	1290	3.87e-129	461	55
contig01877	NW_012124966.1_cds_XP_012087873.1_27230	100.000	858	76	933	858	1	0.0	1548	88	Jcr4S00152.50	100.000	858	76	933	858	1	0.0	1548	88
contig01878	NW_012124082.1_cds_XP_012077481.1_1634	100.000	918	89	1006	918	1	0.0	1656	84	Jcr4S04446.30	100.000	516	89	604	516	1	0.0	931	47
contig01879	NW_012124796.1_cds_XP_012086259.1_25515	99.891	921	1	921	2973	2053	0.0	1657	100	Jcr4S03168.20	99.800	501	421	921	1857	1357	0.0	900	54
contig01882	NW_012126003.1_cds_XP_012092601.1_32012	100.000	70	344	413	1	70	7.35e-29	127	17	Jcr4S00393.20	100.000	22	140	161	716	695	0.011	41.0	5
contig01883	NW_012124122.1_cds_XP_012065639.1_4590	100.000	620	1	620	847	228	0.0	1119	100	Jcr4S00913.80	100.000	620	1	620	847	228	0.0	1119	100
contig01884	NW_012124717.1_cds_XP_012084755.1_23916	100.000	1048	210	1257	1683	636	0.0	1891	83	Jcr4S00570.20	100.000	616	642	1257	1251	636	0.0	1112	49
contig01885											Jcr4S07472.20	92.000	25	76	100	2101	2077	0.038	37.4	18
contig01886	NW_012124213.1_cds_XP_012071493.1_10484	100.000	487	1	487	940	454	0.0	879	100	Jcr4S00711.60	99.751	402	1	402	874	473	0.0	721	83
contig01887	NW_012124649.1_cds_XP_012084013.1_23207	100.000	648	213	860	648	1	0.0	1169	58	Jcr4S00715.30	100.000	310	270	579	507	198	1.35e-158	560	28
contig01888	NW_012124345.1_cds_XP_012075189.1_14232	100.000	793	203	995	1458	666	0.0	1431	80	Jcr4S03737.40	100.000	549	447	995	1316	768	0.0	991	55
contig01890	NW_012124345.1_cds_XP_012075189.1_14232	100.000	665	50	714	1	665	0.0	1200	93	Jcr4S03737.40	100.000	710	5	714	58	767	0.0	1281	99
contig01891	NW_012124394.1_cds_XP_012077022.1_16113	100.000	717	88	804	1	717	0.0	1294	74	Jcr4S01777.40	100.000	717	88	804	1	717	0.0	1294	74
contig01892	NW_012124167.1_cds_XP_012067091.1_6019	100.000	815	1	815	285	1099	0.0	1471	100	Jcr4S15605.10	100.000	815	1	815	294	1108	0.0	1471	100
contig01893	NW_012125517.1_cds_XP_012091239.1_30577	100.000	1053	353	1405	1053	1	0.0	1900	70	Jcr4S02042.20	100.000	1053	353	1405	1053	1	0.0	1900	70
contig01894	NW_012124394.1_cds_XP_012077434.1_16596	100.000	818	1	818	818	1	0.0	1476	73	Jcr4S00862.30	100.000	818	1	818	818	1	0.0	1476	73
contig01895	NW_012125464.1_cds_XP_012091148.1_30486	100.000	224	319	542	840	617	2.45e-112	405	41	Jcr4S21290.20	100.000	224	319	542	624	401	3.10e-112	405	41
contig01896	NW_012124437.1_cds_XP_012078661.1_17781	100.000	609	145	753	2160	1552	0.0	1099	81	Jcr4S04648.30	100.000	606	148	753	2169	1564	0.0	1094	80
contig01897	NW_012124064.1_cds_XP_012065584.1_425	100.000	1398	132	1529	1398	1	0.0	2522	76	Jcr4S00402.10	100.000	1339	132	1470	1356	18	0.0	2415	73
contig01898	NW_012124848.1_cds_XP_012087083.1_26468	100.000	21	542	562	72	52	0.041	39.2	4
contig01899	NW_012124394.1_cds_XP_012077123.1_16235	100.000	814	1	814	814	1	0.0	1469	93	Jcr4S00894.20	100.000	814	1	814	814	1	0.0	1469	93
contig01900	NW_012124682.1_cds_XP_012084505.1_23684	100.000	1066	10	1075	1242	2307	0.0	1923	87	Jcr4S02920.20	100.000	1057	19	1075	987	2043	0.0	1907	86
contig01901	NW_012124589.1_cds_XP_012081619.1_20777	100.000	1017	42	1058	1017	1	0.0	1835	81	Jcr4S01664.20	92.947	1035	42	1058	981	1	0.0	1585	81
contig01902	NW_012124848.1_cds_XP_012086854.1_26171	100.000	180	1	180	180	1	1.70e-88	325	37	Jcr4S00271.60	100.000	156	1	156	156	1	2.30e-75	282	32
contig01903	NW_012124848.1_cds_XP_012086854.1_26171	100.000	159	285	443	339	181	3.83e-77	288	36	Jcr4S00271.60	100.000	103	163	265	433	331	1.22e-46	187	23
contig01905	NW_012124270.1_cds_XP_012073227.1_12236	100.000	858	262	1119	858	1	0.0	1548	55	Jcr4S02376.30	100.000	576	262	837	795	220	0.0	1040	37
contig01906	NW_012124992.1_cds_XP_012088229.1_27561	100.000	423	87	509	1	423	0.0	764	47	Jcr4S02866.50	100.000	310	12	321	2458	2767	1.09e-158	560	34
contig01908											Jcr4S07480.10	100.000	312	422	733	537	226	7.19e-160	563	42
contig01909	NW_012124208.1_cds_XP_012070730.1_9770	100.000	245	185	429	1	245	7.62e-124	443	57	Jcr4S00476.90	100.000	243	185	427	1	243	1.17e-122	439	57
contig01910	NW_012124208.1_cds_XP_012070730.1_9770	100.000	752	1	752	368	1119	0.0	1357	87	Jcr4S00476.90	100.000	752	1	752	413	1164	0.0	1357	87
contig01911	NW_012124208.1_cds_XP_012070730.1_9770	100.000	122	1	122	246	367	1.09e-57	221	100	Jcr4S00476.90	100.000	122	1	122	291	412	1.38e-57	221	100
contig01912	NW_012124210.1_cds_XP_012071361.1_10384	99.811	529	1	529	599	72	0.0	947	100	Jcr4S06500.60	99.811	529	1	529	599	72	0.0	947	100
contig01914	NW_012124616.1_cds_XP_012082573.1_21716	100.000	540	234	773	540	1	0.0	975	46	Jcr4S00466.130	96.774	558	234	773	558	1	0.0	938	46
contig01915	NW_012124402.1_cds_XP_012077730.1_16830	100.000	616	1	616	616	1	0.0	1112	75	Jcr4S01199.30	100.000	616	1	616	616	1	0.0	1112	75
contig01916	NW_012124122.1_cds_XP_012065523.2_4411	99.866	747	127	873	27	772	0.0	1340	86	Jcr4S00113.50	99.752	403	471	873	137	538	0.0	719	46
contig01917	NW_012125302.1_cds_XP_020540776.1_30090	87.097	31	66	96	597	567	0.006	39.2	30	Jcr4S00398.120	87.097	31	66	96	1104	1074	0.008	39.2	30
contig01919	NW_012124574.1_cds_XP_012081369.1_20532	100.000	738	41	778	1	738	0.0	1332	57	Jcr4S00584.90	100.000	738	41	778	1	738	0.0	1332	57
contig01920	NW_012125464.1_cds_XP_012091120.1_30453	99.751	402	1	401	1125	1526	0.0	718	100	Jcr4S05003.20	91.553	438	1	401	1125	1562	0.0	648	100
contig01921	NW_012124114.1_cds_XP_020532769.1_4282	94.069	607	1	607	1196	625	0.0	960	99	Jcr4S02261.60	90.115	607	1	607	1175	625	0.0	853	99
contig01922	NW_012124748.1_cds_XP_012085761.1_25065	100.000	693	1	693	538	1230	0.0	1251	82	Jcr4S00591.80	100.000	693	1	693	538	1230	0.0	1251	82
contig01923	NW_012124748.1_cds_XP_012085761.1_25065	100.000	534	1	534	534	1	0.0	964	89	Jcr4S00591.80	100.000	534	1	534	534	1	0.0	964	89
contig01924	NW_012124433.1_cds_XP_012078471.1_17578	100.000	583	1	583	1665	1083	0.0	1052	100	Jcr4S03592.10	100.000	583	1	583	1668	1086	0.0	1052	100
contig01925	NW_012124112.1_cds_XP_020532695.1_4131	100.000	1160	300	1459	3099	1940	0.0	2093	80	Jcr4S01066.20	95.316	1217	300	1459	2985	1769	0.0	1976	80
contig01926	NW_012124448.1_cds_XP_012079217.1_18391	100.000	1249	191	1439	1494	246	0.0	2253	87	Jcr4S01285.130	100.000	773	191	963	804	32	0.0	1395	54
contig01928	NW_012124300.1_cds_XP_012074187.1_13225	100.000	362	222	583	1	362	0.0	654	62	Jcr4S08849.40	100.000	362	222	583	1	362	0.0	654	62
contig01930	NW_012124300.1_cds_XP_012074187.1_13225	100.000	237	1	237	508	744	1.66e-119	428	56	Jcr4S09121.20	100.000	165	70	234	1	165	2.56e-80	298	39
contig01931	NW_012124807.1_cds_XP_012086304.1_25560	100.000	870	1	870	436	1305	0.0	1570	91	Jcr4S05131.10	98.797	748	124	870	349	1095	0.0	1302	78
contig01932	NW_012124637.1_cds_XP_012083070.1_22209	100.000	113	1	113	1060	948	7.61e-53	205	100	Jcr4S04584.40	100.000	113	1	113	1060	948	9.62e-53	205	100
contig01933	NW_012124637.1_cds_XP_012083070.1_22209	100.000	947	1	947	947	1	0.0	1709	80	Jcr4S04584.40	100.000	947	1	947	947	1	0.0	1709	80
contig01934	NW_012124064.1_cds_XP_020532915.1_520	99.638	829	1	828	532	1359	0.0	1475	97	Jcr4S03626.20	99.638	829	1	828	691	1518	0.0	1475	97
contig01935	NW_012124308.1_cds_XP_012074359.1_13421	100.000	567	1	567	567	1	0.0	1023	87	Jcr4S01761.30	100.000	567	1	567	567	1	0.0	1023	87
contig01936	NW_012124425.1_cds_XP_012078215.1_17328	100.000	1512	71	1582	1	1512	0.0	2727	82	Jcr4S04150.30	100.000	1256	304	1559	3	1258	0.0	2266	68
contig01937	NW_012124589.1_cds_XP_012081664.1_20837	100.000	1536	381	1916	2250	715	0.0	2771	80	Jcr4S04658.20	100.000	952	381	1332	1116	165	0.0	1718	50
contig01938	NW_012124748.1_cds_XP_012085357.1_24558	84.615	455	5	436	11	464	1.23e-146	518	99	Jcr4S00740.10	100.000	351	86	436	3	353	0.0	634	81
contig01939	NW_012124748.1_cds_XP_020538999.1_24561	93.496	123	66	187	310	432	2.06e-45	183	16	Jcr4U37780.10	94.836	213	2	212	319	531	9.68e-89	328	28
contig01940	NW_012124748.1_cds_XP_012085518.1_24756	100.000	194	1	194	1147	954	1.55e-96	351	100	Jcr4S00008.210	100.000	194	1	194	1030	837	1.96e-96	351	100
contig01941	NW_012125415.1_cds_XP_012091027.1_30372	100.000	447	586	1032	447	1	0.0	807	35	Jcr4S01510.80	100.000	442	591	1032	442	1	0.0	798	34
contig01942	NW_012124394.1_cds_XP_012076466.1_15542	100.000	585	634	1218	585	1	0.0	1056	43	Jcr4S00037.90	100.000	585	634	1218	585	1	0.0	1056	43
contig01943	NW_012124390.1_cds_XP_012076227.1_15293	100.000	537	124	660	537	1	0.0	969	78	Jcr4S11706.20	100.000	537	124	660	537	1	0.0	969	78
contig01944	NW_012125517.1_cds_XP_020541259.1_30665	92.593	27	674	700	139	165	0.025	41.0	2	Jcr4S13195.80	100.000	455	459	913	1718	2172	0.0	821	39
contig01945											Jcr4S20906.10	91.964	224	287	510	256	33	9.46e-88	324	37
contig01946											Jcr4S17785.10	92.308	26	155	180	109	134	0.024	39.2	9
contig01948	NW_012125068.1_cds_XP_020540312.1_28819	99.517	207	1	207	1386	1592	1.69e-101	370	40	Jcr4S00432.60	99.505	202	16	217	717	918	1.11e-98	361	39
contig01949	NW_012124153.1_cds_XP_012066761.1_5684	100.000	737	1	737	143	879	0.0	1330	77	Jcr4S02895.20	100.000	446	1	446	149	594	0.0	805	47
contig01951	NW_012124213.1_cds_XP_012071460.1_10443	100.000	192	1	192	192	1	3.00e-95	347	66	Jcr4S00916.10	100.000	192	1	192	192	1	3.79e-95	347	66
contig01953	NW_012124213.1_cds_XP_012071460.1_10443	100.000	354	1	354	195	548	0.0	639	100	Jcr4S00916.10	100.000	268	1	268	195	462	2.56e-136	484	76
contig01954	NW_012124848.1_cds_XP_012087083.1_26468	100.000	417	131	547	417	1	0.0	753	61	Jcr4S05255.20	100.000	331	131	461	831	501	3.25e-170	598	48
contig01955	NW_012124236.1_cds_XP_012072632.1_11609	100.000	593	60	652	1	593	0.0	1070	91	Jcr4S01017.20	99.663	593	60	652	1	593	0.0	1061	91
contig01957	NW_012124082.1_cds_XP_012077908.1_1704	100.000	654	4	657	133	786	0.0	1180	93	Jcr4S04290.40	100.000	654	4	657	100	753	0.0	1180	93
contig01958	NW_012124748.1_cds_XP_012085750.1_25053	100.000	591	168	758	642	52	0.0	1067	78	Jcr4S07295.10	100.000	591	168	758	1124	534	0.0	1067	78
contig01959	NW_012125302.1_cds_XP_012090208.1_29574	100.000	733	156	888	939	207	0.0	1323	83	Jcr4S00346.60	100.000	733	156	888	2187	1455	0.0	1323	83
contig01960	NW_012124082.1_cds_XP_020537170.1_1675	100.000	681	46	726	681	1	0.0	1229	81	Jcr4S04443.10	99.793	482	245	726	482	1	0.0	866	57
contig01961	NW_012124202.1_cds_XP_012070242.1_9207	99.865	739	106	844	738	1	0.0	1325	83	Jcr4S03949.20	100.000	678	106	783	678	1	0.0	1223	76
contig01962	NW_012124182.1_cds_XP_012069222.2_7697	100.000	21	99	119	218	198	0.012	39.2	11
contig01964	NW_012125517.1_cds_XP_012091729.1_31151	100.000	369	1	369	397	765	0.0	666	54	Jcr4S00504.150	100.000	369	1	369	574	942	0.0	666	54
contig01965	NW_012125359.1_cds_XP_012090816.1_30147	100.000	571	1	571	960	1530	0.0	1031	87	Jcr4S08467.30	100.000	571	1	571	807	1377	0.0	1031	87
contig01966											Jcr4S03405.10	92.308	26	253	278	75	50	0.033	39.2	7
contig01967	NW_012124437.1_cds_XP_012078888.1_18049	100.000	21	1	21	334	354	0.028	39.2	5
contig01970	NW_012124189.1_cds_XP_012069499.1_8480	100.000	1084	1	1084	1084	1	0.0	1956	94	Jcr4S00007.120	96.796	1030	41	1046	1047	27	0.0	1730	87
contig01973	NW_012124049.1_cds_XP_012065182.1_37	100.000	860	1	860	860	1	0.0	1552	88	Jcr4S01609.40	99.767	860	1	860	860	1	0.0	1543	88
contig01974											Jcr4S07769.10	69.549	266	407	672	53	309	1.10e-25	119	29
contig01975	NW_012124049.1_cds_XP_012065182.1_37	100.000	468	1	468	1328	861	0.0	845	100	Jcr4S16229.10	100.000	468	1	468	725	258	0.0	845	100
contig01976	NW_012124263.1_cds_XP_012073018.1_12011	100.000	131	1	131	721	851	1.55e-62	237	100	Jcr4S00356.70	100.000	131	1	131	637	767	1.96e-62	237	100
contig01977	NW_012124172.1_cds_XP_012067333.1_6309	100.000	1110	376	1485	1110	1	0.0	2003	71	Jcr4S01943.60	100.000	810	376	1185	831	22	0.0	1462	51
contig01978	NW_012125030.1_cds_XP_020540189.1_27910	100.000	1158	1	1158	70	1227	0.0	2089	91	Jcr4S05095.10	100.000	1074	85	1158	274	1347	0.0	1938	85
contig01979	NW_012125517.1_cds_XP_012091684.1_31104	100.000	510	87	596	1	510	0.0	921	54	Jcr4S03146.50	100.000	352	87	438	1	352	0.0	636	37
contig01980	NW_012125068.1_cds_XP_012089088.1_28487	100.000	236	317	552	624	389	7.65e-119	426	43	Jcr4S08453.20	100.000	236	317	552	645	410	9.67e-119	426	43
contig01982	NW_012125068.1_cds_XP_012089088.1_28487	100.000	370	1	370	388	19	0.0	668	100	Jcr4S08453.20	100.000	361	1	361	361	1	0.0	652	98
contig01983	NW_012124112.1_cds_XP_012065212.1_4110	100.000	424	329	752	987	564	0.0	765	56	Jcr4S00210.20	100.000	104	649	752	787	684	6.07e-47	188	14
contig01984	NW_012124487.1_cds_XP_012080390.1_19591	100.000	415	1	415	558	972	0.0	749	70	Jcr4S00868.110	100.000	261	155	415	1	261	2.81e-132	471	44
contig01985	NW_012124088.1_cds_XP_012085318.1_2478	100.000	214	152	365	1	214	4.34e-107	387	59	Jcr4S12896.10	98.734	158	152	309	1	158	7.12e-74	277	43
contig01988	NW_012124225.1_cds_XP_012072103.1_11112	100.000	199	221	419	453	255	6.97e-99	360	47	Jcr4S06632.20	100.000	147	142	288	588	442	1.49e-70	266	35
contig01989	NW_012124601.1_cds_XP_012081947.1_21091	100.000	393	3	395	816	1208	0.0	710	99	Jcr4S06539.30	84.472	322	74	395	1	272	1.15e-109	397	82
contig01990											Jcr4S25775.20	100.000	162	249	410	366	205	2.02e-78	293	21
contig01991	NW_012124164.1_cds_XP_012066969.1_5889	100.000	697	1	697	1749	2445	0.0	1258	68	Jcr4S01532.40	100.000	697	1	697	1407	2103	0.0	1258	68
contig01993	NW_012124192.1_cds_XP_012070162.1_9125	100.000	301	1	301	360	660	3.12e-154	544	68	Jcr4S00012.190	81.944	144	26	168	445	587	1.92e-31	136	32
contig01994	NW_012124192.1_cds_XP_012070162.1_9125	100.000	359	1	359	359	1	0.0	648	85	Jcr4S04037.10	100.000	358	2	359	358	1	0.0	646	85
contig01995	NW_012124106.1_cds_XP_020532410.1_3322	99.854	685	1	684	6999	6315	0.0	1228	100	Jcr4S00525.30	91.241	685	1	684	6406	5776	0.0	979	100
contig01997	NW_012124416.1_cds_XP_020536769.1_16964	100.000	460	1	460	1849	1390	0.0	830	99	Jcr4S09468.10	100.000	460	1	460	1849	1390	0.0	830	99
contig01998	NW_012126003.1_cds_XP_020541404.1_32028	100.000	1077	123	1199	1077	1	0.0	1943	86	Jcr4S02165.60	71.751	931	123	1045	1038	146	1.02e-141	504	74
contig01999	NW_012124785.1_cds_XP_012086209.1_25477	100.000	153	1	153	153	1	4.25e-74	277	54	Jcr4S00384.50	100.000	153	1	153	153	1	5.37e-74	277	54
contig02000	NW_012125303.1_cds_XP_012090797.1_30131	100.000	894	122	1015	894	1	0.0	1613	80	Jcr4S15746.20	100.000	542	474	1015	542	1	0.0	978	49
contig02001	NW_012125302.1_cds_XP_012090641.1_30070	100.000	780	173	952	1431	652	0.0	1407	82	Jcr4S01820.40	100.000	780	173	952	1431	652	0.0	1407	82
contig02002	NW_012124182.1_cds_XP_012069131.1_8155	100.000	576	125	700	1	576	0.0	1040	65	Jcr4S02976.40	100.000	222	191	412	1	222	6.32e-111	401	25
contig02003	NW_012124095.1_cds_XP_012087081.1_2615	99.401	167	387	553	1137	971	9.36e-80	297	30	Jcr4S06850.30	99.333	150	404	553	1120	971	2.00e-70	267	27
contig02004	NW_012124189.1_cds_XP_020534100.1_8368	98.455	1230	376	1586	1230	1	0.0	2146	70	Jcr4S01503.30	100.000	1001	376	1376	1506	506	0.0	1806	58
contig02005	NW_012124082.1_cds_XP_012078444.1_1771	100.000	590	1	590	47	636	0.0	1065	59	Jcr4S08526.10	94.211	570	54	590	1	570	0.0	905	53
contig02006	NW_012124394.1_cds_XP_012076929.1_16011	100.000	567	415	981	567	1	0.0	1023	54	Jcr4S00799.30	100.000	567	415	981	567	1	0.0	1023	54
contig02008	NW_012124202.1_cds_XP_012070327.1_9309	99.808	522	166	686	1327	1848	0.0	934	76	Jcr4S00776.110	99.808	520	168	686	1320	1839	0.0	930	76
contig02009	NW_012124153.1_cds_XP_012066665.1_5558	100.000	964	1	964	250	1213	0.0	1739	100	Jcr4S00333.90	100.000	964	1	964	307	1270	0.0	1739	100
contig02010	NW_012124796.1_cds_XP_012086263.1_25518	100.000	639	73	711	1	639	0.0	1153	74	Jcr4S05909.10	98.942	378	338	711	1	378	0.0	664	44
contig02011	NW_012124213.1_cds_XP_012071594.1_10595	100.000	351	138	488	1	351	0.0	634	72	Jcr4S02597.30	100.000	351	138	488	1	351	0.0	634	72
contig02012	NW_012124202.1_cds_XP_012070280.1_9241	100.000	746	1	746	796	1541	0.0	1346	100	Jcr4S12906.20	91.000	600	201	746	1	600	0.0	875	73
contig02013	NW_012124114.1_cds_XP_020532739.1_4268	100.000	623	1	623	1428	806	0.0	1124	100	Jcr4U29045.10	100.000	611	13	623	975	365	0.0	1103	98
contig02014	NW_012124202.1_cds_XP_012070224.1_9184	100.000	162	34	195	934	1095	9.77e-79	293	34	Jcr4S05260.20	100.000	162	34	195	934	1095	1.24e-78	293	34
contig02015	NW_012124748.1_cds_XP_012085074.1_24226	100.000	834	399	1232	1	834	0.0	1505	55	Jcr4S00539.100	99.880	834	400	1232	82	915	0.0	1497	55
contig02016	NW_012124487.1_cds_XP_012079870.1_18985	100.000	738	207	944	738	1	0.0	1332	64	Jcr4S05049.20	100.000	738	207	944	738	1	0.0	1332	64
contig02017	NW_012124163.1_cds_XP_020533341.1_5796	100.000	630	1	630	615	1244	0.0	1137	100	Jcr4S03473.10	100.000	630	1	630	579	1208	0.0	1137	100
contig02018	NW_012124182.1_cds_XP_012068947.1_7939	100.000	552	69	620	1	552	0.0	996	68	Jcr4S00385.190	100.000	531	90	620	391	921	0.0	958	65
contig02019	NW_012124173.1_cds_XP_012068369.2_6898	100.000	738	6	743	1	738	0.0	1332	78	Jcr4U38284.10	100.000	726	18	743	1	726	0.0	1310	77
contig02020	NW_012124848.1_cds_XP_012086947.1_26283	100.000	516	362	877	516	1	0.0	931	54	Jcr4S02131.20	100.000	516	362	877	516	1	0.0	931	54
contig02021	NW_012124208.1_cds_XP_012070989.1_10062	100.000	330	1	330	330	1	5.21e-170	596	80	Jcr4S00352.130	100.000	62	1	62	83	22	2.03e-24	113	15
contig02022	NW_012124074.1_cds_XP_012070251.1_883	100.000	1364	334	1697	1791	428	0.0	2461	80	Jcr4S02843.90	100.000	762	856	1617	762	1	0.0	1375	45
contig02024	NW_012124182.1_cds_XP_012069296.1_8240	76.383	470	95	547	29	496	8.98e-88	324	62	Jcr4S04611.20	77.607	326	202	526	7	328	2.05e-65	251	45
contig02025	NW_012124554.1_cds_XP_012081201.1_20368	100.000	852	201	1052	1	852	0.0	1537	69	Jcr4S01941.20	96.952	853	201	1052	1	828	0.0	1436	69
contig02026	NW_012125068.1_cds_XP_012089470.1_28615	100.000	539	1	539	539	1	0.0	973	90	Jcr4S05041.10	100.000	539	1	539	539	1	0.0	973	90
contig02027	NW_012124225.1_cds_XP_020534910.1_11117	99.777	449	39	487	1	449	0.0	806	92	Jcr4S10050.30	99.777	449	39	487	1	449	0.0	806	92
contig02028	NW_012124275.1_cds_XP_012073683.1_12730	100.000	1098	1	1098	556	1653	0.0	1981	83	Jcr4S01519.120	95.812	1146	1	1098	556	1701	0.0	1890	83
contig02029	NW_012124225.1_cds_XP_012072106.1_11114	100.000	481	67	547	564	84	0.0	868	88	Jcr4S10050.10	100.000	481	67	547	564	84	0.0	868	88
contig02030	NW_012124637.1_cds_XP_012082880.1_22002	100.000	224	1	224	504	281	9.44e-113	405	100	Jcr4S00788.70	100.000	224	1	224	504	281	1.19e-112	405	100
contig02031	NW_012124061.1_cds_XP_012093298.1_346	100.000	441	301	741	1	441	0.0	796	49	Jcr4S01406.20	100.000	441	301	741	1	441	0.0	796	49
contig02033	NW_012124191.1_cds_NP_001295605.1_8937	100.000	660	128	787	660	1	0.0	1191	68	Jcr4S00071.90	100.000	645	143	787	645	1	0.0	1164	66
contig02034	NW_012125517.1_cds_XP_012091968.1_31436	99.897	972	198	1168	972	1	0.0	1746	82	Jcr4S00686.60	99.897	972	198	1168	972	1	0.0	1746	82
contig02035	NW_012125068.1_cds_XP_012088946.1_28339	100.000	297	316	612	1	297	6.54e-152	536	49	Jcr4S00326.30	100.000	220	316	535	1	220	5.23e-110	398	36
contig02036	NW_012124337.1_cds_XP_020535865.1_14024	99.811	528	151	678	1044	517	0.0	948	78	Jcr4S07724.10	99.678	311	151	461	707	397	9.80e-158	557	46
contig02037	NW_012124225.1_cds_XP_012072226.1_11241	100.000	1177	161	1337	1227	51	0.0	2123	88	Jcr4S00940.50	100.000	1177	161	1337	1227	51	0.0	2123	88
contig02038	NW_012124487.1_cds_XP_012080107.1_19257	100.000	182	309	490	555	374	1.39e-89	329	37	Jcr4S01880.60	74.706	170	321	490	504	374	1.45e-33	143	35
contig02039	NW_012124111.1_cds_XP_012064703.1_3539	100.000	311	1	311	2105	2415	1.44e-159	562	58	Jcr4S03082.20	100.000	226	86	311	2241	2466	2.53e-113	408	42
contig02040	NW_012124263.1_cds_NP_001295696.1_12003	100.000	325	1	325	834	1158	4.96e-167	587	44	Jcr4S04246.10	100.000	325	1	325	195	519	6.26e-167	587	44
contig02041	NW_012124081.1_cds_XP_012076525.1_1524	100.000	272	312	583	1	272	2.32e-138	491	47	Jcr4S05050.20	100.000	272	312	583	1	272	2.93e-138	491	47
contig02042	NW_012124081.1_cds_XP_012076525.1_1524	100.000	282	1	282	554	273	3.98e-144	509	100	Jcr4S05050.20	100.000	206	1	206	539	334	9.12e-103	372	73
contig02043	NW_012124848.1_cds_XP_012086822.2_26139	100.000	746	374	1119	837	92	0.0	1346	66	Jcr4S00535.110	99.718	708	374	1081	708	1	0.0	1269	63
contig02044	NW_012124141.1_cds_XP_020533123.1_5181	100.000	861	404	1264	1860	1000	0.0	1553	68	Jcr4S02323.10	100.000	861	404	1264	1860	1000	0.0	1553	68
contig02045	NW_012124141.1_cds_XP_020533119.1_5177	99.700	999	1	999	999	1	0.0	1789	94	Jcr4S02323.10	99.199	999	1	999	999	1	0.0	1766	94
contig02047	NW_012124637.1_cds_XP_012083746.1_22996	100.000	1281	27	1307	1	1281	0.0	2311	91	Jcr4S00059.240	100.000	376	932	1307	735	1110	0.0	679	27
contig02048	NW_012124448.1_cds_XP_012079206.1_18380	100.000	703	506	1208	1	703	0.0	1269	58	Jcr4S26338.10	100.000	563	646	1208	54	616	0.0	1016	47
contig02049	NW_012124573.1_cds_XP_012081331.1_20483	100.000	85	76	160	699	615	1.73e-36	154	7	Jcr4S01100.50	99.338	151	9	159	150	1	1.68e-69	265	12
contig02050	NW_012124668.1_cds_XP_012084459.1_23564	100.000	304	254	557	324	21	9.39e-156	549	55	Jcr4S03653.10	100.000	397	161	557	409	13	0.0	717	71
contig02053	NW_012124848.1_cds_XP_020539515.1_26309	100.000	130	1	130	411	282	5.36e-62	235	100
contig02054	NW_012125302.1_cds_XP_012090464.1_29869	100.000	615	39	653	1	615	0.0	1110	78	Jcr4S00435.50	100.000	615	39	653	1	615	0.0	1110	78
contig02055	NW_012124437.1_cds_XP_012078718.1_17851	100.000	1001	110	1110	1	1001	0.0	1806	90	Jcr4S01121.50	100.000	403	122	524	1	403	0.0	728	36
contig02057	NW_012124448.1_cds_XP_012079096.1_18236	100.000	176	1	176	437	612	2.43e-86	318	37	Jcr4S00464.30	100.000	176	1	176	488	663	3.07e-86	318	37
contig02058	NW_012124210.1_cds_XP_012071353.1_10375	100.000	1282	361	1642	1617	336	0.0	2313	78	Jcr4S00122.190	99.895	950	643	1592	1413	464	0.0	1709	58
contig02059	NW_012124114.1_cds_XP_012065369.1_4259	100.000	235	1	235	725	959	1.06e-118	425	100	Jcr4S08931.30	100.000	235	1	235	725	959	1.34e-118	425	100
contig02060	NW_012125068.1_cds_XP_012089207.1_28623	100.000	497	123	619	972	476	0.0	897	80	Jcr4S01509.100	100.000	497	123	619	972	476	0.0	897	80
contig02062	NW_012125517.1_cds_XP_012091828.1_31267	100.000	648	177	824	1	648	0.0	1169	50	Jcr4S00197.20	100.000	648	177	824	1	648	0.0	1169	50
contig02063	NW_012124345.1_cds_XP_012075254.1_14308	100.000	531	240	770	531	1	0.0	958	62	Jcr4S05070.60	89.948	388	383	770	349	1	4.35e-157	555	45
contig02064	NW_012124425.1_cds_XP_012078326.1_17447	100.000	588	360	947	801	214	0.0	1061	62	Jcr4S01409.30	100.000	588	360	947	801	214	0.0	1061	62
contig02065											Jcr4S03151.10	89.189	37	15	51	74	107	0.014	39.2	22
contig02066	NW_012124649.1_cds_XP_012084035.1_23230	100.000	588	1	588	210	797	0.0	1061	100	Jcr4S00112.110	100.000	295	294	588	302	596	9.66e-151	533	50
contig02067	NW_012124208.1_cds_XP_012071088.1_10172	100.000	398	122	519	1	398	0.0	719	77	Jcr4S03304.70	91.860	516	4	519	15	488	0.0	771	99
contig02068	NW_012125517.1_cds_XP_012092114.1_31637	100.000	885	46	930	1	885	0.0	1597	64	Jcr4S00074.30	99.661	885	46	930	1	882	0.0	1581	64
contig02069	NW_012124637.1_cds_XP_012082842.1_21962	100.000	822	245	1066	1	822	0.0	1483	77	Jcr4S02222.20	100.000	822	245	1066	1	822	0.0	1483	77
contig02070	NW_012124141.1_cds_XP_020533107.1_5241	83.721	43	5	45	720	678	0.008	40.1	33	Jcr4S01427.10	83.721	43	5	45	570	528	0.010	40.1	33
contig02071	NW_012124189.1_cds_XP_012069455.1_8434	100.000	828	135	962	1	828	0.0	1494	86	Jcr4S00007.410	99.879	828	135	962	1	828	0.0	1489	86
contig02072	NW_012124772.1_cds_XP_012085961.1_25194	100.000	119	1	119	119	1	1.49e-55	215	35	Jcr4S02594.10	100.000	119	1	119	119	1	1.88e-55	215	35
contig02074	NW_012124394.1_cds_XP_012076675.1_15755	90.000	30	72	101	403	375	0.024	38.3	26	Jcr4S07383.50	85.714	35	72	104	306	272	0.009	39.2	29
contig02076	NW_012124748.1_cds_XP_012085789.1_25093	100.000	909	203	1111	909	1	0.0	1640	79	Jcr4S01232.100	99.788	943	203	1145	1320	378	0.0	1692	82
contig02077	NW_012125517.1_cds_XP_012091368.1_30730	99.793	484	1	484	1017	534	0.0	869	100	Jcr4S04139.40	100.000	296	189	484	829	534	2.25e-151	535	61
contig02078	NW_012124334.1_cds_XP_012074746.1_13792	100.000	403	143	545	876	474	0.0	728	74	Jcr4S00856.30	100.000	403	143	545	816	414	0.0	728	74
contig02079	NW_012126350.1_cds_XP_012092691.1_32092	100.000	378	258	635	378	1	0.0	682	48	Jcr4S00446.40	100.000	321	258	578	321	1	9.96e-165	580	41
contig02080	NW_012124394.1_cds_XP_012077328.1_16479	100.000	399	249	647	370	768	0.0	720	62	Jcr4S00087.90	100.000	397	251	647	471	867	0.0	717	61
contig02082	NW_012124394.1_cds_XP_012077328.1_16479	100.000	129	1	129	769	897	4.22e-61	233	49	Jcr4S00087.90	100.000	129	1	129	868	996	5.34e-61	233	49
contig02083	NW_012124275.1_cds_XP_012073729.1_12780	100.000	132	1	132	132	1	2.07e-62	239	25	Jcr4S00004.30	100.000	168	1	168	192	25	7.48e-82	304	32
contig02085	NW_012124138.1_cds_XP_012066110.1_5010	100.000	287	1	287	287	1	1.30e-146	518	63	Jcr4S01671.20	99.379	161	127	287	161	1	1.76e-76	287	35
contig02086	NW_012124394.1_cds_XP_012076464.1_15540	100.000	1251	1	1251	151	1401	0.0	2257	86	Jcr4S00037.70	99.893	933	320	1251	1420	2352	0.0	1675	64
contig02088	NW_012124112.1_cds_XP_012065206.1_4106	100.000	932	1	932	932	1	0.0	1682	90	Jcr4S00210.50	100.000	785	1	785	1262	478	0.0	1416	75
contig02089	NW_012124112.1_cds_XP_012065207.1_4105	100.000	307	1	307	1035	1341	1.87e-157	554	65	Jcr4S00210.50	100.000	307	1	307	1365	1671	2.36e-157	554	65
contig02090	NW_012124748.1_cds_XP_012085399.1_24613	100.000	546	135	680	1	546	0.0	985	59	Jcr4S00832.70	100.000	541	135	675	1	541	0.0	976	58
contig02091	NW_012124748.1_cds_XP_020539272.1_25048	100.000	1173	96	1268	1	1173	0.0	2116	83	Jcr4S00558.100	98.721	1173	96	1268	1	1158	0.0	2058	83
contig02092	NW_012124383.1_cds_XP_012076101.1_15150	99.150	588	1	588	2651	2064	0.0	1039	100	Jcr4S00815.10	99.150	588	1	588	2651	2064	0.0	1039	100
contig02095	NW_012125517.1_cds_XP_012091879.1_31333	100.000	402	14	415	1	402	0.0	726	66	Jcr4S00064.50	99.683	315	101	415	145	459	5.92e-160	564	52
contig02096	NW_012124082.1_cds_XP_012078962.1_1838	100.000	1030	268	1297	3270	2241	0.0	1858	79	Jcr4S03530.50	100.000	1030	268	1297	2589	1560	0.0	1858	79
contig02097	NW_012130064.1_cds_XP_012092920.1_32336	100.000	340	1	340	537	876	2.88e-175	614	57	Jcr4S01892.20	100.000	340	1	340	537	876	3.64e-175	614	57
contig02099	NW_012124785.1_cds_XP_012086133.1_25384	100.000	253	1	253	253	1	4.62e-128	457	45	Jcr4S00493.10	100.000	253	1	253	253	1	5.84e-128	457	45
contig02100											Jcr4S04164.20	100.000	23	670	692	1886	1864	0.005	42.8	3
contig02101	NW_012124189.1_cds_XP_012069565.1_8553	100.000	597	89	685	1	597	0.0	1077	57	Jcr4S00226.120	93.005	629	101	685	56	684	0.0	972	56
contig02102	NW_012124189.1_cds_XP_012069701.1_8706	100.000	603	261	863	603	1	0.0	1088	52	Jcr4S00724.120	96.192	604	261	863	582	1	0.0	998	52
contig02103	NW_012124087.1_cds_XP_012081699.2_2071	97.026	269	1	269	713	445	6.13e-126	450	53	Jcr4S06870.20	100.000	269	1	269	611	343	1.08e-136	486	53
contig02104											Jcr4S17938.10	95.652	23	70	92	41	19	0.030	38.3	20
contig02105	NW_012124141.1_cds_NP_001295637.1_5068	100.000	504	204	707	504	1	0.0	910	63	Jcr4S11268.10	100.000	504	204	707	504	1	0.0	910	63
contig02106	NW_012124164.1_cds_XP_012067017.1_5935	100.000	1273	258	1530	1371	99	0.0	2296	83	Jcr4S07489.10	99.198	748	258	1005	742	1	0.0	1324	49
contig02107	NW_012124748.1_cds_XP_012085279.1_24472	100.000	402	177	578	402	1	0.0	726	57	Jcr4S00472.20	100.000	402	177	578	402	1	0.0	726	57
contig02108	NW_012124748.1_cds_XP_012085322.1_24512	100.000	900	1	900	712	1611	0.0	1624	48	Jcr4S01636.10	98.404	877	1	865	613	1489	0.0	1526	46
contig02109	NW_012125013.1_cds_XP_012088458.1_27787	100.000	1209	1	1209	1495	2703	0.0	2181	76	Jcr4S09697.10	100.000	792	1	792	1495	2286	0.0	1429	50
contig02110	NW_012124590.1_cds_XP_012081758.1_20905	100.000	750	245	994	750	1	0.0	1353	65	Jcr4S07728.10	100.000	588	407	994	588	1	0.0	1061	51
contig02113	NW_012124125.1_cds_NP_001295731.1_4652	99.548	221	1	221	273	492	3.51e-108	391	61	Jcr4S22203.10	100.000	199	1	199	102	300	7.48e-99	360	55
contig02114	NW_012124225.1_cds_XP_012072387.1_11401	100.000	833	331	1163	837	5	0.0	1503	62	Jcr4S01040.60	99.879	828	331	1158	828	1	0.0	1489	62
contig02115	NW_012124095.1_cds_XP_012089450.1_2945	100.000	909	56	964	1947	1039	0.0	1640	94	Jcr4S08787.20	100.000	720	56	775	1776	1057	0.0	1299	75
contig02116	NW_012124275.1_cds_XP_012073720.1_12771	100.000	1083	63	1145	1083	1	0.0	1954	89	Jcr4S00004.100	100.000	1083	63	1145	1083	1	0.0	1954	89
contig02117	NW_012124854.1_cds_XP_012087351.1_26690	100.000	1009	117	1125	1206	198	0.0	1820	90	Jcr4S00043.160	100.000	1009	117	1125	1017	9	0.0	1820	90
contig02118											Jcr4S10229.10	82.927	41	2	42	424	463	0.012	40.1	28
contig02119											Jcr4S00105.140	100.000	191	386	576	1	191	2.72e-94	345	33
contig02120	NW_012124345.1_cds_XP_012075289.1_14353	99.836	611	430	1039	2202	1592	0.0	1095	59	Jcr4S09659.30	99.829	586	430	1015	2232	1647	0.0	1053	56
contig02123	NW_012124558.1_cds_XP_012081265.1_20407	100.000	382	382	763	2169	1788	0.0	690	50	Jcr4S06475.10	99.719	356	408	763	2056	1701	0.0	638	47
contig02124	NW_012125517.1_cds_XP_012091605.1_31014	100.000	746	376	1121	828	83	0.0	1346	67	Jcr4S00424.130	99.744	390	732	1121	472	83	0.0	700	35
contig02125	NW_012125302.1_cds_XP_012090360.1_29757	100.000	159	1	159	883	1041	2.09e-77	288	63	Jcr4S00872.30	100.000	159	1	159	529	687	2.65e-77	288	63
contig02127	NW_012124075.1_cds_XP_012073343.1_1222	100.000	232	257	488	372	141	9.97e-117	419	48	Jcr4S05508.10	98.742	159	332	488	299	141	4.13e-72	271	32
contig02128	NW_012124487.1_cds_XP_012080383.1_19582	100.000	838	1	838	27	864	0.0	1512	80	Jcr4S00868.50	95.000	880	1	838	27	906	0.0	1423	80
contig02130	NW_012124095.1_cds_XP_012087559.1_2674	100.000	494	1	494	494	1	0.0	892	67	Jcr4S01105.30	100.000	152	1	152	152	1	5.18e-73	275	21
contig02131	NW_012125517.1_cds_XP_012092319.1_31859	100.000	148	183	330	1	148	2.63e-71	268	45	Jcr4S00036.210	100.000	148	183	330	1	148	3.30e-71	268	45
contig02132	NW_012124437.1_cds_XP_012078604.1_17717	99.880	1665	384	2048	1665	1	0.0	2994	77	Jcr4U28988.10	95.273	1100	384	1483	1055	1	0.0	1786	51
contig02133	NW_012124173.1_cds_XP_012067885.1_6873	99.904	1045	188	1232	2061	1018	0.0	1877	85	Jcr4S01223.20	99.904	1045	188	1232	2061	1018	0.0	1877	85
contig02134	NW_012124616.1_cds_XP_012082496.1_21635	100.000	829	400	1228	1470	642	0.0	1496	68	Jcr4S02479.40	100.000	829	400	1228	1998	1170	0.0	1496	68
contig02135	NW_012124637.1_cds_XP_012082878.1_22000	100.000	129	1	129	129	1	4.58e-61	233	46	Jcr4S00788.50	100.000	129	1	129	129	1	5.79e-61	233	46
contig02136	NW_012124637.1_cds_XP_012082878.1_22000	100.000	320	398	717	582	263	2.52e-164	578	45	Jcr4S00788.40	100.000	317	401	717	318	2	1.35e-162	572	44
contig02137	NW_012124337.1_cds_XP_012074854.1_13915	100.000	747	1	747	1821	1075	0.0	1348	100	Jcr4S08487.10	100.000	543	1	543	1446	904	0.0	980	73
contig02138	NW_012124236.1_cds_XP_012072667.1_11663	100.000	909	85	993	1	909	0.0	1640	72	Jcr4S00275.50	100.000	909	85	993	1	909	0.0	1640	72
contig02139	NW_012124992.1_cds_XP_012088236.1_27568	100.000	443	1	443	443	1	0.0	800	86	Jcr4S00148.70	100.000	443	1	443	443	1	0.0	800	86
contig02140	NW_012125068.1_cds_XP_012089253.1_28669	100.000	981	373	1353	981	1	0.0	1770	69	Jcr4S01086.60	98.494	996	373	1353	996	1	0.0	1738	69
contig02141	NW_012124448.1_cds_XP_012079279.1_18467	100.000	582	6	587	1	582	0.0	1050	67	Jcr4S08408.10	100.000	582	6	587	1	582	0.0	1050	67
contig02142	NW_012124717.1_cds_XP_012084713.1_23872	100.000	579	272	850	579	1	0.0	1045	65	Jcr4S00855.90	100.000	579	272	850	579	1	0.0	1045	65
contig02143	NW_012124225.1_cds_XP_012072256.1_11268	100.000	929	1	929	1402	474	0.0	1676	100	Jcr4S00445.20	99.354	929	1	929	1396	474	0.0	1650	100
contig02144	NW_012124225.1_cds_XP_012072256.1_11268	100.000	249	395	643	1785	1537	7.87e-126	450	39	Jcr4S00445.20	99.197	249	395	643	1779	1531	5.15e-123	441	39
contig02145	NW_012124191.1_cds_XP_012070020.1_8990	100.000	753	128	880	753	1	0.0	1359	81	Jcr4S00781.30	100.000	753	128	880	753	1	0.0	1359	81
contig02146	NW_012124173.1_cds_XP_012067678.1_6639	100.000	474	146	619	1	474	0.0	856	57	Jcr4S00745.50	92.097	620	6	619	21	597	0.0	915	73
contig02147	NW_012125068.1_cds_XP_012089149.1_28568	100.000	1542	1	1542	1542	1	0.0	2782	92	Jcr4S05584.20	100.000	1542	1	1542	1542	1	0.0	2782	92
contig02148	NW_012124748.1_cds_XP_012085072.1_24221	100.000	672	33	704	672	1	0.0	1213	74	Jcr4S00539.80	99.094	331	375	704	331	1	1.17e-164	581	36
contig02149	NW_012125517.1_cds_XP_012091621.1_31032	100.000	315	76	390	1	315	1.52e-161	569	38	Jcr4S00706.100	100.000	311	76	386	1	311	2.85e-159	562	37
contig02150	NW_012124448.1_cds_XP_012079249.1_18431	100.000	884	149	1032	1695	812	0.0	1595	86	Jcr4S03025.10	100.000	884	149	1032	1254	371	0.0	1595	86
contig02151	NW_012124708.1_cds_XP_020538852.1_23804	100.000	1142	1	1142	662	1803	0.0	2060	76	Jcr4S02878.10	100.000	1142	1	1142	662	1803	0.0	2060	76
contig02152	NW_012125302.1_cds_XP_012090128.1_29490	100.000	687	292	978	687	1	0.0	1240	62	Jcr4S00001.90	100.000	596	383	978	596	1	0.0	1076	54
contig02153	NW_012124182.1_cds_XP_012069106.1_8119	100.000	999	201	1199	999	1	0.0	1802	74	Jcr4S19208.30	100.000	744	456	1199	744	1	0.0	1342	55
contig02154	NW_012124153.1_cds_XP_012066635.1_5512	100.000	1005	52	1056	1005	1	0.0	1813	90	Jcr4S04091.30	99.833	600	457	1056	600	1	0.0	1078	54
contig02155	NW_012124173.1_cds_XP_012068391.1_7226	100.000	21	249	269	2200	2220	0.037	39.2	4	Jcr4S07364.10	100.000	21	249	269	1924	1944	0.046	39.2	4
contig02156											Jcr4U38896.10	100.000	423	802	1224	538	116	0.0	764	34
contig02157	NW_012124074.1_cds_XP_012071186.1_988	99.539	217	1	216	508	292	2.96e-106	384	100	Jcr4S00205.110	99.539	217	1	216	508	292	3.74e-106	384	100
contig02158	NW_012124095.1_cds_XP_012089747.1_2977	100.000	816	4	819	2107	2922	0.0	1472	73	Jcr4S00798.20	100.000	737	83	819	1628	2364	0.0	1330	66
contig02159	NW_012124748.1_cds_XP_012085795.1_25100	100.000	619	1	619	885	267	0.0	1117	100	Jcr4S07899.10	90.024	421	241	619	699	279	6.86e-172	604	61
contig02160	NW_012124337.1_cds_XP_012074964.1_14040	100.000	662	1	662	700	39	0.0	1195	100	Jcr4S04248.40	100.000	360	1	360	634	275	0.0	650	54
contig02161	NW_012124637.1_cds_XP_012083168.1_22317	99.742	387	166	552	2244	1858	0.0	694	70	Jcr4S05126.30	99.742	387	166	552	2097	1711	0.0	694	70
contig02162	NW_012124497.1_cds_XP_012080744.1_19914	100.000	414	201	614	1	414	0.0	747	67	Jcr4S03002.10	100.000	414	201	614	1	414	0.0	747	67
contig02163	NW_012124270.1_cds_XP_012073090.1_12073	100.000	1221	291	1511	1221	1	0.0	2203	76	Jcr4S03019.60	100.000	1221	291	1511	1221	1	0.0	2203	76
contig02164	NW_012124153.1_cds_XP_020533292.1_5528	99.913	1145	38	1181	1	1145	0.0	2058	97	Jcr4S05396.10	99.913	1145	38	1181	1	1145	0.0	2058	97
contig02165	NW_012124082.1_cds_NP_001306855.1_1795	100.000	1167	169	1335	1167	1	0.0	2105	80	Jcr4S04735.20	100.000	1104	169	1272	1104	1	0.0	1992	75
contig02166	NW_012124448.1_cds_XP_012079519.1_18715	100.000	1143	203	1345	1143	1	0.0	2062	75	Jcr4S02287.50	100.000	1044	302	1345	1044	1	0.0	1884	68
contig02167	NW_012124202.1_cds_XP_012070362.1_9348	99.687	639	1	639	739	102	0.0	1141	100	Jcr4S05714.10	99.687	639	1	639	739	102	0.0	1141	100
contig02168	NW_012124637.1_cds_XP_012083134.1_22285	100.000	405	156	560	405	1	0.0	731	57	Jcr4S02546.40	100.000	405	156	560	405	1	0.0	731	57
contig02169	NW_012124202.1_cds_XP_012070335.1_9316	100.000	852	284	1135	852	1	0.0	1537	72	Jcr4S08878.10	95.017	582	554	1135	555	1	0.0	935	49
contig02171	NW_012124141.1_cds_XP_012066178.1_5067	100.000	606	91	696	1	606	0.0	1094	54	Jcr4S25660.30	100.000	583	91	673	1	583	0.0	1052	52
contig02172	NW_012124649.1_cds_XP_012084204.1_23416	100.000	440	1	440	614	175	0.0	794	100	Jcr4S00025.60	92.437	476	1	440	650	175	0.0	725	100
contig02173	NW_012124649.1_cds_XP_012083970.1_23159	100.000	208	1	208	234	441	8.62e-104	376	52	Jcr4S00616.110	100.000	208	1	208	186	393	1.09e-103	376	52
contig02174	NW_012124487.1_cds_XP_012080355.1_19539	100.000	460	1	460	744	1203	0.0	830	100	Jcr4S05019.30	100.000	460	1	460	744	1203	0.0	830	100
contig02175	NW_012124382.1_cds_XP_012076051.1_15123	87.500	32	120	151	299	330	0.004	41.0	17	Jcr4S09260.10	87.500	32	120	151	299	330	0.004	41.0	17
contig02176	NW_012124275.1_cds_XP_012073509.1_12515	100.000	211	255	465	1023	813	2.38e-105	381	45	Jcr4S04571.20	100.000	211	255	465	1023	813	3.01e-105	381	45
contig02177	NW_012124064.1_cds_XP_012066126.1_519	100.000	522	207	728	1	522	0.0	942	72	Jcr4S03626.20	100.000	522	207	728	1	522	0.0	942	72
contig02178	NW_012125034.1_cds_XP_012088580.1_27931	100.000	261	368	628	261	1	3.39e-132	471	29	Jcr4S06332.20	100.000	261	368	628	261	1	4.28e-132	471	29
contig02179	NW_012124637.1_cds_XP_012083108.1_22261	100.000	237	107	343	1	237	2.63e-119	428	36	Jcr4S00312.20	100.000	237	107	343	1	237	3.32e-119	428	36
contig02180											Jcr4S01030.100	100.000	80	54	133	1887	1808	1.98e-34	145	32
contig02181	NW_012125068.1_cds_XP_012088919.1_28312	100.000	609	356	964	609	1	0.0	1099	58	Jcr4S01732.130	100.000	605	360	964	605	1	0.0	1092	58
contig02183	NW_012124191.1_cds_XP_012069981.1_8950	100.000	657	297	953	753	97	0.0	1186	69	Jcr4S00561.40	100.000	657	297	953	753	97	0.0	1186	69
contig02184	NW_012124848.1_cds_XP_012086709.1_26005	100.000	1047	320	1366	1047	1	0.0	1889	60	Jcr4S04988.40	100.000	814	320	1133	814	1	0.0	1469	47
contig02185	NW_012124606.1_cds_XP_012081986.1_21131	99.770	434	141	574	662	230	0.0	775	76	Jcr4S01903.40	99.770	434	141	574	662	230	0.0	775	76
contig02186	NW_012125517.1_cds_XP_012091481.1_30869	100.000	266	1	266	266	1	3.76e-135	480	51	Jcr4S00105.150	100.000	266	1	266	266	1	4.75e-135	480	51
contig02187	NW_012125517.1_cds_XP_012091481.1_30869	100.000	255	1	255	544	798	5.03e-129	461	35	Jcr4S00105.150	98.644	295	1	295	589	879	1.15e-144	514	40
contig02188	NW_012124415.1_cds_XP_012077858.1_16958	99.902	1016	1	1015	1419	404	0.0	1825	100	Jcr4S08050.10	99.885	866	151	1015	1272	407	0.0	1554	85
contig02189											Jcr4S08266.40	100.000	465	52	516	1	465	0.0	839	74
contig02190	NW_012124487.1_cds_XP_012079869.1_18984	100.000	1236	333	1568	1671	436	0.0	2230	79	Jcr4S05049.30	99.919	1236	333	1568	1596	361	0.0	2225	79
contig02191	NW_012125517.1_cds_XP_012091746.1_31170	100.000	653	1	653	653	1	0.0	1178	98	Jcr4S01303.40	100.000	653	1	653	653	1	0.0	1178	98
contig02192	NW_012124189.1_cds_XP_012069622.1_8618	100.000	405	5	409	1	405	0.0	731	55	Jcr4S00033.200	99.315	292	5	296	1	292	2.68e-146	518	40
contig02193	NW_012124487.1_cds_XP_012079850.1_18962	100.000	101	1	101	420	320	2.15e-46	183	100	Jcr4S00111.30	100.000	101	1	101	459	359	2.72e-46	183	100
contig02194	NW_012124217.1_cds_XP_012071827.1_10849	100.000	340	67	406	675	336	2.34e-175	614	70	Jcr4S00182.120	100.000	340	67	406	531	192	2.96e-175	614	70
contig02195	NW_012124385.1_cds_XP_012076128.2_15188	100.000	516	16	531	558	43	0.0	931	96	Jcr4S17606.20	100.000	321	16	336	321	1	6.72e-165	580	60
contig02196	NW_012124182.1_cds_XP_012068869.1_7841	100.000	351	110	460	1	351	0.0	634	42	Jcr4S02532.40	100.000	241	110	350	1	241	2.83e-121	435	29
contig02197	NW_012124637.1_cds_XP_012082769.1_21889	100.000	1041	119	1159	1	1041	0.0	1878	77	Jcr4S00202.90	100.000	1041	119	1159	1	1041	0.0	1878	77
contig02198	NW_012124318.1_cds_XP_012074528.1_13561	100.000	750	435	1184	1	750	0.0	1353	56	Jcr4S01179.60	100.000	404	435	838	1	404	0.0	729	30
contig02199	NW_012124202.1_cds_XP_020534385.1_9356	100.000	158	504	661	1471	1314	2.05e-76	286	24	Jcr4S17612.20	100.000	158	504	661	1561	1404	2.58e-76	286	24
contig02200	NW_012124202.1_cds_XP_020534385.1_9356	100.000	158	21	178	1471	1628	4.93e-77	286	89	Jcr4S17612.20	100.000	158	21	178	1561	1718	6.18e-77	286	89
contig02201	NW_012124202.1_cds_XP_020534382.1_9197	100.000	1035	247	1281	1035	1	0.0	1867	80	Jcr4S03659.10	100.000	1035	247	1281	1035	1	0.0	1867	80
contig02202											Jcr4U31048.10	78.182	55	13	66	131	184	0.025	39.2	19
contig02203	NW_012125415.1_cds_XP_012090956.1_30301	99.603	252	258	508	1926	1675	7.48e-125	447	49	Jcr4S01774.60	99.371	159	351	508	2052	1894	2.90e-74	279	31
contig02204	NW_012124173.1_cds_XP_012068075.1_7074	100.000	1005	381	1385	1551	547	0.0	1813	73	Jcr4S04049.10	92.033	1092	381	1385	1092	1	0.0	1643	73
contig02205	NW_012124394.1_cds_XP_012077184.1_16314	100.000	571	210	780	723	153	0.0	1031	73	Jcr4S01101.50	99.825	571	210	780	723	153	0.0	1026	73
contig02206	NW_012124138.1_cds_XP_012066092.1_4991	99.799	497	53	548	1386	890	0.0	889	91	Jcr4S16360.10	99.799	497	53	548	1386	890	0.0	889	91
contig02207	NW_012124346.1_cds_XP_012075385.1_14420	100.000	294	1	294	294	1	1.65e-150	531	79	Jcr4S09997.20	100.000	294	1	294	294	1	2.08e-150	531	79
contig02208	NW_012124848.1_cds_XP_012086925.1_26260	96.346	301	1	301	389	91	1.15e-138	491	100	Jcr4S08026.20	100.000	239	1	239	239	1	1.19e-120	432	79
contig02209	NW_012124848.1_cds_XP_012086927.1_26259	99.720	357	298	654	693	337	0.0	640	55	Jcr4S04161.10	98.880	357	298	654	483	127	6.37e-179	627	55
contig02210	NW_012125302.1_cds_XP_012090083.1_29440	100.000	535	1	535	3480	4014	0.0	966	69	Jcr4S00193.50	100.000	535	1	535	4644	5178	0.0	966	69
contig02211	NW_012124394.1_cds_XP_012077443.1_16603	100.000	946	1	946	946	1	0.0	1707	93	Jcr4S11652.20	100.000	928	1	928	928	1	0.0	1674	91
contig02212	NW_012124394.1_cds_XP_012077443.1_16603	100.000	300	384	683	1365	1066	1.73e-153	542	44	Jcr4S11652.20	83.754	357	384	683	1404	1048	2.65e-114	412	44
contig02213	NW_012124153.1_cds_XP_012066646.1_5523	99.864	736	1	736	1767	1033	0.0	1320	99	Jcr4S03959.40	94.043	705	36	736	1978	1285	0.0	1056	95
contig02214	NW_012125517.1_cds_XP_012092319.1_31859	100.000	193	1	193	1051	859	5.37e-96	349	100	Jcr4S00036.210	100.000	193	1	193	1027	835	6.79e-96	349	100
contig02215	NW_012124106.1_cds_XP_012093146.1_3255	99.699	664	1	664	715	52	0.0	1189	95	Jcr4S01709.20	100.000	364	271	634	364	1	0.0	657	52
contig02216	NW_012124074.1_cds_XP_012071478.1_1027	100.000	393	164	556	393	1	0.0	710	64	Jcr4S00552.160	100.000	393	164	556	393	1	0.0	710	64
contig02217	NW_012125068.1_cds_XP_012089077.1_28475	100.000	1032	32	1063	1	1032	0.0	1862	85	Jcr4S00099.40	99.320	882	182	1063	1	876	0.0	1565	73
contig02218	NW_012124357.1_cds_XP_012075664.1_14726	100.000	318	72	389	1	318	2.93e-163	574	46	Jcr4S00072.120	99.681	313	75	386	1	313	9.91e-158	557	46
contig02219	NW_012124236.1_cds_XP_012072661.1_11658	100.000	975	417	1391	1	975	0.0	1759	69	Jcr4S00275.100	95.623	891	501	1391	1	852	0.0	1462	63
contig02221	NW_012124182.1_cds_XP_020533924.1_7815	83.505	97	140	236	672	576	1.29e-21	104	16	Jcr4S00167.60	100.000	104	329	432	811	708	5.00e-47	188	17
contig02222	NW_012124554.1_cds_XP_020537819.1_20278	100.000	932	173	1104	942	11	0.0	1682	73	Jcr4S02102.50	100.000	507	575	1081	507	1	0.0	915	40
contig02223	NW_012125302.1_cds_XP_012090327.1_29712	99.711	346	343	687	1038	693	9.59e-176	617	50	Jcr4S02872.30	98.895	181	509	687	786	606	6.72e-84	311	26
contig02224	NW_012124172.1_cds_XP_012067356.1_6341	100.000	627	86	712	1	627	0.0	1131	71	Jcr4S00191.30	100.000	615	86	700	1	615	0.0	1110	69
contig02225											Jcr4S04794.20	98.504	401	1	401	401	1	0.0	697	68
contig02226	NW_012124487.1_cds_XP_012079903.1_19029	100.000	810	172	981	1	810	0.0	1462	79	Jcr4S00100.50	100.000	493	489	981	177	669	0.0	890	48
contig02227	NW_012124217.1_cds_XP_012071752.1_10775	100.000	180	1	180	18	197	5.69e-89	325	100	Jcr4S05038.20	100.000	180	1	180	18	197	7.14e-89	325	100
contig02228	NW_012124138.1_cds_XP_012066100.1_5001	100.000	262	107	368	1	262	3.83e-133	473	71	Jcr4S00532.40	96.947	262	107	368	1	262	2.34e-124	444	71
contig02229	NW_012124536.1_cds_XP_012081014.1_20169	100.000	307	4	310	448	754	1.18e-157	554	99	Jcr4S06489.10	100.000	307	4	310	448	754	1.50e-157	554	99
contig02231	NW_012124536.1_cds_XP_012081014.1_20169	100.000	815	1	815	755	1569	0.0	1471	89	Jcr4S06489.10	100.000	815	1	815	755	1569	0.0	1471	89
contig02232	NW_012124346.1_cds_XP_012075412.1_14450	100.000	1188	62	1249	1	1188	0.0	2143	79	Jcr4S00703.30	96.739	552	482	1015	490	1041	0.0	927	35
contig02233	NW_012124125.1_cds_XP_012065754.1_4655	100.000	395	104	498	417	23	0.0	713	79	Jcr4S06068.40	100.000	395	104	498	417	23	0.0	713	79
contig02234	NW_012125517.1_cds_XP_012091414.1_30787	80.488	41	277	317	175	215	0.036	39.2	8
contig02236	NW_012124487.1_cds_XP_012079937.1_19062	100.000	573	114	686	573	1	0.0	1034	76	Jcr4S01104.50	97.949	585	114	686	585	1	0.0	999	76
contig02238	NW_012124270.1_cds_XP_012073185.1_12191	100.000	356	204	559	1	356	0.0	643	64	Jcr4S03109.60	99.717	353	208	559	7	359	1.55e-179	629	63
contig02239	NW_012125517.1_cds_XP_012091975.2_31443	100.000	479	1	479	479	1	0.0	865	74	Jcr4S00686.130	100.000	479	1	479	479	1	0.0	865	74
contig02240	NW_012125068.1_cds_XP_012089094.1_28496	99.055	529	1	526	960	432	0.0	922	100	Jcr4S00637.90	98.868	530	1	526	586	57	0.0	916	100
contig02241	NW_012124193.1_cds_XP_012070167.1_9128	100.000	484	230	713	1	484	0.0	874	68	Jcr4S12055.10	100.000	483	230	712	1	483	0.0	872	68
contig02243	NW_012124142.1_cds_XP_012066424.1_5313	100.000	281	1	281	281	1	2.12e-143	508	67	Jcr4S20593.10	100.000	281	1	281	281	1	2.67e-143	508	67
contig02244	NW_012124394.1_cds_XP_012077232.1_16371	100.000	103	1	103	103	1	2.53e-47	187	77	Jcr4S02294.50	100.000	103	1	103	103	1	3.20e-47	187	77
contig02245	NW_012124394.1_cds_XP_012077482.1_16658	100.000	1171	5	1175	1989	3159	0.0	2113	92	Jcr4S00189.20	100.000	665	511	1175	2276	2940	0.0	1200	52
contig02246	NW_012124487.1_cds_XP_012080409.1_19610	100.000	1417	60	1476	1	1417	0.0	2556	96	Jcr4S05605.20	99.929	1417	60	1476	1	1417	0.0	2552	96
contig02247	NW_012124649.1_cds_XP_012084018.1_23211	100.000	411	243	653	411	1	0.0	742	41	Jcr4S00715.70	100.000	411	243	653	411	1	0.0	742	41
contig02248	NW_012124077.1_cds_XP_012074595.1_1329	100.000	1884	339	2222	1884	1	0.0	3398	80	Jcr4S01685.20	98.411	755	1480	2222	755	1	0.0	1315	32
contig02249	NW_012124717.1_cds_XP_012084833.1_23997	100.000	1410	215	1624	1410	1	0.0	2544	84	Jcr4S00760.100	100.000	1410	215	1624	1410	1	0.0	2544	84
contig02250	NW_012124966.1_cds_XP_012087975.1_27328	100.000	87	304	390	492	406	4.08e-38	158	22	Jcr4S03200.10	100.000	87	304	390	525	439	5.16e-38	158	22
contig02251	NW_012124616.1_cds_XP_012082369.1_21500	100.000	858	98	955	1	858	0.0	1548	59	Jcr4S14092.30	100.000	858	98	955	1	858	0.0	1548	59
contig02252	NW_012124143.1_cds_XP_012066497.1_5408	100.000	471	150	620	471	1	0.0	850	65	Jcr4S08431.20	99.755	408	213	620	408	1	0.0	732	56
contig02253	NW_012125517.1_cds_XP_012091582.1_30982	99.287	701	1	696	588	1288	0.0	1242	100	Jcr4S01324.20	99.220	641	61	696	699	1339	0.0	1134	91
contig02254	NW_012124175.1_cds_XP_012068431.1_7376	100.000	216	262	477	1830	1615	4.72e-108	390	45	Jcr4S02635.20	100.000	216	262	477	1830	1615	5.97e-108	390	45
contig02255	NW_012125415.1_cds_XP_012090994.1_30341	98.400	1250	240	1487	1365	134	0.0	2169	84	Jcr4S00677.20	96.912	680	810	1487	795	134	0.0	1137	46
contig02256	NW_012124854.1_cds_XP_012087454.1_26683	99.823	565	1	565	1838	1275	0.0	1012	100	Jcr4S00049.20	99.823	565	1	565	1799	1236	0.0	1012	100
contig02257	NW_012124111.1_cds_XP_012064862.1_3735	100.000	450	399	848	450	1	0.0	812	47	Jcr4S00603.60	96.133	724	125	848	696	1	0.0	1201	76
contig02258	NW_012124074.1_cds_XP_020534694.1_818	99.837	615	112	726	1149	535	0.0	1105	85	Jcr4S12796.10	100.000	600	112	711	600	1	0.0	1083	83
contig02259	NW_012124111.1_cds_XP_012065004.1_3918	100.000	533	293	825	1044	512	0.0	962	65	Jcr4S02433.20	99.812	533	293	825	1041	509	0.0	957	65
contig02260	NW_012124189.1_cds_XP_012069531.1_8517	100.000	1278	85	1362	1278	1	0.0	2305	89	Jcr4S00374.100	100.000	1143	85	1227	1143	1	0.0	2062	80
contig02261	NW_012125302.1_cds_XP_012089963.2_29307	100.000	567	164	730	610	1176	0.0	1023	58	Jcr4S05484.20	100.000	577	154	730	1581	2157	0.0	1041	59
contig02262	NW_012124141.1_cds_XP_012066237.1_5133	100.000	1620	88	1707	1	1620	0.0	2922	85	Jcr4S00518.60	100.000	1253	455	1707	734	1986	0.0	2260	66
contig02263	NW_012124182.1_cds_XP_012068842.1_7811	100.000	188	1	188	188	1	7.87e-93	340	38	Jcr4S00167.80	100.000	188	1	188	188	1	9.95e-93	340	38
contig02264	NW_012124708.1_cds_XP_012084634.1_23805	100.000	1184	445	1628	1770	587	0.0	2136	73	Jcr4S03566.10	100.000	1184	445	1628	1770	587	0.0	2136	73
contig02265	NW_012124172.1_cds_XP_012067481.1_6483	100.000	183	1	183	313	495	3.42e-90	331	43	Jcr4S00367.110	100.000	183	1	183	313	495	4.33e-90	331	43
contig02266	NW_012124172.1_cds_XP_012067481.1_6483	100.000	244	283	526	1	244	3.30e-123	441	46	Jcr4S00367.110	100.000	244	283	526	1	244	4.17e-123	441	46
contig02267	NW_012124210.1_cds_XP_012071328.1_10337	100.000	645	91	735	1	645	0.0	1164	61	Jcr4S05083.20	100.000	566	91	656	1	566	0.0	1021	53
contig02268	NW_012124637.1_cds_XP_012083010.1_22141	100.000	1391	4	1394	1101	2491	0.0	2509	99	Jcr4S01415.60	100.000	1391	4	1394	1014	2404	0.0	2509	99
contig02269	NW_012124450.1_cds_XP_012079607.1_18744	71.354	192	303	494	212	21	5.26e-20	99.6	32	Jcr4S03960.10	71.354	192	303	494	212	21	6.64e-20	99.6	32
contig02270	NW_012124394.1_cds_XP_012077383.1_16544	99.602	503	52	553	990	489	0.0	892	67	Jcr4S09713.10	99.602	503	52	553	699	198	0.0	892	67
contig02271	NW_012124111.1_cds_XP_012064775.1_3620	99.810	1055	49	1103	2298	1245	0.0	1891	95	Jcr4S00580.20	90.209	1103	49	1103	2343	1242	0.0	1529	95
contig02272	NW_012124487.1_cds_XP_012080368.1_19561	100.000	976	1	976	5334	6309	0.0	1761	75	Jcr4S07652.30	98.980	294	592	885	240	531	5.85e-145	515	23
contig02273	NW_012124080.1_cds_XP_012075870.1_1451	100.000	373	254	626	1	373	0.0	673	60	Jcr4S01062.80	100.000	373	254	626	1	373	0.0	673	60
contig02275	NW_012124239.1_cds_XP_012072714.1_11700	100.000	453	1	453	453	1	0.0	818	75	Jcr4S01087.30	100.000	249	205	453	249	1	9.27e-126	450	41
contig02276	NW_012124061.1_cds_XP_012091103.1_273	100.000	951	90	1040	1	951	0.0	1716	75	Jcr4S00388.30	100.000	951	90	1040	1	951	0.0	1716	75
contig02277	NW_012124496.1_cds_XP_020537663.1_19787	100.000	599	1	599	599	1	0.0	1081	91	Jcr4S04000.30	100.000	599	1	599	599	1	0.0	1081	91
contig02278	NW_012124394.1_cds_XP_012077224.1_16360	100.000	431	112	542	480	50	0.0	778	80	Jcr4S00560.70	100.000	431	112	542	480	50	0.0	778	80
contig02279	NW_012124191.1_cds_XP_012070025.1_8996	99.654	289	347	635	1	289	6.37e-146	517	46	Jcr4S00571.20	99.623	265	371	635	1	265	8.60e-133	474	42
contig02280	NW_012124748.1_cds_NP_001292943.1_25096	100.000	393	311	703	393	1	0.0	710	51	Jcr4S01232.120	100.000	393	311	703	393	1	0.0	710	51
contig02281	NW_012124467.1_cds_XP_012079722.1_18874	100.000	555	409	963	1	555	0.0	1002	48	Jcr4S06436.20	100.000	239	557	795	344	582	4.93e-120	432	20
contig02282	NW_012125517.1_cds_XP_012092004.1_31476	100.000	980	183	1162	1737	758	0.0	1768	84	Jcr4S00575.20	100.000	980	183	1162	1560	581	0.0	1768	84
contig02283	NW_012125517.1_cds_XP_012092234.1_31766	100.000	713	3	715	1222	1934	0.0	1287	99	Jcr4S00574.70	100.000	342	3	344	1222	1563	3.61e-176	618	48
contig02284	NW_012125265.1_cds_XP_012089933.1_29276	99.883	852	3	854	178	1029	0.0	1533	72	Jcr4S13951.20	100.000	378	477	854	16	393	0.0	682	32
contig02285	NW_012124649.1_cds_XP_012084194.1_23406	100.000	810	364	1173	810	1	0.0	1462	49	Jcr4S00025.150	99.265	816	364	1173	816	1	0.0	1442	49
contig02286	NW_012124554.1_cds_XP_012081226.1_20395	100.000	771	428	1198	771	1	0.0	1391	60	Jcr4S03042.10	89.809	471	618	1083	446	1	0.0	638	36
contig02287	NW_012124106.1_cds_XP_012093091.1_3194	100.000	357	1	357	289	645	0.0	645	56	Jcr4S00880.100	87.603	242	146	357	368	609	5.07e-85	315	34
contig02288	NW_012124106.1_cds_XP_012093091.1_3194	100.000	215	1	215	215	1	1.06e-107	389	68	Jcr4S00880.100	100.000	215	1	215	215	1	1.33e-107	389	68
contig02289	NW_012124717.1_cds_XP_012084760.1_23920	99.180	854	1	854	336	1182	0.0	1511	78	Jcr4S00128.130	99.180	854	1	854	594	1440	0.0	1511	78
contig02291	NW_012125415.1_cds_XP_012090945.1_30286	100.000	375	194	568	1	375	0.0	677	49	Jcr4S00139.100	100.000	375	194	568	1	375	0.0	677	49
contig02292	NW_012124436.1_cds_XP_012078591.1_17714	100.000	1284	177	1460	1284	1	0.0	2316	85	Jcr4S07450.10	100.000	1029	432	1460	1029	1	0.0	1856	68
contig02293	NW_012124225.1_cds_XP_012072221.1_11236	99.651	1433	1	1433	68	1497	0.0	2552	89	Jcr4S01351.80	95.667	900	534	1433	1	861	0.0	1479	56
contig02294	NW_012124346.1_cds_XP_020535996.1_14493	94.032	754	23	760	754	1	0.0	1159	82	Jcr4S09216.10	99.728	736	26	760	736	1	0.0	1315	82
contig02295	NW_012124064.1_cds_XP_012065311.1_389	100.000	1203	465	1667	1203	1	0.0	2170	69	Jcr4S08232.10	98.653	891	768	1658	1130	252	0.0	1560	51
contig02297	NW_012125068.1_cds_XP_012089060.1_28459	100.000	143	1	143	2537	2679	1.26e-68	259	47	Jcr4S00818.110	100.000	143	1	143	2471	2613	1.59e-68	259	47
contig02298	NW_012124456.1_cds_XP_012079644.1_18776	100.000	341	305	645	1038	698	8.98e-176	616	53	Jcr4S02806.20	77.640	161	483	643	932	772	4.26e-29	129	25
contig02299	NW_012124456.1_cds_XP_012079644.1_18776	100.000	178	1	178	178	1	2.02e-87	322	37	Jcr4S02257.30	100.000	178	1	178	178	1	2.55e-87	322	37
[truncated: 15,504 more rows]
