# Supplementary material for: Gene expression profiling identifies pathways involved in seed maturation of Jatropha curcas
Source: BMC Genomics. 2020 Apr 9;21:290. doi: 10.1186/s12864-020-6666-1 (PMC7146973; doi:10.1186/s12864-020-6666-1)
Supplement: Supplementary file 12 — Additional file 12: Table S2. GO classification of annotated transcripts of whole seed transcript sequencing data. Results are summarized for three main GO categories (BP, MF, and CC). [file 12864_2020_6666_MOESM12_ESM.xlsx]

## Sheet: Table_S2
Table S2. GO classification of annotated transcripts of whole seed transcript sequencing data. Results are summarized for three main GO categories (BP, MF, CC).
Biological process			Molecular function			Cellular componenet
GO ID	#seqs	GO description	GO ID	#seqs	GO description	GO ID	#seqs	GO description
GO:0055114	987	oxidation-reduction process	GO:0005524	1257	ATP binding	GO:0005634	2759	nucleus
GO:0006355	597	regulation of transcription, DNA-dependent	GO:0008270	966	zinc ion binding	GO:0005886	1767	plasma membrane
GO:0046686	473	response to cadmium ion	GO:0003677	698	DNA binding	GO:0009507	1442	chloroplast
GO:0008150	452	biological_process	GO:0046872	536	metal ion binding	GO:0005739	1257	mitochondrion
GO:0009069	448	serine family amino acid metabolic process	GO:0005515	511	protein binding	GO:0005829	1054	cytosol
GO:0009651	403	response to salt stress	GO:0003676	479	nucleic acid binding	GO:0016021	854	integral to membrane
GO:0045449	361	regulation of transcription, DNA-dependent	GO:0003674	427	molecular_function	GO:0005737	819	cytoplasm
GO:0006468	347	protein phosphorylation	GO:0003700	382	sequence-specific DNA binding transcription factor activity	GO:0016020	655	membrane
GO:0006508	324	proteolysis	GO:0000166	372	nucleotide binding	GO:0005794	468	Golgi apparatus
GO:0016310	317	phosphorylation	GO:0003723	348	RNA binding	GO:0009570	437	chloroplast stroma
GO:0006118	300	electron transport	GO:0003735	265	structural constituent of ribosome	GO:0005730	400	nucleolus
GO:0006412	267	translation	GO:0016787	263	hydrolase activity	GO:0005576	370	extracellular region
GO:0009793	263	embryo development ending in seed dormancy	GO:0004674	259	protein serine/threonine kinase activity	GO:0009941	367	chloroplast envelope
GO:0042254	259	ribosome biogenesis	GO:0032440	223	2-alkenal reductase [NAD(P)] activity	GO:0005783	355	endoplasmic reticulum
GO:0009737	247	response to abscisic acid stimulus	GO:0009055	223	electron carrier activity	GO:0005773	345	vacuole
GO:0016567	228	protein ubiquitination	GO:0005525	215	GTP binding	GO:0005667	334	transcription factor complex
GO:0006457	213	protein folding	GO:0005506	210	iron ion binding	GO:0009506	316	plasmodesma
GO:0005985	207	sucrose metabolic process	GO:0016740	197	transferase activity	GO:0009536	264	plastid
GO:0008152	201	metabolic process	GO:0020037	173	heme binding	GO:0005840	263	ribosome
GO:0006094	200	gluconeogenesis	GO:0043565	172	sequence-specific DNA binding	GO:0005774	257	vacuolar membrane
GO:0006096	199	glycolysis	GO:0004842	172	ubiquitin-protein ligase activity	GO:0005618	256	cell wall
GO:0055085	198	transmembrane transport	GO:0005507	168	copper ion binding	GO:0048046	228	apoplast
GO:0009409	194	response to cold	GO:0016491	162	oxidoreductase activity	GO:0009535	221	chloroplast thylakoid membrane
GO:0005982	194	starch metabolic process	GO:0005509	160	calcium ion binding	GO:0016023	179	cytoplasmic membrane-bounded vesicle
GO:0042742	193	defense response to bacterium	GO:0016301	152	kinase activity	GO:0005777	161	peroxisome
GO:0006979	189	response to oxidative stress	GO:0003824	133	catalytic activity	GO:0005768	141	endosome
GO:0006950	179	response to stress	GO:0046983	131	protein dimerization activity	GO:0005802	133	trans-Golgi network
GO:0042967	169	acyl-carrier-protein biosynthetic process	GO:0003682	130	chromatin binding	GO:0009505	128	plant-type cell wall
GO:0045893	167	positive regulation of transcription, DNA-dependent	GO:0005488	125	binding	GO:0000785	106	chromatin
GO:0006144	166	purine nucleobase metabolic process	GO:0008168	120	methyltransferase activity	GO:0005622	100	intracellular
GO:0032259	164	methylation	GO:0003743	118	translation initiation factor activity	GO:0008287	86	protein serine/threonine phosphatase complex
GO:0006511	153	ubiquitin-dependent protein catabolic process	GO:0003924	109	GTPase activity	GO:0005575	85	cellular_component
GO:0006470	152	protein dephosphorylation	GO:0000287	104	magnesium ion binding	GO:0043231	81	intracellular membrane-bounded organelle
GO:0010228	148	vegetative to reproductive phase transition of meristem	GO:0016874	92	ligase activity	GO:0022625	79	cytosolic large ribosomal subunit
GO:0009414	147	response to water deprivation	GO:0030170	88	pyridoxal phosphate binding	GO:0080008	78	Cul4-RING ubiquitin ligase complex
GO:0019288	136	isopentenyl diphosphate biosynthetic process, methylerythritol 4-phosphate pathway	GO:0004672	86	protein kinase activity	GO:0022626	78	cytosolic ribosome
GO:0006098	136	pentose-phosphate shunt	GO:0008026	85	ATP-dependent helicase activity	GO:0030529	61	ribonucleoprotein complex
GO:0009611	133	response to wounding	GO:0004722	84	protein serine/threonine phosphatase activity	GO:0009579	60	thylakoid
GO:0016192	130	vesicle-mediated transport	GO:0005516	77	calmodulin binding	GO:0005789	59	endoplasmic reticulum membrane
GO:0009408	130	response to heat	GO:0008233	76	peptidase activity	GO:0005743	58	mitochondrial inner membrane
GO:0006944	127	membrane fusion	GO:0005215	75	transporter activity	GO:0005747	51	mitochondrial respiratory chain complex I
GO:0007165	125	signal transduction	GO:0050660	73	flavin adenine dinucleotide binding	GO:0044444	48	cytoplasmic part
GO:0006635	123	fatty acid beta-oxidation	GO:0051082	72	unfolded protein binding	GO:0005759	48	mitochondrial matrix
GO:0006364	123	rRNA processing	GO:0004252	72	serine-type endopeptidase activity	GO:0009534	47	chloroplast thylakoid
GO:0006351	122	transcription, DNA-dependent	GO:0016757	71	transferase activity, transferring glycosyl groups	GO:0022627	46	cytosolic small ribosomal subunit
GO:0048193	117	Golgi vesicle transport	GO:0004721	65	phosphoprotein phosphatase activity	GO:0009706	41	chloroplast inner membrane
GO:0050832	115	defense response to fungus	GO:0050662	64	coenzyme binding	GO:0009705	40	plant-type vacuole membrane
GO:0010027	113	thylakoid membrane organization	GO:0046982	64	protein heterodimerization activity	GO:0005834	39	heterotrimeric G-protein complex
GO:0006810	111	transport	GO:0004709	64	MAP kinase kinase kinase activity	GO:0000123	39	histone acetyltransferase complex
GO:0009909	108	regulation of flower development	GO:0003899	64	DNA-directed RNA polymerase activity	GO:0000151	38	ubiquitin ligase complex
GO:0006952	108	defense response	GO:0004715	63	non-membrane spanning protein tyrosine kinase activity	GO:0044424	37	intracellular part
GO:0006446	108	regulation of translational initiation	GO:0030246	62	carbohydrate binding	GO:0044464	35	cell part
GO:0006886	107	intracellular protein transport	GO:0042803	61	protein homodimerization activity	GO:0010287	35	plastoglobule
GO:0046486	106	glycerolipid metabolic process	GO:0050897	60	cobalt ion binding	GO:0009524	32	phragmoplast
GO:0009640	103	photomorphogenesis	GO:0042802	58	identical protein binding	GO:0042575	30	DNA polymerase complex
GO:0010200	102	response to chitin	GO:0003964	56	RNA-directed DNA polymerase activity	GO:0016459	30	myosin complex
GO:0009644	101	response to high light intensity	GO:0051287	54	NAD binding	GO:0009543	30	chloroplast thylakoid lumen
GO:0006206	101	pyrimidine nucleobase metabolic process	GO:0004553	54	hydrolase activity, hydrolyzing O-glycosyl compounds	GO:0005874	30	microtubule
GO:0051788	99	response to misfolded protein	GO:1901363	50	heterocyclic compound binding	GO:0005635	30	nuclear envelope
GO:0006633	99	fatty acid biosynthetic process	GO:0097159	50	organic cyclic compound binding	GO:0000502	30	proteasome complex
GO:0005975	98	carbohydrate metabolic process	GO:0019843	49	rRNA binding	GO:0010319	29	stromule
GO:0009813	96	flavonoid biosynthetic process	GO:0017111	49	nucleoside-triphosphatase activity	GO:0009707	26	chloroplast outer membrane
GO:0042542	95	response to hydrogen peroxide	GO:0015035	49	protein disulfide oxidoreductase activity	GO:0005835	26	fatty acid synthase complex
GO:0009744	95	response to sucrose stimulus	GO:0003755	49	peptidyl-prolyl cis-trans isomerase activity	GO:0000786	26	nucleosome
GO:0006623	95	protein targeting to vacuole	GO:0008565	48	protein transporter activity	GO:0005643	25	nuclear pore
GO:0019252	93	starch biosynthetic process	GO:0004190	47	aspartic-type endopeptidase activity	GO:0000139	25	Golgi membrane
GO:0009555	93	pollen development	GO:0003779	47	actin binding	GO:0005852	24	eukaryotic translation initiation factor 3 complex
GO:0009733	92	response to auxin stimulus	GO:0008234	46	cysteine-type peptidase activity	GO:0000325	24	plant-type vacuole
GO:0006184	92	GTP catabolic process	GO:0004497	46	monooxygenase activity	GO:0005819	23	spindle
GO:0051301	91	cell division	GO:0004386	46	helicase activity	GO:0000145	22	exocyst
GO:0009723	91	response to ethylene stimulus	GO:0008568	45	microtubule-severing ATPase activity	GO:0033290	21	eukaryotic 48S preinitiation complex
GO:0007030	91	Golgi organization	GO:0004683	45	calmodulin-dependent protein kinase activity	GO:0016607	21	nuclear speck
GO:0009853	88	photorespiration	GO:0004091	45	carboxylesterase activity	GO:0016592	21	mediator complex
GO:0080167	87	response to karrikin	GO:0016705	44	oxidoreductase activity, acting on paired donors, with incorporation or reduction of molecular oxygen	GO:0016282	21	eukaryotic 43S preinitiation complex
GO:0009407	87	toxin catabolic process	GO:0051539	42	4 iron, 4 sulfur cluster binding	GO:0031225	20	anchored to membrane
GO:0006200	87	ATP catabolic process	GO:0016887	42	ATPase activity	GO:0016529	20	sarcoplasmic reticulum
GO:0045454	86	cell redox homeostasis	GO:0016788	42	hydrolase activity, acting on ester bonds	GO:0009504	20	cell plate
GO:0006486	86	protein glycosylation	GO:0016702	42	oxidoreductase activity, acting on single donors with incorporation of molecular oxygen, incorporation of two atoms of oxygen	GO:0005856	20	cytoskeleton
GO:0030244	85	cellulose biosynthetic process	GO:0045735	41	nutrient reservoir activity	GO:0005795	20	Golgi stack
GO:0015976	85	carbon utilization	GO:0016597	41	amino acid binding	GO:0015934	19	large ribosomal subunit
GO:0009965	85	leaf morphogenesis	GO:0005198	41	structural molecule activity	GO:0046658	18	anchored to plasma membrane
GO:0015992	84	proton transport	GO:0004402	41	histone acetyltransferase activity	GO:0045298	18	tubulin complex
GO:0010363	84	regulation of plant-type hypersensitive response	GO:0004222	41	metalloendopeptidase activity	GO:0031969	18	chloroplast membrane
GO:0006281	84	DNA repair	GO:0003746	39	translation elongation factor activity	GO:0009508	18	plastid chromosome
GO:0009094	83	L-phenylalanine biosynthetic process	GO:0051536	38	iron-sulfur cluster binding	GO:0009365	18	protein histidine kinase complex
GO:0007178	83	transmembrane receptor protein serine/threonine kinase signaling pathway	GO:0016829	38	lyase activity	GO:0030131	17	clathrin adaptor complex
GO:0006571	83	tyrosine biosynthetic process	GO:0004601	37	peroxidase activity	GO:0019005	17	SCF ubiquitin ligase complex
GO:0015031	82	protein transport	GO:0043531	36	ADP binding	GO:0015935	17	small ribosomal subunit
GO:0009845	82	seed germination	GO:0019825	36	oxygen binding	GO:0009341	17	beta-galactosidase complex
GO:0000394	80	RNA splicing, via endonucleolytic cleavage and ligation	GO:0010181	36	FMN binding	GO:0005839	17	proteasome core complex
GO:0006396	79	RNA processing	GO:0008137	36	NADH dehydrogenase (ubiquinone) activity	GO:0043229	16	intracellular organelle
GO:0000162	79	tryptophan biosynthetic process	GO:0004712	36	protein serine/threonine/tyrosine kinase activity	GO:0005694	16	chromosome
GO:0006612	78	protein targeting to membrane	GO:0045552	35	dihydrokaempferol 4-reductase activity	GO:0005657	16	replication fork
GO:0035556	77	intracellular signal transduction	GO:0003684	35	damaged DNA binding	GO:0031977	15	thylakoid lumen
GO:0080129	76	proteasome core complex assembly	GO:0050661	34	NADP binding	GO:0030127	15	COPII vesicle coat
GO:0046777	76	protein autophosphorylation	GO:0003887	34	DNA-directed DNA polymerase activity	GO:0019898	15	extrinsic to membrane
GO:0009627	76	systemic acquired resistance	GO:0016772	33	transferase activity, transferring phosphorus-containing groups	GO:0008540	15	proteasome regulatory particle, base subcomplex
GO:0009220	76	pyrimidine ribonucleotide biosynthetic process	GO:0005351	33	sugar:hydrogen symporter activity	GO:0005788	15	endoplasmic reticulum lumen
GO:0007264	75	small GTPase mediated signal transduction	GO:0004871	33	signal transducer activity	GO:0000159	15	protein phosphatase type 2A complex
GO:0006560	75	proline metabolic process	GO:0051537	32	2 iron, 2 sulfur cluster binding	GO:0030125	14	clathrin vesicle coat
GO:0009738	74	abscisic acid mediated signaling pathway	GO:0047213	32	anthocyanidin 3-O-glucosyltransferase activity	GO:0008076	14	voltage-gated potassium channel complex
GO:0006888	74	ER to Golgi vesicle-mediated transport	GO:0030599	32	pectinesterase activity	GO:0005665	14	DNA-directed RNA polymerase II, core complex
GO:0006012	74	galactose metabolic process	GO:0016706	32	oxidoreductase activity, acting on paired donors, with incorporation or reduction of molecular oxygen, 2-oxoglutarate as one donor, and incorporation of one atom each of oxygen into both donors	GO:0000932	14	cytoplasmic mRNA processing body
GO:0048366	73	leaf development	GO:0000156	32	phosphorelay response regulator activity	GO:0000418	14	DNA-directed RNA polymerase IV complex
GO:0009560	73	embryo sac egg cell differentiation	GO:0004221	31	ubiquitin thiolesterase activity	GO:0043234	13	protein complex
GO:0001510	73	RNA methylation	GO:0005543	30	phospholipid binding	GO:0016602	13	CCAAT-binding factor complex
GO:0048767	72	root hair elongation	GO:0004857	30	enzyme inhibitor activity	GO:0005887	13	integral to plasma membrane
GO:0016036	72	cellular response to phosphate starvation	GO:0016853	29	isomerase activity	GO:0005771	13	multivesicular body
GO:0009750	72	response to fructose stimulus	GO:0016746	29	transferase activity, transferring acyl groups	GO:0005741	13	mitochondrial outer membrane
GO:0015995	71	chlorophyll biosynthetic process	GO:0004806	27	triglyceride lipase activity	GO:0000148	13	1,3-beta-D-glucan synthase complex
GO:0006525	70	arginine metabolic process	GO:0004713	27	protein tyrosine kinase activity	GO:0044425	12	membrane part
GO:0000278	70	mitotic cell cycle	GO:0016779	26	nucleotidyltransferase activity	GO:0030904	12	retromer complex
GO:0048481	69	ovule development	GO:0016760	26	cellulose synthase (UDP-forming) activity	GO:0012505	12	endomembrane system
GO:0010207	69	photosystem II assembly	GO:0015297	26	antiporter activity	GO:0009522	12	photosystem I
GO:0010090	69	trichome morphogenesis	GO:0004519	26	endonuclease activity	GO:0008250	12	oligosaccharyltransferase complex
GO:0009658	69	chloroplast organization	GO:0045431	25	flavonol synthase activity	GO:0005778	12	peroxisomal membrane
GO:0050896	68	response to stimulus	GO:0004298	25	threonine-type endopeptidase activity	GO:0005744	12	mitochondrial inner membrane presequence translocase complex
GO:0010224	68	response to UV-B	GO:0004185	25	serine-type carboxypeptidase activity	GO:0042644	11	chloroplast nucleoid
GO:0009987	68	cellular process	GO:0016773	24	phosphotransferase activity, alcohol group as acceptor	GO:0031227	11	intrinsic to endoplasmic reticulum membrane
GO:0006833	68	water transport	GO:0046961	23	proton-transporting ATPase activity, rotational mechanism	GO:0017119	11	Golgi transport complex
GO:0048573	67	photoperiodism, flowering	GO:0035091	23	phosphatidylinositol binding	GO:0009654	11	oxygen evolving complex
GO:0000023	67	maltose metabolic process	GO:0031418	23	L-ascorbic acid binding	GO:0009514	11	glyoxysome
GO:0009860	66	pollen tube growth	GO:0031072	23	heat shock protein binding	GO:0005750	11	mitochondrial respiratory chain complex III
GO:0009753	66	response to jasmonic acid stimulus	GO:0019901	23	protein kinase binding	GO:0005732	11	small nucleolar ribonucleoprotein complex
GO:0006629	66	lipid metabolic process	GO:0004177	23	aminopeptidase activity	GO:0005681	11	spliceosomal complex
GO:0006570	66	tyrosine metabolic process	GO:0003725	23	double-stranded RNA binding	GO:0005615	11	extracellular space
GO:0043161	65	proteasomal ubiquitin-dependent protein catabolic process	GO:0080130	22	L-phenylalanine:2-oxoglutarate aminotransferase activity	GO:0000136	11	alpha-1,6-mannosyltransferase complex
GO:0016226	65	iron-sulfur cluster assembly	GO:0046933	22	proton-transporting ATP synthase activity, rotational mechanism	GO:0045277	10	respiratory chain complex IV
GO:0009630	65	gravitropism	GO:0016758	22	transferase activity, transferring hexosyl groups	GO:0045254	10	pyruvate dehydrogenase complex
GO:0006744	65	ubiquinone biosynthetic process	GO:0008236	22	serine-type peptidase activity	GO:0031965	10	nuclear membrane
GO:0006606	65	protein import into nucleus	GO:0005388	21	calcium-transporting ATPase activity	GO:0031461	10	cullin-RING ubiquitin ligase complex
GO:0031348	64	negative regulation of defense response	GO:0004725	21	protein tyrosine phosphatase activity	GO:0030126	10	COPI vesicle coat
GO:0010162	64	seed dormancy process	GO:0003993	21	acid phosphatase activity	GO:0019773	10	proteasome core complex, alpha-subunit complex
GO:0006626	64	protein targeting to mitochondrion	GO:0018024	20	histone-lysine N-methyltransferase activity	GO:0019008	10	molybdopterin synthase complex
GO:0006499	64	N-terminal protein myristoylation	GO:0016905	20	myosin heavy chain kinase activity	GO:0016272	10	prefoldin complex
GO:0019243	63	methylglyoxal catabolic process to D-lactate	GO:0015450	20	P-P-bond-hydrolysis-driven protein transmembrane transporter activity	GO:0009574	10	preprophase band
GO:0000186	63	activation of MAPKK activity	GO:0015238	20	drug transmembrane transporter activity	GO:0009523	10	photosystem II
GO:0030968	62	endoplasmic reticulum unfolded protein response	GO:0008289	20	lipid binding	GO:0009295	10	nucleoid
GO:0016558	62	protein import into peroxisome matrix	GO:0004650	20	polygalacturonase activity	GO:0005945	10	6-phosphofructokinase complex
GO:0016126	62	sterol biosynthetic process	GO:0004364	20	glutathione transferase activity	GO:0005779	10	integral to peroxisomal membrane
GO:0045892	61	negative regulation of transcription, DNA-dependent	GO:0004069	20	L-aspartate:2-oxoglutarate aminotransferase activity	GO:0005654	10	nucleoplasm
GO:0009867	61	jasmonic acid mediated signaling pathway	GO:0050592	19	4-hydroxyphenylacetaldehyde oxime monooxygenase activity	GO:0044434	9	chloroplast part
GO:0034976	60	response to endoplasmic reticulum stress	GO:0048038	19	quinone binding	GO:0018444	9	translation release factor complex
GO:0006661	60	phosphatidylinositol biosynthetic process	GO:0047085	19	hydroxyphenylacetonitrile 2-monooxygenase activity	GO:0015629	9	actin cytoskeleton
GO:0044238	59	primary metabolic process	GO:0043022	19	ribosome binding	GO:0008180	9	COP9 signalosome
GO:0042538	59	hyperosmotic salinity response	GO:0016762	19	xyloglucan:xyloglucosyl transferase activity	GO:0005885	9	Arp2/3 protein complex
GO:0019344	59	cysteine biosynthetic process	GO:0008237	19	metallopeptidase activity	GO:0005875	9	microtubule associated complex
GO:0006563	59	L-serine metabolic process	GO:0005097	19	Rab GTPase activator activity	GO:0005801	9	cis-Golgi network
GO:0006544	59	glycine metabolic process	GO:0003712	19	transcription cofactor activity	GO:0005786	9	signal recognition particle, endoplasmic reticulum targeting
GO:0006013	59	mannose metabolic process	GO:0030145	18	manganese ion binding	GO:0000419	9	DNA-directed RNA polymerase V complex
GO:0016579	58	protein deubiquitination	GO:0015079	18	potassium ion transmembrane transporter activity	GO:0000276	9	mitochondrial proton-transporting ATP synthase complex, coupling factor F(o)
GO:0010388	58	cullin deneddylation	GO:0005200	18	structural constituent of cytoskeleton	GO:0000118	9	histone deacetylase complex
GO:0006000	58	fructose metabolic process	GO:0003697	18	single-stranded DNA binding	GO:0090406	8	pollen tube
GO:0016117	57	carotenoid biosynthetic process	GO:0070330	17	aromatase activity	GO:0033588	8	Elongator holoenzyme complex
GO:0015979	57	photosynthesis	GO:0050253	17	retinyl-palmitate esterase activity	GO:0012511	8	monolayer-surrounded lipid storage body
GO:0009734	57	auxin mediated signaling pathway	GO:0042626	17	ATPase activity, coupled to transmembrane movement of substances	GO:0009333	8	cysteine synthase complex
GO:0006816	57	calcium ion transport	GO:0030955	17	potassium ion binding	GO:0005758	8	mitochondrial intermembrane space
GO:0006804	57	peroxidase reaction	GO:0016791	17	phosphatase activity	GO:0005740	8	mitochondrial envelope
GO:0006487	57	protein N-linked glycosylation	GO:0015095	17	magnesium ion transmembrane transporter activity	GO:0000775	8	chromosome, centromeric region
GO:0044237	56	cellular metabolic process	GO:0008762	17	UDP-N-acetylmuramate dehydrogenase activity	GO:0070469	7	respiratory chain
GO:0007062	56	sister chromatid cohesion	GO:0008353	17	RNA polymerase II carboxy-terminal domain kinase activity	GO:0044446	7	intracellular organelle part
GO:0006531	56	aspartate metabolic process	GO:0008138	17	protein tyrosine/serine/threonine phosphatase activity	GO:0031359	7	integral to chloroplast outer membrane
GO:0006278	56	RNA-dependent DNA replication	GO:0008080	17	N-acetyltransferase activity	GO:0031307	7	integral to mitochondrial outer membrane
GO:0016049	55	cell growth	GO:0004743	17	pyruvate kinase activity	GO:0009339	7	glycolate oxidase complex
GO:0009086	55	methionine biosynthetic process	GO:0004565	17	beta-galactosidase activity	GO:0005754	7	mitochondrial proton-transporting ATP synthase, catalytic core
GO:0006397	55	mRNA processing	GO:0004316	17	3-oxoacyl-[acyl-carrier-protein] reductase (NADPH) activity	GO:0005749	7	mitochondrial respiratory chain complex II
GO:0009416	54	response to light stimulus	GO:0003854	17	3-beta-hydroxy-delta5-steroid dehydrogenase activity	GO:0000221	7	vacuolar proton-transporting V-type ATPase, V1 domain
GO:0006522	54	alanine metabolic process	GO:0045330	16	aspartyl esterase activity	GO:0045285	6	respiratory chain complex III
GO:0000956	54	nuclear-transcribed mRNA catabolic process	GO:0016747	16	transferase activity, transferring acyl groups other than amino-acyl groups	GO:0045261	6	proton-transporting ATP synthase complex, catalytic core F(1)
GO:0043086	53	negative regulation of catalytic activity	GO:0016709	16	oxidoreductase activity, acting on paired donors, with incorporation or reduction of molecular oxygen, NAD(P)H as one donor, and incorporation of one atom of oxygen	GO:0044445	6	cytosolic part
GO:0009862	53	systemic acquired resistance, salicylic acid mediated signaling pathway	GO:0015078	16	hydrogen ion transmembrane transporter activity	GO:0042720	6	mitochondrial inner membrane peptidase complex
GO:0006552	53	leucine catabolic process	GO:0009982	16	pseudouridine synthase activity	GO:0042651	6	thylakoid membrane
GO:0006090	53	pyruvate metabolic process	GO:0008601	16	protein phosphatase type 2A regulator activity	GO:0031966	6	mitochondrial membrane
GO:0045492	52	xylan biosynthetic process	GO:0008094	16	DNA-dependent ATPase activity	GO:0031519	6	PcG protein complex
GO:0044699	52	single-organism process	GO:0005484	16	SNAP receptor activity	GO:0031012	6	extracellular matrix
GO:0010413	52	glucuronoxylan metabolic process	GO:0004518	16	nuclease activity	GO:0030288	6	outer membrane-bounded periplasmic space
GO:0010182	52	sugar mediated signaling pathway	GO:0004427	16	inorganic diphosphatase activity	GO:0030117	6	membrane coat
GO:0000398	52	mRNA splicing, via spliceosome	GO:0004300	16	enoyl-CoA hydratase activity	GO:0017177	6	glucosidase II complex
GO:0043085	51	positive regulation of catalytic activity	GO:0000049	16	tRNA binding	GO:0017086	6	3-methyl-2-oxobutanoate dehydrogenase (lipoamide) complex
GO:0009805	51	coumarin biosynthetic process	GO:0042409	15	caffeoyl-CoA O-methyltransferase activity	GO:0015630	6	microtubule cytoskeleton
GO:0006554	51	lysine catabolic process	GO:0031625	15	ubiquitin protein ligase binding	GO:0010598	6	NAD(P)H dehydrogenase complex (plastoquinone)
GO:0006119	51	oxidative phosphorylation	GO:0022857	15	transmembrane transporter activity	GO:0010282	6	senescence-associated vacuole
GO:0035196	50	production of miRNAs involved in gene silencing by miRNA	GO:0019904	15	protein domain specific binding	GO:0009840	6	chloroplastic endopeptidase Clp complex
GO:0009902	50	chloroplast relocation	GO:0008081	15	phosphoric diester hydrolase activity	GO:0009573	6	chloroplast ribulose bisphosphate carboxylase complex
GO:0009697	50	salicylic acid biosynthetic process	GO:0004527	15	exonuclease activity	GO:0009533	6	chloroplast stromal thylakoid
GO:0009266	50	response to temperature stimulus	GO:0004462	15	lactoylglutathione lyase activity	GO:0009501	6	amyloplast
GO:0007275	50	multicellular organismal development	GO:0008173	14	RNA methyltransferase activity	GO:0005884	6	actin filament
GO:0006694	50	steroid biosynthetic process	GO:0004523	14	ribonuclease H activity	GO:0005787	6	signal peptidase complex
GO:0006574	50	valine catabolic process	GO:0004129	14	cytochrome-c oxidase activity	GO:0005770	6	late endosome
GO:0006550	50	isoleucine catabolic process	GO:0003756	14	protein disulfide isomerase activity	GO:0005769	6	early endosome
GO:0042793	49	transcription from plastid promoter	GO:0003729	14	mRNA binding	GO:0005763	6	mitochondrial small ribosomal subunit
GO:0019761	49	glucosinolate biosynthetic process	GO:0000155	14	phosphorelay sensor kinase activity	GO:0000815	6	ESCRT III complex
GO:0015074	49	DNA integration	GO:0080032	13	methyl jasmonate esterase activity	GO:0000794	6	condensed nuclear chromosome
GO:0008643	49	carbohydrate transport	GO:0080031	13	methyl salicylate esterase activity	GO:0000781	6	chromosome, telomeric region
GO:0006972	49	hyperosmotic response	GO:0080030	13	methyl indole-3-acetate esterase activity	GO:0000228	6	nuclear chromosome
GO:0006566	49	threonine metabolic process	GO:0051087	13	chaperone binding	GO:0000178	6	exosome (RNase complex)
GO:0006260	49	DNA replication	GO:0047220	13	galactosylxylosylprotein 3-beta-galactosyltransferase activity	GO:0000015	6	phosphopyruvate hydratase complex
GO:0050826	48	response to freezing	GO:0030247	13	polysaccharide binding	GO:0071944	5	cell periphery
GO:0044763	48	single-organism cellular process	GO:0016621	13	cinnamoyl-CoA reductase activity	GO:0070062	5	extracellular vesicular exosome
GO:0019915	48	lipid storage	GO:0016298	13	lipase activity	GO:0045271	5	respiratory chain complex I
GO:0006568	48	tryptophan metabolic process	GO:0015416	13	organic phosphonate transmembrane-transporting ATPase activity	GO:0045263	5	proton-transporting ATP synthase complex, coupling factor F(o)
GO:0043069	47	negative regulation of programmed cell death	GO:0008266	13	poly(U) RNA binding	GO:0045259	5	proton-transporting ATP synthase complex
GO:0022900	47	electron transport chain	GO:0008060	13	ARF GTPase activator activity	GO:0042709	5	succinate-CoA ligase complex
GO:0010043	47	response to zinc ion	GO:0004805	13	trehalose-phosphatase activity	GO:0035061	5	interchromatin granule
GO:0009908	47	flower development	GO:0004707	13	MAP kinase activity	GO:0033180	5	proton-transporting V-type ATPase, V1 domain
GO:0009821	47	alkaloid biosynthetic process	GO:0004143	13	diacylglycerol kinase activity	GO:0033179	5	proton-transporting V-type ATPase, V0 domain
GO:0009624	47	response to nematode	GO:0003843	13	1,3-beta-D-glucan synthase activity	GO:0032040	5	small-subunit processome
GO:0071555	46	cell wall organization	GO:0051015	12	actin filament binding	GO:0031304	5	intrinsic to mitochondrial inner membrane
GO:0009809	46	lignin biosynthetic process	GO:0046914	12	transition metal ion binding	GO:0031090	5	organelle membrane
GO:0009790	46	embryo development	GO:0042393	12	histone binding	GO:0031011	5	Ino80 complex
GO:0009395	46	phospholipid catabolic process	GO:0031683	12	G-protein beta/gamma-subunit complex binding	GO:0030176	5	integral to endoplasmic reticulum membrane
GO:0000413	46	protein peptidyl-prolyl isomerization	GO:0016671	12	oxidoreductase activity, acting on a sulfur group of donors, disulfide as acceptor	GO:0016604	5	nuclear body
GO:0048364	45	root development	GO:0008447	12	L-ascorbate oxidase activity	GO:0016363	5	nuclear matrix
GO:0010075	45	regulation of meristem growth	GO:0004872	12	receptor activity	GO:0010008	5	endosome membrane
GO:0007033	45	vacuole organization	GO:0004714	12	transmembrane receptor protein tyrosine kinase activity	GO:0009331	5	glycerol-3-phosphate dehydrogenase complex
GO:0008283	44	cell proliferation	GO:0004656	12	procollagen-proline 4-dioxygenase activity	GO:0009325	5	nitrate reductase complex
GO:0000165	44	MAPK cascade	GO:0004089	12	carbonate dehydratase activity	GO:0009317	5	acetyl-CoA carboxylase complex
GO:0050665	43	hydrogen peroxide biosynthetic process	GO:0004017	12	adenylate kinase activity	GO:0005851	5	eukaryotic translation initiation factor 2B complex
GO:0042744	43	hydrogen peroxide catabolic process	GO:0003960	12	NADPH:quinone reductase activity	GO:0005742	5	mitochondrial outer membrane translocase complex
GO:0016573	43	histone acetylation	GO:0043130	11	ubiquitin binding	GO:0005663	5	DNA replication factor C complex
GO:0009825	43	multidimensional cell growth	GO:0030276	11	clathrin binding	GO:0000312	5	plastid small ribosomal subunit
GO:0006914	43	autophagy	GO:0016844	11	strictosidine synthase activity	GO:0000220	5	vacuolar proton-transporting V-type ATPase, V0 domain
GO:0006869	43	lipid transport	GO:0016616	11	oxidoreductase activity, acting on the CH-OH group of donors, NAD or NADP as acceptor	GO:0090404	4	pollen tube tip
GO:0006007	43	glucose catabolic process	GO:0016168	11	chlorophyll binding	GO:0048188	4	Set1C/COMPASS complex
GO:0051252	42	regulation of RNA metabolic process	GO:0015171	11	amino acid transmembrane transporter activity	GO:0046930	4	pore complex
GO:0050794	42	regulation of cellular process	GO:0008559	11	xenobiotic-transporting ATPase activity	GO:0046540	4	U4/U6 x U5 tri-snRNP complex
GO:0046487	42	glyoxylate metabolic process	GO:0008235	11	metalloexopeptidase activity	GO:0045281	4	succinate dehydrogenase complex
GO:0045036	42	protein targeting to chloroplast	GO:0004467	11	long-chain fatty acid-CoA ligase activity	GO:0045177	4	apical part of cell
GO:0030154	42	cell differentiation	GO:0004366	11	glycerol-3-phosphate O-acyltransferase activity	GO:0044428	4	nuclear part
GO:0009826	42	unidimensional cell growth	GO:0004197	11	cysteine-type endopeptidase activity	GO:0044214	4	fully spanning plasma membrane
GO:0009616	42	virus induced gene silencing	GO:0001104	11	RNA polymerase II transcription cofactor activity	GO:0043078	4	polar nucleus
GO:0007623	42	circadian rhythm	GO:0052656	10	L-isoleucine transaminase activity	GO:0042406	4	extrinsic to endoplasmic reticulum membrane
GO:0051567	41	histone H3-K9 methylation	GO:0052655	10	L-valine transaminase activity	GO:0033185	4	dolichol-phosphate-mannose synthase complex
GO:0043687	41	post-translational protein modification	GO:0052654	10	L-leucine transaminase activity	GO:0032783	4	ELL-EAF complex
GO:0010267	41	production of ta-siRNAs involved in RNA interference	GO:0051920	10	peroxiredoxin activity	GO:0032301	4	MutSalpha complex
GO:0010103	41	stomatal complex morphogenesis	GO:0048040	10	UDP-glucuronate decarboxylase activity	GO:0031379	4	RNA-directed RNA polymerase complex
GO:0009811	41	stilbene biosynthetic process	GO:0043424	10	protein histidine kinase binding	GO:0031361	4	integral to thylakoid membrane
GO:0009749	41	response to glucose stimulus	GO:0033772	10	flavonoid 3',5'-hydroxylase activity	GO:0030956	4	glutamyl-tRNA(Gln) amidotransferase complex
GO:0009695	41	jasmonic acid biosynthetic process	GO:0016707	10	gibberellin 3-beta-dioxygenase activity	GO:0019031	4	viral envelope
GO:0006814	41	sodium ion transport	GO:0008271	10	secondary active sulfate transmembrane transporter activity	GO:0017059	4	serine C-palmitoyltransferase complex
GO:0000911	41	cytokinesis by cell plate formation	GO:0008017	10	microtubule binding	GO:0010005	4	cortical microtubule, transverse to long axis
GO:0000160	41	phosphorelay signal transduction system	GO:0005249	10	voltage-gated potassium channel activity	GO:0009923	4	fatty acid elongase complex
GO:0009933	40	meristem structural organization	GO:0004849	10	uridine kinase activity	GO:0009527	4	plastid outer membrane
GO:0009628	40	response to abiotic stimulus	GO:0004697	10	protein kinase C activity	GO:0009509	4	chromoplast
GO:0009117	40	nucleotide metabolic process	GO:0004602	10	glutathione peroxidase activity	GO:0009375	4	ferredoxin hydrogenase complex
GO:0007155	40	cell adhesion	GO:0004579	10	dolichyl-diphosphooligosaccharide-protein glycotransferase activity	GO:0009328	4	phenylalanine-tRNA ligase complex
GO:0007010	40	cytoskeleton organization	GO:0004571	10	mannosyl-oligosaccharide 1,2-alpha-mannosidase activity	GO:0008541	4	proteasome regulatory particle, lid subcomplex
GO:0006891	40	intra-Golgi vesicle-mediated transport	GO:0004568	10	chitinase activity	GO:0008290	4	F-actin capping protein complex
GO:0006354	40	DNA-dependent transcription, elongation	GO:0003954	10	NADH dehydrogenase activity	GO:0005965	4	protein farnesyltransferase complex
GO:0006306	40	DNA methylation	GO:0003950	10	NAD+ ADP-ribosyltransferase activity	GO:0005960	4	glycine cleavage complex
GO:0045010	39	actin nucleation	GO:0003872	10	6-phosphofructokinase activity	GO:0005956	4	protein kinase CK2 complex
GO:0035304	39	regulation of protein dephosphorylation	GO:0052716	9	hydroquinone:oxygen oxidoreductase activity	GO:0005876	4	spindle microtubule
GO:0016114	39	terpenoid biosynthetic process	GO:0048037	9	cofactor binding	GO:0005849	4	mRNA cleavage factor complex
GO:0009863	39	salicylic acid mediated signaling pathway	GO:0047262	9	polygalacturonate 4-alpha-galacturonosyltransferase activity	GO:0005815	4	microtubule organizing center
GO:0009735	39	response to cytokinin stimulus	GO:0032549	9	ribonucleoside binding	GO:0005798	4	Golgi-associated vesicle
GO:0009553	39	embryo sac development	GO:0030551	9	cyclic nucleotide binding	GO:0005751	4	mitochondrial respiratory chain complex IV
GO:0007131	39	reciprocal meiotic recombination	GO:0016881	9	acid-amino acid ligase activity	GO:0005746	4	mitochondrial respiratory chain
GO:0006099	39	tricarboxylic acid cycle	GO:0015385	9	sodium:hydrogen antiporter activity	GO:0005719	4	nuclear euchromatin
GO:0042631	38	cellular response to water deprivation	GO:0015175	9	neutral amino acid transmembrane transporter activity	GO:0005680	4	anaphase-promoting complex
GO:0034968	38	histone lysine methylation	GO:0010427	9	abscisic acid binding	GO:0005673	4	transcription factor TFIIE complex
GO:0016926	38	protein desumoylation	GO:0008756	9	o-succinylbenzoate-CoA ligase activity	GO:0005669	4	transcription factor TFIID complex
GO:0015996	38	chlorophyll catabolic process	GO:0008536	9	Ran GTPase binding	GO:0005664	4	nuclear origin of replication recognition complex
GO:0010498	38	proteasomal protein catabolic process	GO:0008199	9	ferric iron binding	GO:0000813	4	ESCRT I complex
GO:0009791	38	post-embryonic development	GO:0008022	9	protein C-terminus binding	GO:0000439	4	core TFIIH complex
GO:0009751	38	response to salicylic acid stimulus	GO:0005544	9	calcium-dependent phospholipid binding	GO:0000326	4	protein storage vacuole
GO:0006812	38	cation transport	GO:0005528	9	FK506 binding	GO:0046809	3	replication compartment
GO:0006749	38	glutathione metabolic process	GO:0004843	9	ubiquitin-specific protease activity	GO:0045252	3	oxoglutarate dehydrogenase complex
GO:0015940	37	pantothenate biosynthetic process	GO:0004747	9	ribokinase activity	GO:0044430	3	cytoskeletal part
GO:0010114	37	response to red light	GO:0004499	9	N,N-dimethylaniline monooxygenase activity	GO:0043661	3	peribacteroid membrane
GO:0009620	37	response to fungus	GO:0004372	9	glycine hydroxymethyltransferase activity	GO:0042807	3	central vacuole
GO:0009165	37	nucleotide biosynthetic process	GO:0004180	9	carboxypeptidase activity	GO:0042555	3	MCM complex
GO:0006536	37	glutamate metabolic process	GO:0004034	9	aldose 1-epimerase activity	GO:0035145	3	exon-exon junction complex
GO:0006534	37	cysteine metabolic process	GO:0003774	9	motor activity	GO:0035101	3	FACT complex
GO:0000902	37	cell morphogenesis	GO:0003724	9	RNA helicase activity	GO:0034426	3	etioplast membrane
GO:0048825	36	cotyledon development	GO:0003713	9	transcription coactivator activity	GO:0033281	3	TAT protein transport complex
GO:0016556	36	mRNA modification	GO:0003690	9	double-stranded DNA binding	GO:0032991	3	macromolecular complex
GO:0015994	36	chlorophyll metabolic process	GO:0002161	9	aminoacyl-tRNA editing activity	GO:0032588	3	trans-Golgi network membrane
GO:0010150	36	leaf senescence	GO:0000062	9	fatty-acyl-CoA binding	GO:0031372	3	UBC13-MMS2 complex
GO:0009742	36	brassinosteroid mediated signaling pathway	GO:0052854	8	medium-chain-(S)-2-hydroxy-acid oxidase activity	GO:0030915	3	Smc5-Smc6 complex
GO:0006687	36	glycosphingolipid metabolic process	GO:0052853	8	long-chain-(S)-2-hydroxy-long-chain-acid oxidase activity	GO:0030659	3	cytoplasmic vesicle membrane
GO:0019482	35	beta-alanine metabolic process	GO:0052852	8	very-long-chain-(S)-2-hydroxy-acid oxidase activity	GO:0030532	3	small nuclear ribonucleoprotein complex
GO:0010286	35	heat acclimation	GO:0050590	8	desacetoxyvindoline 4-hydroxylase activity	GO:0030140	3	trans-Golgi network transport vesicle
GO:0010167	35	response to nitrate	GO:0050321	8	tau-protein kinase activity	GO:0030132	3	clathrin coat of coated pit
GO:0009846	35	pollen germination	GO:0047800	8	cysteamine dioxygenase activity	GO:0030118	3	clathrin coat
GO:0009739	35	response to gibberellin stimulus	GO:0047215	8	indole-3-acetate beta-glucosyltransferase activity	GO:0030095	3	chloroplast photosystem II
GO:0009693	35	ethylene biosynthetic process	GO:0047077	8	Photinus-luciferin 4-monooxygenase (ATP-hydrolyzing) activity	GO:0016324	3	apical plasma membrane
GO:0008284	35	positive regulation of cell proliferation	GO:0043621	8	protein self-association	GO:0015030	3	Cajal body
GO:0006855	35	drug transmembrane transport	GO:0043295	8	glutathione binding	GO:0010007	3	magnesium chelatase complex
GO:0006346	35	methylation-dependent chromatin silencing	GO:0035064	8	methylated histone residue binding	GO:0009898	3	internal side of plasma membrane
GO:0006334	35	nucleosome assembly	GO:0033773	8	isoflavone 2'-hydroxylase activity	GO:0009897	3	external side of plasma membrane
GO:0006261	35	DNA-dependent DNA replication	GO:0030060	8	L-malate dehydrogenase activity	GO:0009316	3	3-isopropylmalate dehydratase complex
GO:0006120	35	mitochondrial electron transport, NADH to ubiquinone	GO:0017025	8	TBP-class protein binding	GO:0005964	3	phosphorylase kinase complex
GO:0051604	34	protein maturation	GO:0016884	8	carbon-nitrogen ligase activity, with glutamine as amido-N-donor	GO:0005950	3	anthranilate synthase complex
GO:0044260	34	cellular macromolecule metabolic process	GO:0016717	8	oxidoreductase activity, acting on paired donors, with oxidation of a pair of donors resulting in the reduction of molecular oxygen to two molecules of water	GO:0005948	3	acetolactate synthase complex
GO:0042545	34	cell wall modification	GO:0016308	8	1-phosphatidylinositol-4-phosphate 5-kinase activity	GO:0005846	3	nuclear cap binding complex
GO:0018874	34	benzoate metabolic process	GO:0016161	8	beta-amylase activity	GO:0005782	3	peroxisomal matrix
GO:0016042	34	lipid catabolic process	GO:0009672	8	auxin:hydrogen symporter activity	GO:0005761	3	mitochondrial ribosome
GO:0015706	34	nitrate transport	GO:0008967	8	phosphoglycolate phosphatase activity	GO:0005689	3	U12-type spliceosomal complex
GO:0006807	34	nitrogen compound metabolic process	GO:0008865	8	fructokinase activity	GO:0005656	3	nuclear pre-replicative complex
GO:0048765	33	root hair cell differentiation	GO:0008483	8	transaminase activity	GO:0000323	3	lytic vacuole
GO:0043481	33	anthocyanin accumulation in tissues in response to UV light	GO:0008469	8	histone-arginine N-methyltransferase activity	GO:0000311	3	plastid large ribosomal subunit
GO:0019375	33	galactolipid biosynthetic process	GO:0008422	8	beta-glucosidase activity	GO:0000214	3	tRNA-intron endonuclease complex
GO:0016070	33	RNA metabolic process	GO:0008375	8	acetylglucosaminyltransferase activity	GO:0000164	3	protein phosphatase type 1 complex
GO:0010264	33	myo-inositol hexakisphosphate biosynthetic process	GO:0008265	8	Mo-molybdopterin cofactor sulfurase activity	GO:0000152	3	nuclear ubiquitin ligase complex
GO:0009910	33	negative regulation of flower development	GO:0008253	8	5'-nucleotidase activity	GO:0080085	2	signal recognition particle, chloroplast targeting
GO:0009855	33	determination of bilateral symmetry	GO:0008131	8	primary amine oxidase activity	GO:0071782	2	endoplasmic reticulum tubular network
GO:0006636	33	unsaturated fatty acid biosynthetic process	GO:0008097	8	5S rRNA binding	GO:0071458	2	integral to cytosolic side of endoplasmic reticulum membrane
GO:0006406	33	mRNA export from nucleus	GO:0008047	8	enzyme activator activity	GO:0071013	2	catalytic step 2 spliceosome
GO:0001666	33	response to hypoxia	GO:0004784	8	superoxide dismutase activity	GO:0070993	2	translation preinitiation complex
GO:0045132	32	meiotic chromosome segregation	GO:0004693	8	cyclin-dependent protein serine/threonine kinase activity	GO:0070825	2	micropyle
GO:0010310	32	regulation of hydrogen peroxide metabolic process	GO:0004616	8	phosphogluconate dehydrogenase (decarboxylating) activity	GO:0055035	2	plastid thylakoid membrane
GO:0010218	32	response to far red light	GO:0004614	8	phosphoglucomutase activity	GO:0048471	2	perinuclear region of cytoplasm
GO:0010050	32	vegetative phase change	GO:0004556	8	alpha-amylase activity	GO:0045334	2	clathrin-coated endocytic vesicle
GO:0009832	32	plant-type cell wall biogenesis	GO:0004175	8	endopeptidase activity	GO:0043668	2	exine
GO:0009058	32	biosynthetic process	GO:0004144	8	diacylglycerol O-acyltransferase activity	GO:0043564	2	Ku70:Ku80 complex
GO:1901700	31	response to oxygen-containing compound	GO:0004124	8	cysteine synthase activity	GO:0042735	2	protein body
GO:0048449	31	floral organ formation	GO:0004096	8	catalase activity	GO:0042170	2	plastid membrane
GO:0016571	31	histone methylation	GO:0004045	8	aminoacyl-tRNA hydrolase activity	GO:0035619	2	root hair tip
GO:0016132	31	brassinosteroid biosynthetic process	GO:0004028	8	3-chloroallyl aldehyde dehydrogenase activity	GO:0034399	2	nuclear periphery
GO:0015986	31	ATP synthesis coupled proton transport	GO:0004022	8	alcohol dehydrogenase (NAD) activity	GO:0033186	2	CAF-1 complex
GO:0010119	31	regulation of stomatal movement	GO:0003906	8	DNA-(apurinic or apyrimidinic site) lyase activity	GO:0033110	2	Cvt vesicle membrane
GO:0010014	31	meristem initiation	GO:0003841	8	1-acylglycerol-3-phosphate O-acyltransferase activity	GO:0033095	2	aleurone grain
GO:0009926	31	auxin polar transport	GO:0003825	8	alpha,alpha-trehalose-phosphate synthase (UDP-forming) activity	GO:0032580	2	Golgi cisterna membrane
GO:0009664	31	plant-type cell wall organization	GO:0003727	8	single-stranded RNA binding	GO:0032302	2	MutSbeta complex
GO:0007568	31	aging	GO:0000285	8	1-phosphatidylinositol-3-phosphate 5-kinase activity	GO:0032153	2	cell division site
GO:0006662	31	glycerol ether metabolic process	GO:2001070	7	starch binding	GO:0031981	2	nuclear lumen
GO:0006655	31	phosphatidylglycerol biosynthetic process	GO:0080078	7	tricaffeoyl spermidine:S-adenosyl-L-methionine O-methyltransferase activity	GO:0031351	2	integral to plastid membrane
GO:0000226	31	microtubule cytoskeleton organization	GO:0080077	7	trihydroxyferuloyl spermidine:S-adenosyl-L-methionine O-methyltransferase activity	GO:0031314	2	extrinsic to mitochondrial inner membrane
GO:0051555	30	flavonol biosynthetic process	GO:0080076	7	caffeoyl CoA:S-adenosyl-L-methionine O-methyltransferase activity	GO:0031201	2	SNARE complex
GO:0031048	30	chromatin silencing by small RNA	GO:0080044	7	quercetin 7-O-glucosyltransferase activity	GO:0030931	2	heterotetrameric ADPG pyrophosphorylase complex
GO:0019643	30	reductive tricarboxylic acid cycle	GO:0080043	7	quercetin 3-O-glucosyltransferase activity	GO:0030896	2	checkpoint clamp complex
GO:0015824	30	proline transport	GO:0080012	7	trihydroxyferuloyl spermidine O-methyltransferase activity	GO:0030870	2	Mre11 complex
GO:0010260	30	organ senescence	GO:0070524	7	11-beta-hydroxysteroid dehydrogenase (NADP+) activity	GO:0030863	2	cortical cytoskeleton
GO:0009932	30	cell tip growth	GO:0052725	7	inositol-1,3,4-trisphosphate 6-kinase activity	GO:0030386	2	ferredoxin:thioredoxin reductase complex
GO:0009637	30	response to blue light	GO:0052692	7	raffinose alpha-galactosidase activity	GO:0030173	2	integral to Golgi membrane
GO:0008380	30	RNA splicing	GO:0052689	7	carboxylic ester hydrolase activity	GO:0030139	2	endocytic vesicle
GO:0006448	30	regulation of translational elongation	GO:0051903	7	S-(hydroxymethyl)glutathione dehydrogenase activity	GO:0030134	2	ER to Golgi transport vesicle
GO:0043090	29	amino acid import	GO:0050589	7	leucocyanidin oxygenase activity	GO:0030089	2	phycobilisome
GO:0042732	29	D-xylose metabolic process	GO:0050502	7	cis-zeatin O-beta-D-glucosyltransferase activity	GO:0030076	2	light-harvesting complex
GO:0033044	29	regulation of chromosome organization	GO:0050403	7	trans-zeatin O-beta-D-glucosyltransferase activity	GO:0019012	2	virion
GO:0009817	29	defense response to fungus, incompatible interaction	GO:0047911	7	galacturan 1,4-alpha-galacturonidase activity	GO:0017071	2	intracellular cyclic nucleotide activated cation channel complex
GO:0009097	29	isoleucine biosynthetic process	GO:0046899	7	nucleoside triphosphate adenylate kinase activity	GO:0010494	2	cytoplasmic stress granule
GO:0009073	29	aromatic amino acid family biosynthetic process	GO:0046873	7	metal ion transmembrane transporter activity	GO:0010445	2	nuclear dicing body
GO:0008219	29	cell death	GO:0045486	7	naringenin 3-dioxygenase activity	GO:0009986	2	cell surface
GO:0006366	29	transcription from RNA polymerase II promoter	GO:0043754	7	dihydrolipoyllysine-residue (2-methylpropanoyl)transferase activity	GO:0009930	2	longitudinal side of cell surface
GO:0051707	28	response to other organism	GO:0043168	7	anion binding	GO:0009569	2	chloroplast starch grain
GO:0042432	28	indole biosynthetic process	GO:0043167	7	ion binding	GO:0009539	2	photosystem II reaction center
GO:0030001	28	metal ion transport	GO:0030742	7	GTP-dependent protein binding	GO:0009532	2	plastid stroma
GO:0010072	28	primary shoot apical meristem specification	GO:0030527	7	structural constituent of chromatin	GO:0009528	2	plastid inner membrane
GO:0006970	28	response to osmotic stress	GO:0030151	7	molybdenum ion binding	GO:0009526	2	plastid envelope
GO:0042138	27	meiotic DNA double-strand break formation	GO:0019199	7	transmembrane receptor protein kinase activity	GO:0009379	2	Holliday junction helicase complex
GO:0031347	27	regulation of defense response	GO:0016798	7	hydrolase activity, acting on glycosyl bonds	GO:0009349	2	riboflavin synthase complex
GO:0019852	27	L-ascorbic acid metabolic process	GO:0016630	7	protochlorophyllide reductase activity	GO:0009347	2	aspartate carbamoyltransferase complex
GO:0009911	27	positive regulation of flower development	GO:0016619	7	malate dehydrogenase (oxaloacetate-decarboxylating) activity	GO:0009346	2	citrate lyase complex
GO:0009827	27	plant-type cell wall modification	GO:0016207	7	4-coumarate-CoA ligase activity	GO:0009345	2	glycine-tRNA ligase complex
GO:0009099	27	valine biosynthetic process	GO:0016157	7	sucrose synthase activity	GO:0009343	2	biotin carboxylase complex
GO:0009098	27	leucine biosynthetic process	GO:0016149	7	translation release factor activity, codon specific	GO:0009332	2	glutamate-tRNA ligase complex
GO:0006730	27	one-carbon metabolic process	GO:0015439	7	heme-transporting ATPase activity	GO:0008305	2	integrin complex
GO:0006310	27	DNA recombination	GO:0015250	7	water channel activity	GO:0008278	2	cohesin complex
GO:0006011	27	UDP-glucose metabolic process	GO:0015189	7	L-lysine transmembrane transporter activity	GO:0005971	2	ribonucleoside-diphosphate reductase complex
GO:0048316	26	seed development	GO:0015181	7	arginine transmembrane transporter activity	GO:0005968	2	Rab-protein geranylgeranyltransferase complex
GO:0016311	26	dephosphorylation	GO:0015112	7	nitrate transmembrane transporter activity	GO:0005952	2	cAMP-dependent protein kinase complex
GO:0015991	26	ATP hydrolysis coupled proton transport	GO:0009678	7	hydrogen-translocating pyrophosphatase activity	GO:0005951	2	carbamoyl-phosphate synthase complex
GO:0010583	26	response to cyclopentenone	GO:0008898	7	homocysteine S-methyltransferase activity	GO:0005938	2	cell cortex
GO:0010089	26	xylem development	GO:0008891	7	glycolate oxidase activity	GO:0005850	2	eukaryotic translation initiation factor 2 complex
GO:0010048	26	vernalization response	GO:0008686	7	3,4-dihydroxy-2-butanone-4-phosphate synthase activity	GO:0005828	2	kinetochore microtubule
GO:0009873	26	ethylene mediated signaling pathway	GO:0008441	7	3'(2'),5'-bisphosphate nucleotidase activity	GO:0005811	2	lipid particle
GO:0009725	26	response to hormone stimulus	GO:0008408	7	3'-5' exonuclease activity	GO:0005776	2	autophagic vacuole
GO:0006558	26	L-phenylalanine metabolic process	GO:0008242	7	omega peptidase activity	GO:0005775	2	vacuolar lumen
GO:0006546	26	glycine catabolic process	GO:0008177	7	succinate dehydrogenase (ubiquinone) activity	GO:0005762	2	mitochondrial large ribosomal subunit
GO:0006352	26	DNA-dependent transcription, initiation	GO:0005471	7	ATP:ADP antiporter activity	GO:0005753	2	mitochondrial proton-transporting ATP synthase complex
GO:0006342	26	chromatin silencing	GO:0005385	7	zinc ion transmembrane transporter activity	GO:0005674	2	transcription factor TFIIF complex
GO:0006284	26	base-excision repair	GO:0005375	7	copper ion transmembrane transporter activity	GO:0005666	2	DNA-directed RNA polymerase III complex
GO:0016998	25	cell wall macromolecule catabolic process	GO:0005338	7	nucleotide-sugar transmembrane transporter activity	GO:0005652	2	nuclear lamina
GO:0010193	25	response to ozone	GO:0004739	7	pyruvate dehydrogenase (acetyl-transferring) activity	GO:0000814	2	ESCRT II complex
GO:0009880	25	embryonic pattern specification	GO:0004623	7	phospholipase A2 activity	GO:0000811	2	GINS complex
GO:0009684	25	indoleacetic acid biosynthetic process	GO:0004176	7	ATP-dependent peptidase activity	GO:0000795	2	synaptonemal complex
GO:0006312	25	mitotic recombination	GO:0004161	7	dimethylallyltranstransferase activity	GO:0000445	2	THO complex part of transcription export complex
GO:0051607	24	defense response to virus	GO:0004029	7	aldehyde dehydrogenase (NAD) activity	GO:0000421	2	autophagic vacuole membrane
GO:0048868	24	pollen tube development	GO:0003997	7	acyl-CoA oxidase activity	GO:0000407	2	pre-autophagosomal structure
GO:0046854	24	phosphatidylinositol phosphorylation	GO:0003935	7	GTP cyclohydrolase II activity	GO:0072686	1	mitotic spindle
GO:0044710	24	single-organism metabolic process	GO:0003777	7	microtubule motor activity	GO:0072357	1	PTW/PP1 phosphatase complex
GO:0010155	24	regulation of proton transport	GO:0070696	6	transmembrane receptor protein serine/threonine kinase binding	GO:0071203	1	WASH complex
GO:0009963	24	positive regulation of flavonoid biosynthetic process	GO:0052726	6	inositol-1,3,4-trisphosphate 5-kinase activity	GO:0070985	1	TFIIK complex
GO:0009686	24	gibberellin biosynthetic process	GO:0050468	6	reticuline oxidase activity	GO:0070860	1	RNA polymerase I core factor complex
GO:0009294	24	DNA mediated transformation	GO:0050236	6	pyridoxine:NADP 4-dehydrogenase activity	GO:0070688	1	MLL5-L complex
GO:0007267	24	cell-cell signaling	GO:0050221	6	prostaglandin-E2 9-reductase activity	GO:0070652	1	HAUS complex
GO:0006865	24	amino acid transport	GO:0047980	6	hippurate hydrolase activity	GO:0070552	1	BRISC complex
GO:0006259	24	DNA metabolic process	GO:0047714	6	galactolipase activity	GO:0070531	1	BRCA1-A complex
GO:0005983	24	starch catabolic process	GO:0047325	6	inositol tetrakisphosphate 1-kinase activity	GO:0070461	1	SAGA-type complex
GO:0000724	24	double-strand break repair via homologous recombination	GO:0047268	6	galactinol-raffinose galactosyltransferase activity	GO:0070382	1	exocytic vesicle
GO:0000271	24	polysaccharide biosynthetic process	GO:0047216	6	inositol 3-alpha-galactosyltransferase activity	GO:0048500	1	signal recognition particle
GO:0090305	23	nucleic acid phosphodiester bond hydrolysis	GO:0045309	6	protein phosphorylated amino acid binding	GO:0048226	1	Casparian strip
GO:0046685	23	response to arsenic-containing substance	GO:0044183	6	protein binding involved in protein folding	GO:0048196	1	plant extracellular matrix
GO:0046482	23	para-aminobenzoic acid metabolic process	GO:0042973	6	glucan endo-1,3-beta-D-glucosidase activity	GO:0046861	1	glyoxysomal membrane
GO:0046251	23	limonene catabolic process	GO:0042578	6	phosphoric ester hydrolase activity	GO:0045239	1	tricarboxylic acid cycle enzyme complex
GO:0043248	23	proteasome assembly	GO:0042132	6	fructose 1,6-bisphosphate 1-phosphatase activity	GO:0044436	1	thylakoid part
GO:0019722	23	calcium-mediated signaling	GO:0033910	6	glucan 1,4-alpha-maltotetraohydrolase activity	GO:0043674	1	columella
GO:0019684	23	photosynthesis, light reaction	GO:0030983	6	mismatched DNA binding	GO:0043626	1	PCNA complex
GO:0019497	23	hexachlorocyclohexane metabolic process	GO:0022891	6	substrate-specific transmembrane transporter activity	GO:0043235	1	receptor complex
GO:0010332	23	response to gamma radiation	GO:0019900	6	kinase binding	GO:0043232	1	intracellular non-membrane-bounded organelle
GO:0010051	23	xylem and phloem pattern formation	GO:0019829	6	cation-transporting ATPase activity	GO:0043204	1	perikaryon
GO:0009944	23	polarity specification of adaxial/abaxial axis	GO:0017137	6	Rab GTPase binding	GO:0043197	1	dendritic spine
GO:0009887	23	organ morphogenesis	GO:0017108	6	5'-flap endonuclease activity	GO:0043190	1	ATP-binding cassette (ABC) transporter complex
GO:0009607	23	response to biotic stimulus	GO:0016992	6	lipoate synthase activity	GO:0043189	1	H4/H2A histone acetyltransferase complex
GO:0008033	23	tRNA processing	GO:0016929	6	SUMO-specific protease activity	GO:0042765	1	GPI-anchor transamidase complex
GO:0046520	22	sphingoid biosynthetic process	GO:0016811	6	hydrolase activity, acting on carbon-nitrogen (but not peptide) bonds, in linear amides	GO:0042646	1	plastid nucleoid
GO:0010118	22	stomatal movement	GO:0016719	6	carotene 7,8-desaturase activity	GO:0042645	1	mitochondrial nucleoid
GO:0009718	22	anthocyanin-containing compound biosynthetic process	GO:0015446	6	arsenite-transmembrane transporting ATPase activity	GO:0042587	1	glycogen granule
GO:0009062	22	fatty acid catabolic process	GO:0015408	6	ferric-transporting ATPase activity	GO:0042175	1	nuclear outer membrane-endoplasmic reticulum membrane network
GO:0008210	22	estrogen metabolic process	GO:0015288	6	porin activity	GO:0035267	1	NuA4 histone acetyltransferase complex
GO:0008209	22	androgen metabolic process	GO:0015198	6	oligopeptide transporter activity	GO:0034357	1	photosynthetic membrane
GO:0007169	22	transmembrane receptor protein tyrosine kinase signaling pathway	GO:0015172	6	acidic amino acid transmembrane transporter activity	GO:0033557	1	Slx1-Slx4 complex
GO:0006839	22	mitochondrial transport	GO:0010277	6	chlorophyllide a oxygenase [overall] activity	GO:0033178	1	proton-transporting two-sector ATPase complex, catalytic domain
GO:0006813	22	potassium ion transport	GO:0009815	6	1-aminocyclopropane-1-carboxylate oxidase activity	GO:0033177	1	proton-transporting two-sector ATPase complex, proton-transporting domain
GO:0006771	22	riboflavin metabolic process	GO:0009011	6	starch synthase activity	GO:0032777	1	Piccolo NuA4 histone acetyltransferase complex
GO:0006464	22	cellular protein modification process	GO:0008889	6	glycerophosphodiester phosphodiesterase activity	GO:0032585	1	multivesicular body membrane
GO:0006084	22	acetyl-CoA metabolic process	GO:0008641	6	small protein activating enzyme activity	GO:0032390	1	MutLbeta complex
GO:0006040	22	amino sugar metabolic process	GO:0008430	6	selenium binding	GO:0032389	1	MutLalpha complex
GO:0002679	22	respiratory burst involved in defense response	GO:0008378	6	galactosyltransferase activity	GO:0032300	1	mismatch repair complex
GO:0000741	22	karyogamy	GO:0008373	6	sialyltransferase activity	GO:0032154	1	cleavage furrow
GO:0051510	21	regulation of unidimensional cell growth	GO:0008324	6	cation transmembrane transporter activity	GO:0031974	1	membrane-enclosed lumen
GO:0048527	21	lateral root development	GO:0008158	6	hedgehog receptor activity	GO:0031931	1	TORC1 complex
GO:0048367	21	shoot system development	GO:0008121	6	ubiquinol-cytochrome-c reductase activity	GO:0031515	1	tRNA (m1A) methyltransferase complex
GO:0045595	21	regulation of cell differentiation	GO:0008113	6	peptide-methionine (S)-S-oxide reductase activity	GO:0031463	1	Cul3-RING ubiquitin ligase complex
GO:0042572	21	retinol metabolic process	GO:0005347	6	ATP transmembrane transporter activity	GO:0031357	1	integral to chloroplast inner membrane
GO:0035335	21	peptidyl-tyrosine dephosphorylation	GO:0005344	6	oxygen transporter activity	GO:0031209	1	SCAR complex
GO:0010351	21	lithium ion transport	GO:0005089	6	Rho guanyl-nucleotide exchange factor activity	GO:0031083	1	BLOC-1 complex
GO:0010073	21	meristem maintenance	GO:0005086	6	ARF guanyl-nucleotide exchange factor activity	GO:0030981	1	cortical microtubule cytoskeleton
GO:0010029	21	regulation of seed germination	GO:0005047	6	signal recognition particle binding	GO:0030686	1	90S preribosome
GO:0009740	21	gibberellic acid mediated signaling pathway	GO:0004869	6	cysteine-type endopeptidase inhibitor activity	GO:0030677	1	ribonuclease P complex
GO:0009631	21	cold acclimation	GO:0004817	6	cysteine-tRNA ligase activity	GO:0030496	1	midbody
GO:0009617	21	response to bacterium	GO:0004812	6	aminoacyl-tRNA ligase activity	GO:0030427	1	site of polarized growth
GO:0007031	21	peroxisome organization	GO:0004750	6	ribulose-phosphate 3-epimerase activity	GO:0030136	1	clathrin-coated vesicle
GO:0007020	21	microtubule nucleation	GO:0004652	6	polynucleotide adenylyltransferase activity	GO:0030130	1	clathrin coat of trans-Golgi network vesicle
GO:0006569	21	tryptophan catabolic process	GO:0004634	6	phosphopyruvate hydratase activity	GO:0030123	1	AP-3 adaptor complex
GO:0006301	21	postreplication repair	GO:0004605	6	phosphatidate cytidylyltransferase activity	GO:0030122	1	AP-2 adaptor complex
GO:0002237	21	response to molecule of bacterial origin	GO:0004535	6	poly(A)-specific ribonuclease activity	GO:0030096	1	plasma membrane-derived thylakoid photosystem II
GO:0002213	21	defense response to insect	GO:0004475	6	mannose-1-phosphate guanylyltransferase activity	GO:0019867	1	outer membrane
GO:0001731	21	formation of translation preinitiation complex	GO:0004392	6	heme oxygenase (decyclizing) activity	GO:0019866	1	organelle inner membrane
GO:0071805	20	potassium ion transmembrane transport	GO:0004335	6	galactokinase activity	GO:0019814	1	immunoglobulin complex
GO:0048443	20	stamen development	GO:0004325	6	ferrochelatase activity	GO:0019804	1	quinolinate synthetase complex
GO:0048439	20	flower morphogenesis	GO:0004127	6	cytidylate kinase activity	GO:0017109	1	glutamate-cysteine ligase complex
GO:0044267	20	cellular protein metabolic process	GO:0004040	6	amidase activity	GO:0016591	1	DNA-directed RNA polymerase II, holoenzyme
GO:0044249	20	cellular biosynthetic process	GO:0004030	6	aldehyde dehydrogenase [NAD(P)+] activity	GO:0016581	1	NuRD complex
GO:0034660	20	ncRNA metabolic process	GO:0004012	6	phospholipid-translocating ATPase activity	GO:0016580	1	Sin3 complex
GO:0030206	20	chondroitin sulfate biosynthetic process	GO:0004008	6	copper-exporting ATPase activity	GO:0016514	1	SWI/SNF complex
GO:0030036	20	actin cytoskeleton organization	GO:0004003	6	ATP-dependent DNA helicase activity	GO:0016471	1	vacuolar proton-transporting V-type ATPase complex
GO:0030003	20	cellular cation homeostasis	GO:0003999	6	adenine phosphoribosyltransferase activity	GO:0016442	1	RISC complex
GO:0019872	20	streptomycin biosynthetic process	GO:0003989	6	acetyl-CoA carboxylase activity	GO:0016342	1	catenin complex
GO:0016043	20	cellular component organization	GO:0003987	6	acetate-CoA ligase activity	GO:0016328	1	lateral plasma membrane
GO:0010564	20	regulation of cell cycle process	GO:0003863	6	3-methyl-2-oxobutanoate dehydrogenase (2-methylpropanoyl-transferring) activity	GO:0016035	1	zeta DNA polymerase complex
GO:0009789	20	positive regulation of abscisic acid mediated signaling pathway	GO:0003857	6	3-hydroxyacyl-CoA dehydrogenase activity	GO:0012506	1	vesicle membrane
GO:0009639	20	response to red or far red light	GO:0000210	6	NAD+ diphosphatase activity	GO:0010369	1	chromocenter
GO:0009060	20	aerobic respiration	GO:0080084	5	5S rDNA binding	GO:0010318	1	pyrophosphate-dependent phosphofructokinase complex, beta-subunit complex
GO:0008207	20	C21-steroid hormone metabolic process	GO:0070628	5	proteasome binding	GO:0010170	1	glucose-1-phosphate adenylyltransferase complex
GO:0007129	20	synapsis	GO:0070290	5	NAPE-specific phospholipase D activity	GO:0010168	1	ER body
GO:0006826	20	iron ion transport	GO:0052833	5	inositol monophosphate 4-phosphatase activity	GO:0010009	1	external side of endosome membrane
GO:0006803	20	glutathione conjugation reaction	GO:0052832	5	inositol monophosphate 3-phosphatase activity	GO:0010006	1	Toc complex
GO:0006631	20	fatty acid metabolic process	GO:0051740	5	ethylene binding	GO:0009783	1	photosystem II antenna complex
GO:0006399	20	tRNA metabolic process	GO:0050630	5	(iso)eugenol O-methyltransferase activity	GO:0009782	1	photosystem I antenna complex
GO:0006357	20	regulation of transcription from RNA polymerase II promoter	GO:0050529	5	polyneuridine-aldehyde esterase activity	GO:0009568	1	amyloplast starch grain
GO:0006333	20	chromatin assembly or disassembly	GO:0050508	5	glucuronosyl-N-acetylglucosaminyl-proteoglycan 4-alpha-N-acetylglucosaminyltransferase activity	GO:0009544	1	chloroplast ATP synthase complex
GO:0006275	20	regulation of DNA replication	GO:0047964	5	glyoxylate reductase activity	GO:0009538	1	photosystem I reaction center
GO:0006107	20	oxaloacetate metabolic process	GO:0047617	5	acyl-CoA hydrolase activity	GO:0009537	1	proplastid
GO:0006027	20	glycosaminoglycan catabolic process	GO:0047504	5	(-)-menthol dehydrogenase activity	GO:0009531	1	secondary cell wall
GO:0071704	19	organic substance metabolic process	GO:0047501	5	(+)-neomenthol dehydrogenase activity	GO:0009517	1	PSII associated light-harvesting complex II
GO:0051726	19	regulation of cell cycle	GO:0047372	5	acylglycerol lipase activity	GO:0009516	1	leucoplast
GO:0051258	19	protein polymerization	GO:0047334	5	diphosphate-fructose-6-phosphate 1-phosphotransferase activity	GO:0009513	1	etioplast
GO:0048608	19	reproductive structure development	GO:0047274	5	galactinol-sucrose galactosyltransferase activity	GO:0009360	1	DNA polymerase III complex
GO:0042752	19	regulation of circadian rhythm	GO:0047134	5	protein-disulfide reductase activity	GO:0009348	1	ornithine carbamoyltransferase complex
GO:0032851	19	positive regulation of Rab GTPase activity	GO:0046910	5	pectinesterase inhibitor activity	GO:0009330	1	DNA topoisomerase complex (ATP-hydrolyzing)
GO:0030422	19	production of siRNA involved in RNA interference	GO:0045300	5	acyl-[acyl-carrier-protein] desaturase activity	GO:0009326	1	formate dehydrogenase complex
GO:0010817	19	regulation of hormone levels	GO:0043169	5	cation binding	GO:0008622	1	epsilon DNA polymerase complex
GO:0009788	19	negative regulation of abscisic acid mediated signaling pathway	GO:0042162	5	telomeric DNA binding	GO:0008352	1	katanin complex
GO:0009741	19	response to brassinosteroid stimulus	GO:0035251	5	UDP-glucosyltransferase activity	GO:0008274	1	gamma-tubulin ring complex
GO:0009626	19	plant-type hypersensitive response	GO:0033808	5	6'-deoxychalcone synthase activity	GO:0005911	1	cell-cell junction
GO:0009410	19	response to xenobiotic stimulus	GO:0033743	5	peptide-methionine (R)-S-oxide reductase activity	GO:0005871	1	kinesin complex
GO:0006995	19	cellular response to nitrogen starvation	GO:0033549	5	MAP kinase phosphatase activity	GO:0005853	1	eukaryotic translation elongation factor 1 complex
GO:0006073	19	cellular glucan metabolic process	GO:0030976	5	thiamine pyrophosphate binding	GO:0005847	1	mRNA cleavage and polyadenylation specificity factor complex
GO:0001676	19	long-chain fatty acid metabolic process	GO:0030234	5	enzyme regulator activity	GO:0005836	1	fatty-acyl-CoA synthase complex
GO:0000079	19	regulation of cyclin-dependent protein serine/threonine kinase activity	GO:0019204	5	nucleotide phosphatase activity	GO:0005813	1	centrosome
GO:1901576	18	organic substance biosynthetic process	GO:0019139	5	cytokinin dehydrogenase activity	GO:0005797	1	Golgi medial cisterna
GO:0070838	18	divalent metal ion transport	GO:0017176	5	phosphatidylinositol N-acetylglucosaminyltransferase activity	GO:0005785	1	signal recognition particle receptor complex
GO:0044767	18	single-organism developmental process	GO:0017150	5	tRNA dihydrouridine synthase activity	GO:0005764	1	lysosome
GO:0043087	18	regulation of GTPase activity	GO:0017050	5	D-erythro-sphingosine kinase activity	GO:0005712	1	chiasma
GO:0042546	18	cell wall biogenesis	GO:0016906	5	sterol 3-beta-glucosyltransferase activity	GO:0005686	1	U2 snRNP
GO:0030048	18	actin filament-based movement	GO:0016831	5	carboxy-lyase activity	GO:0005685	1	U1 snRNP
GO:0015802	18	basic amino acid transport	GO:0016720	5	delta12-fatty acid dehydrogenase activity	GO:0005684	1	U2-type spliceosomal complex
GO:0015693	18	magnesium ion transport	GO:0016651	5	oxidoreductase activity, acting on NAD(P)H	GO:0005683	1	U7 snRNP
GO:0010467	18	gene expression	GO:0016538	5	cyclin-dependent protein serine/threonine kinase regulator activity	GO:0005677	1	chromatin silencing complex
GO:0010311	18	lateral root formation	GO:0015662	5	ATPase activity, coupled to transmembrane movement of ions, phosphorylative mechanism	GO:0005675	1	holo TFIIH complex
GO:0010087	18	phloem or xylem histogenesis	GO:0015326	5	cationic amino acid transmembrane transporter activity	GO:0005672	1	transcription factor TFIIA complex
GO:0009773	18	photosynthetic electron transport in photosystem I	GO:0015120	5	phosphoglycerate transmembrane transporter activity	GO:0005658	1	alpha DNA polymerase:primase complex
GO:0009657	18	plastid organization	GO:0010285	5	L,L-diaminopimelate aminotransferase activity	GO:0005655	1	nucleolar ribonuclease P complex
GO:0009610	18	response to symbiotic fungus	GO:0010279	5	indole-3-acetic acid amido synthetase activity	GO:0005639	1	integral to nuclear inner membrane
GO:0008652	18	cellular amino acid biosynthetic process	GO:0010011	5	auxin binding	GO:0000922	1	spindle pole
GO:0007067	18	mitosis	GO:0009927	5	histidine phosphotransfer kinase activity	GO:0000791	1	euchromatin
GO:0006904	18	vesicle docking involved in exocytosis	GO:0009881	5	photoreceptor activity	GO:0000790	1	nuclear chromatin
GO:0006769	18	nicotinamide metabolic process	GO:0009703	5	nitrate reductase (NADH) activity	GO:0000784	1	nuclear chromosome, telomeric region
GO:0006302	18	double-strand break repair	GO:0008934	5	inositol monophosphate 1-phosphatase activity	GO:0000777	1	condensed chromosome kinetochore
GO:0044262	17	cellular carbohydrate metabolic process	GO:0008728	5	GTP diphosphokinase activity	GO:0000776	1	kinetochore
GO:0042023	17	DNA endoreduplication	GO:0008553	5	hydrogen-exporting ATPase activity, phosphorylative mechanism	GO:0000506	1	glycosylphosphatidylinositol-N-acetylglucosaminyltransferase (GPI-GnT) complex
GO:0016051	17	carbohydrate biosynthetic process	GO:0008515	5	sucrose transmembrane transporter activity	GO:0000327	1	lytic vacuole within protein storage vacuole
GO:0010638	17	positive regulation of organelle organization	GO:0008514	5	organic anion transmembrane transporter activity	GO:0000322	1	storage vacuole
GO:0009816	17	defense response to bacterium, incompatible interaction	GO:0008453	5	alanine-glyoxylate transaminase activity	GO:0000307	1	cyclin-dependent protein kinase holoenzyme complex
GO:0009612	17	response to mechanical stimulus	GO:0008176	5	tRNA (guanine-N7-)-methyltransferase activity	GO:0000306	1	extrinsic to vacuolar membrane
GO:0009269	17	response to desiccation	GO:0008171	5	O-methyltransferase activity	GO:0000275	1	mitochondrial proton-transporting ATP synthase complex, catalytic core F(1)
GO:0006857	17	oligopeptide transport	GO:0008144	5	drug binding	GO:0000172	1	ribonuclease MRP complex
GO:0006417	17	regulation of translation	GO:0008143	5	poly(A) RNA binding	GO:0000110	1	nucleotide-excision repair factor 1 complex
GO:0051302	16	regulation of cell division	GO:0008106	5	alcohol dehydrogenase (NADP+) activity
GO:0046497	16	nicotinate nucleotide metabolic process	GO:0005315	5	inorganic phosphate transmembrane transporter activity
GO:0045490	16	pectin catabolic process	GO:0005247	5	voltage-gated chloride channel activity
GO:0044765	16	single-organism transport	GO:0005085	5	guanyl-nucleotide exchange factor activity
GO:0042127	16	regulation of cell proliferation	GO:0004853	5	uroporphyrinogen decarboxylase activity
GO:0035725	16	sodium ion transmembrane transport	GO:0004845	5	uracil phosphoribosyltransferase activity
GO:0031408	16	oxylipin biosynthetic process	GO:0004813	5	alanine-tRNA ligase activity
GO:0016925	16	protein sumoylation	GO:0004801	5	sedoheptulose-7-phosphate:D-glyceraldehyde-3-phosphate glyceronetransferase activity
GO:0016246	16	RNA interference	GO:0004775	5	succinate-CoA ligase (ADP-forming) activity
GO:0010074	16	maintenance of meristem identity	GO:0004764	5	shikimate 3-dehydrogenase (NADP+) activity
GO:0009970	16	cellular response to sulfate starvation	GO:0004742	5	dihydrolipoyllysine-residue acetyltransferase activity
GO:0009585	16	red, far-red light phototransduction	GO:0004733	5	pyridoxamine-phosphate oxidase activity
GO:0009231	16	riboflavin biosynthetic process	GO:0004708	5	MAP kinase kinase activity
GO:0007049	16	cell cycle	GO:0004632	5	phosphopantothenate--cysteine ligase activity
GO:0006863	16	purine nucleobase transport	GO:0004630	5	phospholipase D activity
GO:0006766	16	vitamin metabolic process	GO:0004620	5	phospholipase activity
GO:0006289	16	nucleotide-excision repair	GO:0004619	5	phosphoglycerate mutase activity
GO:0005992	16	trehalose biosynthetic process	GO:0004575	5	sucrose alpha-glucosidase activity
GO:0052544	15	defense response by callose deposition in cell wall	GO:0004550	5	nucleoside diphosphate kinase activity
GO:0052542	15	defense response by callose deposition	GO:0004525	5	ribonuclease III activity
GO:0048653	15	anther development	GO:0004515	5	nicotinate-nucleotide adenylyltransferase activity
GO:0048544	15	recognition of pollen	GO:0004471	5	malate dehydrogenase (decarboxylating) activity
GO:0043269	15	regulation of ion transport	GO:0004416	5	hydroxyacylglutathione hydrolase activity
GO:0042207	15	styrene catabolic process	GO:0004411	5	homogentisate 1,2-dioxygenase activity
GO:0032940	15	secretion by cell	GO:0004407	5	histone deacetylase activity
GO:0032502	15	developmental process	GO:0004379	5	glycylpeptide N-tetradecanoyltransferase activity
GO:0032204	15	regulation of telomere maintenance	GO:0004365	5	glyceraldehyde-3-phosphate dehydrogenase (NAD+) (phosphorylating) activity
GO:0019748	15	secondary metabolic process	GO:0004345	5	glucose-6-phosphate dehydrogenase activity
GO:0016570	15	histone modification	GO:0004332	5	fructose-bisphosphate aldolase activity
GO:0015696	15	ammonium transport	GO:0004322	5	ferroxidase activity
GO:0010204	15	defense response signaling pathway, resistance gene-independent	GO:0004315	5	3-oxoacyl-[acyl-carrier-protein] synthase activity
GO:0010025	15	wax biosynthetic process	GO:0004128	5	cytochrome-b5 reductase activity, acting on NAD(P)H
GO:0009561	15	megagametogenesis	GO:0004066	5	asparagine synthase (glutamine-hydrolyzing) activity
GO:0009306	15	protein secretion	GO:0004001	5	adenosine kinase activity
GO:0008299	15	isoprenoid biosynthetic process	GO:0003995	5	acyl-CoA dehydrogenase activity
GO:0008272	15	sulfate transport	GO:0003983	5	UTP:glucose-1-phosphate uridylyltransferase activity
GO:0007017	15	microtubule-based process	GO:0003979	5	UDP-glucose 6-dehydrogenase activity
GO:0006862	15	nucleotide transport	GO:0003876	5	AMP deaminase activity
GO:0006733	15	oxidoreduction coenzyme metabolic process	GO:0003855	5	3-dehydroquinate dehydratase activity
GO:0006555	15	methionine metabolic process	GO:0003691	5	double-stranded telomeric DNA binding
GO:0006308	15	DNA catabolic process	GO:0003678	5	DNA helicase activity
GO:0006108	15	malate metabolic process	GO:0001664	5	G-protein coupled receptor binding
GO:0006097	15	glyoxylate cycle	GO:0000976	5	transcription regulatory region sequence-specific DNA binding
GO:0001522	15	pseudouridine synthesis	GO:0000309	5	nicotinamide-nucleotide adenylyltransferase activity
GO:0046939	14	nucleotide phosphorylation	GO:0000150	5	recombinase activity
GO:0043247	14	telomere maintenance in response to DNA damage	GO:0097372	4	NAD-dependent histone deacetylase activity (H3-K18 specific)
GO:0042991	14	transcription factor import into nucleus	GO:0080146	4	L-cysteine desulfhydrase activity
GO:0042335	14	cuticle development	GO:0080115	4	myosin XI tail binding
GO:0040007	14	growth	GO:0080046	4	quercetin 4'-O-glucosyltransferase activity
GO:0034645	14	cellular macromolecule biosynthetic process	GO:0080025	4	phosphatidylinositol-3,5-bisphosphate binding
GO:0023014	14	signal transduction by phosphorylation	GO:0072582	4	17-beta-hydroxysteroid dehydrogenase (NADP+) activity
GO:0016572	14	histone phosphorylation	GO:0072555	4	17-beta-ketosteroid reductase activity
GO:0016102	14	diterpenoid biosynthetic process	GO:0071992	4	phytochelatin transmembrane transporter activity
GO:0010555	14	response to mannitol stimulus	GO:0070402	4	NADPH binding
GO:0010229	14	inflorescence development	GO:0052732	4	phosphoethanolamine phosphatase activity
GO:0010197	14	polar nucleus fusion	GO:0052731	4	phosphocholine phosphatase activity
GO:0010154	14	fruit development	GO:0051996	4	squalene synthase activity
GO:0009755	14	hormone-mediated signaling pathway	GO:0051879	4	Hsp90 protein binding
GO:0009736	14	cytokinin mediated signaling pathway	GO:0051724	4	NAD transporter activity
GO:0009694	14	jasmonic acid metabolic process	GO:0050645	4	limonoid glucosyltransferase activity
GO:0009646	14	response to absence of light	GO:0050567	4	glutaminyl-tRNA synthase (glutamine-hydrolyzing) activity
GO:0009116	14	nucleoside metabolic process	GO:0050505	4	hydroquinone glucosyltransferase activity
GO:0006885	14	regulation of pH	GO:0050291	4	sphingosine N-acyltransferase activity
GO:0006699	14	bile acid biosynthetic process	GO:0047952	4	glycerol-3-phosphate dehydrogenase [NAD(P)+] activity
GO:0006541	14	glutamine metabolic process	GO:0047672	4	anthranilate N-benzoyltransferase activity
GO:0006349	14	regulation of gene expression by genetic imprinting	GO:0046970	4	NAD-dependent histone deacetylase activity (H4-K16 specific)
GO:0006123	14	mitochondrial electron transport, cytochrome c to oxygen	GO:0046969	4	NAD-dependent histone deacetylase activity (H3-K9 specific)
GO:0002238	14	response to molecule of fungal origin	GO:0046923	4	ER retention sequence binding
GO:0000272	14	polysaccharide catabolic process	GO:0045485	4	omega-6 fatty acid desaturase activity
GO:0080022	13	primary root development	GO:0042800	4	histone methyltransferase activity (H3-K4 specific)
GO:0060151	13	peroxisome localization	GO:0042389	4	omega-3 fatty acid desaturase activity
GO:0051646	13	mitochondrion localization	GO:0035299	4	inositol pentakisphosphate 2-kinase activity
GO:0051645	13	Golgi localization	GO:0033926	4	glycopeptide alpha-N-acetylgalactosaminidase activity
GO:0046034	13	ATP metabolic process	GO:0032942	4	inositol tetrakisphosphate 2-kinase activity
GO:0045727	13	positive regulation of translation	GO:0032559	4	adenyl ribonucleotide binding
GO:0044036	13	cell wall macromolecule metabolic process	GO:0032550	4	purine ribonucleoside binding
GO:0043900	13	regulation of multi-organism process	GO:0032138	4	single base insertion or deletion binding
GO:0042816	13	vitamin B6 metabolic process	GO:0032137	4	guanine/thymine mispair binding
GO:0032880	13	regulation of protein localization	GO:0032041	4	NAD-dependent histone deacetylase activity (H3-K14 specific)
GO:0031047	13	gene silencing by RNA	GO:0030795	4	jasmonate O-methyltransferase activity
GO:0030163	13	protein catabolic process	GO:0030598	4	rRNA N-glycosylase activity
GO:0018298	13	protein-chromophore linkage	GO:0030158	4	protein xylosyltransferase activity
GO:0015937	13	coenzyme A biosynthetic process	GO:0019948	4	SUMO activating enzyme activity
GO:0015748	13	organophosphate ester transport	GO:0019789	4	SUMO ligase activity
GO:0015716	13	organic phosphonate transport	GO:0019104	4	DNA N-glycosylase activity
GO:0010431	13	seed maturation	GO:0018685	4	alkane 1-monooxygenase activity
GO:0010152	13	pollen maturation	GO:0016984	4	ribulose-bisphosphate carboxylase activity
GO:0010020	13	chloroplast fission	GO:0016888	4	endodeoxyribonuclease activity, producing 5'-phosphomonoesters
GO:0009960	13	endosperm development	GO:0016805	4	dipeptidase activity
GO:0009688	13	abscisic acid biosynthetic process	GO:0016780	4	phosphotransferase activity, for other substituted phosphate groups
GO:0007205	13	protein kinase C-activating G-protein coupled receptor signaling pathway	GO:0016761	4	cellulose synthase (GDP-forming) activity
GO:0006783	13	heme biosynthetic process	GO:0016756	4	glutathione gamma-glutamylcysteinyltransferase activity
GO:0006413	13	translational initiation	GO:0016655	4	oxidoreductase activity, acting on NAD(P)H, quinone or similar compound as acceptor
GO:0006270	13	DNA replication initiation	GO:0016210	4	naringenin-chalcone synthase activity
GO:0006075	13	(1->3)-beta-D-glucan biosynthetic process	GO:0016165	4	linoleate 13S-lipoxygenase activity
GO:0000910	13	cytokinesis	GO:0016151	4	nickel cation binding
GO:0000074	13	regulation of cell cycle	GO:0015417	4	polyamine-transporting ATPase activity
GO:0000038	13	very long-chain fatty acid metabolic process	GO:0015399	4	primary active transmembrane transporter activity
GO:0050789	12	regulation of biological process	GO:0015299	4	solute:hydrogen antiporter activity
GO:0048513	12	organ development	GO:0015217	4	ADP transmembrane transporter activity
GO:0048510	12	regulation of timing of transition from vegetative to reproductive phase	GO:0015204	4	urea transmembrane transporter activity
GO:0045491	12	xylan metabolic process	GO:0015105	4	arsenite transmembrane transporter activity
GO:0045087	12	innate immune response	GO:0010347	4	L-galactose-1-phosphate phosphatase activity
GO:0035999	12	tetrahydrofolate interconversion	GO:0010295	4	(+)-abscisic acid 8'-hydroxylase activity
GO:0032312	12	regulation of ARF GTPase activity	GO:0010294	4	abscisic acid glucosyltransferase activity
GO:0031507	12	heterochromatin assembly	GO:0010179	4	IAA-Ala conjugate hydrolase activity
GO:0019745	12	pentacyclic triterpenoid biosynthetic process	GO:0008964	4	phosphoenolpyruvate carboxylase activity
GO:0019408	12	dolichol biosynthetic process	GO:0008893	4	guanosine-3',5'-bis(diphosphate) 3'-diphosphatase activity
GO:0018401	12	peptidyl-proline hydroxylation to 4-hydroxy-L-proline	GO:0008831	4	dTDP-4-dehydrorhamnose reductase activity
GO:0010227	12	floral organ abscission	GO:0008810	4	cellulase activity
GO:0010214	12	seed coat development	GO:0008806	4	carboxymethylenebutenolidase activity
GO:0010091	12	trichome branching	GO:0008794	4	arsenate reductase (glutaredoxin) activity
GO:0009870	12	defense response signaling pathway, resistance gene-dependent	GO:0008710	4	8-amino-7-oxononanoate synthase activity
GO:0009834	12	secondary cell wall biogenesis	GO:0008692	4	3-hydroxybutyryl-CoA epimerase activity
GO:0009595	12	detection of biotic stimulus	GO:0008442	4	3-hydroxyisobutyrate dehydrogenase activity
GO:0009435	12	NAD biosynthetic process	GO:0008312	4	7S RNA binding
GO:0009225	12	nucleotide-sugar metabolic process	GO:0008308	4	voltage-gated anion channel activity
GO:0009108	12	coenzyme biosynthetic process	GO:0008146	4	sulfotransferase activity
GO:0009106	12	lipoate metabolic process	GO:0008061	4	chitin binding
GO:0009089	12	lysine biosynthetic process via diaminopimelate	GO:0005542	4	folic acid binding
GO:0007186	12	G-protein coupled receptor signaling pathway	GO:0005381	4	iron ion transmembrane transporter activity
GO:0006974	12	response to DNA damage stimulus	GO:0005345	4	purine nucleobase transmembrane transporter activity
GO:0006897	12	endocytosis	GO:0005313	4	L-glutamate transmembrane transporter activity
GO:0006817	12	phosphate ion transport	GO:0005083	4	small GTPase regulator activity
GO:0006782	12	protoporphyrinogen IX biosynthetic process	GO:0005034	4	osmosensor activity
GO:0006338	12	chromatin remodeling	GO:0004930	4	G-protein coupled receptor activity
GO:0006020	12	inositol metabolic process	GO:0004867	4	serine-type endopeptidase inhibitor activity
GO:0006002	12	fructose 6-phosphate metabolic process	GO:0004866	4	endopeptidase inhibitor activity
GO:0000105	12	histidine biosynthetic process	GO:0004861	4	cyclin-dependent protein serine/threonine kinase inhibitor activity
GO:0090304	11	nucleic acid metabolic process	GO:0004831	4	tyrosine-tRNA ligase activity
GO:0070588	11	calcium ion transmembrane transport	GO:0004828	4	serine-tRNA ligase activity
GO:0052543	11	callose deposition in cell wall	GO:0004826	4	phenylalanine-tRNA ligase activity
GO:0051017	11	actin filament bundle assembly	GO:0004807	4	triose-phosphate isomerase activity
GO:0048610	11	cellular process involved in reproduction	GO:0004789	4	thiamine-phosphate diphosphorylase activity
GO:0048589	11	developmental growth	GO:0004781	4	sulfate adenylyltransferase (ATP) activity
GO:0048451	11	petal formation	GO:0004767	4	sphingomyelin phosphodiesterase activity
GO:0046274	11	lignin catabolic process	GO:0004765	4	shikimate kinase activity
GO:0045787	11	positive regulation of cell cycle	GO:0004758	4	serine C-palmitoyltransferase activity
GO:0035194	11	posttranscriptional gene silencing by RNA	GO:0004749	4	ribose phosphate diphosphokinase activity
GO:0030833	11	regulation of actin filament polymerization	GO:0004723	4	calcium-dependent protein serine/threonine phosphatase activity
GO:0030433	11	ER-associated protein catabolic process	GO:0004719	4	protein-L-isoaspartate (D-aspartate) O-methyltransferase activity
GO:0019932	11	second-messenger-mediated signaling	GO:0004702	4	receptor signaling protein serine/threonine kinase activity
GO:0019530	11	taurine metabolic process	GO:0004673	4	protein histidine kinase activity
GO:0016485	11	protein processing	GO:0004660	4	protein farnesyltransferase activity
GO:0016444	11	somatic cell DNA recombination	GO:0004612	4	phosphoenolpyruvate carboxykinase (ATP) activity
GO:0016024	11	CDP-diacylglycerol biosynthetic process	GO:0004596	4	peptide alpha-N-acetyltransferase activity
GO:0010584	11	pollen exine formation	GO:0004594	4	pantothenate kinase activity
GO:0010106	11	cellular response to iron ion starvation	GO:0004540	4	ribonuclease activity
GO:0010053	11	root epidermal cell differentiation	GO:0004534	4	5'-3' exoribonuclease activity
GO:0009958	11	positive gravitropism	GO:0004514	4	nicotinate-nucleotide diphosphorylase (carboxylating) activity
GO:0009625	11	response to insect	GO:0004496	4	mevalonate kinase activity
GO:0009411	11	response to UV	GO:0004478	4	methionine adenosyltransferase activity
GO:0008615	11	pyridoxine biosynthetic process	GO:0004439	4	phosphatidylinositol-4,5-bisphosphate 5-phosphatase activity
GO:0007346	11	regulation of mitotic cell cycle	GO:0004435	4	phosphatidylinositol phospholipase C activity
GO:0006547	11	histidine metabolic process	GO:0004430	4	1-phosphatidylinositol 4-kinase activity
GO:0006535	11	cysteine biosynthetic process from serine	GO:0004367	4	glycerol-3-phosphate dehydrogenase [NAD+] activity
GO:0006520	11	cellular amino acid metabolic process	GO:0004358	4	glutamate N-acetyltransferase activity
GO:0006164	11	purine nucleotide biosynthetic process	GO:0004348	4	glucosylceramidase activity
GO:0000303	11	response to superoxide	GO:0004331	4	fructose-2,6-bisphosphate 2-phosphatase activity
GO:0000096	11	sulfur amino acid metabolic process	GO:0004310	4	farnesyl-diphosphate farnesyltransferase activity
GO:0071472	10	cellular response to salt stress	GO:0004305	4	ethanolamine kinase activity
GO:0071281	10	cellular response to iron ion	GO:0004303	4	estradiol 17-beta-dehydrogenase activity
GO:0070417	10	cellular response to cold	GO:0004165	4	dodecenoyl-CoA delta-isomerase activity
GO:0048768	10	root hair cell tip growth	GO:0004140	4	dephospho-CoA kinase activity
GO:0048528	10	post-embryonic root development	GO:0004134	4	4-alpha-glucanotransferase activity
GO:0048522	10	positive regulation of cellular process	GO:0004106	4	chorismate mutase activity
GO:0048467	10	gynoecium development	GO:0004090	4	carbonyl reductase (NADPH) activity
GO:0048440	10	carpel development	GO:0004048	4	anthranilate phosphoribosyltransferase activity
GO:0045859	10	regulation of protein kinase activity	GO:0004038	4	allantoinase activity
GO:0045037	10	protein import into chloroplast stroma	GO:0003968	4	RNA-directed RNA polymerase activity
GO:0043067	10	regulation of programmed cell death	GO:0003919	4	FMN adenylyltransferase activity
GO:0042026	10	protein refolding	GO:0003910	4	DNA ligase (ATP) activity
GO:0040029	10	regulation of gene expression, epigenetic	GO:0003904	4	deoxyribodipyrimidine photo-lyase activity
GO:0032957	10	inositol trisphosphate metabolic process	GO:0003878	4	ATP citrate synthase activity
GO:0030488	10	tRNA methylation	GO:0003873	4	6-phosphofructo-2-kinase activity
GO:0030243	10	cellulose metabolic process	GO:0003849	4	3-deoxy-7-phosphoheptulonate synthase activity
GO:0030042	10	actin filament depolymerization	GO:0003796	4	lysozyme activity
GO:0018279	10	protein N-linked glycosylation via asparagine	GO:0002020	4	protease binding
GO:0015947	10	methane metabolic process	GO:0001888	4	glucuronyl-galactosyl-proteoglycan 4-alpha-N-acetylglucosaminyltransferase activity
GO:0015804	10	neutral amino acid transport	GO:0001758	4	retinal dehydrogenase activity
GO:0015700	10	arsenite transport	GO:0001053	4	plastid sigma factor activity
GO:0010190	10	cytochrome b6f complex assembly	GO:0000822	4	inositol hexakisphosphate binding
GO:0010189	10	vitamin E biosynthetic process	GO:0000400	4	four-way junction DNA binding
GO:0010183	10	pollen tube guidance	GO:0000036	4	ACP phosphopantetheine attachment site binding involved in fatty acid biosynthetic process
GO:0009888	10	tissue development	GO:0000014	4	single-stranded DNA endodeoxyribonuclease activity
GO:0009814	10	defense response, incompatible interaction	GO:0000010	4	trans-hexaprenyltranstransferase activity
GO:0009785	10	blue light signaling pathway	GO:0090417	3	N-methylnicotinate transporter activity
GO:0009767	10	photosynthetic electron transport chain	GO:0090416	3	nicotinate transporter activity
GO:0009698	10	phenylpropanoid metabolic process	GO:0080041	3	ADP-ribose pyrophosphohydrolase activity
GO:0009652	10	thigmotropism	GO:0080039	3	xyloglucan endotransglucosylase activity
GO:0009642	10	response to light intensity	GO:0080023	3	3R-hydroxyacyl-CoA dehydratase activity
GO:0009615	10	response to virus	GO:0080019	3	fatty-acyl-CoA reductase (alcohol-forming) activity
GO:0009567	10	double fertilization forming a zygote and endosperm	GO:0071917	3	triose-phosphate transmembrane transporter activity
GO:0009556	10	microsporogenesis	GO:0070403	3	NAD+ binding
GO:0009308	10	amine metabolic process	GO:0070300	3	phosphatidic acid binding
GO:0008654	10	phospholipid biosynthetic process	GO:0070063	3	RNA polymerase binding
GO:0008361	10	regulation of cell size	GO:0052633	3	isocitrate hydro-lyase (cis-aconitate-forming) activity
GO:0007126	10	meiosis	GO:0052632	3	citrate dehydratase activity
GO:0007059	10	chromosome segregation	GO:0052629	3	phosphatidylinositol-3,5-bisphosphate 3-phosphatase activity
GO:0006879	10	cellular iron ion homeostasis	GO:0051861	3	glycolipid binding
GO:0006811	10	ion transport	GO:0051117	3	ATPase binding
GO:0006491	10	N-glycan processing	GO:0051011	3	microtubule minus-end binding
GO:0006465	10	signal peptide processing	GO:0050638	3	taxadien-5-alpha-ol O-acetyltransferase activity
GO:0006450	10	regulation of translational fidelity	GO:0050616	3	secologanin synthase activity
GO:0006298	10	mismatch repair	GO:0050378	3	UDP-glucuronate 4-epimerase activity
GO:0006032	10	chitin catabolic process	GO:0050366	3	tyramine N-feruloyltransferase activity
GO:0005986	10	sucrose biosynthetic process	GO:0050356	3	tropine dehydrogenase activity
GO:0003333	10	amino acid transmembrane transport	GO:0050311	3	sulfite reductase (ferredoxin) activity
GO:0000302	10	response to reactive oxygen species	GO:0050126	3	N-carbamoylputrescine amidase activity
GO:0000051	10	urea cycle intermediate metabolic process	GO:0048487	3	beta-tubulin binding
GO:2000067	9	regulation of root morphogenesis	GO:0048027	3	mRNA 5'-UTR binding
GO:0071702	9	organic substance transport	GO:0047912	3	galacturonokinase activity
GO:0071482	9	cellular response to light stimulus	GO:0047893	3	flavonol 3-O-glucosyltransferase activity
GO:0048507	9	meristem development	GO:0047769	3	arogenate dehydratase activity
GO:0048453	9	sepal formation	GO:0047652	3	allantoate deiminase activity
GO:0048229	9	gametophyte development	GO:0047526	3	2'-hydroxyisoflavone reductase activity
GO:0046656	9	folic acid biosynthetic process	GO:0047044	3	androstan-3-alpha,17-beta-diol dehydrogenase activity
GO:0044723	9	single-organism carbohydrate metabolic process	GO:0046870	3	cadmium ion binding
GO:0043622	9	cortical microtubule organization	GO:0046556	3	alpha-N-arabinofuranosidase activity
GO:0035265	9	organ growth	GO:0046510	3	UDP-sulfoquinovose:DAG sulfoquinovosyltransferase activity
GO:0019760	9	glucosinolate metabolic process	GO:0046481	3	digalactosyldiacylglycerol synthase activity
GO:0017004	9	cytochrome complex assembly	GO:0046403	3	polynucleotide 3'-phosphatase activity
GO:0016120	9	carotene biosynthetic process	GO:0045551	3	cinnamyl-alcohol dehydrogenase activity
GO:0015886	9	heme transport	GO:0045550	3	geranylgeranyl reductase activity
GO:0015846	9	polyamine transport	GO:0045549	3	9-cis-epoxycarotenoid dioxygenase activity
GO:0010440	9	stomatal lineage progression	GO:0044540	3	L-cystine L-cysteine-lyase (deaminating)
GO:0010082	9	regulation of root meristem growth	GO:0043817	3	phosphosulfolactate synthase activity
GO:0010039	9	response to iron ion	GO:0043765	3	T/G mismatch-specific endonuclease activity
GO:0010030	9	positive regulation of seed germination	GO:0043023	3	ribosomal large subunit binding
GO:0009850	9	auxin metabolic process	GO:0042781	3	3'-tRNA processing endoribonuclease activity
GO:0009765	9	photosynthesis, light harvesting	GO:0035252	3	UDP-xylosyltransferase activity
GO:0009743	9	response to carbohydrate stimulus	GO:0034450	3	ubiquitin-ubiquitin ligase activity
GO:0009704	9	de-etiolation	GO:0034432	3	bis(5'-adenosyl)-pentaphosphatase activity
GO:0009690	9	cytokinin metabolic process	GO:0033862	3	UMP kinase activity
GO:0009636	9	response to toxic substance	GO:0033854	3	glutamate-prephenate aminotransferase activity
GO:0009451	9	RNA modification	GO:0033853	3	aspartate-prephenate aminotransferase activity
GO:0009072	9	aromatic amino acid family metabolic process	GO:0033741	3	adenylyl-sulfate reductase (glutathione) activity
GO:0007154	9	cell communication	GO:0032794	3	GTPase activating protein binding
GO:0007034	9	vacuolar transport	GO:0032441	3	pheophorbide a oxygenase activity
GO:0007018	9	microtubule-based movement	GO:0031490	3	chromatin DNA binding
GO:0006825	9	copper ion transport	GO:0031386	3	protein tag
GO:0006790	9	sulfur compound metabolic process	GO:0031369	3	translation initiation factor binding
GO:0006605	9	protein targeting	GO:0030570	3	pectate lyase activity
GO:0006567	9	threonine catabolic process	GO:0030295	3	protein kinase activator activity
GO:0006526	9	arginine biosynthetic process	GO:0030272	3	5-formyltetrahydrofolate cyclo-ligase activity
GO:0006506	9	GPI anchor biosynthetic process	GO:0030267	3	glyoxylate reductase (NADP) activity
GO:0006449	9	regulation of translational termination	GO:0019887	3	protein kinase regulator activity
GO:0006444	9	'de novo' cotranslational protein folding	GO:0018800	3	5-oxopent-3-ene-1,2,5-tricarboxylate decarboxylase activity
GO:0006400	9	tRNA modification	GO:0017089	3	glycolipid transporter activity
GO:0006367	9	transcription initiation from RNA polymerase II promoter	GO:0016851	3	magnesium chelatase activity
GO:0006139	9	nucleobase-containing compound metabolic process	GO:0016818	3	hydrolase activity, acting on acid anhydrides, in phosphorus-containing anhydrides
GO:0006102	9	isocitrate metabolic process	GO:0016817	3	hydrolase activity, acting on acid anhydrides
GO:0006014	9	D-ribose metabolic process	GO:0016810	3	hydrolase activity, acting on carbon-nitrogen (but not peptide) bonds
GO:0000723	9	telomere maintenance	GO:0016711	3	flavonoid 3'-monooxygenase activity
GO:0000280	9	nuclear division	GO:0016708	3	oxidoreductase activity, acting on paired donors, with incorporation or reduction of molecular oxygen, NAD(P)H as one donor, and incorporation of two atoms of oxygen into one donor
GO:0000103	9	sulfate assimilation	GO:0016688	3	L-ascorbate peroxidase activity
GO:0055072	8	iron ion homeostasis	GO:0016656	3	monodehydroascorbate reductase (NADH) activity
GO:0051276	8	chromosome organization	GO:0016652	3	oxidoreductase activity, acting on NAD(P)H, NAD(P) as acceptor
GO:0051260	8	protein homooligomerization	GO:0016628	3	oxidoreductase activity, acting on the CH-CH group of donors, NAD or NADP as acceptor
GO:0050790	8	regulation of catalytic activity	GO:0016627	3	oxidoreductase activity, acting on the CH-CH group of donors
GO:0048831	8	regulation of shoot system development	GO:0016462	3	pyrophosphatase activity
GO:0045941	8	positive regulation of transcription, DNA-dependent	GO:0016407	3	acetyltransferase activity
GO:0045038	8	protein import into chloroplast thylakoid membrane	GO:0016404	3	15-hydroxyprostaglandin dehydrogenase (NAD+) activity
GO:0042823	8	pyridoxal phosphate biosynthetic process	GO:0016262	3	protein N-acetylglucosaminyltransferase activity
GO:0042761	8	very long-chain fatty acid biosynthetic process	GO:0016208	3	AMP binding
GO:0042594	8	response to starvation	GO:0016034	3	maleylacetoacetate isomerase activity
GO:0032875	8	regulation of DNA endoreduplication	GO:0016002	3	sulfite reductase activity
GO:0030259	8	lipid glycosylation	GO:0015419	3	sulfate transmembrane-transporting ATPase activity
GO:0030007	8	cellular potassium ion homeostasis	GO:0015412	3	molybdate transmembrane-transporting ATPase activity
GO:0022402	8	cell cycle process	GO:0015386	3	potassium:hydrogen antiporter activity
GO:0019853	8	L-ascorbic acid biosynthetic process	GO:0015293	3	symporter activity
GO:0019521	8	D-gluconate metabolic process	GO:0015269	3	calcium-activated potassium channel activity
GO:0016575	8	histone deacetylation	GO:0015228	3	coenzyme A transmembrane transporter activity
GO:0015780	8	nucleotide-sugar transport	GO:0015203	3	polyamine transmembrane transporter activity
GO:0010540	8	basipetal auxin transport	GO:0015180	3	L-alanine transmembrane transporter activity
GO:0010380	8	regulation of chlorophyll biosynthetic process	GO:0015174	3	basic amino acid transmembrane transporter activity
GO:0010359	8	regulation of anion channel activity	GO:0015173	3	aromatic amino acid transmembrane transporter activity
GO:0010345	8	suberin biosynthetic process	GO:0015145	3	monosaccharide transmembrane transporter activity
GO:0010304	8	PSII associated light-harvesting complex II catabolic process	GO:0015129	3	lactate transmembrane transporter activity
GO:0010205	8	photoinhibition	GO:0015116	3	sulfate transmembrane transporter activity
GO:0010100	8	negative regulation of photomorphogenesis	GO:0015018	3	galactosylgalactosylxylosylprotein 3-beta-glucuronosyltransferase activity
GO:0010026	8	trichome differentiation	GO:0010485	3	H4 histone acetyltransferase activity
GO:0009966	8	regulation of signal transduction	GO:0010357	3	homogentisate solanesyltransferase activity
GO:0009955	8	adaxial/abaxial pattern specification	GO:0010356	3	homogentisate geranylgeranyltransferase activity
GO:0009939	8	positive regulation of gibberellic acid mediated signaling pathway	GO:0010355	3	homogentisate farnesyltransferase activity
GO:0009934	8	regulation of meristem structural organization	GO:0010334	3	sesquiterpene synthase activity
GO:0009653	8	anatomical structure morphogenesis	GO:0010333	3	terpene synthase activity
GO:0009648	8	photoperiodism	GO:0010209	3	vacuolar sorting signal binding
GO:0009423	8	chorismate biosynthetic process	GO:0009976	3	tocopherol cyclase activity
GO:0009081	8	branched-chain amino acid metabolic process	GO:0009973	3	adenylyl-sulfate reductase activity
GO:0006913	8	nucleocytoplasmic transport	GO:0009922	3	fatty acid elongase activity
GO:0006882	8	cellular zinc ion homeostasis	GO:0009044	3	xylan 1,4-beta-xylosidase activity
GO:0006829	8	zinc ion transport	GO:0009001	3	serine O-acetyltransferase activity
GO:0006801	8	superoxide metabolic process	GO:0008977	3	prephenate dehydrogenase activity
GO:0006777	8	Mo-molybdopterin cofactor biosynthetic process	GO:0008970	3	phosphatidylcholine 1-acylhydrolase activity
GO:0006693	8	prostaglandin metabolic process	GO:0008948	3	oxaloacetate decarboxylase activity
GO:0006691	8	leukotriene metabolic process	GO:0008936	3	nicotinamidase activity
GO:0006637	8	acyl-CoA metabolic process	GO:0008897	3	holo-[acyl-carrier-protein] synthase activity
GO:0006598	8	polyamine catabolic process	GO:0008887	3	glycerate kinase activity
GO:0006189	8	'de novo' IMP biosynthetic process	GO:0008878	3	glucose-1-phosphate adenylyltransferase activity
GO:0003002	8	regionalization	GO:0008839	3	4-hydroxy-tetrahydrodipicolinate reductase
GO:0001708	8	cell fate specification	GO:0008783	3	agmatinase activity
GO:0000077	8	DNA damage checkpoint	GO:0008757	3	S-adenosylmethionine-dependent methyltransferase activity
GO:0090351	7	seedling development	GO:0008691	3	3-hydroxybutyryl-CoA dehydrogenase activity
GO:0080088	7	spermidine hydroxycinnamate conjugate biosynthetic process	GO:0008670	3	2,4-dienoyl-CoA reductase (NADPH) activity
GO:0071840	7	cellular component organization or biogenesis	GO:0008603	3	cAMP-dependent protein kinase regulator activity
GO:0071310	7	cellular response to organic substance	GO:0008531	3	riboflavin kinase activity
GO:0071215	7	cellular response to abscisic acid stimulus	GO:0008508	3	bile acid:sodium symporter activity
GO:0070475	7	rRNA base methylation	GO:0008466	3	glycogenin glucosyltransferase activity
GO:0065007	7	biological regulation	GO:0008428	3	ribonuclease inhibitor activity
GO:0048856	7	anatomical structure development	GO:0008409	3	5'-3' exonuclease activity
GO:0048731	7	system development	GO:0008320	3	protein transmembrane transporter activity
GO:0048354	7	mucilage biosynthetic process involved in seed coat development	GO:0008195	3	phosphatidate phosphatase activity
GO:0048015	7	phosphatidylinositol-mediated signaling	GO:0008134	3	transcription factor binding
GO:0043407	7	negative regulation of MAP kinase activity	GO:0005487	3	nucleocytoplasmic transporter activity
GO:0042398	7	cellular modified amino acid biosynthetic process	GO:0005460	3	UDP-glucose transmembrane transporter activity
GO:0042221	7	response to chemical stimulus	GO:0005432	3	calcium:sodium antiporter activity
GO:0036265	7	RNA (guanine-N7)-methylation	GO:0005337	3	nucleoside transmembrane transporter activity
GO:0034969	7	histone arginine methylation	GO:0005319	3	lipid transporter activity
GO:0033587	7	shikimate biosynthetic process	GO:0005290	3	L-histidine transmembrane transporter activity
GO:0033036	7	macromolecule localization	GO:0005267	3	potassium channel activity
GO:0032922	7	circadian regulation of gene expression	GO:0005262	3	calcium channel activity
GO:0032504	7	multicellular organism reproduction	GO:0005242	3	inward rectifier potassium channel activity
GO:0031087	7	deadenylation-independent decapping of nuclear-transcribed mRNA	GO:0005216	3	ion channel activity
GO:0031053	7	primary miRNA processing	GO:0004844	3	uracil DNA N-glycosylase activity
GO:0030148	7	sphingolipid biosynthetic process	GO:0004834	3	tryptophan synthase activity
GO:0019685	7	photosynthesis, dark reaction	GO:0004829	3	threonine-tRNA ligase activity
GO:0019538	7	protein metabolic process	GO:0004822	3	isoleucine-tRNA ligase activity
GO:0019432	7	triglyceride biosynthetic process	GO:0004815	3	aspartate-tRNA ligase activity
GO:0019260	7	1,2-dichloroethane catabolic process	GO:0004799	3	thymidylate synthase activity
GO:0019253	7	reductive pentose-phosphate cycle	GO:0004795	3	threonine synthase activity
GO:0019216	7	regulation of lipid metabolic process	GO:0004792	3	thiosulfate sulfurtransferase activity
GO:0018346	7	protein prenylation	GO:0004766	3	spermidine synthase activity
GO:0016973	7	poly(A)+ mRNA export from nucleus	GO:0004735	3	pyrroline-5-carboxylate reductase activity
GO:0016559	7	peroxisome fission	GO:0004689	3	phosphorylase kinase activity
GO:0016197	7	endosomal transport	GO:0004665	3	prephenate dehydrogenase (NADP+) activity
GO:0016099	7	monoterpenoid biosynthetic process	GO:0004664	3	prephenate dehydratase activity
GO:0015819	7	lysine transport	GO:0004659	3	prenyltransferase activity
GO:0010497	7	plasmodesmata-mediated intercellular transport	GO:0004647	3	phosphoserine phosphatase activity
GO:0010492	7	maintenance of shoot apical meristem identity	GO:0004643	3	phosphoribosylaminoimidazolecarboxamide formyltransferase activity
GO:0010468	7	regulation of gene expression	GO:0004637	3	phosphoribosylamine-glycine ligase activity
GO:0010337	7	regulation of salicylic acid metabolic process	GO:0004617	3	phosphoglycerate dehydrogenase activity
GO:0010305	7	leaf vascular tissue pattern formation	GO:0004607	3	phosphatidylcholine-sterol O-acyltransferase activity
GO:0010252	7	auxin homeostasis	GO:0004604	3	phosphoadenylyl-sulfate reductase (thioredoxin) activity
GO:0010231	7	maintenance of seed dormancy	GO:0004581	3	dolichyl-phosphate beta-glucosyltransferase activity
GO:0010212	7	response to ionizing radiation	GO:0004578	3	chitobiosyldiphosphodolichol beta-mannosyltransferase activity
GO:0010112	7	regulation of systemic acquired resistance	GO:0004560	3	alpha-L-fucosidase activity
GO:0010093	7	specification of floral organ identity	GO:0004526	3	ribonuclease P activity
GO:0010033	7	response to organic substance	GO:0004521	3	endoribonuclease activity
GO:0010015	7	root morphogenesis	GO:0004506	3	squalene monooxygenase activity
GO:0009864	7	induced systemic resistance, jasmonic acid mediated signaling pathway	GO:0004476	3	mannose-6-phosphate isomerase activity
GO:0009787	7	regulation of abscisic acid mediated signaling pathway	GO:0004474	3	malate synthase activity
GO:0009638	7	phototropism	GO:0004450	3	isocitrate dehydrogenase (NADP+) activity
GO:0009107	7	lipoate biosynthetic process	GO:0004441	3	inositol-1,4-bisphosphate 1-phosphatase activity
GO:0009085	7	lysine biosynthetic process	GO:0004438	3	phosphatidylinositol-3-phosphatase activity
GO:0008612	7	peptidyl-lysine modification to hypusine	GO:0004401	3	histidinol-phosphatase activity
GO:0007005	7	mitochondrion organization	GO:0004353	3	glutamate dehydrogenase [NAD(P)+] activity
GO:0006949	7	syncytium formation	GO:0004301	3	epoxide hydrolase activity
GO:0006887	7	exocytosis	GO:0004181	3	metallocarboxypeptidase activity
GO:0006821	7	chloride transport	GO:0004148	3	dihydrolipoyl dehydrogenase activity
GO:0006725	7	cellular aromatic compound metabolic process	GO:0004146	3	dihydrofolate reductase activity
GO:0006614	7	SRP-dependent cotranslational protein targeting to membrane	GO:0004123	3	cystathionine gamma-lyase activity
GO:0006559	7	L-phenylalanine catabolic process	GO:0004121	3	cystathionine beta-lyase activity
GO:0006510	7	ATP-dependent proteolysis	GO:0004108	3	citrate (Si)-synthase activity
GO:0006461	7	protein complex assembly	GO:0004105	3	choline-phosphate cytidylyltransferase activity
GO:0006424	7	glutamyl-tRNA aminoacylation	GO:0004084	3	branched-chain-amino-acid transaminase activity
GO:0006414	7	translational elongation	GO:0004081	3	bis(5'-nucleosyl)-tetraphosphatase (asymmetrical) activity
GO:0006222	7	UMP biosynthetic process	GO:0004072	3	aspartate kinase activity
GO:0006221	7	pyrimidine nucleotide biosynthetic process	GO:0004053	3	arginase activity
GO:0006207	7	'de novo' pyrimidine nucleobase biosynthetic process	GO:0004049	3	anthranilate synthase activity
GO:0006188	7	IMP biosynthetic process	GO:0004047	3	aminomethyltransferase activity
GO:0006168	7	adenine salvage	GO:0004021	3	L-alanine:2-oxoglutarate aminotransferase activity
GO:2000037	6	regulation of stomatal complex patterning	GO:0004019	3	adenylosuccinate synthase activity
GO:1901701	6	cellular response to oxygen-containing compound	GO:0004004	3	ATP-dependent RNA helicase activity
GO:0080170	6	hydrogen peroxide transmembrane transport	GO:0004000	3	adenosine deaminase activity
GO:0080024	6	indolebutyric acid metabolic process	GO:0003985	3	acetyl-CoA C-acetyltransferase activity
GO:0072593	6	reactive oxygen species metabolic process	GO:0003984	3	acetolactate synthase activity
GO:0071732	6	cellular response to nitric oxide	GO:0003978	3	UDP-glucose 4-epimerase activity
GO:0070918	6	production of small RNA involved in gene silencing by RNA	GO:0003958	3	NADPH-hemoprotein reductase activity
GO:0060548	6	negative regulation of cell death	GO:0003951	3	NAD+ kinase activity
GO:0060255	6	regulation of macromolecule metabolic process	GO:0003949	3	1-(5-phosphoribosyl)-5-[(5-phosphoribosylamino)methylideneamino]imidazole-4-carboxamide isomerase activity
GO:0055062	6	phosphate ion homeostasis	GO:0003937	3	IMP cyclohydrolase activity
GO:0052546	6	cell wall pectin metabolic process	GO:0003886	3	DNA (cytosine-5-)-methyltransferase activity
GO:0048827	6	phyllome development	GO:0003861	3	3-isopropylmalate dehydratase activity
GO:0048574	6	long-day photoperiodism, flowering	GO:0003860	3	3-hydroxyisobutyryl-CoA hydrolase activity
GO:0048235	6	pollen sperm cell differentiation	GO:0003844	3	1,4-alpha-glucan branching enzyme activity
GO:0045905	6	positive regulation of translational termination	GO:0003837	3	beta-ureidopropionase activity
GO:0045901	6	positive regulation of translational elongation	GO:0003747	3	translation release factor activity
GO:0045017	6	glycerolipid biosynthetic process	GO:0003688	3	DNA replication origin binding
GO:0044272	6	sulfur compound biosynthetic process	GO:0001671	3	ATPase activator activity
GO:0044265	6	cellular macromolecule catabolic process	GO:0001653	3	peptide receptor activity
GO:0044206	6	UMP salvage	GO:0000987	3	core promoter proximal region sequence-specific DNA binding
GO:0044085	6	cellular component biogenesis	GO:0000339	3	RNA cap binding
GO:0043967	6	histone H4 acetylation	GO:0000254	3	C-4 methylsterol oxidase activity
GO:0043631	6	RNA polyadenylation	GO:0000213	3	tRNA-intron endonuclease activity
GO:0042787	6	protein ubiquitination involved in ubiquitin-dependent protein catabolic process	GO:0000175	3	3'-5'-exoribonuclease activity
GO:0042273	6	ribosomal large subunit biogenesis	GO:0000149	3	SNARE binding
GO:0042128	6	nitrate assimilation	GO:0000064	3	L-ornithine transmembrane transporter activity
GO:0034613	6	cellular protein localization	GO:1901981	2	phosphatidylinositol phosphate binding
GO:0034605	6	cellular response to heat	GO:0090415	2	7-hydroxymethyl chlorophyll a reductase activity
GO:0034389	6	lipid particle organization	GO:0080132	2	fatty acid alpha-hydroxylase activity
GO:0034314	6	Arp2/3 complex-mediated actin nucleation	GO:0080124	2	pheophytinase activity
GO:0034050	6	host programmed cell death induced by symbiont	GO:0080123	2	jasmonate-amino synthetase activity
GO:0033554	6	cellular response to stress	GO:0080122	2	AMP transmembrane transporter activity
GO:0033388	6	putrescine biosynthetic process from arginine	GO:0080109	2	indole-3-acetonitrile nitrile hydratase activity
GO:0032508	6	DNA duplex unwinding	GO:0080107	2	8-methylthiopropyl glucosinolate S-oxygenase activity
GO:0032012	6	regulation of ARF protein signal transduction	GO:0080106	2	7-methylthiopropyl glucosinolate S-oxygenase activity
GO:0031540	6	regulation of anthocyanin biosynthetic process	GO:0080105	2	6-methylthiopropyl glucosinolate S-oxygenase activity
GO:0030301	6	cholesterol transport	GO:0080104	2	5-methylthiopropyl glucosinolate S-oxygenase activity
GO:0019509	6	L-methionine salvage from methylthioadenosine	GO:0080103	2	4-methylthiopropyl glucosinolate S-oxygenase activity
GO:0017148	6	negative regulation of translation	GO:0080102	2	3-methylthiopropyl glucosinolate S-oxygenase activity
GO:0015917	6	aminophospholipid transport	GO:0080061	2	indole-3-acetonitrile nitrilase activity
GO:0015867	6	ATP transport	GO:0080042	2	ADP-glucose pyrophosphohydrolase activity
GO:0015809	6	arginine transport	GO:0071771	2	aldehyde decarbonylase activity
GO:0015682	6	ferric iron transport	GO:0071614	2	linoleic acid epoxygenase activity
GO:0015671	6	oxygen transport	GO:0070626	2	(S)-2-(5-amino-1-(5-phospho-D-ribosyl)imidazole-4-carboxamido)succinate AMP-lyase (fumarate-forming) activity
GO:0010466	6	negative regulation of peptidase activity	GO:0070566	2	adenylyltransferase activity
GO:0010389	6	regulation of G2/M transition of mitotic cell cycle	GO:0070182	2	DNA polymerase binding
GO:0010325	6	raffinose family oligosaccharide biosynthetic process	GO:0070011	2	peptidase activity, acting on L-amino acid peptides
GO:0010265	6	SCF complex assembly	GO:0070008	2	serine-type exopeptidase activity
GO:0010244	6	response to low fluence blue light stimulus by blue low-fluence system	GO:0052906	2	tRNA (guanine(37)-N(1))-methyltransferase activity
GO:0010236	6	plastoquinone biosynthetic process	GO:0052887	2	7,9,9'-tricis-neurosporene:quinone oxidoreductase activity
GO:0010223	6	secondary shoot formation	GO:0052886	2	9,9'-dicis-carotene:quinone oxidoreductase activity
GO:0010187	6	negative regulation of seed germination	GO:0052822	2	DNA-3-methylguanine glycosylase activity
GO:0010161	6	red light signaling pathway	GO:0052821	2	DNA-7-methyladenine glycosylase activity
GO:0010136	6	ureide catabolic process	GO:0052617	2	ent-kaur-16-en-19-al oxidase activity
GO:0010098	6	suspensor development	GO:0052616	2	ent-kaur-16-en-19-ol oxidase activity
GO:0010044	6	response to aluminum ion	GO:0052615	2	ent-kaurene oxidase activity
GO:0009959	6	negative gravitropism	GO:0051990	2	(R)-2-hydroxyglutarate dehydrogenase activity
GO:0009954	6	proximal/distal pattern formation	GO:0051721	2	protein phosphatase 2A binding
GO:0009729	6	detection of brassinosteroid stimulus	GO:0051020	2	GTPase binding
GO:0009635	6	response to herbicide	GO:0050833	2	pyruvate transmembrane transporter activity
GO:0009228	6	thiamine biosynthetic process	GO:0050734	2	hydroxycinnamoyltransferase activity
GO:0008202	6	steroid metabolic process	GO:0050598	2	taxane 13-alpha-hydroxylase activity
GO:0007140	6	male meiosis	GO:0050521	2	alpha-glucan, water dikinase activity
GO:0007127	6	meiosis I	GO:0050486	2	intramolecular transferase activity, transferring hydroxy groups
GO:0007015	6	actin filament organization	GO:0050474	2	(S)-norcoclaurine synthase activity
GO:0007000	6	nucleolus organization	GO:0050454	2	coenzyme F420 hydrogenase activity
GO:0006915	6	apoptotic process	GO:0050379	2	UDP-glucuronate 5'-epimerase activity
GO:0006788	6	heme oxidation	GO:0050372	2	ubiquitin-calmodulin ligase activity
GO:0006723	6	cuticle hydrocarbon biosynthetic process	GO:0050347	2	trans-octaprenyltranstransferase activity
GO:0006561	6	proline biosynthetic process	GO:0050308	2	sugar-phosphatase activity
GO:0006537	6	glutamate biosynthetic process	GO:0050307	2	sucrose-phosphate phosphatase activity
GO:0006452	6	translational frameshifting	GO:0050269	2	coniferyl-aldehyde dehydrogenase activity
GO:0006423	6	cysteinyl-tRNA aminoacylation	GO:0050254	2	rhodopsin kinase activity
GO:0006388	6	tRNA splicing, via endonucleolytic cleavage and ligation	GO:0050162	2	oxalate oxidase activity
GO:0006325	6	chromatin organization	GO:0050113	2	inositol oxygenase activity
GO:0006121	6	mitochondrial electron transport, succinate to ubiquinone	GO:0050072	2	m7G(5')pppN diphosphatase activity
GO:0006103	6	2-oxoglutarate metabolic process	GO:0048531	2	beta-1,3-galactosyltransferase activity
GO:0006081	6	cellular aldehyde metabolic process	GO:0047998	2	hyoscyamine (6S)-dioxygenase activity
GO:0006071	6	glycerol metabolic process	GO:0047810	2	D-alanine:2-oxoglutarate aminotransferase activity
GO:0000919	6	cell plate assembly	GO:0047763	2	caffeate O-methyltransferase activity
GO:0000373	6	Group II intron splicing	GO:0047760	2	butyrate-CoA ligase activity
GO:0000266	6	mitochondrial fission	GO:0047724	2	inosine nucleosidase activity
GO:0000184	6	nuclear-transcribed mRNA catabolic process, nonsense-mediated decay	GO:0047654	2	alliin lyase activity
GO:0000085	6	G2 phase of mitotic cell cycle	GO:0047632	2	agmatine deiminase activity
GO:2000038	5	regulation of stomatal complex development	GO:0047631	2	ADP-ribose diphosphatase activity
GO:1901360	5	organic cyclic compound metabolic process	GO:0047598	2	7-dehydrocholesterol reductase activity
GO:0080120	5	CAAX-box protein maturation	GO:0047558	2	3-cyanoalanine hydratase activity
GO:0080092	5	regulation of pollen tube growth	GO:0047513	2	1,2-alpha-L-fucosidase activity
GO:0080026	5	response to indolebutyric acid stimulus	GO:0047461	2	(+)-delta-cadinene synthase activity
GO:0060003	5	copper ion export	GO:0047458	2	beta-pyrazolylalanine synthase activity
GO:0055075	5	potassium ion homeostasis	GO:0047453	2	ATP-dependent NAD(P)H-hydrate dehydratase activity
GO:0055046	5	microgametogenesis	GO:0047427	2	cyanoalanine nitrilase activity
GO:0051716	5	cellular response to stimulus	GO:0047251	2	thiohydroximate beta-D-glucosyltransferase activity
GO:0051049	5	regulation of transport	GO:0047130	2	saccharopine dehydrogenase (NADP+, L-lysine-forming) activity
GO:0048645	5	organ formation	GO:0047012	2	sterol-4-alpha-carboxylate 3-dehydrogenase (decarboxylating) activity
GO:0048598	5	embryonic morphogenesis	GO:0046975	2	histone methyltransferase activity (H3-K36 specific)
GO:0048523	5	negative regulation of cellular process	GO:0046790	2	virion binding
GO:0048519	5	negative regulation of biological process	GO:0046592	2	polyamine oxidase activity
GO:0048509	5	regulation of meristem development	GO:0046524	2	sucrose-phosphate synthase activity
GO:0048441	5	petal development	GO:0046523	2	S-methyl-5-thioribose-1-phosphate isomerase activity
GO:0046950	5	cellular ketone body metabolic process	GO:0046480	2	galactolipid galactosyltransferase activity
GO:0046907	5	intracellular transport	GO:0046429	2	4-hydroxy-3-methylbut-2-en-1-yl diphosphate synthase activity
GO:0046855	5	inositol phosphate dephosphorylation	GO:0046423	2	allene-oxide cyclase activity
GO:0046827	5	positive regulation of protein export from nucleus	GO:0046421	2	methylisocitrate lyase activity
GO:0046786	5	viral replication complex formation and maintenance	GO:0046029	2	mannitol dehydrogenase activity
GO:0046688	5	response to copper ion	GO:0046027	2	phospholipid:diacylglycerol acyltransferase activity
GO:0046483	5	heterocycle metabolic process	GO:0045703	2	ketoreductase activity
GO:0046477	5	glycosylceramide catabolic process	GO:0045548	2	phenylalanine ammonia-lyase activity
GO:0046417	5	chorismate metabolic process	GO:0044212	2	transcription regulatory region DNA binding
GO:0045793	5	positive regulation of cell size	GO:0043916	2	DNA-7-methylguanine glycosylase activity
GO:0045333	5	cellular respiration	GO:0043813	2	phosphatidylinositol-3,5-bisphosphate 5-phosphatase activity
GO:0044211	5	CTP salvage	GO:0043495	2	protein anchor
GO:0043617	5	cellular response to sucrose starvation	GO:0043394	2	proteoglycan binding
GO:0043562	5	cellular response to nitrogen levels	GO:0043141	2	ATP-dependent 5'-3' DNA helicase activity
GO:0042753	5	positive regulation of circadian rhythm	GO:0043140	2	ATP-dependent 3'-5' DNA helicase activity
GO:0042539	5	hypotonic salinity response	GO:0043115	2	precorrin-2 dehydrogenase activity
GO:0042256	5	mature ribosome assembly	GO:0043014	2	alpha-tubulin binding
GO:0042176	5	regulation of protein catabolic process	GO:0042937	2	tripeptide transporter activity
GO:0042149	5	cellular response to glucose starvation	GO:0042936	2	dipeptide transporter activity
GO:0042147	5	retrograde transport, endosome to Golgi	GO:0042903	2	tubulin deacetylase activity
GO:0033523	5	histone H2B ubiquitination	GO:0042736	2	NADH kinase activity
GO:0032876	5	negative regulation of DNA endoreduplication	GO:0042286	2	glutamate-1-semialdehyde 2,1-aminomutase activity
GO:0032501	5	multicellular organismal process	GO:0042285	2	xylosyltransferase activity
GO:0031537	5	regulation of anthocyanin metabolic process	GO:0042284	2	sphingolipid delta-4 desaturase activity
GO:0031365	5	N-terminal protein amino acid modification	GO:0042171	2	lysophosphatidic acid acyltransferase activity
GO:0031123	5	RNA 3'-end processing	GO:0036361	2	racemase activity, acting on amino acids and derivatives
GO:0030643	5	cellular phosphate ion homeostasis	GO:0035242	2	protein-arginine omega-N asymmetric methyltransferase activity
GO:0019632	5	shikimate metabolic process	GO:0035241	2	protein-arginine omega-N monomethyltransferase activity
GO:0019384	5	caprolactam catabolic process	GO:0035175	2	histone kinase activity (H3-S10 specific)
GO:0019357	5	nicotinate nucleotide biosynthetic process	GO:0034256	2	chlorophyll(ide) b reductase activity
GO:0016482	5	cytoplasmic transport	GO:0034002	2	(R)-limonene synthase activity
GO:0016458	5	gene silencing	GO:0033989	2	3alpha,7alpha,12alpha-trihydroxy-5beta-cholest-24-enoyl-CoA hydratase activity
GO:0016441	5	posttranscriptional gene silencing	GO:0033971	2	hydroxyisourate hydrolase activity
GO:0016139	5	glycoside catabolic process	GO:0033947	2	mannosylglycoprotein endo-beta-mannosidase activity
GO:0016125	5	sterol metabolic process	GO:0033897	2	ribonuclease T2 activity
GO:0016075	5	rRNA catabolic process	GO:0033855	2	nicotianamine aminotransferase activity
GO:0015969	5	guanosine tetraphosphate metabolic process	GO:0033843	2	xyloglucan 6-xylosyltransferase activity
GO:0015931	5	nucleobase-containing compound transport	GO:0033612	2	receptor serine/threonine kinase binding
GO:0015800	5	acidic amino acid transport	GO:0032450	2	maltose alpha-glucosidase activity
GO:0015770	5	sucrose transport	GO:0031071	2	cysteine desulfurase activity
GO:0015713	5	phosphoglycerate transport	GO:0030946	2	protein tyrosine phosphatase activity, metal-dependent
GO:0015711	5	organic anion transport	GO:0030942	2	endoplasmic reticulum signal peptide binding
GO:0010951	5	negative regulation of endopeptidase activity	GO:0030785	2	[ribulose-bisphosphate carboxylase]-lysine N-methyltransferase activity
GO:0010587	5	miRNA catabolic process	GO:0030750	2	putrescine N-methyltransferase activity
GO:0010315	5	auxin efflux	GO:0030674	2	protein binding, bridging
GO:0010148	5	transpiration	GO:0030515	2	snoRNA binding
GO:0010143	5	cutin biosynthetic process	GO:0030410	2	nicotianamine synthase activity
GO:0010102	5	lateral root morphogenesis	GO:0030385	2	ferredoxin:thioredoxin reductase activity
GO:0010099	5	regulation of photomorphogenesis	GO:0030332	2	cyclin binding
GO:0010038	5	response to metal ion	GO:0019209	2	kinase activator activity
GO:0010024	5	phytochromobilin biosynthetic process	GO:0019166	2	trans-2-enoyl-CoA reductase (NADPH) activity
GO:0010019	5	chloroplast-nucleus signaling pathway	GO:0019156	2	isoamylase activity
GO:0010016	5	shoot system morphogenesis	GO:0019148	2	D-cysteine desulfhydrase activity
GO:0009942	5	longitudinal axis specification	GO:0019133	2	choline monooxygenase activity
GO:0009861	5	jasmonic acid and ethylene-dependent systemic resistance	GO:0019003	2	GDP binding
GO:0009851	5	auxin biosynthetic process	GO:0018812	2	3-hydroxyacyl-CoA dehydratase activity
GO:0009835	5	fruit ripening	GO:0018788	2	atrazine chlorohydrolase activity
GO:0009691	5	cytokinin biosynthetic process	GO:0018738	2	S-formylglutathione hydrolase activity
GO:0009687	5	abscisic acid metabolic process	GO:0018580	2	nitronate monooxygenase activity
GO:0009660	5	amyloplast organization	GO:0018454	2	acetoacetyl-CoA reductase activity
GO:0009647	5	skotomorphogenesis	GO:0017091	2	AU-rich element binding
GO:0009432	5	SOS response	GO:0017076	2	purine nucleotide binding
GO:0009399	5	nitrogen fixation	GO:0017056	2	structural constituent of nuclear pore
GO:0009396	5	folic acid-containing compound biosynthetic process	GO:0016985	2	mannan endo-1,4-beta-mannosidase activity
GO:0009311	5	oligosaccharide metabolic process	GO:0016872	2	intramolecular lyase activity
GO:0009298	5	GDP-mannose biosynthetic process	GO:0016866	2	intramolecular transferase activity
GO:0009252	5	peptidoglycan biosynthetic process	GO:0016847	2	1-aminocyclopropane-1-carboxylate synthase activity
GO:0009250	5	glucan biosynthetic process	GO:0016784	2	3-mercaptopyruvate sulfurtransferase activity
GO:0009247	5	glycolipid biosynthetic process	GO:0016765	2	transferase activity, transferring alkyl or aryl (other than methyl) groups
GO:0009113	5	purine nucleobase biosynthetic process	GO:0016631	2	enoyl-[acyl-carrier-protein] reductase activity
GO:0009103	5	lipopolysaccharide biosynthetic process	GO:0016629	2	12-oxophytodienoate reductase activity
GO:0008610	5	lipid biosynthetic process	GO:0016618	2	hydroxypyruvate reductase activity
GO:0008295	5	spermidine biosynthetic process	GO:0016614	2	oxidoreductase activity, acting on CH-OH group of donors
GO:0007389	5	pattern specification process	GO:0016603	2	glutaminyl-peptide cyclotransferase activity
GO:0007276	5	gamete generation	GO:0016531	2	copper chaperone activity
GO:0007188	5	adenylate cyclase-modulating G-protein coupled receptor signaling pathway	GO:0016463	2	zinc-exporting ATPase activity
GO:0007143	5	female meiosis	GO:0016422	2	mRNA (2'-O-methyladenosine-N6-)-methyltransferase activity
GO:0007094	5	mitotic spindle assembly checkpoint	GO:0016417	2	S-acyltransferase activity
GO:0006996	5	organelle organization	GO:0016296	2	palmitoyl-[acyl-carrier-protein] hydrolase activity
GO:0006896	5	Golgi to vacuole transport	GO:0016295	2	myristoyl-[acyl-carrier-protein] hydrolase activity
GO:0006890	5	retrograde vesicle-mediated transport, Golgi to ER	GO:0016277	2	[myelin basic protein]-arginine N-methyltransferase activity
GO:0006878	5	cellular copper ion homeostasis	GO:0016247	2	channel regulator activity
GO:0006875	5	cellular metal ion homeostasis	GO:0016040	2	glutamate synthase (NADH) activity
GO:0006754	5	ATP biosynthetic process	GO:0015562	2	efflux transmembrane transporter activity
GO:0006750	5	glutathione biosynthetic process	GO:0015434	2	cadmium-transporting ATPase activity
GO:0006672	5	ceramide metabolic process	GO:0015421	2	oligopeptide-transporting ATPase activity
GO:0006657	5	CDP-choline pathway	GO:0015415	2	phosphate ion transmembrane-transporting ATPase activity
GO:0006621	5	protein retention in ER lumen	GO:0015370	2	solute:sodium symporter activity
GO:0006572	5	tyrosine catabolic process	GO:0015367	2	oxoglutarate:malate antiporter activity
GO:0006564	5	L-serine biosynthetic process	GO:0015271	2	outward rectifier potassium channel activity
GO:0006513	5	protein monoubiquitination	GO:0015232	2	heme transporter activity
GO:0006479	5	protein methylation	GO:0015152	2	glucose-6-phosphate transmembrane transporter activity
GO:0006471	5	protein ADP-ribosylation	GO:0015141	2	succinate transmembrane transporter activity
GO:0006419	5	alanyl-tRNA aminoacylation	GO:0015139	2	alpha-ketoglutarate transmembrane transporter activity
GO:0006418	5	tRNA aminoacylation for protein translation	GO:0015131	2	oxaloacetate transmembrane transporter activity
GO:0006378	5	mRNA polyadenylation	GO:0015121	2	phosphoenolpyruvate:phosphate antiporter activity
GO:0006241	5	CTP biosynthetic process	GO:0015103	2	inorganic anion transmembrane transporter activity
GO:0006228	5	UTP biosynthetic process	GO:0015081	2	sodium ion transmembrane transporter activity
GO:0006183	5	GTP biosynthetic process	GO:0010329	2	auxin efflux transmembrane transporter activity
GO:0006165	5	nucleoside diphosphate phosphorylation	GO:0010328	2	auxin influx transmembrane transporter activity
GO:0006006	5	glucose metabolic process	GO:0010309	2	acireductone dioxygenase [iron(II)-requiring] activity
GO:0005978	5	glycogen biosynthetic process	GO:0010296	2	prenylcysteine methylesterase activity
GO:0005513	5	detection of calcium ion	GO:0010292	2	GTP:GDP antiporter activity
GO:0003006	5	developmental process involved in reproduction	GO:0010211	2	IAA-Leu conjugate hydrolase activity
GO:0002943	5	tRNA dihydrouridine synthesis	GO:0010210	2	IAA-Phe conjugate hydrolase activity
GO:0000710	5	meiotic mismatch repair	GO:0010178	2	IAA-amino acid conjugate hydrolase activity
GO:0000478	5	endonucleolytic cleavage involved in rRNA processing	GO:0009977	2	proton motive force dependent protein transmembrane transporter activity
GO:0000188	5	inactivation of MAPK activity	GO:0009916	2	alternative oxidase activity
GO:0000041	5	transition metal ion transport	GO:0009884	2	cytokinin receptor activity
GO:2001289	4	lipid X metabolic process	GO:0009882	2	blue light photoreceptor activity
GO:2000026	4	regulation of multicellular organismal development	GO:0009702	2	L-arabinokinase activity
GO:2000024	4	regulation of leaf development	GO:0009540	2	zeaxanthin epoxidase [overall] activity
GO:1902000	4	homogentisate catabolic process	GO:0009378	2	four-way junction helicase activity
GO:1901362	4	organic cyclic compound biosynthetic process	GO:0009041	2	uridylate kinase activity
GO:0090436	4	leaf pavement cell development	GO:0009013	2	succinate-semialdehyde dehydrogenase [NAD(P)+] activity
GO:0090332	4	stomatal closure	GO:0008972	2	phosphomethylpyrimidine kinase activity
GO:0080188	4	RNA-directed DNA methylation	GO:0008928	2	mannose-1-phosphate guanylyltransferase (GDP) activity
GO:0080136	4	priming of cellular response to stress	GO:0008902	2	hydroxymethylpyrimidine kinase activity
GO:0080090	4	regulation of primary metabolic process	GO:0008901	2	ferredoxin hydrogenase activity
GO:0080086	4	stamen filament development	GO:0008886	2	glyceraldehyde-3-phosphate dehydrogenase (NADP+) (non-phosphorylating) activity
GO:0080040	4	positive regulation of cellular response to phosphate starvation	GO:0008859	2	exoribonuclease II activity
GO:0080036	4	regulation of cytokinin mediated signaling pathway	GO:0008835	2	diaminohydroxyphosphoribosylaminopyrimidine deaminase activity
GO:0070933	4	histone H4 deacetylation	GO:0008830	2	dTDP-4-dehydrorhamnose 3,5-epimerase activity
GO:0070932	4	histone H3 deacetylation	GO:0008825	2	cyclopropane-fatty-acyl-phospholipid synthase activity
GO:0070681	4	glutaminyl-tRNAGln biosynthesis via transamidation	GO:0008805	2	carbon-monoxide oxygenase activity
GO:0070647	4	protein modification by small protein conjugation or removal	GO:0008800	2	beta-lactamase activity
GO:0060359	4	response to ammonium ion	GO:0008792	2	arginine decarboxylase activity
GO:0055129	4	L-proline biosynthetic process	GO:0008780	2	acyl-[acyl-carrier-protein]-UDP-N-acetylglucosamine O-acyltransferase activity
GO:0055074	4	calcium ion homeostasis	GO:0008725	2	DNA-3-methyladenine glycosylase activity
GO:0052541	4	plant-type cell wall cellulose metabolic process	GO:0008705	2	methionine synthase activity
GO:0051781	4	positive regulation of cell division	GO:0008703	2	5-amino-6-(5-phosphoribosylamino)uracil reductase activity
GO:0051693	4	actin filament capping	GO:0008690	2	3-deoxy-manno-octulosonate cytidylyltransferase activity
GO:0051603	4	proteolysis involved in cellular protein catabolic process	GO:0008679	2	2-hydroxy-3-oxopropionate reductase activity
GO:0051568	4	histone H3-K4 methylation	GO:0008660	2	1-aminocyclopropane-1-carboxylate deaminase activity
GO:0051365	4	cellular response to potassium ion starvation	GO:0008534	2	oxidized purine nucleobase lesion DNA N-glycosylase activity
GO:0051262	4	protein tetramerization	GO:0008517	2	folic acid transporter activity
GO:0051014	4	actin filament severing	GO:0008478	2	pyridoxal kinase activity
GO:0050898	4	nitrile metabolic process	GO:0008475	2	procollagen-lysine 5-dioxygenase activity
GO:0050821	4	protein stabilization	GO:0008425	2	2-polyprenyl-6-methoxy-1,4-benzoquinone methyltransferase activity
GO:0048838	4	release of seed from dormancy	GO:0008420	2	CTD phosphatase activity
GO:0048829	4	root cap development	GO:0008398	2	sterol 14-demethylase activity
GO:0048700	4	acquisition of desiccation tolerance in seed	GO:0008374	2	O-acyltransferase activity
GO:0048578	4	positive regulation of long-day photoperiodism, flowering	GO:0008301	2	DNA binding, bending
GO:0048564	4	photosystem I assembly	GO:0008281	2	sulfonylurea receptor activity
GO:0048554	4	positive regulation of metalloenzyme activity	GO:0008276	2	protein methyltransferase activity
GO:0048281	4	inflorescence morphogenesis	GO:0008238	2	exopeptidase activity
GO:0046835	4	carbohydrate phosphorylation	GO:0008194	2	UDP-glycosyltransferase activity
GO:0046740	4	spread of virus in host, cell to cell	GO:0008184	2	glycogen phosphorylase activity
GO:0046339	4	diacylglycerol metabolic process	GO:0008142	2	oxysterol binding
GO:0046283	4	anthocyanin-containing compound metabolic process	GO:0008124	2	4-alpha-hydroxytetrahydrobiopterin dehydratase activity
GO:0046168	4	glycerol-3-phosphate catabolic process	GO:0008092	2	cytoskeletal protein binding
GO:0045493	4	xylan catabolic process	GO:0008083	2	growth factor activity
GO:0045226	4	extracellular polysaccharide biosynthetic process	GO:0005546	2	phosphatidylinositol-4,5-bisphosphate binding
GO:0044255	4	cellular lipid metabolic process	GO:0005504	2	fatty acid binding
GO:0044242	4	cellular lipid catabolic process	GO:0005496	2	steroid binding
GO:0044070	4	regulation of anion transport	GO:0005483	2	soluble NSF attachment protein activity
GO:0043966	4	histone H3 acetylation	GO:0005459	2	UDP-galactose transmembrane transporter activity
GO:0043570	4	maintenance of DNA repeat elements	GO:0005457	2	GDP-fucose transmembrane transporter activity
GO:0043484	4	regulation of RNA splicing	GO:0005384	2	manganese ion transmembrane transporter activity
GO:0043412	4	macromolecule modification	GO:0005366	2	myo-inositol:hydrogen symporter activity
GO:0043170	4	macromolecule metabolic process	GO:0005363	2	maltose transmembrane transporter activity
GO:0043157	4	response to cation stress	GO:0005354	2	galactose transmembrane transporter activity
GO:0043132	4	NAD transport	GO:0005310	2	dicarboxylic acid transmembrane transporter activity
GO:0043043	4	peptide biosynthetic process	GO:0005261	2	cation channel activity
GO:0042344	4	indole glucosinolate catabolic process	GO:0005234	2	extracellular-glutamate-gated ion channel activity
GO:0042318	4	penicillin biosynthetic process	GO:0005199	2	structural constituent of cell wall
GO:0042177	4	negative regulation of protein catabolic process	GO:0005095	2	GTPase inhibitor activity
GO:0034755	4	iron ion transmembrane transport	GO:0005094	2	Rho GDP-dissociation inhibitor activity
GO:0034641	4	cellular nitrogen compound metabolic process	GO:0005093	2	Rab GDP-dissociation inhibitor activity
GO:0034599	4	cellular response to oxidative stress	GO:0004970	2	ionotropic glutamate receptor activity
GO:0033993	4	response to lipid	GO:0004888	2	transmembrane signaling receptor activity
GO:0033528	4	S-methylmethionine cycle	GO:0004855	2	xanthine oxidase activity
GO:0033043	4	regulation of organelle organization	GO:0004854	2	xanthine dehydrogenase activity
GO:0032960	4	regulation of inositol trisphosphate biosynthetic process	GO:0004851	2	uroporphyrin-III C-methyltransferase activity
GO:0032784	4	regulation of DNA-dependent transcription, elongation	GO:0004848	2	ureidoglycolate hydrolase activity
GO:0032544	4	plastid translation	GO:0004839	2	ubiquitin activating enzyme activity
GO:0032543	4	mitochondrial translation	GO:0004838	2	L-tyrosine:2-oxoglutarate aminotransferase activity
GO:0031935	4	regulation of chromatin silencing	GO:0004832	2	valine-tRNA ligase activity
GO:0031538	4	negative regulation of anthocyanin metabolic process	GO:0004830	2	tryptophan-tRNA ligase activity
GO:0031425	4	chloroplast RNA processing	GO:0004827	2	proline-tRNA ligase activity
GO:0031396	4	regulation of protein ubiquitination	GO:0004820	2	glycine-tRNA ligase activity
GO:0031323	4	regulation of cellular metabolic process	GO:0004819	2	glutamine-tRNA ligase activity
GO:0031167	4	rRNA methylation	GO:0004818	2	glutamate-tRNA ligase activity
GO:0030639	4	polyketide biosynthetic process	GO:0004816	2	asparagine-tRNA ligase activity
GO:0030150	4	protein import into mitochondrial matrix	GO:0004802	2	transketolase activity
GO:0019676	4	ammonia assimilation cycle	GO:0004797	2	thymidine kinase activity
GO:0019593	4	mannitol biosynthetic process	GO:0004794	2	L-threonine ammonia-lyase activity
GO:0019438	4	aromatic compound biosynthetic process	GO:0004793	2	threonine aldolase activity
GO:0019261	4	1,4-dichlorobenzene catabolic process	GO:0004788	2	thiamine diphosphokinase activity
GO:0018343	4	protein farnesylation	GO:0004777	2	succinate-semialdehyde dehydrogenase (NAD+) activity
GO:0017183	4	peptidyl-diphthamide biosynthetic process from peptidyl-histidine	GO:0004776	2	succinate-CoA ligase (GDP-forming) activity
GO:0017006	4	protein-tetrapyrrole linkage	GO:0004768	2	stearoyl-CoA 9-desaturase activity
GO:0016569	4	covalent chromatin modification	GO:0004755	2	saccharopine dehydrogenase (NADP+, L-glutamate-forming) activity
GO:0016123	4	xanthophyll biosynthetic process	GO:0004751	2	ribose-5-phosphate isomerase activity
GO:0016045	4	detection of bacterium	GO:0004748	2	ribonucleoside-diphosphate reductase activity, thioredoxin disulfide as acceptor
GO:0015866	4	ADP transport	GO:0004737	2	pyruvate decarboxylase activity
GO:0015749	4	monosaccharide transport	GO:0004729	2	oxygen-dependent protoporphyrinogen oxidase activity
GO:0015714	4	phosphoenolpyruvate transport	GO:0004698	2	calcium-dependent protein kinase C activity
GO:0010608	4	posttranscriptional regulation of gene expression	GO:0004686	2	elongation factor-2 kinase activity
GO:0010582	4	floral meristem determinacy	GO:0004675	2	transmembrane receptor protein serine/threonine kinase activity
GO:0010387	4	COP9 signalosome assembly	GO:0004671	2	protein C-terminal S-isoprenylcysteine carboxyl O-methyltransferase activity
GO:0010364	4	regulation of ethylene biosynthetic process	GO:0004668	2	protein-arginine deiminase activity
GO:0010335	4	response to non-ionic osmotic stress	GO:0004663	2	Rab geranylgeranyltransferase activity
GO:0010271	4	regulation of chlorophyll catabolic process	GO:0004649	2	poly(ADP-ribose) glycohydrolase activity
GO:0010255	4	glucose mediated signaling pathway	GO:0004648	2	O-phospho-L-serine:2-oxoglutarate aminotransferase activity
GO:0010222	4	stem vascular tissue pattern formation	GO:0004642	2	phosphoribosylformylglycinamidine synthase activity
GO:0010213	4	non-photoreactive DNA repair	GO:0004641	2	phosphoribosylformylglycinamidine cyclo-ligase activity
GO:0010120	4	camalexin biosynthetic process	GO:0004636	2	phosphoribosyl-ATP diphosphatase activity
GO:0010107	4	potassium ion import	GO:0004635	2	phosphoribosyl-AMP cyclohydrolase activity
GO:0010105	4	negative regulation of ethylene mediated signaling pathway	GO:0004618	2	phosphoglycerate kinase activity
GO:0010078	4	maintenance of root meristem identity	GO:0004615	2	phosphomannomutase activity
GO:0010047	4	fruit dehiscence	GO:0004595	2	pantetheine-phosphate adenylyltransferase activity
GO:0009969	4	xyloglucan biosynthetic process	GO:0004582	2	dolichyl-phosphate beta-D-mannosyltransferase activity
GO:0009938	4	negative regulation of gibberellic acid mediated signaling pathway	GO:0004566	2	beta-glucuronidase activity
GO:0009920	4	cell plate formation involved in plant-type cell wall biogenesis	GO:0004559	2	alpha-mannosidase activity
GO:0009915	4	phloem sucrose loading	GO:0004516	2	nicotinate phosphoribosyltransferase activity
GO:0009913	4	epidermal cell differentiation	GO:0004489	2	methylenetetrahydrofolate reductase (NADPH) activity
GO:0009901	4	anther dehiscence	GO:0004488	2	methylenetetrahydrofolate dehydrogenase (NADP+) activity
GO:0009877	4	nodulation	GO:0004485	2	methylcrotonoyl-CoA carboxylase activity
GO:0009823	4	cytokinin catabolic process	GO:0004482	2	mRNA (guanine-N7-)-methyltransferase activity
GO:0009819	4	drought recovery	GO:0004477	2	methenyltetrahydrofolate cyclohydrolase activity
GO:0009772	4	photosynthetic electron transport in photosystem II	GO:0004473	2	malate dehydrogenase (oxaloacetate-decarboxylating) (NADP+) activity
GO:0009719	4	response to endogenous stimulus	GO:0004455	2	ketol-acid reductoisomerase activity
GO:0009629	4	response to gravity	GO:0004451	2	isocitrate lyase activity
GO:0009590	4	detection of gravity	GO:0004449	2	isocitrate dehydrogenase (NAD+) activity
GO:0009584	4	detection of visible light	GO:0004418	2	hydroxymethylbilane synthase activity
GO:0009267	4	cellular response to starvation	GO:0004395	2	hexaprenyldihydroxybenzoate methyltransferase activity
GO:0009226	4	nucleotide-sugar biosynthetic process	GO:0004385	2	guanylate kinase activity
GO:0009156	4	ribonucleoside monophosphate biosynthetic process	GO:0004383	2	guanylate cyclase activity
GO:0009088	4	threonine biosynthetic process	GO:0004375	2	glycine dehydrogenase (decarboxylating) activity
GO:0009061	4	anaerobic respiration	GO:0004352	2	glutamate dehydrogenase (NAD+) activity
GO:0009059	4	macromolecule biosynthetic process	GO:0004351	2	glutamate decarboxylase activity
GO:0008535	4	respiratory chain complex IV assembly	GO:0004349	2	glutamate 5-kinase activity
GO:0008360	4	regulation of cell shape	GO:0004347	2	glucose-6-phosphate isomerase activity
GO:0008356	4	asymmetric cell division	GO:0004340	2	glucokinase activity
GO:0007242	4	intracellular signal transduction	GO:0004326	2	tetrahydrofolylpolyglutamate synthase activity
GO:0007202	4	activation of phospholipase C activity	GO:0004320	2	oleoyl-[acyl-carrier-protein] hydrolase activity
GO:0007050	4	cell cycle arrest	GO:0004174	2	electron-transferring-flavoprotein dehydrogenase activity
GO:0007021	4	tubulin complex assembly	GO:0004164	2	diphthine synthase activity
GO:0006984	4	ER-nucleus signaling pathway	GO:0004160	2	dihydroxy-acid dehydratase activity
GO:0006982	4	response to lipid hydroperoxide	GO:0004158	2	dihydroorotate oxidase activity
GO:0006874	4	cellular calcium ion homeostasis	GO:0004149	2	dihydrolipoyllysine-residue succinyltransferase activity
GO:0006805	4	xenobiotic metabolic process	GO:0004107	2	chorismate synthase activity
GO:0006768	4	biotin metabolic process	GO:0004103	2	choline kinase activity
GO:0006761	4	dihydrofolate biosynthetic process	GO:0004088	2	carbamoyl-phosphate synthase (glutamine-hydrolyzing) activity
GO:0006680	4	glucosylceramide catabolic process	GO:0004078	2	biotin-[methylcrotonoyl-CoA-carboxylase] ligase activity
GO:0006665	4	sphingolipid metabolic process	GO:0004077	2	biotin-[acetyl-CoA-carboxylase] ligase activity
GO:0006591	4	ornithine metabolic process	GO:0004075	2	biotin carboxylase activity
GO:0006556	4	S-adenosylmethionine biosynthetic process	GO:0004070	2	aspartate carbamoyltransferase activity
GO:0006527	4	arginine catabolic process	GO:0004064	2	arylesterase activity
GO:0006437	4	tyrosyl-tRNA aminoacylation	GO:0004055	2	argininosuccinate synthase activity
GO:0006434	4	seryl-tRNA aminoacylation	GO:0004046	2	aminoacylase activity
GO:0006432	4	phenylalanyl-tRNA aminoacylation	GO:0004044	2	amidophosphoribosyltransferase activity
GO:0006294	4	nucleotide-excision repair, preincision complex assembly	GO:0004042	2	acetyl-CoA:L-glutamate N-acetyltransferase activity
GO:0006290	4	pyrimidine dimer repair	GO:0004032	2	alditol:NADP+ 1-oxidoreductase activity
GO:0006167	4	AMP biosynthetic process	GO:0004020	2	adenylylsulfate kinase activity
GO:0006101	4	citrate metabolic process	GO:0004018	2	N6-(1,2-dicarboxyethyl)AMP AMP-lyase (fumarate-forming) activity
GO:0006083	4	acetate metabolic process	GO:0004014	2	adenosylmethionine decarboxylase activity
GO:0006003	4	fructose 2,6-bisphosphate metabolic process	GO:0003994	2	aconitate hydratase activity
GO:0002098	4	tRNA wobble uridine modification	GO:0003988	2	acetyl-CoA C-acyltransferase activity
GO:0001736	4	establishment of planar polarity	GO:0003962	2	cystathionine gamma-synthase activity
GO:0001558	4	regulation of cell growth	GO:0003942	2	N-acetyl-gamma-glutamyl-phosphate reductase activity
GO:0000712	4	resolution of meiotic recombination intermediates	GO:0003939	2	L-iditol 2-dehydrogenase activity
GO:0000256	4	allantoin catabolic process	GO:0003922	2	GMP synthase (glutamine-hydrolyzing) activity
GO:0000244	4	assembly of spliceosomal tri-snRNP	GO:0003918	2	DNA topoisomerase type II (ATP-hydrolyzing) activity
GO:0000187	4	activation of MAPK activity	GO:0003917	2	DNA topoisomerase type I activity
GO:0000059	4	protein import into nucleus, docking	GO:0003883	2	CTP synthase activity
GO:0000045	4	autophagic vacuole assembly	GO:0003871	2	5-methyltetrahydropteroyltriglutamate-homocysteine S-methyltransferase activity
GO:0000025	4	maltose catabolic process	GO:0003869	2	4-nitrophenylphosphatase activity
GO:2001143	3	N-methylnicotinate transport	GO:0003868	2	4-hydroxyphenylpyruvate dioxygenase activity
GO:2001142	3	nicotinate transport	GO:0003866	2	3-phosphoshikimate 1-carboxyvinyltransferase activity
GO:2001006	3	regulation of cellulose biosynthetic process	GO:0003865	2	3-oxo-5-alpha-steroid 4-dehydrogenase activity
GO:2000377	3	regulation of reactive oxygen species metabolic process	GO:0003856	2	3-dehydroquinate synthase activity
GO:2000069	3	regulation of post-embryonic root development	GO:0003830	2	beta-1,4-mannosylglycoprotein 4-beta-N-acetylglucosaminyltransferase activity
GO:2000034	3	regulation of seed maturation	GO:0003827	2	alpha-1,3-mannosylglycoprotein 2-beta-N-acetylglucosaminyltransferase activity
GO:2000033	3	regulation of seed dormancy process	GO:0003689	2	DNA clamp loader activity
GO:2000029	3	regulation of proanthocyanidin biosynthetic process	GO:0001729	2	ceramide kinase activity
GO:2000014	3	regulation of endosperm development	GO:0000774	2	adenyl-nucleotide exchange factor activity
GO:2000012	3	regulation of auxin polar transport	GO:0000406	2	double-strand/single-strand DNA junction binding
GO:1901575	3	organic substance catabolic process	GO:0000404	2	loop DNA binding
GO:1901564	3	organonitrogen compound metabolic process	GO:0000403	2	Y-form DNA binding
GO:1901485	3	positive regulation of transcription factor catabolic process	GO:0000257	2	nitrilase activity
GO:1901135	3	carbohydrate derivative metabolic process	GO:0000247	2	C-8 sterol isomerase activity
GO:1900425	3	negative regulation of defense response to bacterium	GO:0000234	2	phosphoethanolamine N-methyltransferase activity
GO:1900160	3	plastid DNA packaging	GO:0000182	2	rDNA binding
GO:1900056	3	negative regulation of leaf senescence	GO:0000035	2	acyl binding
GO:0090333	3	regulation of stomatal closure	GO:0000033	2	alpha-1,3-mannosyltransferase activity
GO:0090116	3	C-5 methylation of cytosine	GO:2001080	1	chitosan binding
GO:0080160	3	selenate transport	GO:1901683	1	arsenate ion transmembrane transporter activity
GO:0080159	3	zygote elongation	GO:0097157	1	pre-mRNA intronic binding
GO:0080155	3	regulation of double fertilization forming a zygote and endosperm	GO:0090471	1	9,15,9'-tri-cis-zeta-carotene isomerase activity
GO:0080134	3	regulation of response to stress	GO:0090447	1	glycerol-3-phosphate 2-O-acyltransferase activity
GO:0080005	3	photosystem stoichiometry adjustment	GO:0090440	1	abscisic acid transporter activity
GO:0072661	3	protein targeting to plasma membrane	GO:0090422	1	thiamine pyrophosphate transporter activity
GO:0071918	3	urea transmembrane transport	GO:0080138	1	borate uptake transmembrane transporter activity
GO:0071731	3	response to nitric oxide	GO:0080116	1	glucuronoxylan glucuronosyltransferase activity
GO:0071586	3	CAAX-box protein processing	GO:0080083	1	beta-gentiobiose beta-glucosidase activity
GO:0071483	3	cellular response to blue light	GO:0080082	1	esculin beta-glucosidase activity
GO:0071470	3	cellular response to osmotic stress	GO:0080081	1	4-methylumbelliferyl-beta-D-glucopyranoside beta-glucosidase activity
GO:0071456	3	cellular response to hypoxia	GO:0080079	1	cellobiose glucosidase activity
GO:0071423	3	malate transmembrane transport	GO:0080065	1	4-alpha-methyl-delta7-sterol-4alpha-methyl oxidase activity
GO:0071398	3	cellular response to fatty acid	GO:0080054	1	low affinity nitrate transmembrane transporter activity
GO:0071369	3	cellular response to ethylene stimulus	GO:0080048	1	GDP-D-glucose phosphorylase activity
GO:0071365	3	cellular response to auxin stimulus	GO:0080011	1	baruol synthase activity
GO:0071345	3	cellular response to cytokine stimulus	GO:0080007	1	S-nitrosoglutathione reductase activity
GO:0071277	3	cellular response to calcium ion	GO:0080002	1	UDP-glucose:4-aminobenzoate acylglucosyltransferase activity
GO:0055122	3	response to very low light intensity stimulus	GO:0072585	1	xanthosine nucleotidase activity
GO:0055069	3	zinc ion homeostasis	GO:0070883	1	pre-miRNA binding
GO:0052325	3	cell wall pectin biosynthetic process	GO:0070878	1	primary miRNA binding
GO:0051973	3	positive regulation of telomerase activity	GO:0070401	1	NADP+ binding
GO:0051865	3	protein autoubiquitination	GO:0070361	1	mitochondrial light strand promoter anti-sense binding
GO:0051650	3	establishment of vesicle localization	GO:0070191	1	methionine-R-sulfoxide reductase activity
GO:0051641	3	cellular localization	GO:0070026	1	nitric oxide binding
GO:0051259	3	protein oligomerization	GO:0070009	1	serine-type aminopeptidase activity
GO:0051225	3	spindle assembly	GO:0052848	1	inositol-3,5-bisdiphosphate-2,3,4,6-tetrakisphosphate 5-diphosphatase activity
GO:0051205	3	protein insertion into membrane	GO:0052847	1	inositol-1,5-bisdiphosphate-2,3,4,6-tetrakisphosphate 5-diphosphatase activity
GO:0051103	3	DNA ligation involved in DNA repair	GO:0052846	1	inositol-1,5-bisdiphosphate-2,3,4,6-tetrakisphosphate 1-diphosphatase activity
GO:0051085	3	chaperone mediated protein folding requiring cofactor	GO:0052845	1	inositol-5-diphosphate-1,2,3,4,6-pentakisphosphate diphosphatase activity
GO:0051028	3	mRNA transport	GO:0052844	1	inositol-3-diphosphate-1,2,4,5,6-pentakisphosphate diphosphatase activity
GO:0050793	3	regulation of developmental process	GO:0052843	1	inositol-1-diphosphate-2,3,4,5,6-pentakisphosphate diphosphatase activity
GO:0048869	3	cellular developmental process	GO:0052840	1	inositol diphosphate tetrakisphosphate diphosphatase activity
GO:0048867	3	stem cell fate determination	GO:0052826	1	inositol hexakisphosphate 2-phosphatase activity
GO:0048833	3	specification of floral organ number	GO:0052747	1	sinapyl alcohol dehydrogenase activity
GO:0048638	3	regulation of developmental growth	GO:0052728	1	capsorubin synthase activity
GO:0048497	3	maintenance of floral organ identity	GO:0052727	1	capsanthin synthase activity
GO:0048488	3	synaptic vesicle endocytosis	GO:0052694	1	jasmonoyl-isoleucine-12-hydroxylase activity
GO:0048444	3	floral organ morphogenesis	GO:0052691	1	UDP-arabinopyranose mutase activity
GO:0048438	3	floral whorl development	GO:0052684	1	L-serine hydro-lyase (adding indole, L-tryptophan-forming) activity
GO:0046949	3	fatty-acyl-CoA biosynthetic process	GO:0052667	1	phosphomethylethanolamine N-methyltransferase activity
GO:0046938	3	phytochelatin biosynthetic process	GO:0052663	1	antheraxanthin epoxidase activity
GO:0046836	3	glycolipid transport	GO:0052662	1	zeaxanthin epoxidase activity
GO:0046654	3	tetrahydrofolate biosynthetic process	GO:0052657	1	guanine phosphoribosyltransferase activity
GO:0046500	3	S-adenosylmethionine metabolic process	GO:0052641	1	benzoic acid glucosyltransferase activity
GO:0046474	3	glycerophospholipid biosynthetic process	GO:0052640	1	salicylic acid glucosyltransferase (glucoside-forming) activity
GO:0046459	3	short-chain fatty acid metabolic process	GO:0052639	1	salicylic acid glucosyltransferase (ester-forming) activity
GO:0046148	3	pigment biosynthetic process	GO:0052638	1	indole-3-butyrate beta-glucosyltransferase activity
GO:0045926	3	negative regulation of growth	GO:0052637	1	delta 3-trans-hexadecenoic acid phosphatidylglycerol desaturase activity
GO:0045736	3	negative regulation of cyclin-dependent protein serine/threonine kinase activity	GO:0052636	1	arabinosyltransferase activity
GO:0045694	3	regulation of embryo sac egg cell differentiation	GO:0052634	1	C-19 gibberellin 2-beta-dioxygenase activity
GO:0045489	3	pectin biosynthetic process	GO:0052631	1	sphingolipid delta-8 desaturase activity
GO:0045292	3	mRNA cis splicing, via spliceosome	GO:0052624	1	2-phytyl-1,4-naphthoquinone methyltransferase activity
GO:0045128	3	negative regulation of reciprocal meiotic recombination	GO:0051765	1	inositol tetrakisphosphate kinase activity
GO:0045116	3	protein neddylation	GO:0051753	1	mannan synthase activity
GO:0045048	3	protein insertion into ER membrane	GO:0051750	1	delta3,5-delta2,4-dienoyl-CoA isomerase activity
GO:0045005	3	maintenance of fidelity involved in DNA-dependent DNA replication	GO:0051747	1	cytosine C-5 DNA demethylase activity
GO:0044707	3	single-multicellular organism process	GO:0051745	1	4-hydroxy-3-methylbut-2-en-1-yl diphosphate reductase activity
GO:0044208	3	'de novo' AMP biosynthetic process	GO:0051743	1	red chlorophyll catabolite reductase activity
GO:0044205	3	'de novo' UMP biosynthetic process	GO:0051741	1	2-methyl-6-phytyl-1,4-benzoquinone methyltransferase activity
GO:0044030	3	regulation of DNA methylation	GO:0051739	1	ammonia transmembrane transporter activity
GO:0043473	3	pigmentation	GO:0051669	1	fructan beta-fructosidase activity
GO:0043447	3	alkane biosynthetic process	GO:0051538	1	3 iron, 4 sulfur cluster binding
GO:0043414	3	macromolecule methylation	GO:0051499	1	D-aminoacyl-tRNA deacylase activity
GO:0043266	3	regulation of potassium ion transport	GO:0051266	1	sirohydrochlorin ferrochelatase activity
GO:0042814	3	monopolar cell growth	GO:0051119	1	sugar transmembrane transporter activity
GO:0042276	3	error-prone translesion synthesis	GO:0050692	1	DBD domain binding
GO:0042274	3	ribosomal small subunit biogenesis	GO:0050643	1	10-deacetylbaccatin III 10-O-acetyltransferase activity
GO:0040008	3	regulation of growth	GO:0050619	1	phytochromobilin:ferredoxin oxidoreductase activity
GO:0036092	3	phosphatidylinositol-3-phosphate biosynthetic process	GO:0050614	1	delta24-sterol reductase activity
GO:0035873	3	lactate transmembrane transport	GO:0050594	1	tabersonine 16-hydroxylase activity
GO:0035436	3	triose phosphate transmembrane transport	GO:0050551	1	myrcene synthase activity
GO:0035434	3	copper ion transmembrane transport	GO:0050518	1	2-C-methyl-D-erythritol 4-phosphate cytidylyltransferase activity
GO:0035281	3	pre-miRNA export from nucleus	GO:0050515	1	4-(cytidine 5'-diphospho)-2-C-methyl-D-erythritol kinase activity
GO:0035278	3	negative regulation of translation involved in gene silencing by miRNA	GO:0050461	1	L-mimosine synthase activity
GO:0033591	3	response to L-ascorbic acid	GO:0050449	1	casbene synthase activity
GO:0033486	3	delphinidin 3-O-glucoside biosynthetic process	GO:0050412	1	cinnamate beta-D-glucosyltransferase activity
GO:0033485	3	cyanidin 3-O-glucoside biosynthetic process	GO:0050377	1	UDP-glucose 4,6-dehydratase activity
GO:0032787	3	monocarboxylic acid metabolic process	GO:0050373	1	UDP-arabinose 4-epimerase activity
GO:0032781	3	positive regulation of ATPase activity	GO:0050350	1	trihydroxystilbene synthase activity
GO:0032509	3	endosome transport via multivesicular body sorting pathway	GO:0050343	1	trans-2-enoyl-CoA reductase (NAD+) activity
GO:0032456	3	endocytic recycling	GO:0050342	1	tocopherol O-methyltransferase activity
GO:0032365	3	intracellular lipid transport	GO:0050306	1	sucrose 1F-fructosyltransferase activity
GO:0031146	3	SCF-dependent proteasomal ubiquitin-dependent protein catabolic process	GO:0050302	1	indole-3-acetaldehyde oxidase activity
GO:0031063	3	regulation of histone deacetylation	GO:0050284	1	sinapate 1-glucosyltransferase activity
GO:0030834	3	regulation of actin filament depolymerization	GO:0050281	1	serine-glyoxylate transaminase activity
GO:0030466	3	chromatin silencing at silent mating-type cassette	GO:0050278	1	sedoheptulose-bisphosphatase activity
GO:0030071	3	regulation of mitotic metaphase/anaphase transition	GO:0050235	1	pyridoxal 4-dehydrogenase activity
GO:0019827	3	stem cell maintenance	GO:0050234	1	pyrazolylalanine synthase activity
GO:0019752	3	carboxylic acid metabolic process	GO:0050201	1	fucokinase activity
GO:0019725	3	cellular homeostasis	GO:0050178	1	phenylpyruvate tautomerase activity
GO:0019674	3	NAD metabolic process	GO:0050112	1	inositol 2-dehydrogenase activity
GO:0019637	3	organophosphate metabolic process	GO:0050105	1	L-gulonolactone oxidase activity
GO:0019563	3	glycerol catabolic process	GO:0050080	1	malonyl-CoA decarboxylase activity
GO:0019544	3	arginine catabolic process to glutamate	GO:0050062	1	long-chain-fatty-acyl-CoA reductase activity
GO:0019439	3	aromatic compound catabolic process	GO:0050046	1	lathosterol oxidase activity
GO:0019424	3	sulfide oxidation, using siroheme sulfite reductase	GO:0050017	1	L-3-cyanoalanine synthase activity
GO:0019388	3	galactose catabolic process	GO:0048307	1	ferredoxin-nitrite reductase activity
GO:0019379	3	sulfate assimilation, phosphoadenylyl sulfate reduction by phosphoadenylyl-sulfate reductase (thioredoxin)	GO:0048244	1	phytanoyl-CoA dioxygenase activity
GO:0019354	3	siroheme biosynthetic process	GO:0048032	1	galacturonate binding
GO:0019295	3	coenzyme M biosynthetic process	GO:0047995	1	hydroxyphenylpyruvate reductase activity
GO:0019274	3	L-phenylalanine biosynthetic process	GO:0047987	1	hydroperoxide dehydratase activity
GO:0019255	3	glucose 1-phosphate metabolic process	GO:0047958	1	glycine:2-oxoglutarate aminotransferase activity
GO:0019222	3	regulation of metabolic process	GO:0047940	1	glucuronokinase activity
GO:0017157	3	regulation of exocytosis	GO:0047936	1	glucose 1-dehydrogenase [NAD(P)] activity
GO:0016568	3	chromatin modification	GO:0047918	1	GDP-mannose 3,5-epimerase activity
GO:0016122	3	xanthophyll metabolic process	GO:0047890	1	flavanone 4-reductase activity
GO:0016048	3	detection of temperature stimulus	GO:0047886	1	farnesol dehydrogenase activity
GO:0015880	3	coenzyme A transport	GO:0047884	1	FAD diphosphatase activity
GO:0015858	3	nucleoside transport	GO:0047793	1	cycloeucalenol cycloisomerase activity
GO:0015822	3	ornithine transport	GO:0047787	1	delta4-3-oxosteroid 5beta-reductase activity
GO:0015817	3	histidine transport	GO:0047734	1	CDP-glycerol diphosphatase activity
GO:0015813	3	L-glutamate transport	GO:0047681	1	aryl-alcohol dehydrogenase (NADP+) activity
GO:0015808	3	L-alanine transport	GO:0047668	1	amygdalin beta-glucosidase activity
GO:0015801	3	aromatic amino acid transport	GO:0047641	1	aldose-6-phosphate reductase (NADPH) activity
GO:0015786	3	UDP-glucose transport	GO:0047634	1	agmatine N4-coumaroyltransferase activity
GO:0015721	3	bile acid and bile salt transport	GO:0047622	1	adenosine nucleosidase activity
GO:0015698	3	inorganic anion transport	GO:0047560	1	3-dehydrosphinganine reductase activity
GO:0015691	3	cadmium ion transport	GO:0047545	1	2-hydroxyglutarate dehydrogenase activity
GO:0015689	3	molybdate ion transport	GO:0047485	1	protein N-terminus binding
GO:0012501	3	programmed cell death	GO:0047429	1	nucleoside-triphosphate diphosphatase activity
GO:0010740	3	positive regulation of intracellular protein kinase cascade	GO:0047412	1	N-(long-chain-acyl)ethanolamine deacylase activity
GO:0010731	3	protein glutathionylation	GO:0047395	1	glycerophosphoinositol glycerophosphodiesterase activity
GO:0010617	3	circadian regulation of calcium ion oscillation	GO:0047389	1	glycerophosphocholine phosphodiesterase activity
GO:0010588	3	cotyledon vascular tissue pattern formation	GO:0047350	1	glucuronate-1-phosphate uridylyltransferase activity
GO:0010508	3	positive regulation of autophagy	GO:0047341	1	fucose-1-phosphate guanylyltransferase activity
GO:0010507	3	negative regulation of autophagy	GO:0047338	1	UTP:xylose-1-phosphate uridylyltransferase activity
GO:0010452	3	histone H3-K36 methylation	GO:0047196	1	long-chain-alcohol O-fatty-acyltransferase activity
GO:0010439	3	regulation of glucosinolate biosynthetic process	GO:0047036	1	codeinone reductase (NADPH) activity
GO:0010417	3	glucuronoxylan biosynthetic process	GO:0046912	1	transferase activity, transferring acyl groups, acyl groups converted into alkyl on transfer
GO:0010411	3	xyloglucan metabolic process	GO:0046820	1	4-amino-4-deoxychorismate synthase activity
GO:0010390	3	histone monoubiquitination	GO:0046577	1	long-chain-alcohol oxidase activity
GO:0010343	3	singlet oxygen-mediated programmed cell death	GO:0046570	1	methylthioribulose 1-phosphate dehydratase activity
GO:0010306	3	rhamnogalacturonan II biosynthetic process	GO:0046554	1	malate dehydrogenase (NADP+) activity
GO:0010268	3	brassinosteroid homeostasis	GO:0046522	1	S-methyl-5-thioribose kinase activity
GO:0010262	3	somatic embryogenesis	GO:0046509	1	1,2-diacylglycerol 3-beta-galactosyltransferase activity
GO:0010253	3	UDP-rhamnose biosynthetic process	GO:0046424	1	ferulate 5-hydroxylase activity
GO:0010206	3	photosystem II repair	GO:0045547	1	dehydrodolichyl diphosphate synthase activity
GO:0010188	3	response to microbial phytotoxin	GO:0045544	1	gibberellin 20-oxidase activity
GO:0010109	3	regulation of photosynthesis	GO:0045543	1	gibberellin 2-beta-dioxygenase activity
GO:0010104	3	regulation of ethylene mediated signaling pathway	GO:0045439	1	isopenicillin-N epimerase activity
GO:0010077	3	maintenance of inflorescence meristem identity	GO:0045437	1	uridine nucleosidase activity
GO:0010054	3	trichoblast differentiation	GO:0045436	1	lycopene beta cyclase activity
GO:0010017	3	red or far-red light signaling pathway	GO:0045430	1	chalcone isomerase activity
GO:0009961	3	response to 1-aminocyclopropane-1-carboxylic acid	GO:0045181	1	glutamate synthase activity, NAD(P)H as acceptor
GO:0009957	3	epidermal cell fate specification	GO:0045174	1	glutathione dehydrogenase (ascorbate) activity
GO:0009866	3	induced systemic resistance, ethylene mediated signaling pathway	GO:0045158	1	electron transporter, transferring electrons within cytochrome b6/f complex of photosystem II activity
GO:0009833	3	primary cell wall biogenesis	GO:0045156	1	electron transporter, transferring electrons within the cyclic electron transport pathway of photosynthesis activity
GO:0009831	3	plant-type cell wall modification involved in multidimensional cell growth	GO:0045153	1	electron transporter, transferring electrons within CoQH2-cytochrome c reductase complex activity
GO:0009828	3	plant-type cell wall loosening	GO:0045140	1	inositol phosphoceramide synthase activity
GO:0009722	3	detection of cytokinin stimulus	GO:0044318	1	L-aspartate:fumarate oxidoreductase activity
GO:0009643	3	photosynthetic acclimation	GO:0044022	1	histone kinase activity (H3-S28 specific)
GO:0009641	3	shade avoidance	GO:0043874	1	acireductone synthase activity
GO:0009558	3	embryo sac cellularization	GO:0043764	1	UDP-3-O-[3-hydroxymyristoyl] glucosamine N-acyltransferase activity
GO:0009450	3	gamma-aminobutyric acid catabolic process	GO:0043737	1	deoxyribonuclease V activity
GO:0009446	3	putrescine biosynthetic process	GO:0043733	1	DNA-3-methylbase glycosylase activity
GO:0009270	3	response to humidity	GO:0043138	1	3'-5' DNA helicase activity
GO:0009249	3	protein lipoylation	GO:0043047	1	single-stranded telomeric DNA binding
GO:0009245	3	lipid A biosynthetic process	GO:0043024	1	ribosomal small subunit binding
GO:0009229	3	thiamine diphosphate biosynthetic process	GO:0043021	1	ribonucleoprotein complex binding
GO:0009102	3	biotin biosynthetic process	GO:0042625	1	ATPase activity, coupled to transmembrane movement of ions
GO:0009051	3	pentose-phosphate shunt, oxidative branch	GO:0042586	1	peptide deformylase activity
GO:0008285	3	negative regulation of cell proliferation	GO:0042392	1	sphingosine-1-phosphate phosphatase activity
GO:0008154	3	actin polymerization or depolymerization	GO:0042277	1	peptide binding
GO:0007032	3	endosome organization	GO:0036310	1	annealing helicase activity
GO:0006955	3	immune response	GO:0035514	1	DNA demethylase activity
GO:0006954	3	inflammatory response	GO:0035250	1	UDP-galactosyltransferase activity
GO:0006828	3	manganese ion transport	GO:0035198	1	miRNA binding
GO:0006820	3	anion transport	GO:0034618	1	arginine binding
GO:0006808	3	regulation of nitrogen utilization	GO:0034480	1	phosphatidylcholine phospholipase C activity
GO:0006796	3	phosphate-containing compound metabolic process	GO:0034387	1	4-aminobutyrate:pyruvate transaminase activity
GO:0006741	3	NADP biosynthetic process	GO:0034009	1	isoprene synthase activity
GO:0006671	3	phytosphingosine metabolic process	GO:0034008	1	R-linalool synthase activity
GO:0006656	3	phosphatidylcholine biosynthetic process	GO:0034007	1	S-linalool synthase activity
GO:0006627	3	protein processing involved in protein targeting to mitochondrion	GO:0033946	1	xyloglucan-specific endo-beta-1,4-glucanase activity
GO:0006611	3	protein export from nucleus	GO:0033919	1	glucan 1,3-alpha-glucosidase activity
GO:0006545	3	glycine biosynthetic process	GO:0033881	1	bile-acid-CoA hydrolase activity
GO:0006540	3	glutamate decarboxylation to succinate	GO:0033858	1	N-acetylgalactosamine kinase activity
GO:0006529	3	asparagine biosynthetic process	GO:0033828	1	glucosylglycerol-phosphate synthase activity
GO:0006435	3	threonyl-tRNA aminoacylation	GO:0033819	1	lipoyl(octanoyl) transferase activity
GO:0006428	3	isoleucyl-tRNA aminoacylation	GO:0033818	1	beta-ketoacyl-acyl-carrier-protein synthase III activity
GO:0006422	3	aspartyl-tRNA aminoacylation	GO:0033800	1	isoflavone 7-O-methyltransferase activity
GO:0006370	3	7-methylguanosine mRNA capping	GO:0033799	1	myricetin 3'-O-methyltransferase activity
GO:0006348	3	chromatin silencing at telomere	GO:0033788	1	leucoanthocyanidin reductase activity
GO:0006267	3	pre-replicative complex assembly involved in nuclear cell cycle DNA replication	GO:0033729	1	anthocyanidin reductase activity
GO:0006265	3	DNA topological change	GO:0033613	1	activating transcription factor binding
GO:0006231	3	dTMP biosynthetic process	GO:0033550	1	MAP kinase tyrosine phosphatase activity
GO:0006212	3	uracil catabolic process	GO:0033164	1	glycolipid 6-alpha-mannosyltransferase activity
GO:0006091	3	generation of precursor metabolites and energy	GO:0032934	1	sterol binding
GO:0002229	3	defense response to oomycetes	GO:0032407	1	MutSalpha complex binding
GO:0001578	3	microtubule bundle formation	GO:0032266	1	phosphatidylinositol-3-phosphate binding
GO:0000304	3	response to singlet oxygen	GO:0032135	1	DNA insertion or deletion binding
GO:0000002	3	mitochondrial genome maintenance	GO:0031957	1	very long-chain fatty acid-CoA ligase activity
GO:2000904	2	regulation of starch metabolic process	GO:0031491	1	nucleosome binding
GO:2000072	2	regulation of defense response to fungus, incompatible interaction	GO:0031409	1	pigment binding
GO:2000070	2	regulation of response to water deprivation	GO:0031210	1	phosphatidylcholine binding
GO:2000036	2	regulation of stem cell maintenance	GO:0030797	1	24-methylenesterol C-methyltransferase activity
GO:2000027	2	regulation of organ morphogenesis	GO:0030786	1	(RS)-norcoclaurine 6-O-methyltransferase activity
GO:2000023	2	regulation of lateral root development	GO:0030784	1	3'-hydroxy-N-methyl-(S)-coclaurine 4'-O-methyltransferase activity
GO:2000022	2	regulation of jasmonic acid mediated signaling pathway	GO:0030755	1	quercetin 3-O-methyltransferase activity
GO:2000021	2	regulation of ion homeostasis	GO:0030731	1	guanidinoacetate N-methyltransferase activity
GO:1990064	2	ground tissue pattern formation	GO:0030675	1	Rac GTPase activator activity
GO:1901928	2	cadinene biosynthetic process	GO:0030611	1	arsenate reductase activity
GO:1901703	2	protein localization involved in auxin polar transport	GO:0030604	1	1-deoxy-D-xylulose-5-phosphate reductoisomerase activity
GO:1901332	2	negative regulation of lateral root development	GO:0030600	1	feruloyl esterase activity
GO:1901141	2	regulation of lignin biosynthetic process	GO:0030544	1	Hsp70 protein binding
GO:1901137	2	carbohydrate derivative biosynthetic process	GO:0030378	1	serine racemase activity
GO:1900490	2	positive regulation of hydroxymethylglutaryl-CoA reductase (NADPH) activity	GO:0030371	1	translation repressor activity
GO:0090421	2	embryonic meristem initiation	GO:0030337	1	DNA polymerase processivity factor activity
GO:0090399	2	replicative senescence	GO:0022843	1	voltage-gated cation channel activity
GO:0090342	2	regulation of cell aging	GO:0022821	1	potassium ion antiporter activity
GO:0090042	2	tubulin deacetylation	GO:0019955	1	cytokine binding
GO:0080182	2	histone H3-K4 trimethylation	GO:0019912	1	cyclin-dependent protein kinase activating kinase activity
GO:0080178	2	5-carbamoylmethyluridine metabolic process	GO:0019905	1	syntaxin binding
GO:0080173	2	male-female gamete recognition during double fertilization	GO:0019888	1	protein phosphatase regulator activity
GO:0080168	2	abscisic acid transport	GO:0019863	1	IgE binding
GO:0080157	2	regulation of plant-type cell wall organization or biogenesis	GO:0019786	1	APG8-specific protease activity
GO:0080153	2	negative regulation of reductive pentose-phosphate cycle	GO:0019784	1	NEDD8-specific protease activity
GO:0080149	2	sucrose induced translational repression	GO:0019781	1	NEDD8 activating enzyme activity
GO:0080147	2	root hair cell development	GO:0019779	1	APG8 activating enzyme activity
GO:0080121	2	AMP transport	GO:0019776	1	Atg8 ligase activity
GO:0080117	2	secondary growth	GO:0019239	1	deaminase activity
GO:0080110	2	sporopollenin biosynthetic process	GO:0019211	1	phosphatase activator activity
GO:0080094	2	response to trehalose-6-phosphate stimulus	GO:0019206	1	nucleoside kinase activity
GO:0080034	2	host response to induction by symbiont of tumor, nodule or growth in host	GO:0019201	1	nucleotide kinase activity
GO:0080020	2	regulation of coenzyme A biosynthetic process	GO:0019200	1	carbohydrate kinase activity
GO:0080009	2	mRNA methylation	GO:0019177	1	dihydroneopterin triphosphate pyrophosphohydrolase activity
GO:0080006	2	internode patterning	GO:0019151	1	galactose 1-dehydrogenase activity
GO:0072334	2	UDP-galactose transmembrane transport	GO:0019137	1	thioglucosidase activity
GO:0071994	2	phytochelatin transmembrane transport	GO:0019135	1	deoxyhypusine monooxygenase activity
GO:0071786	2	endoplasmic reticulum tubular network organization	GO:0018826	1	methionine gamma-lyase activity
GO:0071705	2	nitrogen compound transport	GO:0018479	1	benzaldehyde dehydrogenase (NAD+) activity
GO:0071577	2	zinc ion transmembrane transport	GO:0018392	1	glycoprotein 3-alpha-L-fucosyltransferase activity
GO:0071554	2	cell wall organization or biogenesis	GO:0017168	1	5-oxoprolinase (ATP-hydrolyzing) activity
GO:0071493	2	cellular response to UV-B	GO:0017153	1	sodium:dicarboxylate symporter activity
GO:0071454	2	cellular response to anoxia	GO:0017151	1	DEAD/H-box RNA helicase binding
GO:0071329	2	cellular response to sucrose stimulus	GO:0017118	1	lipoyltransferase activity
GO:0071291	2	cellular response to selenium ion	GO:0017113	1	dihydropyrimidine dehydrogenase (NADP+) activity
GO:0071258	2	cellular response to gravity	GO:0017110	1	nucleoside-diphosphatase activity
GO:0071249	2	cellular response to nitrate	GO:0017103	1	UTP:galactose-1-phosphate uridylyltransferase activity
GO:0070981	2	L-asparagine biosynthetic process	GO:0017069	1	snRNA binding
GO:0070814	2	hydrogen sulfide biosynthetic process	GO:0017060	1	3-galactosyl-N-acetylglucosaminide 4-alpha-L-fucosyltransferase activity
GO:0070646	2	protein modification by small protein removal	GO:0017057	1	6-phosphogluconolactonase activity
GO:0070509	2	calcium ion import	GO:0017005	1	3'-tyrosyl-DNA phosphodiesterase activity
GO:0070370	2	cellular heat acclimation	GO:0016987	1	sigma factor activity
GO:0070328	2	triglyceride homeostasis	GO:0016972	1	thiol oxidase activity
GO:0060918	2	auxin transport	GO:0016901	1	oxidoreductase activity, acting on the CH-OH group of donors, quinone or similar compound as acceptor
GO:0060776	2	simple leaf morphogenesis	GO:0016891	1	endoribonuclease activity, producing 5'-phosphomonoesters
GO:0060560	2	developmental growth involved in morphogenesis	GO:0016860	1	intramolecular oxidoreductase activity
GO:0055091	2	phospholipid homeostasis	GO:0016852	1	sirohydrochlorin cobaltochelatase activity
GO:0055089	2	fatty acid homeostasis	GO:0016846	1	carbon-sulfur lyase activity
GO:0052889	2	9,9'-di-cis-zeta-carotene desaturation to 7,9,7',9'-tetra-cis-lycopene	GO:0016812	1	hydrolase activity, acting on carbon-nitrogen (but not peptide) bonds, in cyclic amides
GO:0051928	2	positive regulation of calcium ion transport	GO:0016783	1	sulfurtransferase activity
GO:0051783	2	regulation of nuclear division	GO:0016768	1	spermine synthase activity
GO:0051762	2	sesquiterpene biosynthetic process	GO:0016767	1	geranylgeranyl-diphosphate geranylgeranyltransferase activity
GO:0051704	2	multi-organism process	GO:0016754	1	sinapoylglucose-malate O-sinapoyltransferase activity
GO:0051640	2	organelle localization	GO:0016710	1	trans-cinnamate 4-monooxygenase activity
GO:0051570	2	regulation of histone H3-K9 methylation	GO:0016670	1	oxidoreductase activity, acting on a sulfur group of donors, oxygen as acceptor
GO:0051504	2	diterpene phytoalexin precursor biosynthetic process pathway	GO:0016620	1	oxidoreductase activity, acting on the aldehyde or oxo group of donors, NAD or NADP as acceptor
GO:0051502	2	diterpene phytoalexin biosynthetic process	GO:0016595	1	glutamate binding
GO:0051410	2	detoxification of nitrogen compound	GO:0016508	1	long-chain-enoyl-CoA hydratase activity
GO:0051297	2	centrosome organization	GO:0016429	1	tRNA (adenine-N1-)-methyltransferase activity
GO:0051289	2	protein homotetramerization	GO:0016428	1	tRNA (cytosine-5-)-methyltransferase activity
GO:0051211	2	anisotropic cell growth	GO:0016415	1	octanoyltransferase activity
GO:0051186	2	cofactor metabolic process	GO:0016413	1	O-acetyltransferase activity
GO:0051170	2	nuclear import	GO:0016314	1	phosphatidylinositol-3,4,5-trisphosphate 3-phosphatase activity
GO:0051131	2	chaperone-mediated protein complex assembly	GO:0016303	1	1-phosphatidylinositol-3-kinase activity
GO:0051090	2	regulation of sequence-specific DNA binding transcription factor activity	GO:0016297	1	acyl-[acyl-carrier-protein] hydrolase activity
GO:0051026	2	chiasma assembly	GO:0016290	1	palmitoyl-CoA hydrolase activity
GO:0050994	2	regulation of lipid catabolic process	GO:0016274	1	protein-arginine N-methyltransferase activity
GO:0050830	2	defense response to Gram-positive bacterium	GO:0016229	1	steroid dehydrogenase activity
GO:0050792	2	regulation of viral process	GO:0016216	1	isopenicillin-N synthase activity
GO:0050688	2	regulation of defense response to virus	GO:0016205	1	selenocysteine methyltransferase activity
GO:0048657	2	anther wall tapetum cell differentiation	GO:0016174	1	NAD(P)H oxidase activity
GO:0048609	2	multicellular organismal reproductive process	GO:0016166	1	phytoene dehydrogenase activity
GO:0048586	2	regulation of long-day photoperiodism, flowering	GO:0016004	1	phospholipase activator activity
GO:0048569	2	post-embryonic organ development	GO:0015932	1	nucleobase-containing compound transmembrane transporter activity
GO:0048530	2	fruit morphogenesis	GO:0015633	1	zinc transporting ATPase activity
GO:0048505	2	regulation of timing of cell differentiation	GO:0015631	1	tubulin binding
GO:0048446	2	petal morphogenesis	GO:0015491	1	cation:cation antiporter activity
GO:0048442	2	sepal development	GO:0015462	1	protein-transmembrane transporting ATPase activity
GO:0048283	2	indeterminate inflorescence morphogenesis	GO:0015391	1	nucleobase:cation symporter activity
GO:0048278	2	vesicle docking	GO:0015379	1	potassium:chloride symporter activity
GO:0048255	2	mRNA stabilization	GO:0015369	1	calcium:hydrogen antiporter activity
GO:0048209	2	regulation of vesicle targeting, to, from or within Golgi	GO:0015334	1	high affinity oligopeptide transporter activity
GO:0048102	2	autophagic cell death	GO:0015291	1	secondary active transmembrane transporter activity
GO:0046967	2	cytosol to ER transport	GO:0015245	1	fatty acid transporter activity
GO:0046901	2	tetrahydrofolylpolyglutamate biosynthetic process	GO:0015215	1	nucleotide transmembrane transporter activity
GO:0046856	2	phosphatidylinositol dephosphorylation	GO:0015200	1	methylammonium transmembrane transporter activity
GO:0046496	2	nicotinamide nucleotide metabolic process	GO:0015193	1	L-proline transmembrane transporter activity
GO:0046489	2	phosphatidylinositol biosynthetic process	GO:0015185	1	gamma-aminobutyric acid transmembrane transporter activity
GO:0046488	2	phosphatidylinositol metabolic process	GO:0015157	1	oligosaccharide transmembrane transporter activity
GO:0046470	2	phosphatidylcholine metabolic process	GO:0015144	1	carbohydrate transmembrane transporter activity
GO:0046443	2	FAD metabolic process	GO:0015142	1	tricarboxylic acid transmembrane transporter activity
GO:0046436	2	D-alanine metabolic process	GO:0015140	1	malate transmembrane transporter activity
GO:0046396	2	D-galacturonate metabolic process	GO:0015136	1	sialic acid transmembrane transporter activity
GO:0046294	2	formaldehyde catabolic process	GO:0015128	1	gluconate transmembrane transporter activity
GO:0046244	2	salicylic acid catabolic process	GO:0015114	1	phosphate ion transmembrane transporter activity
GO:0046185	2	aldehyde catabolic process	GO:0015099	1	nickel cation transmembrane transporter activity
GO:0046110	2	xanthine metabolic process	GO:0015089	1	high affinity copper ion transmembrane transporter activity
GO:0046039	2	GTP metabolic process	GO:0015088	1	copper uptake transmembrane transporter activity
GO:0045995	2	regulation of embryonic development	GO:0015087	1	cobalt ion transmembrane transporter activity
GO:0045980	2	negative regulation of nucleotide metabolic process	GO:0015038	1	glutathione disulfide oxidoreductase activity
GO:0045947	2	negative regulation of translational initiation	GO:0015036	1	disulfide oxidoreductase activity
GO:0045910	2	negative regulation of DNA recombination	GO:0010521	1	telomerase inhibitor activity
GO:0045836	2	positive regulation of meiosis	GO:0010491	1	UTP:arabinose-1-phosphate uridylyltransferase activity
GO:0045739	2	positive regulation of DNA repair	GO:0010490	1	UDP-4-keto-rhamnose-4-keto-reductase activity
GO:0045324	2	late endosome to vacuole transport	GO:0010489	1	UDP-4-keto-6-deoxy-glucose-3,5-epimerase activity
GO:0045185	2	maintenance of protein location	GO:0010488	1	UDP-galactose:N-glycan beta-1,3-galactosyltransferase activity
GO:0045039	2	protein import into mitochondrial inner membrane	GO:0010486	1	manganese:hydrogen antiporter activity
GO:0045003	2	double-strand break repair via synthesis-dependent strand annealing	GO:0010475	1	galactose-1-phosphate guanylyltransferase (GDP) activity
GO:0044702	2	single organism reproductive process	GO:0010474	1	glucose-1-phosphate guanylyltransferase (GDP) activity
GO:0044419	2	interspecies interaction between organisms	GO:0010473	1	GDP-galactose:myoinositol-1-phosphate guanylyltransferase activity
GO:0044281	2	small molecule metabolic process	GO:0010472	1	GDP-galactose:glucose-1-phosphate guanylyltransferase activity
GO:0044271	2	cellular nitrogen compound biosynthetic process	GO:0010471	1	GDP-galactose:mannose-1-phosphate guanylyltransferase activity
GO:0044248	2	cellular catabolic process	GO:0010385	1	double-stranded methylated DNA binding
GO:0043987	2	histone H3-S10 phosphorylation	GO:0010349	1	L-galactose dehydrogenase activity
GO:0043953	2	protein transport by the Tat complex	GO:0010331	1	gibberellin binding
GO:0043609	2	regulation of carbon utilization	GO:0010327	1	acetyl CoA:(Z)-3-hexen-1-ol acetyltransferase activity
GO:0043572	2	plastid fission	GO:0010307	1	acetylglutamate kinase regulator activity
GO:0043462	2	regulation of ATPase activity	GO:0010301	1	xanthoxin dehydrogenase activity
GO:0043255	2	regulation of carbohydrate biosynthetic process	GO:0010297	1	heteropolysaccharide binding
GO:0043241	2	protein complex disassembly	GO:0010293	1	abscisic aldehyde oxidase activity
GO:0043091	2	L-arginine import	GO:0010291	1	carotene beta-ring hydroxylase activity
GO:0043044	2	ATP-dependent chromatin remodeling	GO:0010283	1	pinoresinol reductase activity
GO:0042966	2	biotin carboxyl carrier protein biosynthetic process	GO:0010280	1	UDP-L-rhamnose synthase activity
GO:0042939	2	tripeptide transport	GO:0010242	1	oxygen evolving activity
GO:0042938	2	dipeptide transport	GO:0010175	1	sphingosine transmembrane transporter activity
GO:0042780	2	tRNA 3'-end processing	GO:0010174	1	nucleoside transmembrane transporter activity, against a concentration gradient
GO:0042777	2	plasma membrane ATP synthesis coupled proton transport	GO:0010013	1	N-1-naphthylphthalamic acid binding
GO:0042773	2	ATP synthesis coupled electron transport	GO:0009979	1	16:0 monogalactosyldiacylglycerol desaturase activity
GO:0042554	2	superoxide anion generation	GO:0009978	1	allene oxide synthase activity
GO:0042550	2	photosystem I stabilization	GO:0009975	1	cyclase activity
GO:0042425	2	choline biosynthetic process	GO:0009974	1	zeinoxanthin epsilon hydroxylase activity
GO:0042407	2	cristae formation	GO:0009940	1	amino-terminal vacuolar sorting propeptide binding
GO:0042388	2	gibberellic acid mediated signaling pathway, G-alpha-dependent	GO:0009931	1	calcium-dependent protein serine/threonine kinase activity
GO:0042372	2	phylloquinone biosynthetic process	GO:0009918	1	sterol delta7 reductase activity
GO:0042327	2	positive regulation of phosphorylation	GO:0009905	1	ent-copalyl diphosphate synthase activity
GO:0042325	2	regulation of phosphorylation	GO:0009899	1	ent-kaurene synthase activity
GO:0042178	2	xenobiotic catabolic process	GO:0009674	1	potassium:sodium symporter activity
GO:0040020	2	regulation of meiosis	GO:0009045	1	xylose isomerase activity
GO:0036065	2	fucosylation	GO:0009029	1	tetraacyldisaccharide 4'-kinase activity
GO:0035266	2	meristem growth	GO:0009022	1	tRNA nucleotidyltransferase activity
GO:0035235	2	ionotropic glutamate receptor signaling pathway	GO:0008987	1	quinolinate synthetase A activity
GO:0034757	2	negative regulation of iron ion transport	GO:0008974	1	phosphoribulokinase activity
GO:0034635	2	glutathione transport	GO:0008963	1	phospho-N-acetylmuramoyl-pentapeptide-transferase activity
GO:0034620	2	cellular response to unfolded protein	GO:0008937	1	ferredoxin-NAD(P) reductase activity
GO:0034243	2	regulation of transcription elongation from RNA polymerase II promoter	GO:0008930	1	methylthioadenosine nucleosidase activity
GO:0034227	2	tRNA thio-modification	GO:0008908	1	isochorismatase activity
GO:0034052	2	positive regulation of plant-type hypersensitive response	GO:0008892	1	guanine deaminase activity
GO:0033617	2	mitochondrial respiratory chain complex IV assembly	GO:0008883	1	glutamyl-tRNA reductase activity
GO:0033615	2	mitochondrial proton-transporting ATP synthase complex assembly	GO:0008863	1	formate dehydrogenase (NAD+) activity
GO:0033542	2	fatty acid beta-oxidation, unsaturated, even number	GO:0008841	1	dihydrofolate synthase activity
GO:0033506	2	glucosinolate biosynthetic process from homomethionine	GO:0008840	1	4-hydroxy-tetrahydrodipicolinate synthase
GO:0033468	2	CMP-keto-3-deoxy-D-manno-octulosonic acid biosynthetic process	GO:0008837	1	diaminopimelate epimerase activity
GO:0033356	2	UDP-L-arabinose metabolic process	GO:0008836	1	diaminopimelate decarboxylase activity
GO:0033354	2	chlorophyll cycle	GO:0008834	1	di-trans,poly-cis-decaprenylcistransferase activity
GO:0033259	2	plastid DNA replication	GO:0008824	1	cyanate hydratase activity
GO:0032968	2	positive regulation of transcription elongation from RNA polymerase II promoter	GO:0008809	1	carnitine racemase activity
GO:0032877	2	positive regulation of DNA endoreduplication	GO:0008808	1	cardiolipin synthase activity
GO:0032786	2	positive regulation of DNA-dependent transcription, elongation	GO:0008802	1	betaine-aldehyde dehydrogenase activity
GO:0032774	2	RNA biosynthetic process	GO:0008801	1	beta-phosphoglucomutase activity
GO:0032491	2	detection of molecule of fungal origin	GO:0008798	1	beta-aspartyl-peptidase activity
GO:0032025	2	response to cobalt ion	GO:0008793	1	aromatic-amino-acid:2-oxoglutarate aminotransferase activity
GO:0031640	2	killing of cells of other organism	GO:0008777	1	acetylornithine deacetylase activity
GO:0031591	2	wybutosine biosynthetic process	GO:0008764	1	UDP-N-acetylmuramoylalanine-D-glutamate ligase activity
GO:0031426	2	polycistronic mRNA processing	GO:0008759	1	UDP-3-O-[3-hydroxymyristoyl] N-acetylglucosamine deacetylase activity
GO:0031145	2	anaphase-promoting complex-dependent proteasomal ubiquitin-dependent protein catabolic process	GO:0008752	1	FMN reductase activity
GO:0031062	2	positive regulation of histone methylation	GO:0008734	1	L-aspartate oxidase activity
GO:0030912	2	response to deep water	GO:0008721	1	D-serine ammonia-lyase activity
GO:0030581	2	symbiont intracellular protein transport in host	GO:0008696	1	4-amino-4-deoxychorismate lyase activity
GO:0030418	2	nicotianamine biosynthetic process	GO:0008693	1	3-hydroxydecanoyl-[acyl-carrier-protein] dehydratase activity
GO:0030388	2	fructose 1,6-bisphosphate metabolic process	GO:0008689	1	3-demethylubiquinone-9 3-O-methyltransferase activity
GO:0030328	2	prenylcysteine catabolic process	GO:0008685	1	2-C-methyl-D-erythritol 2,4-cyclodiphosphate synthase activity
GO:0030307	2	positive regulation of cell growth	GO:0008676	1	3-deoxy-8-phosphooctulonate synthase activity
GO:0030261	2	chromosome condensation	GO:0008661	1	1-deoxy-D-xylulose-5-phosphate synthase activity
GO:0030245	2	cellulose catabolic process	GO:0008649	1	rRNA methyltransferase activity
GO:0030155	2	regulation of cell adhesion	GO:0008569	1	minus-end-directed microtubule motor activity
GO:0030149	2	sphingolipid catabolic process	GO:0008519	1	ammonium transmembrane transporter activity
GO:0030026	2	cellular manganese ion homeostasis	GO:0008511	1	sodium:potassium:chloride symporter activity
GO:0030002	2	cellular anion homeostasis	GO:0008509	1	anion transmembrane transporter activity
GO:0022904	2	respiratory electron transport chain	GO:0008495	1	protoheme IX farnesyltransferase activity
GO:0022619	2	generative cell differentiation	GO:0008494	1	translation activator activity
GO:0019953	2	sexual reproduction	GO:0008486	1	diphosphoinositol-polyphosphate diphosphatase activity
GO:0019919	2	peptidyl-arginine methylation, to asymmetrical-dimethyl arginine	GO:0008484	1	sulfuric ester hydrolase activity
GO:0019605	2	butyrate metabolic process	GO:0008482	1	sulfite oxidase activity
GO:0019499	2	cyanide metabolic process	GO:0008479	1	queuine tRNA-ribosyltransferase activity
GO:0019481	2	L-alanine catabolic process, by transamination	GO:0008474	1	palmitoyl-(protein) hydrolase activity
GO:0019477	2	L-lysine catabolic process	GO:0008473	1	ornithine cyclodeaminase activity
GO:0019433	2	triglyceride catabolic process	GO:0008470	1	isovaleryl-CoA dehydrogenase activity
GO:0019381	2	atrazine catabolic process	GO:0008463	1	formylmethionine deformylase activity
GO:0019365	2	pyridine nucleotide salvage	GO:0008460	1	dTDP-glucose 4,6-dehydratase activity
GO:0019358	2	nicotinate nucleotide salvage	GO:0008455	1	alpha-1,6-mannosylglycoprotein 2-beta-N-acetylglucosaminyltransferase activity
GO:0019310	2	inositol catabolic process	GO:0008446	1	GDP-mannose 4,6-dehydratase activity
GO:0019305	2	dTDP-rhamnose biosynthetic process	GO:0008440	1	inositol-1,4,5-trisphosphate 3-kinase activity
GO:0019284	2	L-methionine biosynthetic process from S-adenosylmethionine	GO:0008429	1	phosphatidylethanolamine binding
GO:0019279	2	L-methionine biosynthetic process from L-homoserine via cystathionine	GO:0008419	1	RNA lariat debranching enzyme activity
GO:0019048	2	modulation by virus of host morphology or physiology	GO:0008413	1	8-oxo-7,8-dihydroguanosine triphosphate pyrophosphatase activity
GO:0018920	2	glyphosate metabolic process	GO:0008395	1	steroid hydroxylase activity
GO:0018160	2	peptidyl-pyrromethane cofactor linkage	GO:0008327	1	methyl-CpG binding
GO:0017186	2	peptidyl-pyroglutamic acid biosynthetic process, using glutaminyl-peptide cyclotransferase	GO:0008318	1	protein prenyltransferase activity
GO:0017145	2	stem cell division	GO:0008251	1	tRNA-specific adenosine deaminase activity
GO:0017038	2	protein import	GO:0008240	1	tripeptidyl-peptidase activity
GO:0017009	2	protein-phycocyanobilin linkage	GO:0008198	1	ferrous iron binding
GO:0016554	2	cytidine to uridine editing	GO:0008186	1	RNA-dependent ATPase activity
GO:0016337	2	cell-cell adhesion	GO:0008175	1	tRNA methyltransferase activity
GO:0016233	2	telomere capping	GO:0008127	1	quercetin 2,3-dioxygenase activity
GO:0016119	2	carotene metabolic process	GO:0008117	1	sphinganine-1-phosphate aldolase activity
GO:0016116	2	carotenoid metabolic process	GO:0008107	1	galactoside 2-alpha-L-fucosyltransferase activity
GO:0016071	2	mRNA metabolic process	GO:0008013	1	beta-catenin binding
GO:0015884	2	folic acid transport	GO:0005522	1	profilin binding
GO:0015827	2	tryptophan transport	GO:0005476	1	carnitine:acyl carnitine antiporter activity
GO:0015810	2	aspartate transport	GO:0005456	1	CMP-N-acetylneuraminate transmembrane transporter activity
GO:0015798	2	myo-inositol transport	GO:0005358	1	high-affinity hydrogen:glucose symporter activity
GO:0015783	2	GDP-fucose transport	GO:0005355	1	glucose transmembrane transporter activity
GO:0015768	2	maltose transport	GO:0005353	1	fructose transmembrane transporter activity
GO:0015760	2	glucose-6-phosphate transport	GO:0005275	1	amine transmembrane transporter activity
GO:0015757	2	galactose transport	GO:0005222	1	intracellular cAMP activated cation channel activity
GO:0015744	2	succinate transport	GO:0005221	1	intracellular cyclic nucleotide activated cation channel activity
GO:0015743	2	malate transport	GO:0005212	1	structural constituent of eye lens
GO:0015742	2	alpha-ketoglutarate transport	GO:0005100	1	Rho GTPase activator activity
GO:0015729	2	oxaloacetate transport	GO:0005080	1	protein kinase C binding
GO:0010971	2	positive regulation of G2/M transition of mitotic cell cycle	GO:0005048	1	signal sequence binding
GO:0010928	2	regulation of auxin mediated signaling pathway	GO:0005046	1	KDEL sequence binding
GO:0010647	2	positive regulation of cell communication	GO:0004965	1	G-protein coupled GABA receptor activity
GO:0010586	2	miRNA metabolic process	GO:0004903	1	growth hormone receptor activity
GO:0010541	2	acropetal auxin transport	GO:0004856	1	xylulokinase activity
GO:0010495	2	long-distance posttranscriptional gene silencing	GO:0004852	1	uroporphyrinogen-III synthase activity
GO:0010493	2	Lewis a epitope biosynthetic process	GO:0004846	1	urate oxidase activity
GO:0010483	2	pollen tube reception	GO:0004825	1	methionine-tRNA ligase activity
GO:0010449	2	root meristem growth	GO:0004824	1	lysine-tRNA ligase activity
GO:0010426	2	DNA methylation on cytosine within a CHH sequence	GO:0004823	1	leucine-tRNA ligase activity
GO:0010378	2	temperature compensation of the circadian clock	GO:0004821	1	histidine-tRNA ligase activity
GO:0010374	2	stomatal complex development	GO:0004810	1	tRNA adenylyltransferase activity
GO:0010289	2	homogalacturonan biosynthetic process	GO:0004808	1	tRNA (5-methylaminomethyl-2-thiouridylate)-methyltransferase activity
GO:0010288	2	response to lead ion	GO:0004803	1	transposase activity
GO:0010256	2	endomembrane system organization	GO:0004798	1	thymidylate kinase activity
GO:0010241	2	ent-kaurene oxidation to kaurenoic acid	GO:0004746	1	riboflavin synthase activity
GO:0010233	2	phloem transport	GO:0004740	1	pyruvate dehydrogenase (acetyl-transferring) kinase activity
GO:0010219	2	regulation of vernalization response	GO:0004703	1	G-protein coupled receptor kinase activity
GO:0010215	2	cellulose microfibril organization	GO:0004692	1	cGMP-dependent protein kinase activity
GO:0010208	2	pollen wall assembly	GO:0004687	1	myosin light chain kinase activity
GO:0010198	2	synergid death	GO:0004679	1	AMP-activated protein kinase activity
GO:0010196	2	nonphotochemical quenching	GO:0004676	1	3-phosphoinositide-dependent protein kinase activity
GO:0010158	2	abaxial cell fate specification	GO:0004658	1	propionyl-CoA carboxylase activity
GO:0010115	2	regulation of abscisic acid biosynthetic process	GO:0004657	1	proline dehydrogenase activity
GO:0010113	2	negative regulation of systemic acquired resistance	GO:0004655	1	porphobilinogen synthase activity
GO:0010111	2	glyoxysome organization	GO:0004654	1	polyribonucleotide nucleotidyltransferase activity
GO:0010080	2	regulation of floral meristem growth	GO:0004651	1	polynucleotide 5'-phosphatase activity
GO:0010076	2	maintenance of floral meristem identity	GO:0004645	1	phosphorylase activity
GO:0010064	2	embryonic shoot morphogenesis	GO:0004644	1	phosphoribosylglycinamide formyltransferase activity
GO:0010042	2	response to manganese ion	GO:0004640	1	phosphoribosylanthranilate isomerase activity
GO:0010037	2	response to carbon dioxide	GO:0004639	1	phosphoribosylaminoimidazolesuccinocarboxamide synthase activity
GO:0010035	2	response to inorganic substance	GO:0004633	1	phosphopantothenoylcysteine decarboxylase activity
GO:0010018	2	far-red light signaling pathway	GO:0004631	1	phosphomevalonate kinase activity
GO:0009945	2	radial axis specification	GO:0004622	1	lysophospholipase activity
GO:0009875	2	pollen-pistil interaction	GO:0004611	1	phosphoenolpyruvate carboxykinase activity
GO:0009871	2	jasmonic acid and ethylene-dependent systemic resistance, ethylene mediated signaling pathway	GO:0004609	1	phosphatidylserine decarboxylase activity
GO:0009854	2	oxidative photosynthetic carbon pathway	GO:0004597	1	peptide-aspartate beta-dioxygenase activity
GO:0009808	2	lignin metabolic process	GO:0004592	1	pantoate-beta-alanine ligase activity
GO:0009807	2	lignan biosynthetic process	GO:0004591	1	oxoglutarate dehydrogenase (succinyl-transferring) activity
GO:0009800	2	cinnamic acid biosynthetic process	GO:0004590	1	orotidine-5'-phosphate decarboxylase activity
GO:0009768	2	photosynthesis, light harvesting in photosystem I	GO:0004588	1	orotate phosphoribosyltransferase activity
GO:0009759	2	indole glucosinolate biosynthetic process	GO:0004587	1	ornithine-oxo-acid transaminase activity
GO:0009727	2	detection of ethylene stimulus	GO:0004585	1	ornithine carbamoyltransferase activity
GO:0009715	2	chalcone biosynthetic process	GO:0004576	1	oligosaccharyl transferase activity
GO:0009699	2	phenylpropanoid biosynthetic process	GO:0004573	1	mannosyl-oligosaccharide glucosidase activity
GO:0009696	2	salicylic acid metabolic process	GO:0004572	1	mannosyl-oligosaccharide 1,3-1,6-alpha-mannosidase activity
GO:0009682	2	induced systemic resistance	GO:0004567	1	beta-mannosidase activity
GO:0009677	2	double fertilization forming two zygotes	GO:0004561	1	alpha-N-acetylglucosaminidase activity
GO:0009663	2	plasmodesma organization	GO:0004558	1	alpha-glucosidase activity
GO:0009650	2	UV protection	GO:0004557	1	alpha-galactosidase activity
GO:0009649	2	entrainment of circadian clock	GO:0004528	1	phosphodiesterase I activity
GO:0009605	2	response to external stimulus	GO:0004512	1	inositol-3-phosphate synthase activity
GO:0009594	2	detection of nutrient	GO:0004491	1	methylmalonate-semialdehyde dehydrogenase (acylating) activity
GO:0009443	2	pyridoxal 5'-phosphate salvage	GO:0004484	1	mRNA guanylyltransferase activity
GO:0009415	2	response to water stimulus	GO:0004459	1	L-lactate dehydrogenase activity
GO:0009405	2	pathogenesis	GO:0004458	1	D-lactate dehydrogenase (cytochrome) activity
GO:0009314	2	response to radiation	GO:0004452	1	isopentenyl-diphosphate delta-isomerase activity
GO:0009299	2	mRNA transcription	GO:0004425	1	indole-3-glycerol-phosphate synthase activity
GO:0009186	2	deoxyribonucleoside diphosphate metabolic process	GO:0004424	1	imidazoleglycerol-phosphate dehydratase activity
GO:0009173	2	pyrimidine ribonucleoside monophosphate metabolic process	GO:0004422	1	hypoxanthine phosphoribosyltransferase activity
GO:0009063	2	cellular amino acid catabolic process	GO:0004421	1	hydroxymethylglutaryl-CoA synthase activity
GO:0009052	2	pentose-phosphate shunt, non-oxidative branch	GO:0004420	1	hydroxymethylglutaryl-CoA reductase (NADPH) activity
GO:0008333	2	endosome to lysosome transport	GO:0004419	1	hydroxymethylglutaryl-CoA lyase activity
GO:0008153	2	para-aminobenzoic acid biosynthetic process	GO:0004412	1	homoserine dehydrogenase activity
GO:0007638	2	mechanosensory behavior	GO:0004400	1	histidinol-phosphate transaminase activity
GO:0007166	2	cell surface receptor signaling pathway	GO:0004399	1	histidinol dehydrogenase activity
GO:0007160	2	cell-matrix adhesion	GO:0004398	1	histidine decarboxylase activity
GO:0007088	2	regulation of mitosis	GO:0004378	1	GDP-Man:Man1GlcNAc2-PP-Dol alpha-1,3-mannosyltransferase activity
GO:0007009	2	plasma membrane organization	GO:0004370	1	glycerol kinase activity
GO:0006997	2	nucleus organization	GO:0004369	1	glycerol-3-phosphate oxidase activity
GO:0006917	2	apoptotic process	GO:0004368	1	glycerol-3-phosphate dehydrogenase activity
GO:0006909	2	phagocytosis	GO:0004363	1	glutathione synthase activity
GO:0006835	2	dicarboxylic acid transport	GO:0004362	1	glutathione-disulfide reductase activity
GO:0006772	2	thiamine metabolic process	GO:0004360	1	glutamine-fructose-6-phosphate transaminase (isomerizing) activity
GO:0006753	2	nucleoside phosphate metabolic process	GO:0004359	1	glutaminase activity
GO:0006751	2	glutathione catabolic process	GO:0004357	1	glutamate-cysteine ligase activity
GO:0006739	2	NADP metabolic process	GO:0004356	1	glutamate-ammonia ligase activity
GO:0006729	2	tetrahydrobiopterin biosynthetic process	GO:0004350	1	glutamate-5-semialdehyde dehydrogenase activity
GO:0006659	2	phosphatidylserine biosynthetic process	GO:0004343	1	glucosamine 6-phosphate N-acetyltransferase activity
GO:0006651	2	diacylglycerol biosynthetic process	GO:0004337	1	geranyltranstransferase activity
GO:0006624	2	vacuolar protein processing	GO:0004334	1	fumarylacetoacetase activity
GO:0006597	2	spermine biosynthetic process	GO:0004333	1	fumarate hydratase activity
GO:0006588	2	activation of tryptophan 5-monooxygenase activity	GO:0004329	1	formate-tetrahydrofolate ligase activity
GO:0006557	2	S-adenosylmethioninamine biosynthetic process	GO:0004328	1	formamidase activity
GO:0006519	2	cellular amino acid metabolic process	GO:0004324	1	ferredoxin-NADP+ reductase activity
GO:0006516	2	glycoprotein catabolic process	GO:0004321	1	fatty-acyl-CoA synthase activity
GO:0006515	2	misfolded or incompletely synthesized protein catabolic process	GO:0004314	1	[acyl-carrier-protein] S-malonyltransferase activity
GO:0006481	2	C-terminal protein methylation	GO:0004311	1	farnesyltranstransferase activity
GO:0006438	2	valyl-tRNA aminoacylation	GO:0004306	1	ethanolamine-phosphate cytidylyltransferase activity
GO:0006436	2	tryptophanyl-tRNA aminoacylation	GO:0004170	1	dUTP diphosphatase activity
GO:0006433	2	prolyl-tRNA aminoacylation	GO:0004169	1	dolichyl-phosphate-mannose-protein mannosyltransferase activity
GO:0006426	2	glycyl-tRNA aminoacylation	GO:0004163	1	diphosphomevalonate decarboxylase activity
GO:0006425	2	glutaminyl-tRNA aminoacylation	GO:0004157	1	dihydropyrimidinase activity
GO:0006421	2	asparaginyl-tRNA aminoacylation	GO:0004151	1	dihydroorotase activity
GO:0006402	2	mRNA catabolic process	GO:0004150	1	dihydroneopterin aldolase activity
GO:0006401	2	RNA catabolic process	GO:0004147	1	dihydrolipoamide branched chain acyltransferase activity
GO:0006383	2	transcription from RNA polymerase III promoter	GO:0004132	1	dCMP deaminase activity
GO:0006379	2	mRNA cleavage	GO:0004112	1	cyclic-nucleotide phosphodiesterase activity
GO:0006311	2	meiotic gene conversion	GO:0004109	1	coproporphyrinogen oxidase activity
GO:0006303	2	double-strand break repair via nonhomologous end joining	GO:0004097	1	catechol oxidase activity
GO:0006285	2	base-excision repair, AP site formation	GO:0004087	1	carbamoyl-phosphate synthase (ammonia) activity
GO:0006282	2	regulation of DNA repair	GO:0004076	1	biotin synthase activity
GO:0006269	2	DNA replication, synthesis of RNA primer	GO:0004071	1	aspartate-ammonia ligase activity
GO:0006268	2	DNA unwinding involved in DNA replication	GO:0004067	1	asparaginase activity
GO:0006264	2	mitochondrial DNA replication	GO:0004058	1	aromatic-L-amino-acid decarboxylase activity
GO:0006230	2	TMP biosynthetic process	GO:0004057	1	arginyltransferase activity
GO:0006182	2	cGMP biosynthetic process	GO:0004013	1	adenosylhomocysteinase activity
GO:0006177	2	GMP biosynthetic process	GO:0003998	1	acylphosphatase activity
GO:0006166	2	purine ribonucleoside salvage	GO:0003996	1	acyl-CoA ligase activity
GO:0006163	2	purine nucleotide metabolic process	GO:0003992	1	N2-acetyl-L-ornithine:2-oxoglutarate 5-aminotransferase activity
GO:0006122	2	mitochondrial electron transport, ubiquinol to cytochrome c	GO:0003991	1	acetylglutamate kinase activity
GO:0006109	2	regulation of carbohydrate metabolic process	GO:0003980	1	UDP-glucose:glycoprotein glucosyltransferase activity
GO:0006105	2	succinate metabolic process	GO:0003975	1	UDP-N-acetylglucosamine-dolichyl-phosphate N-acetylglucosaminephosphotransferase activity
GO:0006104	2	succinyl-CoA metabolic process	GO:0003955	1	NAD(P)H dehydrogenase (quinone) activity
GO:0006085	2	acetyl-CoA biosynthetic process	GO:0003952	1	NAD+ synthase (glutamine-hydrolyzing) activity
GO:0006080	2	substituted mannan metabolic process	GO:0003941	1	L-serine ammonia-lyase activity
GO:0006072	2	glycerol-3-phosphate metabolic process	GO:0003913	1	DNA photolyase activity
GO:0006021	2	inositol biosynthetic process	GO:0003909	1	DNA ligase activity
GO:0005987	2	sucrose catabolic process	GO:0003896	1	DNA primase activity
GO:0001887	2	selenium compound metabolic process	GO:0003885	1	D-arabinono-1,4-lactone oxidase activity
GO:0001789	2	G-protein coupled receptor signaling pathway, coupled to S1P second messenger	GO:0003882	1	CDP-diacylglycerol-serine O-phosphatidyltransferase activity
GO:0001778	2	plasma membrane repair	GO:0003881	1	CDP-diacylglycerol-inositol 3-phosphatidyltransferase activity
GO:0001575	2	globoside metabolic process	GO:0003879	1	ATP phosphoribosyltransferase activity
GO:0000914	2	phragmoplast assembly	GO:0003864	1	3-methyl-2-oxobutanoate hydroxymethyltransferase activity
GO:0000469	2	cleavage involved in rRNA processing	GO:0003862	1	3-isopropylmalate dehydrogenase activity
GO:0000245	2	spliceosomal complex assembly	GO:0003852	1	2-isopropylmalate synthase activity
GO:0000169	2	activation of MAPK activity involved in osmosensory signaling pathway	GO:0003846	1	2-acylglycerol O-acyltransferase activity
GO:0000082	2	G1/S transition of mitotic cell cycle	GO:0003842	1	1-pyrroline-5-carboxylate dehydrogenase activity
GO:0000028	2	ribosomal small subunit assembly	GO:0003840	1	gamma-glutamyltransferase activity
GO:2001022	1	positive regulation of response to DNA damage stimulus	GO:0003838	1	sterol 24-C-methyltransferase activity
GO:2000693	1	positive regulation of seed maturation	GO:0003826	1	alpha-ketoacid dehydrogenase activity
GO:2000652	1	regulation of secondary cell wall biogenesis	GO:0003714	1	transcription corepressor activity
GO:2000623	1	negative regulation of nuclear-transcribed mRNA catabolic process, nonsense-mediated decay	GO:0001882	1	nucleoside binding
GO:2000541	1	positive regulation of protein geranylgeranylation	GO:0001872	1	(1->3)-beta-D-glucan binding
GO:2000379	1	positive regulation of reactive oxygen species metabolic process	GO:0001735	1	prenylcysteine oxidase activity
GO:2000112	1	regulation of cellular macromolecule biosynthetic process	GO:0001716	1	L-amino-acid oxidase activity
GO:2000035	1	regulation of stem cell division	GO:0001072	1	RNA binding transcription antitermination factor activity
GO:2000030	1	regulation of response to red or far red light	GO:0001047	1	core promoter binding
GO:2000025	1	regulation of leaf formation	GO:0000979	1	RNA polymerase II core promoter sequence-specific DNA binding
GO:2000013	1	regulation of arginine biosynthetic process via ornithine	GO:0000823	1	inositol-1,4,5-trisphosphate 6-kinase activity
GO:2000011	1	regulation of adaxial/abaxial pattern formation	GO:0000248	1	C-5 sterol desaturase activity
GO:1990067	1	intrachromosomal DNA recombination	GO:0000224	1	peptide-N4-(N-acetyl-beta-glucosaminyl)asparagine amidase activity
GO:1990052	1	ER to chloroplast lipid transport	GO:0000217	1	DNA secondary structure binding
GO:1902066	1	regulation of cell wall pectin metabolic process	GO:0000179	1	rRNA (adenine-N6,N6-)-dimethyltransferase activity
GO:1902065	1	response to L-glutamate	GO:0000170	1	sphingosine hydroxylase activity
GO:1902039	1	negative regulation of seed dormancy process	GO:0000104	1	succinate dehydrogenase activity
GO:1901979	1	regulation of inward rectifier potassium channel activity	GO:0000095	1	S-adenosyl-L-methionine transmembrane transporter activity
GO:1901972	1	positive regulation of DNA-5-methylcytosine glycosylase activity	GO:0000026	1	alpha-1,2-mannosyltransferase activity
GO:1901969	1	positive regulation of polynucleotide 3'-phosphatase activity	GO:0000009	1	alpha-1,6-mannosyltransferase activity
GO:1901962	1	S-adenosyl-L-methionine transmembrane transport
GO:1901959	1	positive regulation of cutin biosynthetic process
GO:1901934	1	bicyclogermacrene biosynthetic process
GO:1901684	1	arsenate ion transmembrane transport
GO:1901672	1	positive regulation of systemic acquired resistance
GO:1901671	1	positive regulation of superoxide dismutase activity
GO:1901659	1	glycosyl compound biosynthetic process
GO:1901605	1	alpha-amino acid metabolic process
GO:1901566	1	organonitrogen compound biosynthetic process
GO:1901535	1	regulation of DNA demethylation
GO:1901183	1	positive regulation of camalexin biosynthetic process
GO:1900871	1	chloroplast mRNA modification
GO:1900865	1	chloroplast RNA modification
GO:1900674	1	olefin biosynthetic process
GO:1900140	1	regulation of seedling development
GO:1900109	1	regulation of histone H3-K9 dimethylation
GO:0097359	1	UDP-glucosylation
GO:0097056	1	selenocysteinyl-tRNA(Sec) biosynthetic process
GO:0090391	1	granum assembly
GO:0090358	1	positive regulation of tryptophan metabolic process
GO:0090355	1	positive regulation of auxin metabolic process
GO:0090352	1	regulation of nitrate assimilation
GO:0090322	1	regulation of superoxide metabolic process
GO:0090296	1	regulation of mitochondrial DNA replication
GO:0090239	1	regulation of histone H4 acetylation
GO:0090213	1	regulation of radial pattern formation
GO:0090143	1	nucleoid organization
GO:0090068	1	positive regulation of cell cycle process
GO:0090057	1	root radial pattern formation
GO:0080165	1	callose deposition in phloem sieve plate
GO:0080164	1	regulation of nitric oxide metabolic process
GO:0080163	1	regulation of protein serine/threonine phosphatase activity
GO:0080156	1	mitochondrial mRNA modification
GO:0080151	1	positive regulation of salicylic acid mediated signaling pathway
GO:0080144	1	amino acid homeostasis
GO:0080141	1	regulation of jasmonic acid biosynthetic process
GO:0080119	1	ER body organization
GO:0080111	1	DNA demethylation
GO:0080093	1	regulation of photorespiration
GO:0080055	1	low affinity nitrate transport
GO:0080051	1	cutin transport
GO:0080038	1	positive regulation of cytokinin mediated signaling pathway
GO:0080029	1	cellular response to boron-containing substance levels
GO:0080027	1	response to herbivore
GO:0080021	1	response to benzoic acid stimulus
GO:0080001	1	mucilage extrusion from seed coat
GO:0072660	1	maintenance of protein location in plasma membrane
GO:0072489	1	methylammonium transmembrane transport
GO:0072488	1	ammonium transmembrane transport
GO:0072330	1	monocarboxylic acid biosynthetic process
GO:0072001	1	renal system development
GO:0071836	1	nectar secretion
GO:0071668	1	plant-type cell wall assembly
GO:0071494	1	cellular response to UV-C
GO:0071492	1	cellular response to UV-A
GO:0071486	1	cellular response to high light intensity
GO:0071485	1	cellular response to absence of light
GO:0071475	1	cellular hyperosmotic salinity response
GO:0071446	1	cellular response to salicylic acid stimulus
GO:0071433	1	cell wall repair
GO:0071421	1	manganese ion transmembrane transport
GO:0071368	1	cellular response to cytokinin stimulus
GO:0071323	1	cellular response to chitin
GO:0071266	1	'de novo' L-methionine biosynthetic process
GO:0071219	1	cellular response to molecule of bacterial origin
GO:0071214	1	cellular response to abiotic stimulus
GO:0071174	1	mitotic spindle checkpoint
GO:0071076	1	RNA 3' uridylation
GO:0070526	1	threonylcarbamoyladenosine biosynthetic process
GO:0070455	1	positive regulation of heme biosynthetic process
GO:0070409	1	carbamoyl phosphate biosynthetic process
GO:0070407	1	oxidation-dependent protein catabolic process
GO:0070301	1	cellular response to hydrogen peroxide
GO:0070291	1	N-acylethanolamine metabolic process
GO:0070178	1	D-serine metabolic process
GO:0065008	1	regulation of biological quality
GO:0061416	1	regulation of transcription from RNA polymerase II promoter in response to salt stress
GO:0061077	1	chaperone-mediated protein folding
GO:0060964	1	regulation of gene silencing by miRNA
GO:0060919	1	auxin influx
GO:0060777	1	compound leaf morphogenesis
GO:0060774	1	auxin mediated signaling pathway involved in phyllotactic patterning
GO:0060772	1	leaf phyllotactic patterning
GO:0060416	1	response to growth hormone stimulus
GO:0060321	1	acceptance of pollen
GO:0060250	1	germ-line stem-cell niche homeostasis
GO:0060211	1	regulation of nuclear-transcribed mRNA poly(A) tail shortening
GO:0060184	1	cell cycle switching
GO:0060154	1	cellular process regulating host cell cycle in response to virus
GO:0060148	1	positive regulation of posttranscriptional gene silencing
GO:0055081	1	anion homeostasis
GO:0055071	1	manganese ion homeostasis
GO:0055065	1	metal ion homeostasis
GO:0055064	1	chloride ion homeostasis
GO:0055047	1	generative cell mitosis
GO:0052837	1	thiazole biosynthetic process
GO:0052746	1	inositol phosphorylation
GO:0052573	1	UDP-D-galactose metabolic process
GO:0051938	1	L-glutamate import
GO:0051649	1	establishment of localization in cell
GO:0051606	1	detection of stimulus
GO:0051592	1	response to calcium ion
GO:0051512	1	positive regulation of unidimensional cell growth
GO:0051503	1	adenine nucleotide transport
GO:0051453	1	regulation of intracellular pH
GO:0051418	1	microtubule nucleation by microtubule organizing center
GO:0051347	1	positive regulation of transferase activity
GO:0051322	1	anaphase
GO:0051254	1	positive regulation of RNA metabolic process
GO:0051245	1	negative regulation of cellular defense response
GO:0051177	1	meiotic sister chromatid cohesion
GO:0051176	1	positive regulation of sulfur metabolic process
GO:0051168	1	nuclear export
GO:0051156	1	glucose 6-phosphate metabolic process
GO:0051093	1	negative regulation of developmental process
GO:0051016	1	barbed-end actin filament capping
GO:0051013	1	microtubule severing
GO:0050993	1	dimethylallyl diphosphate metabolic process
GO:0050992	1	dimethylallyl diphosphate biosynthetic process
GO:0050776	1	regulation of immune response
GO:0050732	1	negative regulation of peptidyl-tyrosine phosphorylation
GO:0050708	1	regulation of protein secretion
GO:0048826	1	cotyledon morphogenesis
GO:0048766	1	root hair initiation
GO:0048754	1	branching morphogenesis of an epithelial tube
GO:0048658	1	anther wall tapetum development
GO:0048640	1	negative regulation of developmental growth
GO:0048588	1	developmental cell growth
GO:0048575	1	short-day photoperiodism, flowering
GO:0048572	1	short-day photoperiodism
GO:0048571	1	long-day photoperiodism
GO:0048508	1	embryonic meristem development
GO:0048480	1	stigma development
GO:0048468	1	cell development
GO:0048457	1	floral whorl morphogenesis
GO:0048455	1	stamen formation
GO:0048359	1	mucilage metabolic process involved in seed coat development
GO:0048314	1	embryo sac morphogenesis
GO:0048312	1	intracellular distribution of mitochondria
GO:0048280	1	vesicle fusion with Golgi apparatus
GO:0048232	1	male gamete generation
GO:0048227	1	plasma membrane to endosome transport
GO:0048208	1	COPII vesicle coating
GO:0048194	1	Golgi vesicle budding
GO:0048034	1	heme O biosynthetic process
GO:0047484	1	regulation of response to osmotic stress
GO:0046916	1	cellular transition metal ion homeostasis
GO:0046909	1	intermembrane transport
GO:0046719	1	regulation by virus of viral protein levels in host cell
GO:0046680	1	response to DDT
GO:0046653	1	tetrahydrofolate metabolic process
GO:0046512	1	sphingosine biosynthetic process
GO:0046506	1	sulfolipid biosynthetic process
GO:0046473	1	phosphatidic acid metabolic process
GO:0046471	1	phosphatidylglycerol metabolic process
GO:0046398	1	UDP-glucuronate metabolic process
[truncated: 412 more rows]
