# Supplementary material for: Gene expression profiling identifies pathways involved in seed maturation of Jatropha curcas
Source: BMC Genomics. 2020 Apr 9;21:290. doi: 10.1186/s12864-020-6666-1 (PMC7146973; doi:10.1186/s12864-020-6666-1)
Supplement: Supplementary file 13 — Additional file 13: Table S3. Annotation of whole transcript sequencing data according to Blast2Go, InterProScan, and KEGG. Manual annotation was carried out to predict RGA, TF and transporter sequences using the Plant Resistance Genes, the Plant Transcription Factor, and the Transporter Classification Databases. [file 12864_2020_6666_MOESM13_ESM.xlsx]

## Sheet: Table_S3
Table S3. Annotation of whole transcript sequencing data according to Blast2Go, InterProScan, and KEGG. Please note that Jatropha curcas was not represented in the blast database on which the annotation is based. Manual annotation was carried out to predict RGA, TF and transporter sequences using the Plant Resistance Genes, the Plant Transcription Factor, and the Transporter Classification Databa…
Contig name	Blast text annotation	Sequence length	#Blast hits	min. eValue	mean sequence similarity	#GOs	GO Ids	GO names	InterPro	Protein ID	Enzyme Code (EC)	Enzyme name	KEGG map	KEGG pathway	Transporter family	Transcription factor	RGA
contig00001	ORF63	668	1	2.8314e-07	55.0%	2	C:GO:0009536; C:GO:0009507	C:plastid; C:chloroplast	TMhelix (TMHMM)
contig00002	ribosomal protein l2	760	20	1.23086e-132	93.75%	9	F:GO:0003735; C:GO:0015934; F:GO:0016740; C:GO:0009507; P:GO:0006412; F:GO:0019843; C:GO:0005739; F:GO:0000166; P:GO:0042254	F:structural constituent of ribosome; C:large ribosomal subunit; F:transferase activity; C:chloroplast; P:translation; F:rRNA binding; C:mitochondrion; F:nucleotide binding; P:ribosome biogenesis	no IPS match	844718|rpl2|50S ribosomal protein L2
contig00003	pentatricopeptide repeat-containing	841	1	1.77607e-07	81.0%	0			NON_CYTOPLASMIC_DOMAIN (PHOBIUS); CYTOPLASMIC_DOMAIN (PHOBIUS); TRANSMEMBRANE (PHOBIUS); TMhelix (TMHMM)
contig00004	conserved hypothetical protein	1208	20	1.8333e-40	64.2%	6	F:GO:0016772; P:GO:0044238; P:GO:0044260; C:GO:0005622; F:GO:0097159; F:GO:1901363	F:transferase activity, transferring phosphorus-containing groups; P:primary metabolic process; P:cellular macromolecule metabolic process; C:intracellular; F:organic cyclic compound binding; F:heterocyclic compound binding	no IPS match
contig00005	conserved hypothetical protein	742	5	7.51326e-41	79.2%	4	F:GO:0051287; F:GO:0016651; P:GO:0055114; F:GO:0048038	F:NAD binding; F:oxidoreductase activity, acting on NAD(P)H; P:oxidation-reduction process; F:quinone binding	no IPS match
contig00006	udp-glucuronate 4-epimerase 1-like	1737	20	0	91.95%	9	F:GO:0050379; C:GO:0005768; C:GO:0005794; P:GO:0009225; F:GO:0050662; F:GO:0050378; C:GO:0005802; P:GO:0005982; P:GO:0005985	F:UDP-glucuronate 5'-epimerase activity; C:endosome; C:Golgi apparatus; P:nucleotide-sugar metabolic process; F:coenzyme binding; F:UDP-glucuronate 4-epimerase activity; C:trans-Golgi network; P:starch metabolic process; P:sucrose metabolic process	no IPS match	829167|GAE1|GAE1 (UDP-D-GLUCURONATE 4-EPIMERASE 1); UDP-glucuronate 4-epimerase/ catalytic	EC:5.1.3.6; EC:5.1.3.12	(5.1) Racemases and epimerases; (5.1) Racemases and epimerases	map00520; map00500	Amino sugar and nucleotide sugar metabolism; Starch and sucrose metabolism
contig00007	aspartyl protease	1474	20	0	75.25%	4	C:GO:0009505; C:GO:0048046; P:GO:0006508; F:GO:0004190	C:plant-type cell wall; C:apoplast; P:proteolysis; F:aspartic-type endopeptidase activity	no IPS match	837504|AT1G09750|chloroplast nucleoid DNA-binding protein-related	EC:3.4.23	(3.4) Acting on peptide bonds (peptide hydrolases)
contig00008		1268	0			0			no IPS match
contig00009		697	0			0			no IPS match
contig00010	ap2 erf domain-containing transcription factor	942	20	3.7003e-106	63.8%	5	P:GO:0006355; P:GO:0006351; C:GO:0005634; F:GO:0003700; F:GO:0003677	P:regulation of transcription, DNA-dependent; P:transcription, DNA-dependent; C:nucleus; F:sequence-specific DNA binding transcription factor activity; F:DNA binding	TRANSMEMBRANE (PHOBIUS); CYTOPLASMIC_DOMAIN (PHOBIUS); TRANSMEMBRANE (PHOBIUS); NON_CYTOPLASMIC_DOMAIN (PHOBIUS); NON_CYTOPLASMIC_DOMAIN (PHOBIUS); TMhelix (TMHMM); TMhelix (TMHMM)	831174|Rap2.6L|Rap2.6L (related to AP2 6L); DNA binding / transcription factor						AP2; ERF; RAV
contig00011	ap2 domain transcription factor	481	4	4.82275e-10	68.5%	5	P:GO:0006355; P:GO:0006351; C:GO:0005634; F:GO:0003700; F:GO:0003677	P:regulation of transcription, DNA-dependent; P:transcription, DNA-dependent; C:nucleus; F:sequence-specific DNA binding transcription factor activity; F:DNA binding	no IPS match
contig00012	ap2 erf and b3 domain-containing transcription repressor tem1-like	1317	20	0	75.3%	10	P:GO:0050896; P:GO:0006355; F:GO:0003677; P:GO:0044767; P:GO:0009791; F:GO:0003700; P:GO:0048608; C:GO:0005634; C:GO:0005667; P:GO:0045449	P:response to stimulus; P:regulation of transcription, DNA-dependent; F:DNA binding; P:single-organism developmental process; P:post-embryonic development; F:sequence-specific DNA binding transcription factor activity; P:reproductive structure development; C:nucleus; C:transcription factor complex; P:regulation of transcription, DNA-dependent	no IPS match	839143|TEM1|TEM1 (TEMPRANILLO 1); transcription factor						AP2; ARF; B3; ERF; RAV
contig00013	nuclear transport factor 2 and rna recognition motif domain-containing protein	1507	20	0	66.5%	5	P:GO:0009737; F:GO:0003676; C:GO:0005622; F:GO:0000166; P:GO:0006810	P:response to abscisic acid stimulus; F:nucleic acid binding; C:intracellular; F:nucleotide binding; P:transport	IPR000504 (SMART); G3DSA:3.10.450.50 (GENE3D); IPR000504 (PFAM); IPR002075 (PFAM); IPR012677 (G3DSA:3.30.70.GENE3D); PTHR10693 (PANTHER); PTHR10693:SF8 (PANTHER); IPR000504 (PROSITE_PROFILES); IPR018222 (PROSITE_PROFILES); SSF54928 (SUPERFAMILY); SSF54427 (SUPERFAMILY)	836219|AT5G60980|nuclear transport factor 2 (NTF2) family protein / RNA recognition motif (RRM)-containing protein
contig00014	conserved hypothetical protein	1293	20	2.02488e-90	78.7%	0			CYTOPLASMIC_DOMAIN (PHOBIUS); NON_CYTOPLASMIC_DOMAIN (PHOBIUS); TRANSMEMBRANE (PHOBIUS); TMhelix (TMHMM)	819935|AT3G07470|hypothetical protein
contig00015	protein aspartic protease in guard cell 1-like	1673	20	0	80.2%	8	C:GO:0009505; P:GO:0042545; P:GO:0009664; F:GO:0004190; C:GO:0005576; P:GO:0006508; C:GO:0016020; P:GO:0080167	C:plant-type cell wall; P:cell wall modification; P:plant-type cell wall organization; F:aspartic-type endopeptidase activity; C:extracellular region; P:proteolysis; C:membrane; P:response to karrikin	CYTOPLASMIC_DOMAIN (PHOBIUS); TRANSMEMBRANE (PHOBIUS); NON_CYTOPLASMIC_DOMAIN (PHOBIUS); TMhelix (TMHMM)	839375|AT1G01300|aspartyl protease family protein	EC:3.4.23	(3.4) Acting on peptide bonds (peptide hydrolases)
contig00016	acyl- binding protein 3a	1291	20	2.77084e-86	56.4%	1	F:GO:0000062	F:fatty-acyl-CoA binding	SIGNAL_PEPTIDE_N_REGION (PHOBIUS); SIGNAL_PEPTIDE (PHOBIUS); SIGNAL_PEPTIDE_C_REGION (PHOBIUS); SIGNAL_PEPTIDE_H_REGION (PHOBIUS); NON_CYTOPLASMIC_DOMAIN (PHOBIUS); SignalP-noTM (SIGNALP_EUK); TMhelix (TMHMM)	835428|ACBP1|ACBP1 (ACYL-COA BINDING PROTEIN 1); acyl-CoA binding / lead ion binding
contig00017	conserved hypothetical protein	552	20	1.15885e-93	89.0%	1	C:GO:0005739	C:mitochondrion	NON_CYTOPLASMIC_DOMAIN (PHOBIUS); SIGNAL_PEPTIDE_N_REGION (PHOBIUS); SIGNAL_PEPTIDE (PHOBIUS); SIGNAL_PEPTIDE_C_REGION (PHOBIUS); SIGNAL_PEPTIDE_H_REGION (PHOBIUS); SignalP-noTM (SIGNALP_EUK)	836009|AT5G58920|hypothetical protein
contig00018	nadp-dependent alkenal double bond reductase p2	871	20	7.10912e-132	92.05%	8	P:GO:0006979; P:GO:0046686; C:GO:0005886; F:GO:0032440; C:GO:0005634; F:GO:0008270; C:GO:0005829; P:GO:0055114	P:response to oxidative stress; P:response to cadmium ion; C:plasma membrane; F:2-alkenal reductase [NAD(P)] activity; C:nucleus; F:zinc ion binding; C:cytosol; P:oxidation-reduction process	TMhelix (TMHMM)	831562|AT5G16990|NADP-dependent oxidoreductase, putative	EC:1.3.1.74	(1.3) Acting on the CH-CH group of donors
contig00019		303	0			0			no IPS match
contig00020		430	0			0			NON_CYTOPLASMIC_DOMAIN (PHOBIUS); CYTOPLASMIC_DOMAIN (PHOBIUS); TRANSMEMBRANE (PHOBIUS); TMhelix (TMHMM)
contig00023		155	0			0
contig00026	protein mei2-like 4-like	1073	20	2.66033e-136	87.85%	4	P:GO:0048507; F:GO:0003676; P:GO:0045836; F:GO:0000166	P:meristem development; F:nucleic acid binding; P:positive regulation of meiosis; F:nucleotide binding	SignalP-noTM (SIGNALP_EUK)	836317|AML1|AML1 (ARABIDOPSIS MEI2-LIKE PROTEIN 1); RNA binding / protein binding
contig00027	tet3_arath ame: full=tetraspanin-3	1226	20	8.31624e-168	78.0%	4	C:GO:0016021; C:GO:0009506; P:GO:0007568; C:GO:0005886	C:integral to membrane; C:plasmodesma; P:aging; C:plasma membrane	TRANSMEMBRANE (PHOBIUS); CYTOPLASMIC_DOMAIN (PHOBIUS); NON_CYTOPLASMIC_DOMAIN (PHOBIUS); TMhelix (TMHMM)	823702|TET3|TET3 (TETRASPANIN3)
contig00028		402	0			0			CYTOPLASMIC_DOMAIN (PHOBIUS); TRANSMEMBRANE (PHOBIUS); NON_CYTOPLASMIC_DOMAIN (PHOBIUS); TMhelix (TMHMM); TMhelix (TMHMM)
contig00029		1250	0			0			TRANSMEMBRANE (PHOBIUS); CYTOPLASMIC_DOMAIN (PHOBIUS); NON_CYTOPLASMIC_DOMAIN (PHOBIUS); TMhelix (TMHMM)
contig00030	hypothetical protein (mitochondrion)	873	3	1.75056e-41	84.0%	0			no IPS match
contig00031	predicted protein	711	4	3.05089e-26	44.25%	0			SignalP-TM (SIGNALP_GRAM_POSITIVE)
contig00032	r3h domain-containing protein	1163	20	0	69.9%	1	F:GO:0003676	F:nucleic acid binding	NON_CYTOPLASMIC_DOMAIN (PHOBIUS); TRANSMEMBRANE (PHOBIUS); CYTOPLASMIC_DOMAIN (PHOBIUS)	824835|AT3G56680|nucleic acid binding
contig00034	u6 snrna-associated sm-like protein lsm1	1280	20	2.46766e-63	82.85%	7	F:GO:0003676; C:GO:0005732; F:GO:0005515; P:GO:0016070; C:GO:0000932; C:GO:0005634; P:GO:0010228	F:nucleic acid binding; C:small nucleolar ribonucleoprotein complex; F:protein binding; P:RNA metabolic process; C:cytoplasmic mRNA processing body; C:nucleus; P:vegetative to reproductive phase transition of meristem	NON_CYTOPLASMIC_DOMAIN (PHOBIUS); CYTOPLASMIC_DOMAIN (PHOBIUS); TRANSMEMBRANE (PHOBIUS); CYTOPLASMIC_DOMAIN (PHOBIUS); TRANSMEMBRANE (PHOBIUS); TMhelix (TMHMM)	820624|AT3G14080|small nuclear ribonucleoprotein, putative / snRNP, putative / Sm protein, putative
contig00035	retrotransposon like protein	1351	20	4.6157e-18	59.65%	1	F:GO:0005488	F:binding	CYTOPLASMIC_DOMAIN (PHOBIUS); TRANSMEMBRANE (PHOBIUS); NON_CYTOPLASMIC_DOMAIN (PHOBIUS); TMhelix (TMHMM)	828415|AT4G23160|protein kinase family protein
contig00036	dolichol-phosphate mannosyltransferase subunit 3-like isoform 2	744	20	1.84051e-49	91.85%	5	C:GO:0005576; C:GO:0005783; P:GO:0009853; C:GO:0005739; C:GO:0033185	C:extracellular region; C:endoplasmic reticulum; P:photorespiration; C:mitochondrion; C:dolichol-phosphate-mannose synthase complex	no IPS match	841232|AT1G48140|dolichol-phosphate mannosyltransferase-related
contig00037	d111 g-patch domain-containing protein	1758	20	1.07044e-154	62.0%	4	F:GO:0003676; P:GO:0008150; C:GO:0005634; C:GO:0005622	F:nucleic acid binding; P:biological_process; C:nucleus; C:intracellular	NON_CYTOPLASMIC_DOMAIN (PHOBIUS); TRANSMEMBRANE (PHOBIUS); CYTOPLASMIC_DOMAIN (PHOBIUS)	842701|AT1G63980|D111/G-patch domain-containing protein
contig00038	nac domain ipr003441	1017	20	8.76782e-123	60.35%	5	P:GO:0006355; F:GO:0003677; P:GO:0009737; P:GO:0009414; C:GO:0005634	P:regulation of transcription, DNA-dependent; F:DNA binding; P:response to abscisic acid stimulus; P:response to water deprivation; C:nucleus	no IPS match	828849|RD26|RD26 (RESPONSIVE TO DESICCATION 26); transcription activator/ transcription factor
contig00040	protein	596	20	5.11033e-61	73.95%	3	P:GO:0050896; F:GO:0016491; C:GO:0044424	P:response to stimulus; F:oxidoreductase activity; C:intracellular part	no IPS match	821128|AT3G03080|NADP-dependent oxidoreductase, putative
contig00041	zinc-binding dehydrogenase family protein	678	20	2.53068e-76	86.7%	16	P:GO:0006979; C:GO:0005829; P:GO:0055114; F:GO:0008270; C:GO:0009506; P:GO:0030036; P:GO:0009860; P:GO:0015824; F:GO:0032440; P:GO:0010583; P:GO:0046686; P:GO:0009407; P:GO:0030048; P:GO:0009827; C:GO:0005634; C:GO:0005886	P:response to oxidative stress; C:cytosol; P:oxidation-reduction process; F:zinc ion binding; C:plasmodesma; P:actin cytoskeleton organization; P:pollen tube growth; P:proline transport; F:2-alkenal reductase [NAD(P)] activity; P:response to cyclopentenone; P:response to cadmium ion; P:toxin catabolic process; P:actin filament-based movement; P:plant-type cell wall modification; C:nucleus; C:plas…	no IPS match	833777|AT5G37980|NADP-dependent oxidoreductase, putative	EC:1.3.1.74	(1.3) Acting on the CH-CH group of donors
contig00042	conserved hypothetical protein	911	20	1.5341e-68	73.1%	1	C:GO:0005576	C:extracellular region	no IPS match	827767|AT4G02360|hypothetical protein
contig00043	zinc finger protein zat10-like	1054	20	3.46508e-97	60.55%	2	P:GO:0009628; P:GO:0006950	P:response to abiotic stimulus; P:response to stress	no IPS match	839666|STZ|STZ (salt tolerance zinc finger); nucleic acid binding / transcription factor/ transcription repressor/ zinc ion binding						C2H2
contig00044	trans-cinnamate 4-hydroxylase	1759	20	0	89.3%	18	P:GO:0009555; C:GO:0009505; F:GO:0016710; P:GO:0009611; C:GO:0005886; F:GO:0009055; F:GO:0005506; F:GO:0020037; P:GO:0040007; C:GO:0005783; P:GO:0009416; P:GO:0055114; P:GO:0080167; P:GO:0006558; P:GO:0009805; P:GO:0009809; P:GO:0009811; P:GO:0006118	P:pollen development; C:plant-type cell wall; F:trans-cinnamate 4-monooxygenase activity; P:response to wounding; C:plasma membrane; F:electron carrier activity; F:iron ion binding; F:heme binding; P:growth; C:endoplasmic reticulum; P:response to light stimulus; P:oxidation-reduction process; P:response to karrikin; P:L-phenylalanine metabolic process; P:coumarin biosynthetic process; P:lignin bi…	no IPS match	817599|C4H|C4H (CINNAMATE-4-HYDROXYLASE); trans-cinnamate 4-monooxygenase	EC:1.14.13.11	(1.1) Acting on the CH-OH group of donors	map00130; map00360; map00945; map00941; map00940	Ubiquinone and other terpenoid-quinone biosynthesis; Phenylalanine metabolism; Stilbenoid, diarylheptanoid and gingerol biosynthesis; Flavonoid biosynthesis; Phenylpropanoid biosynthesis
contig00045		107	0			0
contig00046	heat stress transcription factor c-1-like	354	20	4.1904e-35	90.95%	8	P:GO:0006355; F:GO:0043565; F:GO:0003700; P:GO:0009407; P:GO:0006950; C:GO:0005634; C:GO:0005667; P:GO:0045449	P:regulation of transcription, DNA-dependent; F:sequence-specific DNA binding; F:sequence-specific DNA binding transcription factor activity; P:toxin catabolic process; P:response to stress; C:nucleus; C:transcription factor complex; P:regulation of transcription, DNA-dependent	IPR000232 (PRINTS); IPR000232 (SMART); IPR011991 (G3DSA:1.10.10.GENE3D); IPR000232 (PFAM); PTHR10015:SF7 (PANTHER); PTHR10015 (PANTHER); SSF46785 (SUPERFAMILY)	827033|AT-HSFA5|AT-HSFA5; DNA binding / transcription factor						HSF
contig00047		426	0			0
contig00049	glucose-6-phosphate 1-epimerase-like	995	20	3.90984e-170	93.7%	6	P:GO:0005975; P:GO:0009737; C:GO:0009505; F:GO:0030246; F:GO:0016853; C:GO:0005886	P:carbohydrate metabolic process; P:response to abscisic acid stimulus; C:plant-type cell wall; F:carbohydrate binding; F:isomerase activity; C:plasma membrane	no IPS match	835838|AT5G57330|aldose 1-epimerase family protein
contig00050	hydroquinone glucosyltransferase-like	1110	20	2.03866e-177	85.85%	5	P:GO:0009651; F:GO:0050505; P:GO:0042178; F:GO:0080043; P:GO:0009636	P:response to salt stress; F:hydroquinone glucosyltransferase activity; P:xenobiotic catabolic process; F:quercetin 3-O-glucosyltransferase activity; P:response to toxic substance	no IPS match	827912|GT72B1|GT72B1; UDP-glucosyltransferase/ UDP-glycosyltransferase/ transferase, transferring glycosyl groups	EC:2.4.1.218	(2.4) Glycosyltransferases
contig00051		820	0			0			CYTOPLASMIC_DOMAIN (PHOBIUS); NON_CYTOPLASMIC_DOMAIN (PHOBIUS); TRANSMEMBRANE (PHOBIUS); TMhelix (TMHMM)
contig00052	starch branching enzyme ii	1087	20	9.81169e-22	74.75%	7	P:GO:0010021; F:GO:0003844; P:GO:0019252; C:GO:0009570; P:GO:0009664; P:GO:0000272; P:GO:0005985	P:amylopectin biosynthetic process; F:1,4-alpha-glucan branching enzyme activity; P:starch biosynthetic process; C:chloroplast stroma; P:plant-type cell wall organization; P:polysaccharide catabolic process; P:sucrose metabolic process	TRANSMEMBRANE (PHOBIUS); CYTOPLASMIC_DOMAIN (PHOBIUS); NON_CYTOPLASMIC_DOMAIN (PHOBIUS); TMhelix (TMHMM)	818212|SBE2.1|SBE2.1 (starch branching enzyme 2.1); 1,4-alpha-glucan branching enzyme	EC:2.4.1.18	(2.4) Glycosyltransferases	map00500	Starch and sucrose metabolism
contig00053	uncharacterized loc101204625	694	20	5.26511e-65	73.85%	2	P:GO:0006914; C:GO:0005634	P:autophagy; C:nucleus	no IPS match	817330|AT2G27830|hypothetical protein
contig00054	ribosomal protein s12	662	20	3.58427e-73	93.6%	12	F:GO:0003735; F:GO:0008137; C:GO:0015935; C:GO:0009507; P:GO:0006412; F:GO:0019843; C:GO:0005739; P:GO:0042254; P:GO:0006120; P:GO:0006744; P:GO:0006814; P:GO:0015992	F:structural constituent of ribosome; F:NADH dehydrogenase (ubiquinone) activity; C:small ribosomal subunit; C:chloroplast; P:translation; F:rRNA binding; C:mitochondrion; P:ribosome biogenesis; P:mitochondrial electron transport, NADH to ubiquinone; P:ubiquinone biosynthetic process; P:sodium ion transport; P:proton transport	TRANSMEMBRANE (PHOBIUS); NON_CYTOPLASMIC_DOMAIN (PHOBIUS); CYTOPLASMIC_DOMAIN (PHOBIUS); TMhelix (TMHMM)	844801|rps12|ribosomal protein S12	EC:1.6.5.3	(1.6) Acting on NADH or NADPH	map00190	Oxidative phosphorylation
contig00055	orf 143	542	13	4.94105e-53	85.31%	2	F:GO:0005524; C:GO:0009507	F:ATP binding; C:chloroplast	no IPS match
contig00056	protein	1774	20	0	76.1%	7	F:GO:0050660; F:GO:0050468; P:GO:0050896; F:GO:0008762; P:GO:0055114; P:GO:0009821; P:GO:0006040	F:flavin adenine dinucleotide binding; F:reticuline oxidase activity; P:response to stimulus; F:UDP-N-acetylmuramate dehydrogenase activity; P:oxidation-reduction process; P:alkaloid biosynthetic process; P:amino sugar metabolic process	no IPS match	827828|AT4G20800|FAD-binding domain-containing protein	EC:1.21.3.3; EC:1.1.1.158	(1.2) Acting on the aldehyde or oxo group of donors; (1.1) Acting on the CH-OH group of donors	map00950	Isoquinoline alkaloid biosynthesis
contig00057	xyloglucan galactosyltransferase katamari1 homolog	1271	20	8.96709e-150	84.7%	9	P:GO:0006007; F:GO:0003723; F:GO:0005524; F:GO:0008378; F:GO:0004386; P:GO:0009969; C:GO:0016020; C:GO:0005794; C:GO:0005634	P:glucose catabolic process; F:RNA binding; F:ATP binding; F:galactosyltransferase activity; F:helicase activity; P:xyloglucan biosynthetic process; C:membrane; C:Golgi apparatus; C:nucleus	IPR004263 (PFAM); PTHR11062 (PANTHER); PTHR11062:SF11 (PANTHER)	836343|AT5G62220|exostosin family protein	EC:2.4.1	(2.4) Glycosyltransferases
contig00058	thioredoxin-like protein chloroplastic-like	663	20	3.97111e-58	93.5%	8	P:GO:0010264; F:GO:0004601; F:GO:0051920; C:GO:0005576; C:GO:0009507; P:GO:0055114; P:GO:0006804; P:GO:0006979	P:myo-inositol hexakisphosphate biosynthetic process; F:peroxidase activity; F:peroxiredoxin activity; C:extracellular region; C:chloroplast; P:oxidation-reduction process; P:peroxidase reaction; P:response to oxidative stress	no IPS match	818301|AT2G37240|hypothetical protein	EC:1.11.1.15; EC:1.11.1.7	(1.1) Acting on the CH-OH group of donors; (1.1) Acting on the CH-OH group of donors	map00480; map00360; map00940	Glutathione metabolism; Phenylalanine metabolism; Phenylpropanoid biosynthesis
contig00059	thioredoxin-like protein chloroplastic-like	104	20	9.26163e-15	96.4%	8	P:GO:0010264; F:GO:0004601; F:GO:0051920; C:GO:0005576; C:GO:0009507; P:GO:0055114; P:GO:0006804; P:GO:0006979	P:myo-inositol hexakisphosphate biosynthetic process; F:peroxidase activity; F:peroxiredoxin activity; C:extracellular region; C:chloroplast; P:oxidation-reduction process; P:peroxidase reaction; P:response to oxidative stress			EC:1.11.1.15; EC:1.11.1.7	(1.1) Acting on the CH-OH group of donors; (1.1) Acting on the CH-OH group of donors	map00480; map00360; map00940	Glutathione metabolism; Phenylalanine metabolism; Phenylpropanoid biosynthesis
contig00060		174	0			0
contig00062	uncharacterized gpi-anchored protein at3g06035-like	421	20	4.59262e-67	71.05%	3	C:GO:0031225; C:GO:0005886; P:GO:0016114	C:anchored to membrane; C:plasma membrane; P:terpenoid biosynthetic process	no IPS match	841925|AT1G54860|hypothetical protein
contig00063	o-acyltransferase wsd1	897	20	1.84663e-103	71.35%	2	F:GO:0004144; P:GO:0045017	F:diacylglycerol O-acyltransferase activity; P:glycerolipid biosynthetic process	no IPS match	824082|AT3G49210|hypothetical protein
contig00064	pentatricopeptide repeat-containing protein at4g20090-like	665	14	1.97073e-82	62.21%	1	C:GO:0005739	C:mitochondrion	no IPS match	827754|EMB1025|EMB1025 (embryo defective 1025)
contig00066		1228	0			0			no IPS match
contig00067	low quality protein: uncharacterized loc101205174	736	20	8.43226e-104	88.1%	4	P:GO:0048193; P:GO:0006944; P:GO:0032259; F:GO:0008168	P:Golgi vesicle transport; P:membrane fusion; P:methylation; F:methyltransferase activity	no IPS match	831693|AT5G01710|hypothetical protein
contig00068	uncharacterized loc101209474	729	20	1.41824e-129	79.35%	4	P:GO:0048193; P:GO:0006944; P:GO:0032259; F:GO:0008168	P:Golgi vesicle transport; P:membrane fusion; P:methylation; F:methyltransferase activity	no IPS match	831693|AT5G01710|hypothetical protein
contig00069		102	0			0
contig00070	anthranilate n-benzoyltransferase	1079	20	7.85921e-119	62.65%	1	F:GO:0016740	F:transferase activity	no IPS match	828553|CER2|CER2 (ECERIFERUM 2); transferase/ transferase, transferring acyl groups other than amino-acyl groups
contig00071	anthranilate n-benzoyltransferase	519	20	1.0768e-59	73.05%	4	P:GO:0010025; F:GO:0016772; F:GO:0016747; C:GO:0005634	P:wax biosynthetic process; F:transferase activity, transferring phosphorus-containing groups; F:transferase activity, transferring acyl groups other than amino-acyl groups; C:nucleus	no IPS match	828553|CER2|CER2 (ECERIFERUM 2); transferase/ transferase, transferring acyl groups other than amino-acyl groups
contig00072	predicted protein	569	20	4.04916e-38	62.45%	4	C:GO:0005739; F:GO:0003674; P:GO:0008150; C:GO:0005575	C:mitochondrion; F:molecular_function; P:biological_process; C:cellular_component	NON_CYTOPLASMIC_DOMAIN (PHOBIUS); CYTOPLASMIC_DOMAIN (PHOBIUS); TRANSMEMBRANE (PHOBIUS); TMhelix (TMHMM)	835013|AT5G49525|hypothetical protein
contig00073		148	0			0										NAC
contig00074	ribonuclease p family protein rpp14 family protein isoform 1	1080	20	5.90689e-83	85.35%	7	F:GO:0016874; C:GO:0005773; F:GO:0004540; F:GO:0032440; P:GO:0008033; P:GO:0055114; P:GO:0051252	F:ligase activity; C:vacuole; F:ribonuclease activity; F:2-alkenal reductase [NAD(P)] activity; P:tRNA processing; P:oxidation-reduction process; P:regulation of RNA metabolic process	IPR002759 (PFAM); PTHR10993:SF1 (PANTHER); PTHR10993 (PANTHER); SSF160350 (SUPERFAMILY)	839460|EMB1687|EMB1687 (EMBRYO DEFECTIVE 1687); ribonuclease P/ ribonuclease	EC:1.3.1.74	(1.3) Acting on the CH-CH group of donors
contig00075		241	0			0
contig00076	cytochrome p450	1766	20	0	72.85%	6	F:GO:0020037; F:GO:0033772; F:GO:0005506; F:GO:0009055; P:GO:0055114; P:GO:0006118	F:heme binding; F:flavonoid 3',5'-hydroxylase activity; F:iron ion binding; F:electron carrier activity; P:oxidation-reduction process; P:electron transport	no IPS match	829324|CYP82C4|CYP82C4; electron carrier/ heme binding / iron ion binding / monooxygenase/ oxygen binding	EC:1.14.13.88	(1.1) Acting on the CH-OH group of donors	map00944; map00941	Flavone and flavonol biosynthesis; Flavonoid biosynthesis
contig00077	probable adenylate kinase chloroplastic-like	1004	20	1.94315e-89	90.85%	5	F:GO:0004017; F:GO:0005524; P:GO:0046939; P:GO:0006144; P:GO:0046034	F:adenylate kinase activity; F:ATP binding; P:nucleotide phosphorylation; P:purine nucleobase metabolic process; P:ATP metabolic process	no IPS match	818512|AT2G39270|adenylate kinase family protein	EC:2.7.4.3	(2.7) Transferring phosphorous-containing groups	map00230	Purine metabolism
contig00078	conserved hypothetical protein	657	4	9.07959e-12	76.75%	0			CYTOPLASMIC_DOMAIN (PHOBIUS); TRANSMEMBRANE (PHOBIUS); CYTOPLASMIC_DOMAIN (PHOBIUS); NON_CYTOPLASMIC_DOMAIN (PHOBIUS); TRANSMEMBRANE (PHOBIUS)
contig00079		313	0			0			CYTOPLASMIC_DOMAIN (PHOBIUS); TRANSMEMBRANE (PHOBIUS); NON_CYTOPLASMIC_DOMAIN (PHOBIUS); TMhelix (TMHMM)
contig00080	mitogen-activated protein kinase homolog ntf3-like	1782	20	0	85.1%	6	F:GO:0004707; P:GO:0000165; P:GO:0006468; F:GO:0005524; P:GO:0007178; P:GO:0009069	F:MAP kinase activity; P:MAPK cascade; P:protein phosphorylation; F:ATP binding; P:transmembrane receptor protein serine/threonine kinase signaling pathway; P:serine family amino acid metabolic process	no IPS match	842248|ATMPK2|ATMPK2 (ARABIDOPSIS THALIANA MITOGEN-ACTIVATED PROTEIN KINASE HOMOLOG 2); MAP kinase/ kinase/ protein kinase	EC:2.7.11.24	(2.7) Transferring phosphorous-containing groups	map04150	mTOR signaling pathway
contig00081	lycopene beta-cyclase	773	20	7.71295e-45	72.7%	2	P:GO:0008299; F:GO:0016860	P:isoprenoid biosynthetic process; F:intramolecular oxidoreductase activity	no IPS match	820185|LYC|LYC (LYCOPENE CYCLASE); lycopene beta cyclase
contig00082		268	0			0			NON_CYTOPLASMIC_DOMAIN (PHOBIUS); SIGNAL_PEPTIDE_C_REGION (PHOBIUS); SIGNAL_PEPTIDE_H_REGION (PHOBIUS); SIGNAL_PEPTIDE (PHOBIUS); SIGNAL_PEPTIDE_N_REGION (PHOBIUS)
contig00083	glutaredoxin family protein	1397	20	2.99735e-146	71.95%	4	P:GO:0045454; F:GO:0009055; F:GO:0015035; P:GO:0006118	P:cell redox homeostasis; F:electron carrier activity; F:protein disulfide oxidoreductase activity; P:electron transport	no IPS match	831226|AT5G13810|glutaredoxin family protein
contig00084	sodium-dependent phosphate transport protein 1	650	20	5.73336e-38	54.4%	13	P:GO:0051716; C:GO:0016020; P:GO:0051707; C:GO:0009507; P:GO:0007154; F:GO:0008509; F:GO:0015291; P:GO:0009628; C:GO:0009579; P:GO:0050794; P:GO:1901700; P:GO:0006952; P:GO:0006820	P:cellular response to stimulus; C:membrane; P:response to other organism; C:chloroplast; P:cell communication; F:anion transmembrane transporter activity; F:secondary active transmembrane transporter activity; P:response to abiotic stimulus; C:thylakoid; P:regulation of cellular process; P:response to oxygen-containing compound; P:defense response; P:anion transport	no IPS match	817515|PHT4;1|PHT4;1; carbohydrate transmembrane transporter/ inorganic diphosphate transmembrane transporter/ inorganic phosphate transmembrane transporter/ organic anion transmembrane transporter/ sugar:hydrogen symporter					2.A.1 (sodium-dependent phosphate transport protein 1)
contig00085	very-long-chain 3-oxoacyl- reductase 1-like	1400	20	0	85.35%	14	P:GO:0046520; P:GO:0042335; P:GO:0055114; F:GO:0018454; F:GO:0045703; F:GO:0004303; P:GO:0042761; C:GO:0009507; C:GO:0016020; C:GO:0005783; P:GO:0016126; P:GO:0009790; P:GO:0008209; P:GO:0008210	P:sphingoid biosynthetic process; P:cuticle development; P:oxidation-reduction process; F:acetoacetyl-CoA reductase activity; F:ketoreductase activity; F:estradiol 17-beta-dehydrogenase activity; P:very long-chain fatty acid biosynthetic process; C:chloroplast; C:membrane; C:endoplasmic reticulum; P:sterol biosynthetic process; P:embryo development; P:androgen metabolic process; P:estrogen metabo…	no IPS match	843098|YBR159|YBR159; ketoreductase/ oxidoreductase	EC:1.1; EC:1.1.1.36; EC:1.1.1.62	(1.1) Acting on the CH-OH group of donors; (1.1) Acting on the CH-OH group of donors; (1.1) Acting on the CH-OH group of donors	map00140; map00650; map00630	Steroid hormone biosynthesis; Butanoate metabolism; Glyoxylate and dicarboxylate metabolism
contig00086	proteasome subunit beta type	1330	20	0	94.0%	5	C:GO:0005737; C:GO:0005839; C:GO:0005634; F:GO:0004298; P:GO:0051603	C:cytoplasm; C:proteasome core complex; C:nucleus; F:threonine-type endopeptidase activity; P:proteolysis involved in cellular protein catabolic process	no IPS match	834056|PBB2|PBB2; endopeptidase/ peptidase/ threonine-type endopeptidase	EC:3.4.25	(3.4) Acting on peptide bonds (peptide hydrolases)
contig00087		612	0			0			no IPS match
contig00088		317	0			0			no IPS match
contig00089	ribonuclease h protein at1g65750-like	470	10	1.56603e-08	49.0%	2	F:GO:0003676; F:GO:0004523	F:nucleic acid binding; F:ribonuclease H activity	no IPS match
contig00090	glycerol-3-phosphate acyltransferase 5-like	1948	20	0	84.7%	8	F:GO:0004366; P:GO:0010345; F:GO:0090447; F:GO:0008514; F:GO:0003841; P:GO:0006655; P:GO:0042967; P:GO:0015711	F:glycerol-3-phosphate O-acyltransferase activity; P:suberin biosynthetic process; F:glycerol-3-phosphate 2-O-acyltransferase activity; F:organic anion transmembrane transporter activity; F:1-acylglycerol-3-phosphate O-acyltransferase activity; P:phosphatidylglycerol biosynthetic process; P:acyl-carrier-protein biosynthetic process; P:organic anion transport	NON_CYTOPLASMIC_DOMAIN (PHOBIUS); TRANSMEMBRANE (PHOBIUS); CYTOPLASMIC_DOMAIN (PHOBIUS); TMhelix (TMHMM)	830496|GPAT7|GPAT7 (GLYCEROL-3-PHOSPHATE ACYLTRANSFERASE 7); 1-acylglycerol-3-phosphate O-acyltransferase/ acyltransferase	EC:2.3.1.51; EC:2.3.1.15	(2.3) Acyltransferases; (2.3) Acyltransferases	map00564; map00561	Glycerophospholipid metabolism; Glycerolipid metabolism
contig00091		169	0			0
contig00092		992	0			0			no IPS match
contig00093	allene oxide synthase	1271	20	0	86.3%	17	F:GO:0009978; P:GO:0009753; P:GO:0055114; P:GO:0009620; C:GO:0005739; P:GO:0009611; C:GO:0009941; F:GO:0016705; F:GO:0009055; F:GO:0004497; C:GO:0009535; F:GO:0047987; C:GO:0010287; F:GO:0020037; F:GO:0005506; P:GO:0031408; P:GO:0006118	F:allene oxide synthase activity; P:response to jasmonic acid stimulus; P:oxidation-reduction process; P:response to fungus; C:mitochondrion; P:response to wounding; C:chloroplast envelope; F:oxidoreductase activity, acting on paired donors, with incorporation or reduction of molecular oxygen; F:electron carrier activity; F:monooxygenase activity; C:chloroplast thylakoid membrane; F:hydroperoxide…	no IPS match	834273|AOS|AOS (ALLENE OXIDE SYNTHASE); allene oxide synthase/ hydro-lyase/ oxygen binding	EC:4.2.1.92	(4.2) Carbon-oxygen lyases	map00592	alpha-Linolenic acid metabolism
contig00094	small nuclear ribonucleoprotein sm d1-like	599	20	3.58435e-62	99.2%	4	C:GO:0005730; F:GO:0003676; C:GO:0030529; C:GO:0005886	C:nucleolus; F:nucleic acid binding; C:ribonucleoprotein complex; C:plasma membrane	no IPS match	828163|AT4G02840|small nuclear ribonucleoprotein D1, putative / snRNP core protein D1, putative / Sm protein D1, putative
contig00095		175	0			0
contig00096		112	0			0
contig00097	protein rer1b-like	871	20	1.18255e-96	82.9%	1	C:GO:0016021	C:integral to membrane	no IPS match	816698|ATRER1B|ATRER1B					9.B.82 (protein rer1b-like)
contig00099	uncharacterized gtp-binding protein at5g64813-like	708	20	4.02225e-30	92.25%	30	P:GO:0009107; P:GO:0006636; P:GO:0032922; F:GO:0004620; C:GO:0005759; F:GO:0047714; P:GO:0019288; F:GO:0004806; P:GO:0006766; F:GO:0016992; C:GO:0005615; P:GO:0006546; P:GO:0019748; F:GO:0005525; C:GO:0009507; P:GO:0006184; P:GO:0009640; P:GO:0015995; P:GO:0009965; P:GO:0007264; P:GO:0009695; P:GO:0030154; P:GO:0019344; P:GO:0045893; P:GO:0009073; F:GO:0003924; C:GO:0005634; P:GO:0006733; P:GO:00…	P:lipoate biosynthetic process; P:unsaturated fatty acid biosynthetic process; P:circadian regulation of gene expression; F:phospholipase activity; C:mitochondrial matrix; F:galactolipase activity; P:isopentenyl diphosphate biosynthetic process, methylerythritol 4-phosphate pathway; F:triglyceride lipase activity; P:vitamin metabolic process; F:lipoate synthase activity; C:extracellular space; P:…	no IPS match		EC:3.1.1.26; EC:2.8.1.8; EC:3.1.1; EC:3.1.1.3	(3.1) Acting on ester bonds; (2.8) Transferring sulfur-containing groups; (3.1) Acting on ester bonds; (3.1) Acting on ester bonds	map00785; map00561	Lipoic acid metabolism; Glycerolipid metabolism
contig00101	cytochrome p450	1412	20	1.43514e-137	64.0%	3	F:GO:0016705; F:GO:0004497; F:GO:0005488	F:oxidoreductase activity, acting on paired donors, with incorporation or reduction of molecular oxygen; F:monooxygenase activity; F:binding	TRANSMEMBRANE (PHOBIUS); CYTOPLASMIC_DOMAIN (PHOBIUS); CYTOPLASMIC_DOMAIN (PHOBIUS); NON_CYTOPLASMIC_DOMAIN (PHOBIUS); TRANSMEMBRANE (PHOBIUS); NON_CYTOPLASMIC_DOMAIN (PHOBIUS); TRANSMEMBRANE (PHOBIUS); SignalP-TM (SIGNALP_GRAM_POSITIVE); TMhelix (TMHMM); TMhelix (TMHMM)	822222|CYP71B23|CYP71B23; electron carrier/ heme binding / iron ion binding / monooxygenase/ oxygen binding
contig00102	ribosomal protein s4	2078	20	9.44378e-134	96.1%	7	F:GO:0003735; C:GO:0015935; C:GO:0009507; P:GO:0006412; F:GO:0019843; C:GO:0005739; P:GO:0042254	F:structural constituent of ribosome; C:small ribosomal subunit; C:chloroplast; P:translation; F:rRNA binding; C:mitochondrion; P:ribosome biogenesis	CYTOPLASMIC_DOMAIN (PHOBIUS); TRANSMEMBRANE (PHOBIUS); NON_CYTOPLASMIC_DOMAIN (PHOBIUS); TMhelix (TMHMM)	844765|rps4|ribosomal protein S4
contig00103	conserved hypothetical protein	694	2	1.75901e-22	78.0%	0			no IPS match
contig00104	nadp-dependent alkenal double bond reductase p2	1488	20	4.28588e-154	80.9%	8	P:GO:0006979; P:GO:0046686; C:GO:0005886; F:GO:0032440; C:GO:0005634; F:GO:0008270; C:GO:0005829; P:GO:0055114	P:response to oxidative stress; P:response to cadmium ion; C:plasma membrane; F:2-alkenal reductase [NAD(P)] activity; C:nucleus; F:zinc ion binding; C:cytosol; P:oxidation-reduction process	no IPS match	831562|AT5G16990|NADP-dependent oxidoreductase, putative	EC:1.3.1.74	(1.3) Acting on the CH-CH group of donors
contig00105	probable atp-dependent rna helicase dhx36-like	1589	20	0	83.85%	4	F:GO:0003725; F:GO:0008026; F:GO:0005524; C:GO:0005739	F:double-stranded RNA binding; F:ATP-dependent helicase activity; F:ATP binding; C:mitochondrion	IPR014001 (SMART); IPR011545 (PFAM); G3DSA:3.40.50.300 (GENE3D); PTHR18934 (PANTHER); PTHR18934:SF68 (PANTHER); IPR014001 (PROSITE_PROFILES); IPR027417 (SUPERFAMILY)	830371|AT5G04895|ATP binding / ATP-dependent helicase/ double-stranded RNA binding / helicase/ nucleic acid binding
contig00106	protein	1725	20	9.31226e-71	81.7%	2	F:GO:0051082; F:GO:0031072	F:unfolded protein binding; F:heat shock protein binding	no IPS match	817023|AT2G24860|chaperone protein dnaJ-related
contig00107	transcription antitermination	179	20	4.26023e-32	89.0%	10	P:GO:0006655; P:GO:0032968; P:GO:0019288; P:GO:0009902; C:GO:0009507; C:GO:0009508; P:GO:0034660; P:GO:0045893; P:GO:0042793; P:GO:0010027	P:phosphatidylglycerol biosynthetic process; P:positive regulation of transcription elongation from RNA polymerase II promoter; P:isopentenyl diphosphate biosynthetic process, methylerythritol 4-phosphate pathway; P:chloroplast relocation; C:chloroplast; C:plastid chromosome; P:ncRNA metabolic process; P:positive regulation of transcription, DNA-dependent; P:transcription from plastid promoter; P…	IPR006645 (PFAM); IPR006645 (G3DSA:3.30.70.GENE3D); IPR006645 (SUPERFAMILY)
contig00108		451	0			0			no IPS match
contig00109		172	0			0
contig00110	transcription antitermination	465	20	2.74541e-49	66.35%	7	P:GO:0010557; P:GO:0006355; P:GO:0031328; C:GO:0009508; P:GO:0051254; P:GO:0009657; P:GO:0008654	P:positive regulation of macromolecule biosynthetic process; P:regulation of transcription, DNA-dependent; P:positive regulation of cellular biosynthetic process; C:plastid chromosome; P:positive regulation of RNA metabolic process; P:plastid organization; P:phospholipid biosynthetic process	no IPS match	820077|PTAC13|PTAC13 (PLASTID TRANSCRIPTIONALLY ACTIVE13); transcription elongation regulator
contig00111	scarecrow-like protein 1-like	630	20	4.61127e-87	91.2%	1	P:GO:0006355	P:regulation of transcription, DNA-dependent	IPR005202 (PFAM); PTHR31636 (PANTHER); IPR005202 (PROSITE_PROFILES)	838743|SCL1|SCL1 (SCARECROW-LIKE 1); transcription factor						GRAS
contig00112	protein	1153	20	1.09292e-96	77.55%	6	P:GO:0000278; P:GO:0006396; P:GO:0000060; F:GO:0005515; P:GO:0006406; C:GO:0005634	P:mitotic cell cycle; P:RNA processing; P:protein import into nucleus, translocation; F:protein binding; P:mRNA export from nucleus; C:nucleus	no IPS match	835973|RANBP1|RANBP1 (RAN BINDING PROTEIN 1); protein binding
contig00113	small rubber particle	397	20	4.30316e-40	82.45%	4	P:GO:0006950; F:GO:0003746; C:GO:0005840; P:GO:0006448	P:response to stress; F:translation elongation factor activity; C:ribosome; P:regulation of translational elongation	IPR008802 (PFAM); CYTOPLASMIC_DOMAIN (PHOBIUS); NON_CYTOPLASMIC_DOMAIN (PHOBIUS); TRANSMEMBRANE (PHOBIUS)	819390|AT2G47780|rubber elongation factor (REF) protein-related
contig00114	plastidial glycerol-phosphate acyltransferase	343	2	1.54349e-65	81.0%	3	F:GO:0004366; P:GO:0006650; P:GO:0042967	F:glycerol-3-phosphate O-acyltransferase activity; P:glycerophospholipid metabolic process; P:acyl-carrier-protein biosynthetic process	no IPS match		EC:2.3.1.15	(2.3) Acyltransferases	map00564; map00561	Glycerophospholipid metabolism; Glycerolipid metabolism
contig00115	l-type lectin-domain containing receptor kinase -like	1012	20	3.19263e-116	53.85%	3	F:GO:0030246; F:GO:0016301; P:GO:0016310	F:carbohydrate binding; F:kinase activity; P:phosphorylation	no IPS match	831840|AT5G01090|legume lectin family protein
contig00116	50s ribosomal protein chloroplastic-like	634	20	8.04325e-84	77.15%	7	P:GO:0006354; C:GO:0009941; C:GO:0000311; F:GO:0003735; C:GO:0009570; P:GO:0006412; P:GO:0042254	P:DNA-dependent transcription, elongation; C:chloroplast envelope; C:plastid large ribosomal subunit; F:structural constituent of ribosome; C:chloroplast stroma; P:translation; P:ribosome biogenesis	no IPS match	822189|RPL15|RPL15; structural constituent of ribosome
contig00117	nuclear transcription factor y subunit c-4-like	546	20	7.54862e-66	71.2%	7	F:GO:0003700; F:GO:0043565; C:GO:0005634; F:GO:0046982; P:GO:0006355; C:GO:0005667; P:GO:0045449	F:sequence-specific DNA binding transcription factor activity; F:sequence-specific DNA binding; C:nucleus; F:protein heterodimerization activity; P:regulation of transcription, DNA-dependent; C:transcription factor complex; P:regulation of transcription, DNA-dependent	IPR003958 (PFAM); IPR009072 (G3DSA:1.10.20.GENE3D); PTHR10252 (PANTHER); PTHR10252:SF29 (PANTHER); IPR009072 (SUPERFAMILY)	834343|NF-YC13|NF-YC13 (NUCLEAR FACTOR Y, SUBUNIT C13); DNA binding / transcription factor						NF-YB; NF-YC
contig00118	protein	1306	20	2.15836e-59	55.35%	3	F:GO:0003674; P:GO:0008150; C:GO:0005634	F:molecular_function; P:biological_process; C:nucleus	no IPS match	837896|AT1G13360|hypothetical protein
contig00119	uncharacterized loc101214199 isoform 1	1607	20	4.97636e-54	57.75%	5	F:GO:0005524; F:GO:0004672; P:GO:0006468; F:GO:0016772; F:GO:0004674	F:ATP binding; F:protein kinase activity; P:protein phosphorylation; F:transferase activity, transferring phosphorus-containing groups; F:protein serine/threonine kinase activity	no IPS match	836678|AT5G65520|binding
contig00120	hypothetical protein PRUPE_ppa014907mg, partial	798	1	2.87042e-07	91.0%	0			CYTOPLASMIC_DOMAIN (PHOBIUS); NON_CYTOPLASMIC_DOMAIN (PHOBIUS); TRANSMEMBRANE (PHOBIUS); SignalP-noTM (SIGNALP_EUK)
contig00121	cytochrome p450 82a3-like	1754	20	0	73.55%	3	F:GO:0046872; F:GO:0016705; F:GO:0004497	F:metal ion binding; F:oxidoreductase activity, acting on paired donors, with incorporation or reduction of molecular oxygen; F:monooxygenase activity	NON_CYTOPLASMIC_DOMAIN (PHOBIUS); SIGNAL_PEPTIDE_N_REGION (PHOBIUS); SIGNAL_PEPTIDE_H_REGION (PHOBIUS); SIGNAL_PEPTIDE_C_REGION (PHOBIUS); SIGNAL_PEPTIDE (PHOBIUS); SignalP-TM (SIGNALP_GRAM_POSITIVE)	829327|CYP82C2|CYP82C2; electron carrier/ heme binding / iron ion binding / monooxygenase/ oxygen binding
contig00124	uncharacterized loc101207563	768	20	3.97962e-49	69.3%	1	C:GO:0009507	C:chloroplast	no IPS match	843335|AT1G69980|hypothetical protein
contig00125	uncharacterized loc101207563	363	17	2.96087e-17	75.24%	0			no IPS match
contig00126	Uncharacterized protein isoform 1	561	20	4.15103e-37	70.85%	1	C:GO:0005634	C:nucleus	no IPS match
contig00127	protein	635	20	2.29001e-59	75.05%	2	C:GO:0005634; C:GO:0005739	C:nucleus; C:mitochondrion	no IPS match	826698|AT4G10970|hypothetical protein
contig00128	probable glycosyltransferase at5g03795-like	1460	20	1.37042e-172	61.8%	1	C:GO:0016020	C:membrane	no IPS match	829960|AT4G38040|exostosin family protein
contig00129	at5g05250 k18i23_5	976	20	1.27038e-77	64.0%	1	C:GO:0009536	C:plastid	no IPS match	830407|AT5G05250|hypothetical protein
contig00130	aspartic proteinase nepenthesin-1	1170	20	1.52821e-165	85.1%	9	P:GO:0033591; P:GO:0009416; P:GO:0006508; P:GO:0052546; F:GO:0004190; C:GO:0005576; C:GO:0005794; P:GO:0052541; P:GO:0016126	P:response to L-ascorbic acid; P:response to light stimulus; P:proteolysis; P:cell wall pectin metabolic process; F:aspartic-type endopeptidase activity; C:extracellular region; C:Golgi apparatus; P:plant-type cell wall cellulose metabolic process; P:sterol biosynthetic process	no IPS match	833732|AT5G37540|aspartyl protease family protein	EC:3.4.23	(3.4) Acting on peptide bonds (peptide hydrolases)
contig00131		141	0			0
contig00132	sulfate adenylyltransferase subunit 2	1008	20	2.72018e-83	61.2%	3	F:GO:0003674; C:GO:0009507; P:GO:0008150	F:molecular_function; C:chloroplast; P:biological_process	TRANSMEMBRANE (PHOBIUS); NON_CYTOPLASMIC_DOMAIN (PHOBIUS); CYTOPLASMIC_DOMAIN (PHOBIUS); TMhelix (TMHMM)	832135|AT5G20130|hypothetical protein
contig00133	with no lysine kinase	746	20	4.91477e-58	90.6%	7	F:GO:0005524; P:GO:0000186; F:GO:0004709; C:GO:0005737; C:GO:0005634; P:GO:0007178; P:GO:0009069	F:ATP binding; P:activation of MAPKK activity; F:MAP kinase kinase kinase activity; C:cytoplasm; C:nucleus; P:transmembrane receptor protein serine/threonine kinase signaling pathway; P:serine family amino acid metabolic process	G3DSA:3.30.200.20 (GENE3D); IPR000719 (PFAM); PTHR13902 (PANTHER); PTHR13902:SF37 (PANTHER); IPR000719 (PROSITE_PROFILES); IPR011009 (SUPERFAMILY)	824326|WNK5|WNK5 (WITH NO LYSINE (K) KINASE 5); protein kinase	EC:2.7.11.25; EC:2.7.11	(2.7) Transferring phosphorous-containing groups; (2.7) Transferring phosphorous-containing groups					KIN domain
contig00134	galactose kinase	1632	20	0	88.2%	6	P:GO:0046835; F:GO:0005524; P:GO:0006012; F:GO:0004335; C:GO:0005829; F:GO:0033858	P:carbohydrate phosphorylation; F:ATP binding; P:galactose metabolic process; F:galactokinase activity; C:cytosol; F:N-acetylgalactosamine kinase activity	no IPS match	819837|GALK|GALK; ATP binding / galactokinase	EC:2.7.1.6; EC:2.7.1.157	(2.7) Transferring phosphorous-containing groups; (2.7) Transferring phosphorous-containing groups	map00520; map00052	Amino sugar and nucleotide sugar metabolism; Galactose metabolism
contig00135	e3 ubiquitin-protein ligase sinat3-like	1221	20	0	86.05%	7	P:GO:0007275; P:GO:0016567; P:GO:0006511; F:GO:0004842; C:GO:0005634; F:GO:0008270; C:GO:0005739	P:multicellular organismal development; P:protein ubiquitination; P:ubiquitin-dependent protein catabolic process; F:ubiquitin-protein ligase activity; C:nucleus; F:zinc ion binding; C:mitochondrion	NON_CYTOPLASMIC_DOMAIN (PHOBIUS); TRANSMEMBRANE (PHOBIUS); CYTOPLASMIC_DOMAIN (PHOBIUS); TMhelix (TMHMM)	825352|AT3G61790|seven in absentia (SINA) family protein	EC:6.3.2.19	(6.3) Forming carbon-nitrogen bonds
contig00136	uncharacterized serine-rich	556	13	1.41004e-30	64.08%	0			CYTOPLASMIC_DOMAIN (PHOBIUS); TRANSMEMBRANE (PHOBIUS); NON_CYTOPLASMIC_DOMAIN (PHOBIUS); SignalP-noTM (SIGNALP_EUK)	836870|AT5G67350|hypothetical protein
contig00138	mitogen-activated protein kinase kinase kinase a-like	1349	20	0	70.55%	5	P:GO:0006468; F:GO:0004674; F:GO:0005524; P:GO:0000165; P:GO:0009069	P:protein phosphorylation; F:protein serine/threonine kinase activity; F:ATP binding; P:MAPK cascade; P:serine family amino acid metabolic process	IPR001245 (PRINTS); IPR002290 (SMART); G3DSA:1.10.510.10 (GENE3D); G3DSA:3.30.200.20 (GENE3D); IPR000719 (PFAM); PTHR24361:SF129 (PANTHER); PTHR24361 (PANTHER); IPR008271 (PROSITE_PATTERNS); IPR017441 (PROSITE_PATTERNS); IPR000719 (PROSITE_PROFILES); IPR011009 (SUPERFAMILY)	817812|MAPKKK17|MAPKKK17; ATP binding / kinase/ protein kinase/ protein serine/threonine kinase	EC:2.7.11	(2.7) Transferring phosphorous-containing groups					KIN domain, Ser-Thr site
contig00139	nadh-ubiquinone oxidoreductase 21 kda subunit	790	20	2.96751e-67	94.2%	5	P:GO:0006511; C:GO:0005747; P:GO:0051788; P:GO:0080129; P:GO:0009853	P:ubiquitin-dependent protein catabolic process; C:mitochondrial respiratory chain complex I; P:response to misfolded protein; P:proteasome core complex assembly; P:photorespiration	IPR019721 (PFAM); CYTOPLASMIC_DOMAIN (PHOBIUS); TRANSMEMBRANE (PHOBIUS); TRANSMEMBRANE (PHOBIUS); CYTOPLASMIC_DOMAIN (PHOBIUS); NON_CYTOPLASMIC_DOMAIN (PHOBIUS)	827343|AT4G16450|hypothetical protein					3.D.1 (nadh-ubiquinone oxidoreductase 21 kda subunit)
contig00140	protein	366	20	1.72827e-38	72.25%	1	C:GO:0009507	C:chloroplast	IPR007612 (PFAM); PTHR31087:SF0 (PANTHER); PTHR31087 (PANTHER); IPR025659 (SUPERFAMILY)	831684|AT5G01750|hypothetical protein
contig00142	protein iq-domain 14-like	377	13	5.21463e-13	78.85%	0			IPR000048 (PFAM); IPR000048 (PROSITE_PROFILES)
contig00143	histone h2b	919	20	6.4393e-51	87.25%	6	C:GO:0000786; C:GO:0005730; F:GO:0003677; P:GO:0006334; F:GO:0046982; C:GO:0009507	C:nucleosome; C:nucleolus; F:DNA binding; P:nucleosome assembly; F:protein heterodimerization activity; C:chloroplast	no IPS match	837293|HTB1|HTB1; DNA binding
contig00144	damaged dna-binding isoform 1	1253	20	1.1434e-48	64.95%	0			CYTOPLASMIC_DOMAIN (PHOBIUS); NON_CYTOPLASMIC_DOMAIN (PHOBIUS); TRANSMEMBRANE (PHOBIUS); TMhelix (TMHMM)	832254|AT5G21940|hypothetical protein
contig00145	o-fucosyltransferase family protein	1853	20	0	84.4%	5	C:GO:0005802; C:GO:0009505; C:GO:0005794; C:GO:0005768; F:GO:0016757	C:trans-Golgi network; C:plant-type cell wall; C:Golgi apparatus; C:endosome; F:transferase activity, transferring glycosyl groups	CYTOPLASMIC_DOMAIN (PHOBIUS); NON_CYTOPLASMIC_DOMAIN (PHOBIUS); TRANSMEMBRANE (PHOBIUS); TMhelix (TMHMM)	841588|AT1G51630|hypothetical protein
contig00146	atp binding	1726	20	0	78.5%	5	P:GO:0009737; F:GO:0005524; F:GO:0017111; C:GO:0005783; C:GO:0005739	P:response to abscisic acid stimulus; F:ATP binding; F:nucleoside-triphosphatase activity; C:endoplasmic reticulum; C:mitochondrion	no IPS match	833998|AATP1|AATP1 (AAA-ATPase 1); ATP binding / ATPase/ nucleoside-triphosphatase/ nucleotide binding	EC:3.6.1.15	(3.6) Acting on acid anhydrides	map00730; map00230	Thiamine metabolism; Purine metabolism
contig00147	wrky transcription	1251	20	2.45891e-99	58.65%	3	P:GO:0006355; F:GO:0043565; F:GO:0003700	P:regulation of transcription, DNA-dependent; F:sequence-specific DNA binding; F:sequence-specific DNA binding transcription factor activity	CYTOPLASMIC_DOMAIN (PHOBIUS); NON_CYTOPLASMIC_DOMAIN (PHOBIUS); TRANSMEMBRANE (PHOBIUS); TMhelix (TMHMM)	819248|WRKY46|WRKY46; transcription factor						WRKY
contig00148		1192	0			0			no IPS match
contig00149		1533	0			0			no IPS match
contig00150	cytochrome c oxidase subunit 1	1683	20	0	93.25%	12	F:GO:0005507; F:GO:0004129; C:GO:0005751; C:GO:0016021; F:GO:0009055; P:GO:0009060; F:GO:0020037; F:GO:0005506; C:GO:0005886; P:GO:0006123; P:GO:0015992; P:GO:0006118	F:copper ion binding; F:cytochrome-c oxidase activity; C:mitochondrial respiratory chain complex IV; C:integral to membrane; F:electron carrier activity; P:aerobic respiration; F:heme binding; F:iron ion binding; C:plasma membrane; P:mitochondrial electron transport, cytochrome c to oxygen; P:proton transport; P:electron transport	no IPS match	814620|cox1|cytochrome c oxidase subunit 1	EC:1.9.3.1	(1.9) Acting on a heme group of donors	map00190	Oxidative phosphorylation	3.D.4 (cytochrome c oxidase subunit 1)
contig00151	acyl-coenzyme a thioesterase 8-like	1541	20	0	79.6%	4	F:GO:0030551; P:GO:0006637; C:GO:0005777; F:GO:0016290	F:cyclic nucleotide binding; P:acyl-CoA metabolic process; C:peroxisome; F:palmitoyl-CoA hydrolase activity	no IPS match	839254|AT1G01710|acyl-CoA thioesterase family protein	EC:3.1.2.2	(3.1) Acting on ester bonds	map00062; map01040	Fatty acid elongation; Biosynthesis of unsaturated fatty acids
contig00152	uncharacterized loc101213497	1124	20	1.85437e-55	84.5%	1	C:GO:0009507	C:chloroplast	no IPS match	829520|AT4G33780|hypothetical protein
contig00153	embryo defective 2759 protein	1680	20	0	70.9%	3	F:GO:0003674; C:GO:0009507; P:GO:0009793	F:molecular_function; C:chloroplast; P:embryo development ending in seed dormancy	TRANSMEMBRANE (PHOBIUS); CYTOPLASMIC_DOMAIN (PHOBIUS); CYTOPLASMIC_DOMAIN (PHOBIUS); NON_CYTOPLASMIC_DOMAIN (PHOBIUS); TRANSMEMBRANE (PHOBIUS); TMhelix (TMHMM); TMhelix (TMHMM)	836425|EMB2759|EMB2759 (embryo defective 2759)
contig00154	zinc finger ccch domain-containing protein 1-like	1437	20	0	81.4%	4	C:GO:0016020; F:GO:0003676; C:GO:0005634; F:GO:0008270	C:membrane; F:nucleic acid binding; C:nucleus; F:zinc ion binding	NON_CYTOPLASMIC_DOMAIN (PHOBIUS); TRANSMEMBRANE (PHOBIUS); CYTOPLASMIC_DOMAIN (PHOBIUS)	838964|AT1G01350|nucleic acid binding / protein binding / zinc ion binding						C3H
contig00155	leucine-rich repeat extensin-like protein 6-like	1332	20	0	79.75%	7	F:GO:0016301; C:GO:0009506; C:GO:0009505; P:GO:0016310; F:GO:0005199; F:GO:0005515; P:GO:0042546	F:kinase activity; C:plasmodesma; C:plant-type cell wall; P:phosphorylation; F:structural constituent of cell wall; F:protein binding; P:cell wall biogenesis	no IPS match	821851|AT3G22800|leucine-rich repeat family protein / extensin family protein					3.A.20 (leucine-rich repeat extensin-like protein 6-like)
contig00157	heterogeneous nuclear ribonucleoprotein f-like	1197	20	2.98118e-150	84.35%	4	F:GO:0003723; C:GO:0005737; C:GO:0030529; F:GO:0000166	F:RNA binding; C:cytoplasm; C:ribonucleoprotein complex; F:nucleotide binding	NON_CYTOPLASMIC_DOMAIN (PHOBIUS); TRANSMEMBRANE (PHOBIUS); NON_CYTOPLASMIC_DOMAIN (PHOBIUS); TRANSMEMBRANE (PHOBIUS); CYTOPLASMIC_DOMAIN (PHOBIUS); TMhelix (TMHMM); TMhelix (TMHMM)	821638|AT3G20890|RNA binding / nucleic acid binding / nucleotide binding
contig00158	abc transporter c family member 5-like	1560	20	0	91.75%	14	C:GO:0000325; C:GO:0005774; P:GO:0030007; F:GO:0008281; P:GO:0009651; F:GO:0032440; C:GO:0016021; F:GO:0042626; P:GO:0055085; P:GO:0055114; P:GO:0006200; C:GO:0005886; F:GO:0005524; P:GO:0007165	C:plant-type vacuole; C:vacuolar membrane; P:cellular potassium ion homeostasis; F:sulfonylurea receptor activity; P:response to salt stress; F:2-alkenal reductase [NAD(P)] activity; C:integral to membrane; F:ATPase activity, coupled to transmembrane movement of substances; P:transmembrane transport; P:oxidation-reduction process; P:ATP catabolic process; C:plasma membrane; F:ATP binding; P:signa…	no IPS match	839277|ATMRP5|ATMRP5; ATPase, coupled to transmembrane movement of substances / sulfonylurea receptor	EC:1.3.1.74	(1.3) Acting on the CH-CH group of donors			3.A.1 (abc transporter c family member 5-like)
contig00159		293	0			0
contig00160		473	0			0			SignalP-noTM (SIGNALP_EUK)
contig00161		551	0			0			no IPS match
contig00162		255	0			0
contig00163	ribosomal protein s10	1921	20	1.0019e-64	94.35%	5	C:GO:0005840; F:GO:0003735; P:GO:0006412; C:GO:0005739; P:GO:0042254	C:ribosome; F:structural constituent of ribosome; P:translation; C:mitochondrion; P:ribosome biogenesis	no IPS match	821799|RPS10|RPS10 (RIBOSOMAL PROTEIN S10); structural constituent of ribosome
contig00165	polyneuridine-aldehyde esterase	1130	20	3.61889e-85	65.45%	2	F:GO:0016787; F:GO:0050529	F:hydrolase activity; F:polyneuridine-aldehyde esterase activity	no IPS match	824208|MES10|MES10 (METHYL ESTERASE 10); hydrolase/ hydrolase, acting on ester bonds / methyl jasmonate esterase
contig00166	succinate dehydrogenase assembly factor 2	921	20	1.0913e-133	79.0%	7	P:GO:0009062; P:GO:0080022; F:GO:0008177; C:GO:0005739; P:GO:0006099; P:GO:0006119; C:GO:0045281	P:fatty acid catabolic process; P:primary root development; F:succinate dehydrogenase (ubiquinone) activity; C:mitochondrion; P:tricarboxylic acid cycle; P:oxidative phosphorylation; C:succinate dehydrogenase complex	no IPS match	835177|AT5G51040|hypothetical protein	EC:1.3.5.1	(1.3) Acting on the CH-CH group of donors	map00720; map00650; map00190; map00020	Carbon fixation pathways in prokaryotes; Butanoate metabolism; Oxidative phosphorylation; Citrate cycle (TCA cycle)
contig00167		513	0			0			SIGNAL_PEPTIDE_H_REGION (PHOBIUS); NON_CYTOPLASMIC_DOMAIN (PHOBIUS); TRANSMEMBRANE (PHOBIUS); CYTOPLASMIC_DOMAIN (PHOBIUS); TRANSMEMBRANE (PHOBIUS); CYTOPLASMIC_DOMAIN (PHOBIUS); SIGNAL_PEPTIDE_N_REGION (PHOBIUS); SIGNAL_PEPTIDE_C_REGION (PHOBIUS); NON_CYTOPLASMIC_DOMAIN (PHOBIUS); SIGNAL_PEPTIDE (PHOBIUS); TRANSMEMBRANE (PHOBIUS); SignalP-noTM (SIGNALP_EUK)
contig00168	protein	356	20	1.31939e-35	73.45%	2	F:GO:0004866; P:GO:0010951	F:endopeptidase inhibitor activity; P:negative regulation of endopeptidase activity	G3DSA:2.80.10.50 (GENE3D); IPR002160 (PFAM); IPR002160 (PROSITE_PATTERNS); CYTOPLASMIC_DOMAIN (PHOBIUS); NON_CYTOPLASMIC_DOMAIN (PHOBIUS); TRANSMEMBRANE (PHOBIUS); IPR011065 (SUPERFAMILY); TMhelix (TMHMM)	838365|AT1G17860|trypsin and protease inhibitor family protein / Kunitz family protein
contig00169	protein	930	20	1.13863e-63	62.35%	2	P:GO:0044763; P:GO:0016043	P:single-organism cellular process; P:cellular component organization	no IPS match	831341|AT5G14890|NHL repeat-containing protein
contig00170	protein transport protein sec61 gamma subunit	1151	20	2.20935e-27	80.35%	6	C:GO:0005789; F:GO:0015450; C:GO:0005886; P:GO:0006605; C:GO:0016021; C:GO:0009941	C:endoplasmic reticulum membrane; F:P-P-bond-hydrolysis-driven protein transmembrane transporter activity; C:plasma membrane; P:protein targeting; C:integral to membrane; C:chloroplast envelope	no IPS match
contig00172	ac007202_7 ests gb	1139	20	4.21479e-119	89.75%	1	C:GO:0009507	C:chloroplast	no IPS match	844289|AT1G79510|hypothetical protein
contig00173	rna binding	2048	20	4.13013e-178	58.9%	4	F:GO:0003676; F:GO:0000166; P:GO:0006810; C:GO:0005622	F:nucleic acid binding; F:nucleotide binding; P:transport; C:intracellular	no IPS match	836219|AT5G60980|nuclear transport factor 2 (NTF2) family protein / RNA recognition motif (RRM)-containing protein
contig00174	transmembrane emp24 domain-containing protein	167	20	2.86816e-23	93.05%	2	P:GO:0006810; C:GO:0016021	P:transport; C:integral to membrane
contig00175		343	0			0			no IPS match
contig00177	adenylate kinase-like	719	20	2.85488e-39	84.8%	9	P:GO:0046939; F:GO:0004127; P:GO:0006354; F:GO:0005524; P:GO:0006221; C:GO:0005737; C:GO:0005634; F:GO:0046899; P:GO:0006206	P:nucleotide phosphorylation; F:cytidylate kinase activity; P:DNA-dependent transcription, elongation; F:ATP binding; P:pyrimidine nucleotide biosynthetic process; C:cytoplasm; C:nucleus; F:nucleoside triphosphate adenylate kinase activity; P:pyrimidine nucleobase metabolic process	no IPS match	828631|AT4G25280|adenylate kinase family protein	EC:2.7.4.10; EC:2.7.4.14	(2.7) Transferring phosphorous-containing groups; (2.7) Transferring phosphorous-containing groups	map00240; map00230	Pyrimidine metabolism; Purine metabolism
contig00178	protein	1339	20	1.05346e-63	70.7%	0			no IPS match	832600|AT5G25280|serine-rich protein-related
contig00179	nac transcription factor 077	765	20	3.49703e-143	56.85%	2	P:GO:0006355; F:GO:0003677	P:regulation of transcription, DNA-dependent; F:DNA binding	IPR003441 (PFAM); IPR003441 (PROSITE_PROFILES); IPR003441 (SUPERFAMILY)	841722|ANAC019|ANAC019 (Arabidopsis NAC domain containing protein 19); transcription factor						NAC
contig00180		264	0			0			IPR025724 (PFAM)
contig00181		359	0			0			CYTOPLASMIC_DOMAIN (PHOBIUS); TRANSMEMBRANE (PHOBIUS); NON_CYTOPLASMIC_DOMAIN (PHOBIUS); TMhelix (TMHMM)
contig00182	udp-rhamnose:rhamnosyltransferase 1-like	813	20	3.32373e-125	71.75%	3	F:GO:0016758; P:GO:0008152; C:GO:0016020	F:transferase activity, transferring hexosyl groups; P:metabolic process; C:membrane	G3DSA:3.40.50.2000 (GENE3D); IPR002213 (PFAM); IPR002213 (PANTHER); PTHR11926:SF15 (PANTHER); SSF53756 (SUPERFAMILY)	836681|AT5G65550|UDP-glucoronosyl/UDP-glucosyl transferase family protein
contig00183		629	0			0
contig00184	transaldolase 2	795	20	1.0008e-22	82.3%	4	F:GO:0008270; C:GO:0009507; F:GO:0004801; P:GO:0006098	F:zinc ion binding; C:chloroplast; F:sedoheptulose-7-phosphate:D-glyceraldehyde-3-phosphate glyceronetransferase activity; P:pentose-phosphate shunt	IPR013785 (G3DSA:3.20.20.GENE3D); IPR001585 (PFAM); IPR001585 (PANTHER); SIGNAL_PEPTIDE_N_REGION (PHOBIUS); SIGNAL_PEPTIDE_C_REGION (PHOBIUS); SIGNAL_PEPTIDE (PHOBIUS); NON_CYTOPLASMIC_DOMAIN (PHOBIUS); SIGNAL_PEPTIDE_H_REGION (PHOBIUS); SignalP-noTM (SIGNALP_EUK); SignalP-noTM (SIGNALP_GRAM_NEGATIVE); SSF51569 (SUPERFAMILY)		EC:2.2.1.2	(2.2) Transferring aldehyde or ketone residues	map00030	Pentose phosphate pathway
contig00185	zinc finger	819	20	2.46681e-88	69.9%	5	F:GO:0016788; P:GO:0009620; P:GO:0042742; P:GO:1901700; P:GO:0009723	F:hydrolase activity, acting on ester bonds; P:response to fungus; P:defense response to bacterium; P:response to oxygen-containing compound; P:response to ethylene stimulus	IPR001087 (PFAM); IPR013831 (G3DSA:3.40.50.GENE3D); PTHR22835:SF39 (PANTHER); PTHR22835 (PANTHER); SSF52266 (SUPERFAMILY)	834101|GLIP1|GLIP1 (GDSL LIPASE1); carboxylesterase/ lipase
contig00186	zinc finger	509	20	1.9093e-51	73.0%	5	F:GO:0016788; P:GO:0009620; P:GO:0042742; P:GO:1901700; P:GO:0009723	F:hydrolase activity, acting on ester bonds; P:response to fungus; P:defense response to bacterium; P:response to oxygen-containing compound; P:response to ethylene stimulus	no IPS match	834101|GLIP1|GLIP1 (GDSL LIPASE1); carboxylesterase/ lipase
contig00187	protein	1536	20	0	67.1%	1	F:GO:0016747	F:transferase activity, transferring acyl groups other than amino-acyl groups	no IPS match	833897|AT5G39050|transferase/ transferase, transferring acyl groups other than amino-acyl groups
contig00188		1408	0			0			no IPS match
contig00190	btb poz and math domain-containing protein 2-like	904	20	4.56205e-150	89.0%	4	P:GO:0071472; P:GO:0006397; P:GO:0042631; C:GO:0005634	P:cellular response to salt stress; P:mRNA processing; P:cellular response to water deprivation; C:nucleus	no IPS match	819793|BPM2|BPM2 (BTB-POZ AND MATH DOMAIN 2); protein binding
contig00191	antitermination domain-containing protein	1378	20	8.33829e-138	84.95%	8	F:GO:0003723; P:GO:0010103; C:GO:0005739; P:GO:0016226; P:GO:0042793; C:GO:0009507; P:GO:0045893; P:GO:0009073	F:RNA binding; P:stomatal complex morphogenesis; C:mitochondrion; P:iron-sulfur cluster assembly; P:transcription from plastid promoter; C:chloroplast; P:positive regulation of transcription, DNA-dependent; P:aromatic amino acid family biosynthetic process	no IPS match	828743|AT4G26370|antitermination NusB domain-containing protein
contig00192	aldose 1-epimerase-like	1393	20	0	78.75%	4	F:GO:0030246; F:GO:0004034; P:GO:0006094; P:GO:0006096	F:carbohydrate binding; F:aldose 1-epimerase activity; P:gluconeogenesis; P:glycolysis	IPR015443 (PIRSF); IPR008183 (PFAM); IPR014718 (G3DSA:2.70.98.GENE3D); PTHR10091:SF0 (PANTHER); IPR015443 (PANTHER); SIGNAL_PEPTIDE_N_REGION (PHOBIUS); SIGNAL_PEPTIDE (PHOBIUS); SIGNAL_PEPTIDE_C_REGION (PHOBIUS); NON_CYTOPLASMIC_DOMAIN (PHOBIUS); SIGNAL_PEPTIDE_H_REGION (PHOBIUS); IPR011013 (SUPERFAMILY); TMhelix (TMHMM)	831366|AT5G15140|aldose 1-epimerase family protein	EC:5.1.3.3	(5.1) Racemases and epimerases	map00052; map00010	Galactose metabolism; Glycolysis / Gluconeogenesis
contig00193	atp binding	777	20	9.8652e-153	85.25%	3	F:GO:0005524; F:GO:0017111; C:GO:0005739	F:ATP binding; F:nucleoside-triphosphatase activity; C:mitochondrion	IPR003593 (SMART); IPR003959 (PFAM); G3DSA:3.40.50.300 (GENE3D); PTHR23070:SF1 (PANTHER); PTHR23070 (PANTHER); IPR003960 (PROSITE_PATTERNS); IPR027417 (SUPERFAMILY)	824257|BCS1|BCS1 (CYTOCHROME BC1 SYNTHESIS); ATP binding / ATPase/ nucleoside-triphosphatase/ nucleotide binding	EC:3.6.1.15	(3.6) Acting on acid anhydrides	map00730; map00230	Thiamine metabolism; Purine metabolism	3.A.16 (atp binding)
contig00194	nac domain-containing	581	20	1.4593e-86	63.05%	2	P:GO:1901700; P:GO:0010033	P:response to oxygen-containing compound; P:response to organic substance	SignalP-noTM (SIGNALP_EUK)	839265|ATAF1|ATAF1; transcription activator/ transcription factor
contig00195	protein	955	20	1.0013e-25	53.8%	2	F:GO:0003676; F:GO:0004523	F:nucleic acid binding; F:ribonuclease H activity	TRANSMEMBRANE (PHOBIUS); NON_CYTOPLASMIC_DOMAIN (PHOBIUS); CYTOPLASMIC_DOMAIN (PHOBIUS)
contig00196	malate glyoxysomal-like	1667	20	0	93.85%	9	P:GO:0006097; F:GO:0030060; P:GO:0006108; P:GO:0031998; P:GO:0080093; C:GO:0009507; C:GO:0009514; P:GO:0006090; P:GO:0019643	P:glyoxylate cycle; F:L-malate dehydrogenase activity; P:malate metabolic process; P:regulation of fatty acid beta-oxidation; P:regulation of photorespiration; C:chloroplast; C:glyoxysome; P:pyruvate metabolic process; P:reductive tricarboxylic acid cycle	no IPS match	816808|PMDH1|PMDH1 (PEROXISOMAL NAD-MALATE DEHYDROGENASE 1); L-malate dehydrogenase/ binding / catalytic/ malate dehydrogenase/ oxidoreductase/ oxidoreductase, acting on the CH-OH group of donors, NAD or NADP as acceptor	EC:1.1.1.37	(1.1) Acting on the CH-OH group of donors	map00720; map00680; map00710; map00270; map00630; map00620; map00020	Carbon fixation pathways in prokaryotes; Methane metabolism; Carbon fixation in photosynthetic organisms; Cysteine and methionine metabolism; Glyoxylate and dicarboxylate metabolism; Pyruvate metabolism; Citrate cycle (TCA cycle)
contig00197	flavanone 3-hydroxylase	533	20	1.02891e-69	93.85%	7	P:GO:0009813; F:GO:0045486; F:GO:0046872; P:GO:0010224; F:GO:0031418; F:GO:0016702; P:GO:0055114	P:flavonoid biosynthetic process; F:naringenin 3-dioxygenase activity; F:metal ion binding; P:response to UV-B; F:L-ascorbic acid binding; F:oxidoreductase activity, acting on single donors with incorporation of molecular oxygen, incorporation of two atoms of oxygen; P:oxidation-reduction process	IPR026992 (PFAM); IPR027443 (G3DSA:2.60.120.GENE3D); PTHR10209 (PANTHER); PTHR10209:SF55 (PANTHER); SSF51197 (SUPERFAMILY)	824287|F3H|F3H (FLAVANONE 3-HYDROXYLASE); naringenin 3-dioxygenase	EC:1.13.11; EC:1.14.11.9	(1.1) Acting on the CH-OH group of donors; (1.1) Acting on the CH-OH group of donors	map00941	Flavonoid biosynthesis
contig00198	flavanone 3-hydroxylase	959	20	2.1372e-143	89.05%	6	F:GO:0046872; F:GO:0031418; F:GO:0045486; P:GO:0009813; F:GO:0016702; P:GO:0055114	F:metal ion binding; F:L-ascorbic acid binding; F:naringenin 3-dioxygenase activity; P:flavonoid biosynthetic process; F:oxidoreductase activity, acting on single donors with incorporation of molecular oxygen, incorporation of two atoms of oxygen; P:oxidation-reduction process	no IPS match	824287|F3H|F3H (FLAVANONE 3-HYDROXYLASE); naringenin 3-dioxygenase	EC:1.13.11; EC:1.14.11.9	(1.1) Acting on the CH-OH group of donors; (1.1) Acting on the CH-OH group of donors	map00941	Flavonoid biosynthesis
contig00199	60s ribosomal protein l21	789	20	5.78532e-112	96.95%	7	C:GO:0005730; F:GO:0003735; C:GO:0022625; C:GO:0009507; P:GO:0006412; C:GO:0005739; P:GO:0042254	C:nucleolus; F:structural constituent of ribosome; C:cytosolic large ribosomal subunit; C:chloroplast; P:translation; C:mitochondrion; P:ribosome biogenesis	no IPS match	837486|AT1G09590|60S ribosomal protein L21 (RPL21A)
contig00200		676	0			0			TMhelix (TMHMM)
contig00201	probable serine threonine-protein kinase wnk4-like	1371	20	8.11476e-105	63.5%	6	C:GO:0005737; P:GO:0046777; F:GO:0004674; P:GO:0000165; C:GO:0005634; P:GO:0009069	C:cytoplasm; P:protein autophosphorylation; F:protein serine/threonine kinase activity; P:MAPK cascade; C:nucleus; P:serine family amino acid metabolic process	no IPS match	835947|WNK4|WNK4 (WITH NO K (=LYSINE) 4); kinase/ protein kinase	EC:2.7.11	(2.7) Transferring phosphorous-containing groups
contig00202		372	0			0			no IPS match
contig00204		160	0			0
contig00205	isoprene synthase	1635	20	0	75.2%	11	P:GO:0009753; P:GO:0009409; P:GO:0009611; P:GO:0080027; P:GO:0009408; P:GO:0071485; P:GO:0043612; F:GO:0000287; P:GO:0050993; C:GO:0009570; F:GO:0034009	P:response to jasmonic acid stimulus; P:response to cold; P:response to wounding; P:response to herbivore; P:response to heat; P:cellular response to absence of light; P:isoprene biosynthetic process; F:magnesium ion binding; P:dimethylallyl diphosphate metabolic process; C:chloroplast stroma; F:isoprene synthase activity	no IPS match	822173|AT3G25810|myrcene/ocimene synthase, putative	EC:4.2.3.27	(4.2) Carbon-oxygen lyases	map00900	Terpenoid backbone biosynthesis
contig00206	chromophore lyase 3-like	883	20	5.04786e-99	93.55%	5	C:GO:0009707; P:GO:0010020; P:GO:0051302; P:GO:0017009; P:GO:0000302	C:chloroplast outer membrane; P:chloroplast fission; P:regulation of cell division; P:protein-phycocyanobilin linkage; P:response to reactive oxygen species	CYTOPLASMIC_DOMAIN (PHOBIUS); TRANSMEMBRANE (PHOBIUS); NON_CYTOPLASMIC_DOMAIN (PHOBIUS)	835175|CRL|CRL (CRUMPLED LEAF)
contig00207	hypothetical protein VITISV_009641	969	2	1.4053e-07	55.0%	3	F:GO:0003676; P:GO:0015074; F:GO:0008270	F:nucleic acid binding; P:DNA integration; F:zinc ion binding	no IPS match
contig00208		543	0			0			no IPS match
contig00209	serine carboxypeptidase-like 18-like	1208	20	7.7442e-162	68.35%	2	F:GO:0004185; P:GO:0006508	F:serine-type carboxypeptidase activity; P:proteolysis	no IPS match	840248|scpl18|scpl18 (serine carboxypeptidase-like 18); serine-type carboxypeptidase	EC:3.4.16	(3.4) Acting on peptide bonds (peptide hydrolases)
contig00210	protein	1789	20	0	82.35%	1	C:GO:0005739	C:mitochondrion	no IPS match	835241|AT5G51670|hypothetical protein
contig00212	map kinase kinase 5	846	20	1.77959e-172	87.75%	13	F:GO:0004708; P:GO:0010227; P:GO:2000038; P:GO:0015824; F:GO:0004674; P:GO:0009814; P:GO:0010229; P:GO:2000037; C:GO:0005634; F:GO:0005524; P:GO:0000187; C:GO:0005739; P:GO:0009069	F:MAP kinase kinase activity; P:floral organ abscission; P:regulation of stomatal complex development; P:proline transport; F:protein serine/threonine kinase activity; P:defense response, incompatible interaction; P:inflorescence development; P:regulation of stomatal complex patterning; C:nucleus; F:ATP binding; P:activation of MAPK activity; C:mitochondrion; P:serine family amino acid metabolic …	no IPS match	821676|ATMKK5|ATMKK5 (ARABIDOPSIS THALIANA MITOGEN-ACTIVATED PROTEIN KINASE KINASE 5); MAP kinase kinase/ kinase	EC:2.7.11	(2.7) Transferring phosphorous-containing groups
contig00213	u1 small nuclear ribonucleoprotein c-like	1212	20	1.22188e-68	58.35%	3	F:GO:0003676; C:GO:0030529; C:GO:0005634	F:nucleic acid binding; C:ribonucleoprotein complex; C:nucleus	no IPS match	828071|AT4G03120|proline-rich family protein
contig00214	udp-glycosyltransferase 89b1-like	917	20	1.08447e-108	66.05%	2	F:GO:0047213; P:GO:0009813	F:anthocyanidin 3-O-glucosyltransferase activity; P:flavonoid biosynthetic process	no IPS match	843725|UGT89B1|UGT89B1 (UDP-GLUCOSYL TRANSFERASE 89B1); UDP-glycosyltransferase/ quercetin 3-O-glucosyltransferase/ quercetin 4'-O-glucosyltransferase/ quercetin 7-O-glucosyltransferase/ transferase, transferring glycosyl groups / transferase, transferring hexosyl groups	EC:2.4.1.115	(2.4) Glycosyltransferases	map00942	Anthocyanin biosynthesis
contig00215	partial	447	20	7.8119e-57	73.5%	1	C:GO:0005634	C:nucleus	no IPS match	827820|AT4G20720|dentin sialophosphoprotein-related
contig00216		511	0			0			CYTOPLASMIC_DOMAIN (PHOBIUS); TRANSMEMBRANE (PHOBIUS); NON_CYTOPLASMIC_DOMAIN (PHOBIUS); TMhelix (TMHMM)
contig00217		626	0			0			no IPS match
contig00219	Uncharacterized protein isoform 1	1476	20	3.67615e-142	58.1%	0			no IPS match	831814|AT5G01120|hypothetical protein
contig00220	plasma membrane isoform 1	574	20	6.23111e-84	85.55%	2	C:GO:0005783; C:GO:0005886	C:endoplasmic reticulum; C:plasma membrane	IPR011528 (PFAM); CYTOPLASMIC_DOMAIN (PHOBIUS); NON_CYTOPLASMIC_DOMAIN (PHOBIUS); TRANSMEMBRANE (PHOBIUS); IPR011528 (PROSITE_PROFILES)	842810|AT1G65020|hypothetical protein
contig00221	plasma membrane isoform 1	1054	20	3.34958e-51	87.7%	2	C:GO:0005783; C:GO:0005886	C:endoplasmic reticulum; C:plasma membrane	TMhelix (TMHMM)	842810|AT1G65020|hypothetical protein
contig00222	cytochrome family subfamily polypeptide	1882	20	0	77.05%	6	F:GO:0020037; F:GO:0033773; F:GO:0005506; F:GO:0009055; P:GO:0055114; P:GO:0006118	F:heme binding; F:isoflavone 2'-hydroxylase activity; F:iron ion binding; F:electron carrier activity; P:oxidation-reduction process; P:electron transport	no IPS match	829889|CYP81D3|CYP81D3; electron carrier/ heme binding / iron ion binding / monooxygenase/ oxygen binding	EC:1.14.13.89	(1.1) Acting on the CH-OH group of donors	map00943	Isoflavonoid biosynthesis
contig00223	peptidyl-prolyl cis-trans isomerase cwc27 homolog	670	20	9.18595e-116	85.6%	10	P:GO:0034976; P:GO:0000413; P:GO:0006623; P:GO:0006457; C:GO:0009506; P:GO:0009408; F:GO:0003755; P:GO:0009644; P:GO:0042542; C:GO:0005634	P:response to endoplasmic reticulum stress; P:protein peptidyl-prolyl isomerization; P:protein targeting to vacuole; P:protein folding; C:plasmodesma; P:response to heat; F:peptidyl-prolyl cis-trans isomerase activity; P:response to high light intensity; P:response to hydrogen peroxide; C:nucleus	IPR002130 (PRINTS); IPR002130 (PFAM); G3DSA:2.40.100.10 (GENE3D); PTHR11071 (PANTHER); PTHR11071:SF33 (PANTHER); IPR020892 (PROSITE_PATTERNS); IPR002130 (PROSITE_PROFILES); IPR002130 (SUPERFAMILY)	829443|AT4G33060|peptidyl-prolyl cis-trans isomerase cyclophilin-type family protein	EC:5.2.1.8	(5.2) Cis-trans-isomerases
contig00224		168	0			0			no IPS match
contig00225	e3 ubiquitin-protein ligase ring1-like	1299	20	8.79448e-96	66.1%	2	F:GO:0046872; C:GO:0005739	F:metal ion binding; C:mitochondrion	no IPS match	818556|RHC2A|RHC2A; protein binding / zinc ion binding
contig00226	protein	1779	16	3.74084e-47	53.63%	3	F:GO:0003674; P:GO:0008150; C:GO:0005634	F:molecular_function; P:biological_process; C:nucleus	NON_CYTOPLASMIC_DOMAIN (PHOBIUS); CYTOPLASMIC_DOMAIN (PHOBIUS); TRANSMEMBRANE (PHOBIUS)	830053|AT4G38980|hypothetical protein
contig00227		220	0			0			no IPS match
contig00228	u6 snrna-associated sm-like protein lsm1	960	20	1.49172e-64	81.65%	7	F:GO:0003676; C:GO:0005732; F:GO:0005515; P:GO:0016070; C:GO:0000932; C:GO:0005634; P:GO:0010228	F:nucleic acid binding; C:small nucleolar ribonucleoprotein complex; F:protein binding; P:RNA metabolic process; C:cytoplasmic mRNA processing body; C:nucleus; P:vegetative to reproductive phase transition of meristem	no IPS match	820624|AT3G14080|small nuclear ribonucleoprotein, putative / snRNP, putative / Sm protein, putative
contig00229	PREDICTED: uncharacterized protein LOC100242238	596	6	2.52772e-17	61.5%	0			no IPS match
contig00230	protein rer1a-like isoform 2	1288	20	5.88797e-97	83.95%	7	P:GO:0006944; P:GO:0006891; C:GO:0005794; P:GO:0006890; C:GO:0016021; C:GO:0005783; C:GO:0005739	P:membrane fusion; P:intra-Golgi vesicle-mediated transport; C:Golgi apparatus; P:retrograde vesicle-mediated transport, Golgi to ER; C:integral to membrane; C:endoplasmic reticulum; C:mitochondrion	no IPS match	830077|ATRER1A|ATRER1A					9.B.82 (protein rer1a-like isoform 2)
contig00231	er membrane protein complex subunit 8 9 homolog	1190	20	2.12263e-114	83.15%	2	P:GO:0009793; C:GO:0005783	P:embryo development ending in seed dormancy; C:endoplasmic reticulum	no IPS match	835692|emb2731|emb2731 (embryo defective 2731)
contig00232	ribosomal l18p l5e family protein	769	17	1.05887e-70	81.71%	1	C:GO:0005739	C:mitochondrion	no IPS match	818932|AT2G43310|hypothetical protein
contig00233		157	0			0			no IPS match
contig00234		107	0			0
contig00235	mads-box dna-binding domain transcription factor	1017	20	1.58984e-135	75.55%	16	P:GO:0010048; P:GO:0008360; P:GO:0006355; P:GO:0080155; F:GO:0032440; P:GO:0043481; F:GO:0046983; F:GO:0003677; F:GO:0003700; P:GO:0055114; P:GO:2000029; C:GO:0005634; P:GO:0048481; P:GO:0048316; C:GO:0005667; P:GO:0045449	P:vernalization response; P:regulation of cell shape; P:regulation of transcription, DNA-dependent; P:regulation of double fertilization forming a zygote and endosperm; F:2-alkenal reductase [NAD(P)] activity; P:anthocyanin accumulation in tissues in response to UV light; F:protein dimerization activity; F:DNA binding; F:sequence-specific DNA binding transcription factor activity; P:oxidation-red…	no IPS match	832390|TT16|TT16 (TRANSPARENT TESTA16); transcription factor	EC:1.3.1.74	(1.3) Acting on the CH-CH group of donors				bZIP; MIKC; M-type
contig00236		118	0			0
contig00237		945	0			0			TRANSMEMBRANE (PHOBIUS); CYTOPLASMIC_DOMAIN (PHOBIUS); NON_CYTOPLASMIC_DOMAIN (PHOBIUS); TMhelix (TMHMM)
contig00238	l-type lectin-domain containing receptor kinase -like	2067	20	0	77.5%	6	F:GO:0004715; F:GO:0030246; P:GO:0006468; F:GO:0005524; F:GO:0004674; P:GO:0009069	F:non-membrane spanning protein tyrosine kinase activity; F:carbohydrate binding; P:protein phosphorylation; F:ATP binding; F:protein serine/threonine kinase activity; P:serine family amino acid metabolic process	CYTOPLASMIC_DOMAIN (PHOBIUS); TRANSMEMBRANE (PHOBIUS); NON_CYTOPLASMIC_DOMAIN (PHOBIUS)		EC:2.7.11; EC:2.7.10.2	(2.7) Transferring phosphorous-containing groups; (2.7) Transferring phosphorous-containing groups	map04660	T cell receptor signaling pathway
contig00239	14 kda proline-rich protein	772	20	1.12756e-31	70.9%	0			IPR016140 (SMART); IPR016140 (PFAM); G3DSA:1.10.110.10 (GENE3D); PTHR31731 (PANTHER); SIGNAL_PEPTIDE_N_REGION (PHOBIUS); NON_CYTOPLASMIC_DOMAIN (PHOBIUS); SIGNAL_PEPTIDE_C_REGION (PHOBIUS); SIGNAL_PEPTIDE_H_REGION (PHOBIUS); SIGNAL_PEPTIDE (PHOBIUS); IPR016140 (SUPERFAMILY); TMhelix (TMHMM)	842548|AT1G62510|protease inhibitor/seed storage/lipid transfer protein (LTP) family protein
contig00240		1523	0			0			CYTOPLASMIC_DOMAIN (PHOBIUS); NON_CYTOPLASMIC_DOMAIN (PHOBIUS); TRANSMEMBRANE (PHOBIUS); CYTOPLASMIC_DOMAIN (PHOBIUS); TRANSMEMBRANE (PHOBIUS); TMhelix (TMHMM); TMhelix (TMHMM); TMhelix (TMHMM)
contig00241	gdp-mannose-dependent alpha-mannosyltransferase-like	825	20	8.21813e-117	87.25%	11	F:GO:0046510; P:GO:0019288; P:GO:0015995; C:GO:0009941; P:GO:0046506; P:GO:0016117; P:GO:0019375; P:GO:0006636; P:GO:0019761; P:GO:0016036; C:GO:0005886	F:UDP-sulfoquinovose:DAG sulfoquinovosyltransferase activity; P:isopentenyl diphosphate biosynthetic process, methylerythritol 4-phosphate pathway; P:chlorophyll biosynthetic process; C:chloroplast envelope; P:sulfolipid biosynthetic process; P:carotenoid biosynthetic process; P:galactolipid biosynthetic process; P:unsaturated fatty acid biosynthetic process; P:glucosinolate biosynthetic process;…	SIGNAL_PEPTIDE_N_REGION (PHOBIUS); NON_CYTOPLASMIC_DOMAIN (PHOBIUS); SIGNAL_PEPTIDE_C_REGION (PHOBIUS); SIGNAL_PEPTIDE (PHOBIUS); SIGNAL_PEPTIDE_H_REGION (PHOBIUS)	831888|SQD2|SQD2 (sulfoquinovosyldiacylglycerol 2); UDP-glycosyltransferase/ UDP-sulfoquinovose:DAG sulfoquinovosyltransferase/ transferase, transferring glycosyl groups
contig00242		1001	0			0			NON_CYTOPLASMIC_DOMAIN (PHOBIUS); TRANSMEMBRANE (PHOBIUS); CYTOPLASMIC_DOMAIN (PHOBIUS); TMhelix (TMHMM); TMhelix (TMHMM)
contig00243	yggt family protein	1011	20	3.69536e-81	86.85%	6	P:GO:0090143; P:GO:0009220; C:GO:0009941; C:GO:0042651; P:GO:0010020; P:GO:0009793	P:nucleoid organization; P:pyrimidine ribonucleotide biosynthetic process; C:chloroplast envelope; C:thylakoid membrane; P:chloroplast fission; P:embryo development ending in seed dormancy	no IPS match	828912|AT4G27990|YGGT family protein
contig00244	rna polymerase beta partial	1575	20	0	91.7%	7	F:GO:0003899; P:GO:0006351; F:GO:0003677; C:GO:0009507; C:GO:0005730; P:GO:0006144; P:GO:0006206	F:DNA-directed RNA polymerase activity; P:transcription, DNA-dependent; F:DNA binding; C:chloroplast; C:nucleolus; P:purine nucleobase metabolic process; P:pyrimidine nucleobase metabolic process	IPR007083 (PFAM); IPR007081 (PFAM); PTHR19376:SF1 (PANTHER); PTHR19376 (PANTHER); SSF64484 (SUPERFAMILY)	844785|rpoC2|RNA polymerase beta'' chain	EC:2.7.7.6	(2.7) Transferring phosphorous-containing groups	map00240; map00230	Pyrimidine metabolism; Purine metabolism
contig00245		441	0			0			no IPS match
contig00246	probable glycerophosphoryl diester phosphodiesterase 2-like	590	20	1.90822e-57	77.2%	17	P:GO:0009653; P:GO:0006071; F:GO:0016301; C:GO:0048046; P:GO:0030643; C:GO:0046658; P:GO:0019252; F:GO:0008889; P:GO:0000023; C:GO:0009507; P:GO:0009913; P:GO:0016556; P:GO:0016043; P:GO:0044767; P:GO:0006952; P:GO:0009395; P:GO:0046486	P:anatomical structure morphogenesis; P:glycerol metabolic process; F:kinase activity; C:apoplast; P:cellular phosphate ion homeostasis; C:anchored to plasma membrane; P:starch biosynthetic process; F:glycerophosphodiester phosphodiesterase activity; P:maltose metabolic process; C:chloroplast; P:epidermal cell differentiation; P:mRNA modification; P:cellular component organization; P:single-organ…	IPR017946 (G3DSA:3.20.20.GENE3D); IPR004129 (PFAM); CYTOPLASMIC_DOMAIN (PHOBIUS); NON_CYTOPLASMIC_DOMAIN (PHOBIUS); TRANSMEMBRANE (PHOBIUS); IPR017946 (SUPERFAMILY); TMhelix (TMHMM)	843015|SVL2|SVL2 (SHV3-LIKE 2); glycerophosphodiester phosphodiesterase/ kinase	EC:3.1.4.46	(3.1) Acting on ester bonds	map00564	Glycerophospholipid metabolism
contig00247	omega-6 endoplasmic reticulum	1490	20	0	93.65%	5	F:GO:0045485; F:GO:0016720; P:GO:0055114; P:GO:0006629; F:GO:0016717	F:omega-6 fatty acid desaturase activity; F:delta12-fatty acid dehydrogenase activity; P:oxidation-reduction process; P:lipid metabolic process; F:oxidoreductase activity, acting on paired donors, with oxidation of a pair of donors resulting in the reduction of molecular oxygen to two molecules of water	no IPS match	820387|FAD2|FAD2 (FATTY ACID DESATURASE 2); delta12-fatty acid dehydrogenase/ omega-6 fatty acid desaturase	EC:1.14.99.33; EC:1.14.19	(1.1) Acting on the CH-OH group of donors; (1.1) Acting on the CH-OH group of donors	map00591	Linoleic acid metabolism
contig00248	heat shock protein binding	735	19	8.37115e-23	54.74%	1	P:GO:0006950	P:response to stress	no IPS match
contig00249		1240	0			0			TRANSMEMBRANE (PHOBIUS); NON_CYTOPLASMIC_DOMAIN (PHOBIUS); CYTOPLASMIC_DOMAIN (PHOBIUS); TMhelix (TMHMM)
contig00250	heat shock factor protein	1164	20	1.265e-135	70.85%	6	F:GO:0003700; F:GO:0043565; C:GO:0005634; P:GO:0006355; C:GO:0005667; P:GO:0045449	F:sequence-specific DNA binding transcription factor activity; F:sequence-specific DNA binding; C:nucleus; P:regulation of transcription, DNA-dependent; C:transcription factor complex; P:regulation of transcription, DNA-dependent	no IPS match	817155|ATHSFA2|ATHSFA2; DNA binding / transcription factor						HSF
contig00251	heat shock factor protein	301	1	2.0753e-18	59.0%	6	P:GO:0006355; P:GO:0006950; F:GO:0043565; C:GO:0005634; F:GO:0003700; F:GO:0003677	P:regulation of transcription, DNA-dependent; P:response to stress; F:sequence-specific DNA binding; C:nucleus; F:sequence-specific DNA binding transcription factor activity; F:DNA binding	no IPS match
contig00252		290	0			0
contig00253	zinc finger	1212	20	4.05455e-159	71.05%	5	F:GO:0016788; P:GO:0009620; P:GO:0042742; P:GO:1901700; P:GO:0009723	F:hydrolase activity, acting on ester bonds; P:response to fungus; P:defense response to bacterium; P:response to oxygen-containing compound; P:response to ethylene stimulus	TRANSMEMBRANE (PHOBIUS); CYTOPLASMIC_DOMAIN (PHOBIUS); TRANSMEMBRANE (PHOBIUS); NON_CYTOPLASMIC_DOMAIN (PHOBIUS); CYTOPLASMIC_DOMAIN (PHOBIUS); TMhelix (TMHMM)	834101|GLIP1|GLIP1 (GDSL LIPASE1); carboxylesterase/ lipase
contig00254	at1g65720 f1e22_13	983	20	8.68179e-57	56.2%	5	F:GO:0003674; P:GO:0016192; C:GO:0009507; P:GO:0006623; P:GO:0008150	F:molecular_function; P:vesicle-mediated transport; C:chloroplast; P:protein targeting to vacuole; P:biological_process	CYTOPLASMIC_DOMAIN (PHOBIUS); TRANSMEMBRANE (PHOBIUS); NON_CYTOPLASMIC_DOMAIN (PHOBIUS); CYTOPLASMIC_DOMAIN (PHOBIUS); TRANSMEMBRANE (PHOBIUS); TRANSMEMBRANE (PHOBIUS); NON_CYTOPLASMIC_DOMAIN (PHOBIUS); TMhelix (TMHMM); TMhelix (TMHMM)	842883|AT1G65720|hypothetical protein
contig00255	rna-binding family	745	3	2.51765e-20	47.67%	2	F:GO:0003676; F:GO:0000166	F:nucleic acid binding; F:nucleotide binding	no IPS match
contig00256	uncharacterized loc101216565	1183	20	8.66681e-65	70.1%	0			CYTOPLASMIC_DOMAIN (PHOBIUS); NON_CYTOPLASMIC_DOMAIN (PHOBIUS); TRANSMEMBRANE (PHOBIUS)	829545|AT4G33985|hypothetical protein
contig00257	baculoviral iap repeat-containing protein	1000	20	4.32676e-55	56.5%	1	F:GO:0046872	F:metal ion binding	no IPS match	840168|AT1G32740|protein binding / zinc ion binding
contig00258	obp3-responsive gene 4 isoform 1	940	20	1.80127e-107	92.35%	2	P:GO:0009751; C:GO:0009507	P:response to salicylic acid stimulus; C:chloroplast	no IPS match	815155|ORG4|ORG4 (OBP3-RESPONSIVE GENE 4)
contig00259		114	0			0
contig00260		315	0			0			no IPS match
contig00261	probable u3 small nucleolar rna-associated protein 11-like	564	20	1.66325e-43	82.6%	4	C:GO:0032040; P:GO:0006364; P:GO:0009561; C:GO:0005634	C:small-subunit processome; P:rRNA processing; P:megagametogenesis; C:nucleus	no IPS match	825207|EDA14|EDA14 (EMBRYO SAC DEVELOPMENT ARREST 14)
contig00262	protein	1269	20	5.02655e-148	85.6%	4	P:GO:0015996; C:GO:0005634; F:GO:0008270; C:GO:0005829	P:chlorophyll catabolic process; C:nucleus; F:zinc ion binding; C:cytosol	CYTOPLASMIC_DOMAIN (PHOBIUS); NON_CYTOPLASMIC_DOMAIN (PHOBIUS); TRANSMEMBRANE (PHOBIUS); TMhelix (TMHMM)	831747|AT5G01520|zinc finger (C3HC4-type RING finger) family protein
contig00263	peptidyl-prolyl cis-trans isomerase cyp19-4	388	20	3.82643e-20	96.2%	11	C:GO:0005829; P:GO:0048364; P:GO:0000413; C:GO:0005771; P:GO:0006623; P:GO:0006457; C:GO:0005795; F:GO:0003755; C:GO:0009507; C:GO:0016020; C:GO:0005783	C:cytosol; P:root development; P:protein peptidyl-prolyl isomerization; C:multivesicular body; P:protein targeting to vacuole; P:protein folding; C:Golgi stack; F:peptidyl-prolyl cis-trans isomerase activity; C:chloroplast; C:membrane; C:endoplasmic reticulum	no IPS match		EC:5.2.1.8	(5.2) Cis-trans-isomerases
contig00264	ribosomal protein s13	1188	20	9.82979e-67	91.7%	6	C:GO:0005763; F:GO:0003735; P:GO:0042254; C:GO:0005829; P:GO:0006412; F:GO:0019843	C:mitochondrial small ribosomal subunit; F:structural constituent of ribosome; P:ribosome biogenesis; C:cytosol; P:translation; F:rRNA binding	no IPS match	844111|AT1G77750|30S ribosomal protein S13, chloroplast, putative
contig00265	uncharacterized hydrolase -like	1034	20	3.85699e-177	83.5%	2	P:GO:0008152; F:GO:0016787	P:metabolic process; F:hydrolase activity	IPR000073 (PRINTS); IPR000639 (PRINTS); PF12697 (PFAM); G3DSA:3.40.50.1820 (GENE3D); PTHR10992 (PANTHER); PTHR10992:SF161 (PANTHER); SSF53474 (SUPERFAMILY)	837943|AT1G13820|hydrolase, alpha/beta fold family protein
contig00266	dna-binding protein s1fa2-like	682	5	3.09054e-09	49.8%	3	P:GO:0006355; C:GO:0005634; F:GO:0003677	P:regulation of transcription, DNA-dependent; C:nucleus; F:DNA binding	SignalP-noTM (SIGNALP_EUK)							S1Fa-like
contig00267		385	0			0			TRANSMEMBRANE (PHOBIUS); CYTOPLASMIC_DOMAIN (PHOBIUS); NON_CYTOPLASMIC_DOMAIN (PHOBIUS); TMhelix (TMHMM)
contig00268	nac domain ipr003441	1720	20	0	75.5%	2	F:GO:0003677; P:GO:0006355	F:DNA binding; P:regulation of transcription, DNA-dependent	IPR003441 (PFAM); PTHR31719 (PANTHER); PTHR31719:SF0 (PANTHER); IPR003441 (PROSITE_PROFILES); IPR003441 (SUPERFAMILY)	820790|ATNAC2|ATNAC2 (ARABIDOPSIS NAC DOMAIN CONTAINING PROTEIN 2); transcription factor						NAC
contig00269	bifunctional fucokinase fucose pyrophosphorylase-like	950	20	8.71396e-65	74.45%	11	P:GO:0030244; P:GO:0042352; F:GO:0050201; F:GO:0005524; P:GO:0048193; F:GO:0004335; F:GO:0047341; C:GO:0005737; P:GO:0006000; P:GO:0006013; P:GO:0006012	P:cellulose biosynthetic process; P:GDP-L-fucose salvage; F:fucokinase activity; F:ATP binding; P:Golgi vesicle transport; F:galactokinase activity; F:fucose-1-phosphate guanylyltransferase activity; C:cytoplasm; P:fructose metabolic process; P:mannose metabolic process; P:galactose metabolic process	IPR013750 (PFAM); G3DSA:3.30.70.890 (GENE3D); PTHR32463:SF0 (PANTHER); PTHR32463 (PANTHER); CYTOPLASMIC_DOMAIN (PHOBIUS); TRANSMEMBRANE (PHOBIUS); NON_CYTOPLASMIC_DOMAIN (PHOBIUS); SSF55060 (SUPERFAMILY)	839420|AT1G01220|GHMP kinase-related	EC:2.7.7.30; EC:2.7.1.6; EC:2.7.1.52	(2.7) Transferring phosphorous-containing groups; (2.7) Transferring phosphorous-containing groups; (2.7) Transferring phosphorous-containing groups	map00520; map00052; map00051	Amino sugar and nucleotide sugar metabolism; Galactose metabolism; Fructose and mannose metabolism
contig00270	glycylpeptide n-tetradecanoyltransferase 1-like isoform 1	1865	20	0	92.25%	19	P:GO:0006499; P:GO:0051788; P:GO:0009853; F:GO:0000234; C:GO:0005840; F:GO:0004379; P:GO:0080129; C:GO:0005829; P:GO:0006511; P:GO:0042425; P:GO:0010183; P:GO:0009555; P:GO:0032259; P:GO:0019722; P:GO:0048528; P:GO:0006656; P:GO:0010064; P:GO:0009860; P:GO:0042967	P:N-terminal protein myristoylation; P:response to misfolded protein; P:photorespiration; F:phosphoethanolamine N-methyltransferase activity; C:ribosome; F:glycylpeptide N-tetradecanoyltransferase activity; P:proteasome core complex assembly; C:cytosol; P:ubiquitin-dependent protein catabolic process; P:choline biosynthetic process; P:pollen tube guidance; P:pollen development; P:methylation; P:c…	no IPS match	835805|NMT1|NMT1 (MYRISTOYL-COA:PROTEIN N-MYRISTOYLTRANSFERASE); glycylpeptide N-tetradecanoyltransferase/ myristoyltransferase	EC:2.3.1.97; EC:2.1.1.103	(2.3) Acyltransferases; (2.1) Transferring one-carbon groups	map00564	Glycerophospholipid metabolism
contig00271	casein kinase i isoform delta-like	1930	20	0	86.85%	6	C:GO:0005737; P:GO:0006468; F:GO:0005524; C:GO:0005634; F:GO:0004674; P:GO:0009069	C:cytoplasm; P:protein phosphorylation; F:ATP binding; C:nucleus; F:protein serine/threonine kinase activity; P:serine family amino acid metabolic process	no IPS match	829009|ckl3|ckl3 (Casein Kinase I-like 3); ATP binding / kinase/ protein kinase/ protein serine/threonine kinase	EC:2.7.11	(2.7) Transferring phosphorous-containing groups
contig00272	xh xs domain-containing protein	711	20	1.09844e-130	82.0%	4	P:GO:0006342; P:GO:0046686; C:GO:0005737; P:GO:0006306	P:chromatin silencing; P:response to cadmium ion; C:cytoplasm; P:DNA methylation	TRANSMEMBRANE (PHOBIUS); NON_CYTOPLASMIC_DOMAIN (PHOBIUS); CYTOPLASMIC_DOMAIN (PHOBIUS); TMhelix (TMHMM)	824027|AT3G48670|XH/XS domain-containing protein / XS zinc finger domain-containing protein
contig00273	short chain	231	20	6.33422e-18	80.2%	5	F:GO:0004316; P:GO:0055114; C:GO:0005835; P:GO:0006633; P:GO:0042967	F:3-oxoacyl-[acyl-carrier-protein] reductase (NADPH) activity; P:oxidation-reduction process; C:fatty acid synthase complex; P:fatty acid biosynthetic process; P:acyl-carrier-protein biosynthetic process	no IPS match		EC:1.1.1.100	(1.1) Acting on the CH-OH group of donors	map00061; map00780; map01040	Fatty acid biosynthesis; Biotin metabolism; Biosynthesis of unsaturated fatty acids
contig00275	phenylcoumaran benzylic ether reductase	1263	20	1.91863e-166	85.55%	7	P:GO:0046686; F:GO:0047526; C:GO:0005737; P:GO:0055114; C:GO:0005886; P:GO:0006979; P:GO:0009813	P:response to cadmium ion; F:2'-hydroxyisoflavone reductase activity; C:cytoplasm; P:oxidation-reduction process; C:plasma membrane; P:response to oxidative stress; P:flavonoid biosynthetic process	no IPS match	843865|AT1G75280|isoflavone reductase, putative	EC:1.3.1.45	(1.3) Acting on the CH-CH group of donors	map00943	Isoflavonoid biosynthesis
contig00276	thioredoxin superfamily protein isoform 1	774	20	5.6186e-89	91.85%	1	C:GO:0005739	C:mitochondrion	no IPS match	835829|AT5G57230|hypothetical protein
contig00277	wpp domain-associated	1099	20	1.8522e-69	75.25%	1	C:GO:0005739	C:mitochondrion	no IPS match	818038|AT2G34730|myosin heavy chain-related
contig00278	Mitochondrial protein, putative	1323	20	1.16361e-47	69.0%	0			no IPS match
contig00279	60s ribosomal protein	769	20	4.46315e-89	93.4%	7	F:GO:0003735; C:GO:0005886; C:GO:0005618; C:GO:0022625; C:GO:0009507; P:GO:0006412; P:GO:0042254	F:structural constituent of ribosome; C:plasma membrane; C:cell wall; C:cytosolic large ribosomal subunit; C:chloroplast; P:translation; P:ribosome biogenesis	PF01778 (PFAM); IPR002672 (PANTHER); PTHR10544:SF0 (PANTHER)	829062|AT4G29410|60S ribosomal protein L28 (RPL28C)
contig00280	cytochrome p450 71a4-like	1855	20	0	75.3%	8	F:GO:0020037; F:GO:0005506; F:GO:0009055; F:GO:0047085; P:GO:0055114; F:GO:0050592; P:GO:0006118; P:GO:0006570	F:heme binding; F:iron ion binding; F:electron carrier activity; F:hydroxyphenylacetonitrile 2-monooxygenase activity; P:oxidation-reduction process; F:4-hydroxyphenylacetaldehyde oxime monooxygenase activity; P:electron transport; P:tyrosine metabolic process	no IPS match	823986|CYP71A25|CYP71A25; electron carrier/ heme binding / iron ion binding / monooxygenase/ oxygen binding	EC:1.14.13.68	(1.1) Acting on the CH-OH group of donors	map00460	Cyanoamino acid metabolism
contig00281	4-hydroxy-3-methylbut-2-enyl diphosphate reductase	1877	20	0	91.2%	9	P:GO:0055114; F:GO:0046872; P:GO:0019288; P:GO:0050992; F:GO:0051538; P:GO:0016114; C:GO:0009570; F:GO:0046429; F:GO:0051745	P:oxidation-reduction process; F:metal ion binding; P:isopentenyl diphosphate biosynthetic process, methylerythritol 4-phosphate pathway; P:dimethylallyl diphosphate biosynthetic process; F:3 iron, 4 sulfur cluster binding; P:terpenoid biosynthetic process; C:chloroplast stroma; F:4-hydroxy-3-methylbut-2-en-1-yl diphosphate synthase activity; F:4-hydroxy-3-methylbut-2-en-1-yl diphosphate reductas…	no IPS match	829585|HDR|HDR (4-HYDROXY-3-METHYLBUT-2-ENYL DIPHOSPHATE REDUCTASE); 4-hydroxy-3-methylbut-2-en-1-yl diphosphate reductase/ 4-hydroxy-3-methylbut-2-en-1-yl diphosphate synthase	EC:1.17.1.2; EC:1.17.7.1	(1.1) Acting on the CH-OH group of donors; (1.1) Acting on the CH-OH group of donors	map00900	Terpenoid backbone biosynthesis
contig00282	caffeic acid o-methyltransferase	1435	20	0	94.55%	12	C:GO:0005737; F:GO:0047763; C:GO:0005886; F:GO:0046983; P:GO:0009809; P:GO:0032259; F:GO:0033799; C:GO:0005634; P:GO:0051555; F:GO:0030755; P:GO:0009805; P:GO:0009811	C:cytoplasm; F:caffeate O-methyltransferase activity; C:plasma membrane; F:protein dimerization activity; P:lignin biosynthetic process; P:methylation; F:myricetin 3'-O-methyltransferase activity; C:nucleus; P:flavonol biosynthetic process; F:quercetin 3-O-methyltransferase activity; P:coumarin biosynthetic process; P:stilbene biosynthetic process	no IPS match	835504|ATOMT1|ATOMT1 (O-METHYLTRANSFERASE 1); caffeate O-methyltransferase/ myricetin 3'-O-methyltransferase/ quercetin 3-O-methyltransferase	EC:2.1.1.68; EC:2.1.1.76; EC:2.1.1.149	(2.1) Transferring one-carbon groups; (2.1) Transferring one-carbon groups; (2.1) Transferring one-carbon groups	map00944; map00940	Flavone and flavonol biosynthesis; Phenylpropanoid biosynthesis
contig00283		613	0			0			no IPS match
contig00284	anthocyanidin -o-glucosyltransferase-like	411	20	2.36469e-70	82.65%	2	F:GO:0050505; P:GO:0008152	F:hydroquinone glucosyltransferase activity; P:metabolic process	NON_CYTOPLASMIC_DOMAIN (PHOBIUS); TRANSMEMBRANE (PHOBIUS); CYTOPLASMIC_DOMAIN (PHOBIUS); TMhelix (TMHMM)	820900|UGT88A1|UDP-glucoronosyl/UDP-glucosyl transferase family protein	EC:2.4.1.218	(2.4) Glycosyltransferases
contig00285	eukaryotic translation initiation factor 3 subunit b-like	1317	20	0	87.9%	11	F:GO:0003743; P:GO:0001731; C:GO:0005829; C:GO:0016282; C:GO:0005852; C:GO:0033290; F:GO:0000166; P:GO:0006446; C:GO:0005634; F:GO:0031369; C:GO:0005840	F:translation initiation factor activity; P:formation of translation preinitiation complex; C:cytosol; C:eukaryotic 43S preinitiation complex; C:eukaryotic translation initiation factor 3 complex; C:eukaryotic 48S preinitiation complex; F:nucleotide binding; P:regulation of translational initiation; C:nucleus; F:translation initiation factor binding; C:ribosome	SIGNAL_PEPTIDE_C_REGION (PHOBIUS); SIGNAL_PEPTIDE_H_REGION (PHOBIUS); NON_CYTOPLASMIC_DOMAIN (PHOBIUS); SIGNAL_PEPTIDE (PHOBIUS); SIGNAL_PEPTIDE_N_REGION (PHOBIUS)	832826|TIF3B1|TIF3B1 (TRANSLATION INITIATION FACTOR 3B1); nucleic acid binding / translation initiation factor
contig00286	gata transcription factor	1385	20	7.00549e-106	53.7%	7	P:GO:0006355; F:GO:0043565; P:GO:0045893; F:GO:0008270; C:GO:0005634; F:GO:0003700; F:GO:0003677	P:regulation of transcription, DNA-dependent; F:sequence-specific DNA binding; P:positive regulation of transcription, DNA-dependent; F:zinc ion binding; C:nucleus; F:sequence-specific DNA binding transcription factor activity; F:DNA binding	no IPS match	836764|AT5G66320|zinc finger (GATA type) family protein						GATA
contig00287	mlp-like protein 423-like	784	20	1.13326e-80	80.4%	5	P:GO:0006952; P:GO:0009607; C:GO:0009507; C:GO:0016020; P:GO:0016556	P:defense response; P:response to biotic stimulus; C:chloroplast; C:membrane; P:mRNA modification	SignalP-TM (SIGNALP_GRAM_POSITIVE)	839014|MLP423|MLP423 (MLP-LIKE PROTEIN 423)
contig00288	conserved hypothetical protein	791	3	5.57179e-17	62.67%	0			no IPS match
contig00289	protein	574	20	3.78595e-88	81.4%	4	F:GO:0047213; F:GO:0050502; F:GO:0050403; P:GO:0009813	F:anthocyanidin 3-O-glucosyltransferase activity; F:cis-zeatin O-beta-D-glucosyltransferase activity; F:trans-zeatin O-beta-D-glucosyltransferase activity; P:flavonoid biosynthetic process	no IPS match	838844|AtUGT85A5|AtUGT85A5 (UDP-glucosyl transferase 85A5); glucuronosyltransferase/ transferase, transferring glycosyl groups	EC:2.4.1.115; EC:2.4.1.203; EC:2.4.1.215	(2.4) Glycosyltransferases; (2.4) Glycosyltransferases; (2.4) Glycosyltransferases	map00908; map00942	Zeatin biosynthesis; Anthocyanin biosynthesis
contig00290	ribosomal protein s19	1067	20	1.60836e-60	83.35%	7	F:GO:0003735; C:GO:0015935; C:GO:0009507; P:GO:0006412; F:GO:0019843; C:GO:0005739; P:GO:0042254	F:structural constituent of ribosome; C:small ribosomal subunit; C:chloroplast; P:translation; F:rRNA binding; C:mitochondrion; P:ribosome biogenesis	no IPS match	834779|RPS19|RPS19 (RIBOSOMAL PROTEIN S19); RNA binding
contig00291		471	0			0
contig00292	probable folate-biopterin transporter 7-like	1191	20	0	77.3%	8	P:GO:0009414; P:GO:0007623; P:GO:0009409; P:GO:0006810; P:GO:0009737; C:GO:0009507; C:GO:0016020; F:GO:0005215	P:response to water deprivation; P:circadian rhythm; P:response to cold; P:transport; P:response to abscisic acid stimulus; C:chloroplast; C:membrane; F:transporter activity	CYTOPLASMIC_DOMAIN (PHOBIUS); TRANSMEMBRANE (PHOBIUS); NON_CYTOPLASMIC_DOMAIN (PHOBIUS); TMhelix (TMHMM)	842797|AT1G64890|integral membrane transporter family protein					2.A.71 (probable folate-biopterin transporter 7-like)
contig00293	e3 ubiquitin-protein ligase rha1b-like	600	20	4.72478e-111	84.2%	6	P:GO:0070838; P:GO:0010200; P:GO:0030003; C:GO:0005634; P:GO:0009741; F:GO:0008270	P:divalent metal ion transport; P:response to chitin; P:cellular cation homeostasis; C:nucleus; P:response to brassinosteroid stimulus; F:zinc ion binding	no IPS match	825319|BRH1|BRH1 (BRASSINOSTEROID-RESPONSIVE RING-H2); protein binding / zinc ion binding
contig00294	nadh-cytochrome b5 reductase	810	20	7.99216e-132	92.95%	9	F:GO:0004128; C:GO:0009505; P:GO:0042732; C:GO:0005886; P:GO:0006499; C:GO:0005783; P:GO:0022900; P:GO:0006040; P:GO:0006118	F:cytochrome-b5 reductase activity, acting on NAD(P)H; C:plant-type cell wall; P:D-xylose metabolic process; C:plasma membrane; P:N-terminal protein myristoylation; C:endoplasmic reticulum; P:electron transport chain; P:amino sugar metabolic process; P:electron transport	no IPS match	831645|ATCBR|ATCBR (ARABIDOPSIS THALIANA NADH:CYTOCHROME B5 REDUCTASE 1); cytochrome-b5 reductase	EC:1.6.2.2	(1.6) Acting on NADH or NADPH	map00520	Amino sugar and nucleotide sugar metabolism
contig00295	chloride conductance regulatory protein icln	944	20	2.14171e-117	75.25%	8	P:GO:0000398; P:GO:0009640; P:GO:0006626; P:GO:0010388; F:GO:0005216; P:GO:0006821; C:GO:0005634; P:GO:0006884	P:mRNA splicing, via spliceosome; P:photomorphogenesis; P:protein targeting to mitochondrion; P:cullin deneddylation; F:ion channel activity; P:chloride transport; C:nucleus; P:cell volume homeostasis	no IPS match	836350|AT5G62290|nucleotide-sensitive chloride conductance regulator (ICln) family protein					1.A.47 (chloride conductance regulatory protein icln)
contig00296		462	0			0			SignalP-noTM (SIGNALP_EUK)
contig00297		156	0			0			CYTOPLASMIC_DOMAIN (PHOBIUS); CYTOPLASMIC_DOMAIN (PHOBIUS); NON_CYTOPLASMIC_DOMAIN (PHOBIUS); TRANSMEMBRANE (PHOBIUS); TRANSMEMBRANE (PHOBIUS); TMhelix (TMHMM); TMhelix (TMHMM)
contig00298		699	0			0			NON_CYTOPLASMIC_DOMAIN (PHOBIUS); CYTOPLASMIC_DOMAIN (PHOBIUS); CYTOPLASMIC_DOMAIN (PHOBIUS); TRANSMEMBRANE (PHOBIUS); TRANSMEMBRANE (PHOBIUS); TMhelix (TMHMM); TMhelix (TMHMM)
contig00302		172	0			0			no IPS match
contig00303	seed storage protein vicilin partial	1435	20	1.15985e-134	61.0%	1	F:GO:0045735	F:nutrient reservoir activity	no IPS match	821835|PAP85|PAP85; nutrient reservoir
contig00304	alanine aminotransferase	1761	20	0	95.35%	18	C:GO:0005773; F:GO:0008453; F:GO:0030170; C:GO:0005777; P:GO:0010264; F:GO:0004021; P:GO:0009853; F:GO:0047958; C:GO:0009570; C:GO:0016020; C:GO:0005829; C:GO:0048046; P:GO:0006522; P:GO:0006531; P:GO:0006544; P:GO:0006563; P:GO:0006566; P:GO:0015976	C:vacuole; F:alanine-glyoxylate transaminase activity; F:pyridoxal phosphate binding; C:peroxisome; P:myo-inositol hexakisphosphate biosynthetic process; F:L-alanine:2-oxoglutarate aminotransferase activity; P:photorespiration; F:glycine:2-oxoglutarate aminotransferase activity; C:chloroplast stroma; C:membrane; C:cytosol; C:apoplast; P:alanine metabolic process; P:aspartate metabolic process; P:…	no IPS match	843395|AOAT2|AOAT2 (ALANINE-2-OXOGLUTARATE AMINOTRANSFERASE 2); L-alanine:2-oxoglutarate aminotransferase/ glycine:2-oxoglutarate aminotransferase	EC:2.6.1.44; EC:2.6.1.2; EC:2.6.1.4	(2.6) Transferring nitrogenous groups; (2.6) Transferring nitrogenous groups; (2.6) Transferring nitrogenous groups	map00710; map00260; map00250; map00630	Carbon fixation in photosynthetic organisms; Glycine, serine and threonine metabolism; Alanine, aspartate and glutamate metabolism; Glyoxylate and dicarboxylate metabolism
contig00305	conserved hypothetical protein	1440	20	1.85269e-141	62.5%	4	F:GO:0016740; F:GO:0003674; P:GO:0008150; C:GO:0005634	F:transferase activity; F:molecular_function; P:biological_process; C:nucleus	no IPS match	824980|AT3G58110|hypothetical protein
contig00306	transmembrane protein 70 mitochondrial-like	1097	20	1.86428e-119	74.05%	2	C:GO:0005739; P:GO:0001510	C:mitochondrion; P:RNA methylation	no IPS match	818151|AT2G35790|hypothetical protein
contig00307		417	0			0			NON_CYTOPLASMIC_DOMAIN (PHOBIUS); CYTOPLASMIC_DOMAIN (PHOBIUS); TRANSMEMBRANE (PHOBIUS); TMhelix (TMHMM)
contig00309	dna repair protein reca-like protein	1492	20	3.49118e-162	63.3%	1	P:GO:0009987	P:cellular process	no IPS match	830278|AT5G03990|hypothetical protein
contig00310	protein chloroplastic-like	999	20	3.73007e-92	68.55%	4	F:GO:0005507; F:GO:0048038; C:GO:0009507; P:GO:0009308	F:copper ion binding; F:quinone binding; C:chloroplast; P:amine metabolic process	NON_CYTOPLASMIC_DOMAIN (PHOBIUS); CYTOPLASMIC_DOMAIN (PHOBIUS); TRANSMEMBRANE (PHOBIUS); TMhelix (TMHMM)	841096|AT1G45230|defective chloroplasts and leaves protein-related / DCL protein-related
contig00311	xylose isomerase-like	1896	20	0	89.8%	10	P:GO:0006098; F:GO:0046872; P:GO:0042732; F:GO:0009045; C:GO:0005774; C:GO:0005783; C:GO:0005794; C:GO:0005886; P:GO:0006000; P:GO:0006013	P:pentose-phosphate shunt; F:metal ion binding; P:D-xylose metabolic process; F:xylose isomerase activity; C:vacuolar membrane; C:endoplasmic reticulum; C:Golgi apparatus; C:plasma membrane; P:fructose metabolic process; P:mannose metabolic process	no IPS match	835871|AT5G57655|xylose isomerase family protein	EC:5.3.1.5	(5.3) Intramolecular oxidoreductases	map00051; map00040	Fructose and mannose metabolism; Pentose and glucuronate interconversions
contig00312	atpase subunit 6	1224	20	2.45049e-136	79.45%	5	F:GO:0015078; C:GO:0005743; C:GO:0016021; P:GO:0015986; C:GO:0045263	F:hydrogen ion transmembrane transporter activity; C:mitochondrial inner membrane; C:integral to membrane; P:ATP synthesis coupled proton transport; C:proton-transporting ATP synthase complex, coupling factor F(o)	IPR000568 (PRINTS); IPR000568 (TIGRFAM); IPR000568 (G3DSA:1.20.120.GENE3D); IPR000568 (PFAM); IPR000568 (PANTHER); PTHR11410:SF0 (PANTHER); IPR023011 (PROSITE_PATTERNS); TRANSMEMBRANE (PHOBIUS); NON_CYTOPLASMIC_DOMAIN (PHOBIUS); TRANSMEMBRANE (PHOBIUS); NON_CYTOPLASMIC_DOMAIN (PHOBIUS); TRANSMEMBRANE (PHOBIUS); TRANSMEMBRANE (PHOBIUS); CYTOPLASMIC_DOMAIN (PHOBIUS); TRANSMEMBRANE (PHOBIUS); CYTOPL…	815413|AT2G07741|ATPase subunit 6, putative					3.A.2 (atpase subunit 6)
contig00313	zinc finger	1377	20	0	69.2%	5	P:GO:0006952; P:GO:0051707; P:GO:0006629; F:GO:0016788; P:GO:0009725	P:defense response; P:response to other organism; P:lipid metabolic process; F:hydrolase activity, acting on ester bonds; P:response to hormone stimulus	no IPS match	820641|GLIP4|GLIP4; carboxylesterase/ lipase
contig00314	d-3-phosphoglycerate chloroplastic-like	789	20	2.83332e-87	84.75%	12	F:GO:0051287; P:GO:0009561; P:GO:0055114; C:GO:0005739; F:GO:0004617; F:GO:0005524; F:GO:0016597; C:GO:0009507; C:GO:0016020; P:GO:0006564; P:GO:0006544; P:GO:0006566	F:NAD binding; P:megagametogenesis; P:oxidation-reduction process; C:mitochondrion; F:phosphoglycerate dehydrogenase activity; F:ATP binding; F:amino acid binding; C:chloroplast; C:membrane; P:L-serine biosynthetic process; P:glycine metabolic process; P:threonine metabolic process	no IPS match	829568|EDA9|EDA9 (embryo sac development arrest 9); ATP binding	EC:1.1.1.95	(1.1) Acting on the CH-OH group of donors	map00680; map00260	Methane metabolism; Glycine, serine and threonine metabolism
contig00315	protein phosphatase 2c 37-like	1876	20	2.18965e-174	69.65%	5	P:GO:0009628; P:GO:0009738; F:GO:0004721; P:GO:0006950; P:GO:0006470	P:response to abiotic stimulus; P:abscisic acid mediated signaling pathway; F:phosphoprotein phosphatase activity; P:response to stress; P:protein dephosphorylation	NON_CYTOPLASMIC_DOMAIN (PHOBIUS); TRANSMEMBRANE (PHOBIUS); TRANSMEMBRANE (PHOBIUS); CYTOPLASMIC_DOMAIN (PHOBIUS); NON_CYTOPLASMIC_DOMAIN (PHOBIUS); TMhelix (TMHMM)	820314|PP2CA|PP2CA (ARABIDOPSIS THALIANA PROTEIN PHOSPHATASE 2CA); protein binding / protein serine/threonine phosphatase	EC:3.1.3.16	(3.1) Acting on ester bonds	map04660	T cell receptor signaling pathway
contig00316	xyloglucan endotransglucosylase hydrolase family protein	814	20	1.80893e-66	79.95%	5	P:GO:0006073; F:GO:0004553; C:GO:0048046; C:GO:0005618; F:GO:0016762	P:cellular glucan metabolic process; F:hydrolase activity, hydrolyzing O-glycosyl compounds; C:apoplast; C:cell wall; F:xyloglucan:xyloglucosyl transferase activity	IPR013320 (G3DSA:2.60.120.GENE3D); IPR010713 (PFAM); IPR000757 (PFAM); PTHR31062 (PANTHER); IPR008985 (SUPERFAMILY)	835860|TCH4|TCH4 (Touch 4); hydrolase, acting on glycosyl bonds / xyloglucan:xyloglucosyl transferase	EC:2.4.1.207	(2.4) Glycosyltransferases
contig00317	xyloglucan endotransglucosylase hydrolase	471	20	1.28029e-26	79.8%	5	F:GO:0004553; P:GO:0006073; C:GO:0048046; C:GO:0005618; F:GO:0016762	F:hydrolase activity, hydrolyzing O-glycosyl compounds; P:cellular glucan metabolic process; C:apoplast; C:cell wall; F:xyloglucan:xyloglucosyl transferase activity	no IPS match		EC:2.4.1.207	(2.4) Glycosyltransferases
contig00318	1-aminocyclopropane-1-carboxylate oxidase	1259	20	3.60672e-180	81.4%	7	F:GO:0046872; P:GO:0009693; P:GO:0009835; F:GO:0031418; F:GO:0009815; F:GO:0016706; P:GO:0055114	F:metal ion binding; P:ethylene biosynthetic process; P:fruit ripening; F:L-ascorbic acid binding; F:1-aminocyclopropane-1-carboxylate oxidase activity; F:oxidoreductase activity, acting on paired donors, with incorporation or reduction of molecular oxygen, 2-oxoglutarate as one donor, and incorporation of one atom each of oxygen into both donors; P:oxidation-reduction process	NON_CYTOPLASMIC_DOMAIN (PHOBIUS); CYTOPLASMIC_DOMAIN (PHOBIUS); TRANSMEMBRANE (PHOBIUS); TMhelix (TMHMM)	839345|EFE|EFE (ETHYLENE-FORMING ENZYME); 1-aminocyclopropane-1-carboxylate oxidase	EC:1.14.11; EC:1.14.17.4	(1.1) Acting on the CH-OH group of donors; (1.1) Acting on the CH-OH group of donors	map00270	Cysteine and methionine metabolism
contig00319	polypyrimidine tract-binding protein	602	20	5.45171e-74	65.35%	5	F:GO:0003676; F:GO:0000166; C:GO:0005739; F:GO:0003674; P:GO:0008150	F:nucleic acid binding; F:nucleotide binding; C:mitochondrion; F:molecular_function; P:biological_process	TRANSMEMBRANE (PHOBIUS); TRANSMEMBRANE (PHOBIUS); CYTOPLASMIC_DOMAIN (PHOBIUS); TRANSMEMBRANE (PHOBIUS); CYTOPLASMIC_DOMAIN (PHOBIUS); NON_CYTOPLASMIC_DOMAIN (PHOBIUS); NON_CYTOPLASMIC_DOMAIN (PHOBIUS); TMhelix (TMHMM); TMhelix (TMHMM); TMhelix (TMHMM)	832478|AT5G24130|hypothetical protein
contig00320	hydroquinone glucosyltransferase-like	839	20	1.37595e-71	78.65%	11	P:GO:0010363; P:GO:0009636; P:GO:0009805; F:GO:0050505; P:GO:0009651; P:GO:0009611; P:GO:0042178; P:GO:0009963; F:GO:0080043; P:GO:0006612; C:GO:0005634	P:regulation of plant-type hypersensitive response; P:response to toxic substance; P:coumarin biosynthetic process; F:hydroquinone glucosyltransferase activity; P:response to salt stress; P:response to wounding; P:xenobiotic catabolic process; P:positive regulation of flavonoid biosynthetic process; F:quercetin 3-O-glucosyltransferase activity; P:protein targeting to membrane; C:nucleus	NON_CYTOPLASMIC_DOMAIN (PHOBIUS); TRANSMEMBRANE (PHOBIUS); CYTOPLASMIC_DOMAIN (PHOBIUS)	827912|GT72B1|GT72B1; UDP-glucosyltransferase/ UDP-glycosyltransferase/ transferase, transferring glycosyl groups	EC:2.4.1.218	(2.4) Glycosyltransferases
contig00321	trna (adenine -n )-methyltransferase catalytic subunit trmt61a-like	967	20	1.43239e-171	80.9%	5	P:GO:0030488; F:GO:0016429; C:GO:0031515; C:GO:0016020; C:GO:0005634	P:tRNA methylation; F:tRNA (adenine-N1-)-methyltransferase activity; C:tRNA (m1A) methyltransferase complex; C:membrane; C:nucleus	no IPS match	831312|AT5G14600|tRNA (adenine-N1-)-methyltransferase	EC:2.1.1	(2.1) Transferring one-carbon groups
contig00322	60s ribosomal protein l35-like	776	20	4.00903e-77	97.55%	6	C:GO:0005730; F:GO:0003735; C:GO:0005886; C:GO:0022625; P:GO:0006412; P:GO:0042254	C:nucleolus; F:structural constituent of ribosome; C:plasma membrane; C:cytosolic large ribosomal subunit; P:translation; P:ribosome biogenesis	IPR001854 (PFAM); IPR001854 (TIGRFAM); IPR001854 (G3DSA:1.10.287.GENE3D); PTHR13872:SF11 (PANTHER); PTHR13872 (PANTHER); IPR001854 (HAMAP); IPR001854 (SUPERFAMILY)	831853|AT5G02610|60S ribosomal protein L35 (RPL35D)
contig00323	unknown	1201	20	2.07435e-140	74.55%	3	F:GO:0003674; P:GO:0008150; C:GO:0005575	F:molecular_function; P:biological_process; C:cellular_component	no IPS match	827652|AT4G19140|hypothetical protein
contig00324	copii coat assembly protein sec16	1496	20	2.30297e-119	62.75%	3	P:GO:0048208; F:GO:0003899; P:GO:0032774	P:COPII vesicle coating; F:DNA-directed RNA polymerase activity; P:RNA biosynthetic process	no IPS match	834798|AT5G47480|hypothetical protein
contig00325	upf0496 protein 4-like	1177	18	4.34841e-86	56.94%	0			no IPS match
contig00326	hexose transporter 1	491	20	8.0712e-82	92.3%	16	P:GO:0009825; P:GO:0055085; P:GO:0015749; P:GO:0055114; C:GO:0016021; P:GO:0009735; C:GO:0009506; P:GO:0009627; F:GO:0032440; P:GO:0031347; C:GO:0005773; F:GO:0015145; F:GO:0005351; P:GO:0009624; C:GO:0005634; C:GO:0005886	P:multidimensional cell growth; P:transmembrane transport; P:monosaccharide transport; P:oxidation-reduction process; C:integral to membrane; P:response to cytokinin stimulus; C:plasmodesma; P:systemic acquired resistance; F:2-alkenal reductase [NAD(P)] activity; P:regulation of defense response; C:vacuole; F:monosaccharide transmembrane transporter activity; F:sugar:hydrogen symporter activity; …	NON_CYTOPLASMIC_DOMAIN (PHOBIUS); CYTOPLASMIC_DOMAIN (PHOBIUS); TRANSMEMBRANE (PHOBIUS); TMhelix (TMHMM)	837667|STP1|STP1 (SUGAR TRANSPORTER 1); carbohydrate transmembrane transporter/ sugar:hydrogen symporter	EC:1.3.1.74	(1.3) Acting on the CH-CH group of donors			2.A.1 (hexose transporter 1)
contig00327	hexose transporter	1038	20	8.69316e-175	86.05%	16	P:GO:0009825; P:GO:0055085; P:GO:0015749; P:GO:0055114; C:GO:0016021; P:GO:0009735; C:GO:0009506; P:GO:0009627; F:GO:0032440; P:GO:0031347; C:GO:0005773; F:GO:0015145; F:GO:0005351; P:GO:0009624; C:GO:0005634; C:GO:0005886	P:multidimensional cell growth; P:transmembrane transport; P:monosaccharide transport; P:oxidation-reduction process; C:integral to membrane; P:response to cytokinin stimulus; C:plasmodesma; P:systemic acquired resistance; F:2-alkenal reductase [NAD(P)] activity; P:regulation of defense response; C:vacuole; F:monosaccharide transmembrane transporter activity; F:sugar:hydrogen symporter activity; …	no IPS match	837667|STP1|STP1 (SUGAR TRANSPORTER 1); carbohydrate transmembrane transporter/ sugar:hydrogen symporter	EC:1.3.1.74	(1.3) Acting on the CH-CH group of donors			2.A.1 (hexose transporter)
contig00328	phosphatidylinositol:ceramide inositolphosphotransferase 2-like	1509	20	0	88.9%	3	P:GO:0030148; F:GO:0045140; C:GO:0005886	P:sphingolipid biosynthetic process; F:inositol phosphoceramide synthase activity; C:plasma membrane	no IPS match	824569|AT3G54020|phosphatidic acid phosphatase-related / PAP2-related	EC:2.4.1	(2.4) Glycosyltransferases
contig00329	serine threonine-protein phosphatase pp-z	1749	20	6.54725e-129	77.8%	2	F:GO:0003723; C:GO:0009941	F:RNA binding; C:chloroplast envelope	NON_CYTOPLASMIC_DOMAIN (PHOBIUS); CYTOPLASMIC_DOMAIN (PHOBIUS); TRANSMEMBRANE (PHOBIUS); TRANSMEMBRANE (PHOBIUS); CYTOPLASMIC_DOMAIN (PHOBIUS); TMhelix (TMHMM)	820011|AT3G08640|alphavirus core protein family
contig00332		272	0			0
contig00333	spx domain-containing protein 3-like	167	20	1.03762e-24	82.6%	1	P:GO:0080040	P:positive regulation of cellular response to phosphate starvation	PTHR10783:SF5 (PANTHER); PTHR10783 (PANTHER)
contig00334		756	0			0			no IPS match
contig00335	protein	1233	20	9.73344e-157	58.3%	3	F:GO:0003677; F:GO:0003682; C:GO:0000785	F:DNA binding; F:chromatin binding; C:chromatin	no IPS match	818277|TRFL8|TRFL8 (TRF-LIKE 8); DNA binding						MYB_related; MYB; Trihelix
contig00336	bifunctional epoxide hydrolase 2-like	1280	20	0	82.1%	6	F:GO:0004301; C:GO:0005829; C:GO:0005777; F:GO:0004715; P:GO:0006805; P:GO:0009636	F:epoxide hydrolase activity; C:cytosol; C:peroxisome; F:non-membrane spanning protein tyrosine kinase activity; P:xenobiotic metabolic process; P:response to toxic substance	no IPS match	828063|AT4G02340|epoxide hydrolase, putative	EC:3.3.2.10; EC:2.7.10.2	(3.3) Acting on ether bonds; (2.7) Transferring phosphorous-containing groups	map04660; map00590; map00625	T cell receptor signaling pathway; Arachidonic acid metabolism; Chloroalkane and chloroalkene degradation
contig00337	guanine nucleotide-binding protein subunit gamma 2-like	1335	20	1.76194e-34	67.4%	2	P:GO:0044699; P:GO:0065007	P:single-organism process; P:biological regulation	IPR015898 (PFAM); NON_CYTOPLASMIC_DOMAIN (PHOBIUS); TRANSMEMBRANE (PHOBIUS); CYTOPLASMIC_DOMAIN (PHOBIUS)	825532|AGG2|AGG2 (G-PROTEIN GAMMA SUBUNIT 2)
contig00339		232	0			0
contig00340	mitochondrial inner membrane protease subunit 1-like	657	20	5.18351e-97	78.55%	3	P:GO:0006508; C:GO:0005886; F:GO:0008236	P:proteolysis; C:plasma membrane; F:serine-type peptidase activity	no IPS match	817670|AT2G31140|hypothetical protein
contig00341		504	0			0			no IPS match
contig00342	carbamoyl-phosphate synthase small chain-like	1298	20	0	91.0%	8	F:GO:0004088; P:GO:0006543; C:GO:0009570; P:GO:0016036; P:GO:0070409; C:GO:0005951; P:GO:0006206; P:GO:0006536	F:carbamoyl-phosphate synthase (glutamine-hydrolyzing) activity; P:glutamine catabolic process; C:chloroplast stroma; P:cellular response to phosphate starvation; P:carbamoyl phosphate biosynthetic process; C:carbamoyl-phosphate synthase complex; P:pyrimidine nucleobase metabolic process; P:glutamate metabolic process	SIGNAL_PEPTIDE_H_REGION (PHOBIUS); NON_CYTOPLASMIC_DOMAIN (PHOBIUS); SIGNAL_PEPTIDE_N_REGION (PHOBIUS); SIGNAL_PEPTIDE_C_REGION (PHOBIUS); SIGNAL_PEPTIDE (PHOBIUS); SignalP-noTM (SIGNALP_EUK)	822396|CARA|CARA (CARBAMOYL PHOSPHATE SYNTHETASE A); carbamoyl-phosphate synthase (glutamine-hydrolyzing)/ carbamoyl-phosphate synthase/ catalytic	EC:6.3.5.5	(6.3) Forming carbon-nitrogen bonds	map00250; map00240	Alanine, aspartate and glutamate metabolism; Pyrimidine metabolism
contig00343	50s ribosomal protein l30-like	832	20	1.67969e-60	92.95%	4	F:GO:0003735; C:GO:0015934; P:GO:0006412; P:GO:0042254	F:structural constituent of ribosome; C:large ribosomal subunit; P:translation; P:ribosome biogenesis	TMhelix (TMHMM)	835607|AT5G55140|ribosomal protein L30 family protein
contig00344	electron transport complex protein isoform 1	1038	20	3.86508e-46	58.2%	0			no IPS match	834369|AT5G43490|hypothetical protein
contig00345		255	0			0
contig00346	eid1-like f-box protein 3-like	1136	20	5.65223e-150	78.35%	10	P:GO:0010029; P:GO:0009414; P:GO:0006457; P:GO:0009651; P:GO:0009408; P:GO:0010228; P:GO:0009738; P:GO:0009644; P:GO:0042542; C:GO:0005634	P:regulation of seed germination; P:response to water deprivation; P:protein folding; P:response to salt stress; P:response to heat; P:vegetative to reproductive phase transition of meristem; P:abscisic acid mediated signaling pathway; P:response to high light intensity; P:response to hydrogen peroxide; C:nucleus	SignalP-TM (SIGNALP_GRAM_POSITIVE)	825481|EDL3|EDL3 (EID1-like 3)
contig00347	pyridoxine biosynthesis protein	1084	20	4.73283e-175	89.55%	19	P:GO:0006098; P:GO:0043085; P:GO:0019252; P:GO:0010335; P:GO:0000023; P:GO:0006982; P:GO:0042823; C:GO:0009507; C:GO:0005829; F:GO:0046982; P:GO:0042538; P:GO:0010224; P:GO:0006520; C:GO:0012505; F:GO:0042803; F:GO:0003824; C:GO:0005886; P:GO:0015994; P:GO:0008615	P:pentose-phosphate shunt; P:positive regulation of catalytic activity; P:starch biosynthetic process; P:response to non-ionic osmotic stress; P:maltose metabolic process; P:response to lipid hydroperoxide; P:pyridoxal phosphate biosynthetic process; C:chloroplast; C:cytosol; F:protein heterodimerization activity; P:hyperosmotic salinity response; P:response to UV-B; P:cellular amino acid metabol…	no IPS match	831738|RSR4|RSR4 (REDUCED SUGAR RESPONSE 4); protein heterodimerization/ protein homodimerization
contig00348	indole-3-glycerol phosphate chloroplastic-like	1566	20	0	80.0%	7	C:GO:0009570; C:GO:0009534; F:GO:0004425; C:GO:0005739; P:GO:0000162; P:GO:0006571; P:GO:0009094	C:chloroplast stroma; C:chloroplast thylakoid; F:indole-3-glycerol-phosphate synthase activity; C:mitochondrion; P:tryptophan biosynthetic process; P:tyrosine biosynthetic process; P:L-phenylalanine biosynthetic process	no IPS match	834875|AT5G48220|indole-3-glycerol phosphate synthase, putative	EC:4.1.1.48	(4.1) Carbon-carbon lyases	map00400	Phenylalanine, tyrosine and tryptophan biosynthesis
contig00350		477	0			0			CYTOPLASMIC_DOMAIN (PHOBIUS); NON_CYTOPLASMIC_DOMAIN (PHOBIUS); TRANSMEMBRANE (PHOBIUS); TMhelix (TMHMM)
contig00351	bifunctional nuclease in basal defense response 1	493	20	1.42661e-20	88.4%	7	P:GO:0090305; P:GO:0031063; P:GO:0009611; F:GO:0043565; F:GO:0004518; P:GO:0045892; P:GO:0050832	P:nucleic acid phosphodiester bond hydrolysis; P:regulation of histone deacetylation; P:response to wounding; F:sequence-specific DNA binding; F:nuclease activity; P:negative regulation of transcription, DNA-dependent; P:defense response to fungus	no IPS match		EC:3.1	(3.1) Acting on ester bonds
contig00352	bifunctional nuclease in basal defense response 1	1029	20	1.10437e-123	82.7%	7	P:GO:0090305; P:GO:0031063; P:GO:0009611; F:GO:0043565; F:GO:0004518; P:GO:0045892; P:GO:0050832	P:nucleic acid phosphodiester bond hydrolysis; P:regulation of histone deacetylation; P:response to wounding; F:sequence-specific DNA binding; F:nuclease activity; P:negative regulation of transcription, DNA-dependent; P:defense response to fungus	no IPS match	843874|AT1G75380|wound-responsive protein-related	EC:3.1	(3.1) Acting on ester bonds
contig00354		542	0			0			no IPS match
contig00355	conserved hypothetical protein	852	20	6.08316e-38	77.3%	1	C:GO:0005739	C:mitochondrion	no IPS match
contig00356	nuclear pore membrane glycoprotein 210-like	670	20	1.03899e-48	91.3%	2	F:GO:0003676; F:GO:0000166	F:nucleic acid binding; F:nucleotide binding	CYTOPLASMIC_DOMAIN (PHOBIUS); TRANSMEMBRANE (PHOBIUS); NON_CYTOPLASMIC_DOMAIN (PHOBIUS); TMhelix (TMHMM)	834047|AT5G40490|RNA recognition motif (RRM)-containing protein
contig00357	nuclear pore membrane glycoprotein 210-like	206	20	1.24522e-40	96.55%	2	F:GO:0003676; F:GO:0000166	F:nucleic acid binding; F:nucleotide binding	no IPS match
contig00358	ring finger protein 10-like	759	20	5.64998e-109	69.05%	5	P:GO:0007127; F:GO:0046872; P:GO:0007059; P:GO:0051276; P:GO:0090304	P:meiosis I; F:metal ion binding; P:chromosome segregation; P:chromosome organization; P:nucleic acid metabolic process	no IPS match	822285|AT3G26730|zinc finger (C3HC4-type RING finger) family protein
contig00359	protein abil2-like	1230	20	1.04611e-148	68.25%	3	F:GO:0003674; C:GO:0005737; P:GO:0008150	F:molecular_function; C:cytoplasm; P:biological_process	CYTOPLASMIC_DOMAIN (PHOBIUS); NON_CYTOPLASMIC_DOMAIN (PHOBIUS); TRANSMEMBRANE (PHOBIUS); TRANSMEMBRANE (PHOBIUS); NON_CYTOPLASMIC_DOMAIN (PHOBIUS)	824090|ABIL2|ABIL2 (ABL INTERACTOR-LIKE PROTEIN 2)
contig00360	ribosomal protein s4	2317	20	0	85.8%	7	F:GO:0003735; C:GO:0015935; C:GO:0009507; P:GO:0006412; F:GO:0019843; C:GO:0005739; P:GO:0042254	F:structural constituent of ribosome; C:small ribosomal subunit; C:chloroplast; P:translation; F:rRNA binding; C:mitochondrion; P:ribosome biogenesis	IPR002942 (SMART); IPR002942 (PFAM); IPR002942 (G3DSA:3.10.290.GENE3D); PTHR11831:SF4 (PANTHER); IPR022801 (PANTHER); IPR018079 (PROSITE_PATTERNS); IPR002942 (PROSITE_PROFILES); SSF55174 (SUPERFAMILY)	815406|AT2G07734|ribosomal protein S4 (RPS4)
contig00361	50s ribosomal protein chloroplastic-like	841	20	1.81673e-84	85.9%	15	P:GO:0006412; C:GO:0005840; P:GO:0010075; F:GO:0019843; P:GO:0009926; F:GO:0003735; C:GO:0009941; P:GO:0008361; P:GO:0010015; P:GO:0042254; C:GO:0009570; P:GO:0048653; P:GO:0009664; P:GO:0009832; P:GO:0007389	P:translation; C:ribosome; P:regulation of meristem growth; F:rRNA binding; P:auxin polar transport; F:structural constituent of ribosome; C:chloroplast envelope; P:regulation of cell size; P:root morphogenesis; P:ribosome biogenesis; C:chloroplast stroma; P:anther development; P:plant-type cell wall organization; P:plant-type cell wall biogenesis; P:pattern specification process	TRANSMEMBRANE (PHOBIUS); NON_CYTOPLASMIC_DOMAIN (PHOBIUS); CYTOPLASMIC_DOMAIN (PHOBIUS)	841255|AT1G48350|ribosomal protein L18 family protein
contig00362		595	0			0			no IPS match
contig00363	uncharacterized loc101222998	738	20	1.17656e-72	60.8%	0			no IPS match	838981|AT1G23710|hypothetical protein
contig00364	sh3 domain-containing protein	1151	20	5.1414e-51	74.3%	4	C:GO:0005829; C:GO:0005634; C:GO:0009507; C:GO:0005886	C:cytosol; C:nucleus; C:chloroplast; C:plasma membrane	no IPS match	815305|AT2G07360|SH3 domain-containing protein
contig00368	atp binding	843	20	6.76185e-115	68.95%	1	F:GO:0005525	F:GTP binding	TRANSMEMBRANE (PHOBIUS); CYTOPLASMIC_DOMAIN (PHOBIUS); NON_CYTOPLASMIC_DOMAIN (PHOBIUS); TMhelix (TMHMM)	826917|AT4G13030|hypothetical protein
contig00369		541	0			0			CYTOPLASMIC_DOMAIN (PHOBIUS); NON_CYTOPLASMIC_DOMAIN (PHOBIUS); TRANSMEMBRANE (PHOBIUS); TMhelix (TMHMM)
contig00370	serine threonine-protein kinase tio-like	839	20	3.94106e-59	78.8%	1	C:GO:0005576	C:extracellular region	no IPS match	831585|AT5G17210|hypothetical protein
contig00371	glyoxylate hydroxypyruvate reductase a hpr2-like	1067	20	0	84.75%	12	F:GO:0051287; P:GO:0009854; F:GO:0047964; F:GO:0030267; F:GO:0016618; C:GO:0005829; P:GO:0055114; P:GO:0046487; P:GO:0006090; P:GO:0006544; P:GO:0006563; P:GO:0006566	F:NAD binding; P:oxidative photosynthetic carbon pathway; F:glyoxylate reductase activity; F:glyoxylate reductase (NADP) activity; F:hydroxypyruvate reductase activity; C:cytosol; P:oxidation-reduction process; P:glyoxylate metabolic process; P:pyruvate metabolic process; P:glycine metabolic process; P:L-serine metabolic process; P:threonine metabolic process	no IPS match	844326|AT1G79870|oxidoreductase family protein	EC:1.1.1.26; EC:1.1.1.79; EC:1.1.1.81	(1.1) Acting on the CH-OH group of donors; (1.1) Acting on the CH-OH group of donors; (1.1) Acting on the CH-OH group of donors	map00260; map00630; map00620	Glycine, serine and threonine metabolism; Glyoxylate and dicarboxylate metabolism; Pyruvate metabolism
contig00372	chaperone protein dnaj chloroplastic-like	1088	20	1.93809e-60	69.75%	1	P:GO:0009743	P:response to carbohydrate stimulus	IPR001623 (PRINTS); IPR001623 (SMART); IPR001623 (G3DSA:1.10.287.GENE3D); IPR001623 (PFAM); PTHR25040 (PANTHER); PTHR25040:SF88 (PANTHER); IPR018253 (PROSITE_PATTERNS); IPR001623 (PROSITE_PROFILES); IPR001623 (SUPERFAMILY)	816298|AT2G17880|DNAJ heat shock protein, putative
contig00373	utp-glucose glucosyltransferase	1427	20	0	71.35%	2	P:GO:0008152; F:GO:0016758	P:metabolic process; F:transferase activity, transferring hexosyl groups	NON_CYTOPLASMIC_DOMAIN (PHOBIUS); CYTOPLASMIC_DOMAIN (PHOBIUS); TRANSMEMBRANE (PHOBIUS); TMhelix (TMHMM)	821730|AT3G21760|UDP-glucoronosyl/UDP-glucosyl transferase family protein
contig00376	phosphate phosphoenolpyruvate translocator precursor	1528	20	0	80.25%	8	C:GO:0009941; F:GO:0015120; P:GO:0015713; P:GO:0015714; F:GO:0015121; C:GO:0009528; C:GO:0016021; C:GO:0005739	C:chloroplast envelope; F:phosphoglycerate transmembrane transporter activity; P:phosphoglycerate transport; P:phosphoenolpyruvate transport; F:phosphoenolpyruvate:phosphate antiporter activity; C:plastid inner membrane; C:integral to membrane; C:mitochondrion	no IPS match	833308|CUE1|CUE1 (CAB UNDEREXPRESSED 1); antiporter/ triose-phosphate transmembrane transporter					2.A.7 (phosphate phosphoenolpyruvate translocator precursor)
contig00378		291	0			0			TRANSMEMBRANE (PHOBIUS); CYTOPLASMIC_DOMAIN (PHOBIUS); NON_CYTOPLASMIC_DOMAIN (PHOBIUS); TMhelix (TMHMM)
contig00379	uncharacterized methyltransferase chloroplastic-like	1200	20	0	83.5%	4	P:GO:0080167; C:GO:0010287; P:GO:0032259; F:GO:0008168	P:response to karrikin; C:plastoglobule; P:methylation; F:methyltransferase activity	no IPS match	818703|AT2G41040|methyltransferase-related
contig00380	potassium transporter 3-like	1265	20	6.56306e-108	68.45%	5	P:GO:0009932; F:GO:0015079; C:GO:0005774; P:GO:0071805; P:GO:0044723	P:cell tip growth; F:potassium ion transmembrane transporter activity; C:vacuolar membrane; P:potassium ion transmembrane transport; P:single-organism carbohydrate metabolic process	IPR003855 (PFAM); PTHR30540 (PANTHER); PTHR30540:SF0 (PANTHER)	828464|TRH1|TRH1 (TINY ROOT HAIR 1); potassium ion transmembrane transporter					2.A.72 (potassium transporter 3-like)
contig00381	protein	1067	20	1.19878e-18	57.45%	3	F:GO:0003674; C:GO:0009507; P:GO:0008150	F:molecular_function; C:chloroplast; P:biological_process	no IPS match	6241133|AT5G54165|hypothetical protein
contig00382	conserved hypothetical protein	1034	20	8.81822e-95	71.0%	0			no IPS match	829962|AT4G38060|hypothetical protein
contig00383		516	0			0			no IPS match
contig00384	af464738_5 copia-like retrotransposon hopscotch polyprotein	738	20	4.74946e-38	81.45%	5	F:GO:0003677; F:GO:0008270; P:GO:0015074; C:GO:0009536; P:GO:0006310	F:DNA binding; F:zinc ion binding; P:DNA integration; C:plastid; P:DNA recombination	NON_CYTOPLASMIC_DOMAIN (PHOBIUS); CYTOPLASMIC_DOMAIN (PHOBIUS); TRANSMEMBRANE (PHOBIUS)	828415|AT4G23160|protein kinase family protein
contig00385	protein chloroplastic-like	965	20	7.95832e-86	66.35%	13	F:GO:0048038; P:GO:0009560; F:GO:0005507; P:GO:0051302; P:GO:0017126; P:GO:0000741; P:GO:0006606; P:GO:0009640; P:GO:0010388; P:GO:0048825; P:GO:0009308; C:GO:0005737; C:GO:0005634	F:quinone binding; P:embryo sac egg cell differentiation; F:copper ion binding; P:regulation of cell division; P:nucleologenesis; P:karyogamy; P:protein import into nucleus; P:photomorphogenesis; P:cullin deneddylation; P:cotyledon development; P:amine metabolic process; C:cytoplasm; C:nucleus	IPR015801 (G3DSA:3.10.450.GENE3D); IPR021602 (PFAM)	836365|AT5G62440|hypothetical protein
contig00386	bat2 domain-containing protein 1	1909	20	0	71.5%	2	C:GO:0005634; C:GO:0005829	C:nucleus; C:cytosol	no IPS match	816082|AT2G15860|hypothetical protein
contig00387	ubiquitin-associated protein	335	20	3.79645e-37	78.2%	2	F:GO:0004252; C:GO:0016021	F:serine-type endopeptidase activity; C:integral to membrane	no IPS match	818715|AT2G41160|ubiquitin-associated (UBA)/TS-N domain-containing protein	EC:3.4.21	(3.4) Acting on peptide bonds (peptide hydrolases)
contig00389	proteophosphoglycan-related protein	1209	17	8.52571e-57	51.82%	3	F:GO:0003674; P:GO:0008150; C:GO:0005634	F:molecular_function; P:biological_process; C:nucleus	NON_CYTOPLASMIC_DOMAIN (PHOBIUS); CYTOPLASMIC_DOMAIN (PHOBIUS); TRANSMEMBRANE (PHOBIUS); SignalP-TM (SIGNALP_GRAM_POSITIVE); TMhelix (TMHMM)	824633|AT3G54680|proteophosphoglycan-related
contig00390		308	0			0
contig00391	sec-independent protein translocase protein chloroplastic-like	530	20	8.27844e-60	75.0%	9	F:GO:0009977; P:GO:0009306; C:GO:0033281; P:GO:0010103; C:GO:0016021; C:GO:0009941; P:GO:0045038; P:GO:0010027; C:GO:0009535	F:proton motive force dependent protein transmembrane transporter activity; P:protein secretion; C:TAT protein transport complex; P:stomatal complex morphogenesis; C:integral to membrane; C:chloroplast envelope; P:protein import into chloroplast thylakoid membrane; P:thylakoid membrane organization; C:chloroplast thylakoid membrane	IPR006312 (TIGRFAM); IPR003369 (PFAM); NON_CYTOPLASMIC_DOMAIN (PHOBIUS); TRANSMEMBRANE (PHOBIUS); CYTOPLASMIC_DOMAIN (PHOBIUS); TMhelix (TMHMM)	835320|HCF106|HCF106; proton motive force dependent protein transmembrane transporter					2.A.64 (sec-independent protein translocase protein chloroplastic-like)
contig00392	gata transcription factor 9-like	1284	20	5.85953e-112	63.95%	6	F:GO:0008270; P:GO:0006355; F:GO:0043565; F:GO:0003700; C:GO:0005667; P:GO:0045449	F:zinc ion binding; P:regulation of transcription, DNA-dependent; F:sequence-specific DNA binding; F:sequence-specific DNA binding transcription factor activity; C:transcription factor complex; P:regulation of transcription, DNA-dependent	TRANSMEMBRANE (PHOBIUS); NON_CYTOPLASMIC_DOMAIN (PHOBIUS); SIGNAL_PEPTIDE_N_REGION (PHOBIUS); SIGNAL_PEPTIDE (PHOBIUS); SIGNAL_PEPTIDE_C_REGION (PHOBIUS); CYTOPLASMIC_DOMAIN (PHOBIUS); SIGNAL_PEPTIDE_H_REGION (PHOBIUS); TMhelix (TMHMM)	836764|AT5G66320|zinc finger (GATA type) family protein						GATA
contig00393	cytochrome c biogenesis c	1014	20	1.14917e-149	87.35%	6	P:GO:0008535; P:GO:0017004; P:GO:0015886; F:GO:0015232; C:GO:0016020; C:GO:0005739	P:respiratory chain complex IV assembly; P:cytochrome complex assembly; P:heme transport; F:heme transporter activity; C:membrane; C:mitochondrion	no IPS match	815357|AT2G07771|cytochrome c biogenesis protein-related					9.B.14 (cytochrome c biogenesis c)
contig00394	acyl activating enzyme 1	1519	20	0	88.05%	6	P:GO:0015996; F:GO:0016208; C:GO:0005777; C:GO:0005739; F:GO:0008756; P:GO:0006744	P:chlorophyll catabolic process; F:AMP binding; C:peroxisome; C:mitochondrion; F:o-succinylbenzoate-CoA ligase activity; P:ubiquinone biosynthetic process	no IPS match	838644|AAE1|AAE1 (ACYL ACTIVATING ENZYME 1); AMP binding	EC:6.2.1.26	(6.2) Forming carbon-sulfur bonds	map00130	Ubiquinone and other terpenoid-quinone biosynthesis	4.C.1 (acyl activating enzyme 1)
contig00395	maternal effect embryo arrest 14 protein	928	20	1.05648e-67	76.3%	4	P:GO:0009793; P:GO:0050832; C:GO:0009507; C:GO:0005634	P:embryo development ending in seed dormancy; P:defense response to fungus; C:chloroplast; C:nucleus	no IPS match	816085|MEE14|MEE14 (maternal effect embryo arrest 14)
contig00396	maternal effect embryo arrest 14 isoform 2	391	8	3.19023e-12	63.63%	0			no IPS match
contig00397	gdsl esterase lipase at5g33370-like	1389	20	0	93.05%	2	P:GO:0006629; F:GO:0016788	P:lipid metabolic process; F:hydrolase activity, acting on ester bonds	no IPS match	819584|LTL1|LTL1 (LI-TOLERANT LIPASE 1); carboxylesterase/ hydrolase, acting on ester bonds
contig00399	mitochondrial ribosomal protein	198	20	2.51092e-37	96.85%	4	C:GO:0005840; F:GO:0003735; P:GO:0006412; P:GO:0042254	C:ribosome; F:structural constituent of ribosome; P:translation; P:ribosome biogenesis	IPR014722 (G3DSA:2.30.30.GENE3D); IPR005824 (PFAM); IPR003256 (TIGRFAM); IPR003256 (PANTHER); IPR008991 (SUPERFAMILY)
contig00402	ghmp kinase family protein	530	20	7.57859e-34	64.75%	8	P:GO:0046835; P:GO:0046396; F:GO:0004335; C:GO:0005829; F:GO:0000166; F:GO:0047912; P:GO:0006012; P:GO:0009117	P:carbohydrate phosphorylation; P:D-galacturonate metabolic process; F:galactokinase activity; C:cytosol; F:nucleotide binding; F:galacturonokinase activity; P:galactose metabolic process; P:nucleotide metabolic process	no IPS match	820239|AT3G10700|GHMP kinase family protein	EC:2.7.1.6; EC:2.7.1.44	(2.7) Transferring phosphorous-containing groups; (2.7) Transferring phosphorous-containing groups	map00520; map00052	Amino sugar and nucleotide sugar metabolism; Galactose metabolism
contig00403	ripening-related protein	1228	20	9.76207e-177	85.6%	1	F:GO:0016787	F:hydrolase activity	TRANSMEMBRANE (PHOBIUS); NON_CYTOPLASMIC_DOMAIN (PHOBIUS); CYTOPLASMIC_DOMAIN (PHOBIUS)	831784|AT5G02230|haloacid dehalogenase-like hydrolase family protein
contig00404	ribosomal protein l10	1190	20	1.12419e-88	82.15%	2	C:GO:0005840; C:GO:0005739	C:ribosome; C:mitochondrion	NON_CYTOPLASMIC_DOMAIN (PHOBIUS); CYTOPLASMIC_DOMAIN (PHOBIUS); TRANSMEMBRANE (PHOBIUS)
contig00405		126	0			0
contig00406	polynucleotide kinase- 3 -	120	20	4.05452e-16	77.4%	6	F:GO:0003677; F:GO:0016301; P:GO:0016310; F:GO:0046403; F:GO:0008270; C:GO:0009536	F:DNA binding; F:kinase activity; P:phosphorylation; F:polynucleotide 3'-phosphatase activity; F:zinc ion binding; C:plastid			EC:3.1.3.32	(3.1) Acting on ester bonds
contig00407	wound-induced protein 1-like	924	20	3.22299e-94	68.15%	3	P:GO:0009620; P:GO:0006950; P:GO:0007568	P:response to fungus; P:response to stress; P:aging	NON_CYTOPLASMIC_DOMAIN (PHOBIUS); SIGNAL_PEPTIDE_N_REGION (PHOBIUS); SIGNAL_PEPTIDE (PHOBIUS); SIGNAL_PEPTIDE_C_REGION (PHOBIUS); SIGNAL_PEPTIDE_H_REGION (PHOBIUS); SignalP-noTM (SIGNALP_EUK)	2745879|SAG20|SAG20 (SENESCENCE ASSOCIATED GENE 20)
contig00408	translation machinery-associated protein 22-like	1085	20	1.21648e-100	77.85%	3	F:GO:0003743; C:GO:0005840; P:GO:0006446	F:translation initiation factor activity; C:ribosome; P:regulation of translational initiation	CYTOPLASMIC_DOMAIN (PHOBIUS); NON_CYTOPLASMIC_DOMAIN (PHOBIUS); TRANSMEMBRANE (PHOBIUS); TMhelix (TMHMM)	831063|AT5G11900|eukaryotic translation initiation factor SUI1 family protein
contig00409	hydroxymethylglutaryl- mitochondrial-like	1152	20	2.06674e-145	90.7%	7	F:GO:0004419; C:GO:0005739; F:GO:0016740; P:GO:0006550; P:GO:0006552; P:GO:0006574; P:GO:0046950	F:hydroxymethylglutaryl-CoA lyase activity; C:mitochondrion; F:transferase activity; P:isoleucine catabolic process; P:leucine catabolic process; P:valine catabolic process; P:cellular ketone body metabolic process	no IPS match	817221|AT2G26800|hydroxymethylglutaryl-CoA lyase, putative / 3-hydroxy-3-methylglutarate-CoA lyase, putative / HMG-CoA lyase, putative	EC:4.1.3.4	(4.1) Carbon-carbon lyases	map00281; map00280; map00072; map00650	Geraniol degradation; Valine, leucine and isoleucine degradation; Synthesis and degradation of ketone bodies; Butanoate metabolism
contig00410	map kinase kinase	1044	20	8.3752e-96	66.8%	6	P:GO:0042221; P:GO:0051707; F:GO:0004672; P:GO:0016310; P:GO:0009628; P:GO:0006950	P:response to chemical stimulus; P:response to other organism; F:protein kinase activity; P:phosphorylation; P:response to abiotic stimulus; P:response to stress	no IPS match	828713|MEK1|MEK1 (MAP KINASE/ ERK KINASE 1); MAP kinase kinase/ kinase/ protein binding
contig00411		213	0			0
contig00412	outer arm dynein light chain 1 isoform 1	1065	20	5.19894e-131	79.95%	5	P:GO:0046777; C:GO:0005634; F:GO:0004674; C:GO:0009536; P:GO:0009069	P:protein autophosphorylation; C:nucleus; F:protein serine/threonine kinase activity; C:plastid; P:serine family amino acid metabolic process	no IPS match	828003|AT4G03260|leucine-rich repeat family protein	EC:2.7.11	(2.7) Transferring phosphorous-containing groups
contig00413	probable pectinesterase pectinesterase inhibitor 54-like	2272	20	0	68.7%	10	P:GO:0042545; C:GO:0005618; F:GO:0030599; F:GO:0045330; F:GO:0004857; C:GO:0016020; P:GO:0043086; P:GO:0045490; P:GO:0005982; P:GO:0005985	P:cell wall modification; C:cell wall; F:pectinesterase activity; F:aspartyl esterase activity; F:enzyme inhibitor activity; C:membrane; P:negative regulation of catalytic activity; P:pectin catabolic process; P:starch metabolic process; P:sucrose metabolic process	NON_CYTOPLASMIC_DOMAIN (PHOBIUS); SIGNAL_PEPTIDE_N_REGION (PHOBIUS); SIGNAL_PEPTIDE_C_REGION (PHOBIUS); SIGNAL_PEPTIDE (PHOBIUS); SIGNAL_PEPTIDE_H_REGION (PHOBIUS); SignalP-noTM (SIGNALP_EUK)	832209|AT5G20860|pectinesterase family protein	EC:3.1.1.11	(3.1) Acting on ester bonds	map00500; map00040	Starch and sucrose metabolism; Pentose and glucuronate interconversions
contig00414		693	0			0			no IPS match
contig00415	t-complex protein 1 subunit alpha-like	2441	20	0	96.7%	13	P:GO:0007010; P:GO:0006094; P:GO:0006457; P:GO:0009220; P:GO:0001510; P:GO:0010498; P:GO:0010388; P:GO:0009640; C:GO:0005829; F:GO:0051082; P:GO:0009909; P:GO:0034968; F:GO:0005524	P:cytoskeleton organization; P:gluconeogenesis; P:protein folding; P:pyrimidine ribonucleotide biosynthetic process; P:RNA methylation; P:proteasomal protein catabolic process; P:cullin deneddylation; P:photomorphogenesis; C:cytosol; F:unfolded protein binding; P:regulation of flower development; P:histone lysine methylation; F:ATP binding	no IPS match	821544|ATTCP-1|ATTCP-1; ATP binding / protein binding / unfolded protein binding
contig00416	prolyl 4-hydroxylase alpha	1091	20	2.84147e-172	82.05%	11	C:GO:0005768; P:GO:0018401; C:GO:0005794; F:GO:0031418; F:GO:0005506; F:GO:0004656; C:GO:0005802; C:GO:0005739; P:GO:0055114; P:GO:0006525; P:GO:0006560	C:endosome; P:peptidyl-proline hydroxylation to 4-hydroxy-L-proline; C:Golgi apparatus; F:L-ascorbic acid binding; F:iron ion binding; F:procollagen-proline 4-dioxygenase activity; C:trans-Golgi network; C:mitochondrion; P:oxidation-reduction process; P:arginine metabolic process; P:proline metabolic process	CYTOPLASMIC_DOMAIN (PHOBIUS); TRANSMEMBRANE (PHOBIUS); NON_CYTOPLASMIC_DOMAIN (PHOBIUS); SignalP-noTM (SIGNALP_EUK)	838615|AT1G20270|oxidoreductase, 2OG-Fe(II) oxygenase family protein	EC:1.14.11.2	(1.1) Acting on the CH-OH group of donors	map00330	Arginine and proline metabolism
contig00417	peptidyl-prolyl cis-trans isomerase cyp21- mitochondrial-like	496	20	8.32658e-26	63.0%	6	C:GO:0005768; C:GO:0005794; C:GO:0005886; P:GO:0044267; F:GO:0016853; C:GO:0005802	C:endosome; C:Golgi apparatus; C:plasma membrane; P:cellular protein metabolic process; F:isomerase activity; C:trans-Golgi network	no IPS match	819847|AT3G66654|peptidyl-prolyl cis-trans isomerase cyclophilin-type family protein
contig00418		131	0			0
contig00419	fad nad -binding oxidoreductase family protein	832	20	2.64143e-54	68.2%	3	F:GO:0003674; P:GO:0008150; C:GO:0005575	F:molecular_function; P:biological_process; C:cellular_component	NON_CYTOPLASMIC_DOMAIN (PHOBIUS); CYTOPLASMIC_DOMAIN (PHOBIUS); TRANSMEMBRANE (PHOBIUS)	819091|AT2G44820|hypothetical protein
contig00420	diaminopimelate decarboxylase chloroplastic-like	1637	20	0	94.35%	3	P:GO:0009089; F:GO:0008836; C:GO:0009507	P:lysine biosynthetic process via diaminopimelate; F:diaminopimelate decarboxylase activity; C:chloroplast	IPR002986 (PRINTS); IPR000183 (PRINTS); IPR022644 (PFAM); G3DSA:3.20.20.10 (GENE3D); IPR009006 (G3DSA:2.40.37.GENE3D); PTHR11482 (PANTHER); PTHR11482:SF5 (PANTHER); IPR022653 (PROSITE_PATTERNS); IPR022657 (PROSITE_PATTERNS); SSF51419 (SUPERFAMILY); IPR009006 (SUPERFAMILY)	831061|AT5G11880|diaminopimelate decarboxylase, putative / DAP carboxylase, putative	EC:4.1.1.20	(4.1) Carbon-carbon lyases	map00300	Lysine biosynthesis
contig00421	bifunctional epoxide hydrolase 2-like	1179	20	1.15131e-155	82.75%	2	P:GO:0008152; F:GO:0016787	P:metabolic process; F:hydrolase activity	IPR000073 (PRINTS); IPR000639 (PRINTS); PF12697 (PFAM); G3DSA:3.40.50.1820 (GENE3D); PTHR10992 (PANTHER); PTHR10992:SF279 (PANTHER); SSF53474 (SUPERFAMILY)	828063|AT4G02340|epoxide hydrolase, putative
contig00422	protein decapping 5-like	478	20	7.70434e-68	84.65%	7	C:GO:0005829; P:GO:0031087; P:GO:0017148; C:GO:0000932; P:GO:0010606; F:GO:0042803; P:GO:0006487	C:cytosol; P:deadenylation-independent decapping of nuclear-transcribed mRNA; P:negative regulation of translation; C:cytoplasmic mRNA processing body; P:positive regulation of cytoplasmic mRNA processing body assembly; F:protein homodimerization activity; P:protein N-linked glycosylation	no IPS match	839152|AT1G26110|hypothetical protein
contig00423	metalloendoproteinase 1-like	1211	20	1.74259e-171	76.35%	4	F:GO:0004222; P:GO:0006508; C:GO:0031012; F:GO:0008270	F:metalloendopeptidase activity; P:proteolysis; C:extracellular matrix; F:zinc ion binding	no IPS match	827365|AT4G16640|matrix metalloproteinase, putative	EC:3.4.24	(3.4) Acting on peptide bonds (peptide hydrolases)
contig00424	pentatricopeptide repeat-containing protein mitochondrial-like	1547	20	0	83.75%	3	P:GO:0043631; F:GO:0004652; C:GO:0005739	P:RNA polyadenylation; F:polynucleotide adenylyltransferase activity; C:mitochondrion	no IPS match	825421|AT3G62470|pentatricopeptide (PPR) repeat-containing protein	EC:2.7.7.19	(2.7) Transferring phosphorous-containing groups
contig00425	vhs domain-containing protein at3g16270-like	1827	20	0	70.3%	4	P:GO:0044765; P:GO:0016192; P:GO:0006886; C:GO:0016020	P:single-organism transport; P:vesicle-mediated transport; P:intracellular protein transport; C:membrane	no IPS match	820873|AT3G16270|hypothetical protein
contig00427	probable 26s proteasome non-atpase regulatory subunit 7-like	739	20	1.96339e-121	96.85%	3	P:GO:0009965; P:GO:0009793; C:GO:0000502	P:leaf morphogenesis; P:embryo development ending in seed dormancy; C:proteasome complex	NON_CYTOPLASMIC_DOMAIN (PHOBIUS); CYTOPLASMIC_DOMAIN (PHOBIUS); TRANSMEMBRANE (PHOBIUS); NON_CYTOPLASMIC_DOMAIN (PHOBIUS); CYTOPLASMIC_DOMAIN (PHOBIUS); TRANSMEMBRANE (PHOBIUS); TRANSMEMBRANE (PHOBIUS); TMhelix (TMHMM); TMhelix (TMHMM); TMhelix (TMHMM)	820298|MEE34|MEE34 (maternal effect embryo arrest 34)
contig00428	probable 26s proteasome non-atpase regulatory subunit 7-like	692	20	4.22463e-55	87.4%	4	P:GO:0009965; P:GO:0009793; C:GO:0016023; C:GO:0000502	P:leaf morphogenesis; P:embryo development ending in seed dormancy; C:cytoplasmic membrane-bounded vesicle; C:proteasome complex	no IPS match	830463|RPN8A|RPN8A (RP NON-ATPASE SUBUNIT 8A)
contig00429	uncharacterized loc101220016	1387	20	0	79.25%	2	P:GO:0042546; C:GO:0005773	P:cell wall biogenesis; C:vacuole	TRANSMEMBRANE (PHOBIUS); NON_CYTOPLASMIC_DOMAIN (PHOBIUS); CYTOPLASMIC_DOMAIN (PHOBIUS); TMhelix (TMHMM)	827763|AT4G20170|hypothetical protein
contig00430		120	0			0
contig00431	dna excision repair protein ercc-1-like	176	20	2.1525e-23	79.6%	11	P:GO:0010332; P:GO:0010213; F:GO:0003684; P:GO:0010224; P:GO:0006284; P:GO:0000724; F:GO:0017108; P:GO:0000956; P:GO:0006294; C:GO:0005634; P:GO:0006308	P:response to gamma radiation; P:non-photoreactive DNA repair; F:damaged DNA binding; P:response to UV-B; P:base-excision repair; P:double-strand break repair via homologous recombination; F:5'-flap endonuclease activity; P:nuclear-transcribed mRNA catabolic process; P:nucleotide-excision repair, preincision complex assembly; C:nucleus; P:DNA catabolic process	PTHR12749 (PANTHER); PTHR12749:SF0 (PANTHER); IPR011335 (SUPERFAMILY)
contig00432	dna excision repair protein ercc-1-like	600	20	4.50221e-94	79.65%	11	P:GO:0010332; P:GO:0010213; F:GO:0003684; P:GO:0010224; P:GO:0006284; P:GO:0000724; F:GO:0017108; P:GO:0000956; P:GO:0006294; C:GO:0005634; P:GO:0006308	P:response to gamma radiation; P:non-photoreactive DNA repair; F:damaged DNA binding; P:response to UV-B; P:base-excision repair; P:double-strand break repair via homologous recombination; F:5'-flap endonuclease activity; P:nuclear-transcribed mRNA catabolic process; P:nucleotide-excision repair, preincision complex assembly; C:nucleus; P:DNA catabolic process	no IPS match	819685|ERCC1|ERCC1; 5'-flap endonuclease
contig00433	somatic embryogenesis receptor kinase 1-like	1109	20	4.7155e-133	95.0%	4	F:GO:0016301; F:GO:0032440; P:GO:0016310; P:GO:0055114	F:kinase activity; F:2-alkenal reductase [NAD(P)] activity; P:phosphorylation; P:oxidation-reduction process	no IPS match	832233|AT5G21090|leucine-rich repeat protein, putative	EC:1.3.1.74	(1.3) Acting on the CH-CH group of donors			3.A.20 (somatic embryogenesis receptor kinase 1-like)
contig00434	dehydration-responsive protein rd22	1350	20	6.23949e-124	71.25%	1	P:GO:0050896	P:response to stimulus	no IPS match	832636|RD22|RD22; nutrient reservoir
contig00435	phosphotyrosine protein phosphatases superfamily protein	422	20	2.19198e-15	65.65%	3	F:GO:0004721; P:GO:0043405; P:GO:0006470	F:phosphoprotein phosphatase activity; P:regulation of MAP kinase activity; P:protein dephosphorylation	G3DSA:3.90.190.10 (GENE3D); PTHR10159:SF97 (PANTHER); IPR024950 (PANTHER); SIGNAL_PEPTIDE_N_REGION (PHOBIUS); SIGNAL_PEPTIDE_C_REGION (PHOBIUS); SIGNAL_PEPTIDE (PHOBIUS); SIGNAL_PEPTIDE_H_REGION (PHOBIUS); NON_CYTOPLASMIC_DOMAIN (PHOBIUS); SignalP-noTM (SIGNALP_EUK); SSF52799 (SUPERFAMILY)		EC:3.1.3.16	(3.1) Acting on ester bonds	map04660	T cell receptor signaling pathway
contig00436	transcription factor tcp20-like	1613	20	1.07849e-153	69.3%	8	F:GO:0003700; P:GO:0008361; F:GO:0005515; F:GO:0000987; C:GO:0005634; P:GO:1900056; C:GO:0005667; P:GO:0045449	F:sequence-specific DNA binding transcription factor activity; P:regulation of cell size; F:protein binding; F:core promoter proximal region sequence-specific DNA binding; C:nucleus; P:negative regulation of leaf senescence; C:transcription factor complex; P:regulation of transcription, DNA-dependent	NON_CYTOPLASMIC_DOMAIN (PHOBIUS); TRANSMEMBRANE (PHOBIUS); CYTOPLASMIC_DOMAIN (PHOBIUS)	822318|AT-TCP20|AT-TCP20; transcription factor						TCP
contig00437	shikimate kinase like 1	675	20	5.99101e-45	77.35%	26	P:GO:0006636; P:GO:0019288; P:GO:0006766; P:GO:0006546; P:GO:0019748; P:GO:0016310; P:GO:0009106; P:GO:0009108; P:GO:0015995; P:GO:0016226; P:GO:0009965; C:GO:0009570; P:GO:0006569; P:GO:0009658; F:GO:0004765; P:GO:0009695; P:GO:0030154; P:GO:0009684; P:GO:0019344; P:GO:0045893; P:GO:0006733; P:GO:0010027; P:GO:0009117; P:GO:0000162; P:GO:0006571; P:GO:0009094	P:unsaturated fatty acid biosynthetic process; P:isopentenyl diphosphate biosynthetic process, methylerythritol 4-phosphate pathway; P:vitamin metabolic process; P:glycine catabolic process; P:secondary metabolic process; P:phosphorylation; P:lipoate metabolic process; P:coenzyme biosynthetic process; P:chlorophyll biosynthetic process; P:iron-sulfur cluster assembly; P:leaf morphogenesis; C:chlo…	no IPS match	822306|AT3G26900|shikimate kinase family protein	EC:2.7.1.71	(2.7) Transferring phosphorous-containing groups	map00400	Phenylalanine, tyrosine and tryptophan biosynthesis
contig00438	coenzyme q-binding protein coq10 mitochondrial-like	1045	20	8.38678e-114	78.3%	6	C:GO:0005739; P:GO:0019243; P:GO:0019375; P:GO:0042631; P:GO:0015824; P:GO:0016036	C:mitochondrion; P:methylglyoxal catabolic process to D-lactate; P:galactolipid biosynthetic process; P:cellular response to water deprivation; P:proline transport; P:cellular response to phosphate starvation	no IPS match	827485|AT4G17650|aromatic-rich family protein
contig00439	multicopper oxidase	734	20	1.15795e-127	77.15%	8	F:GO:0005507; F:GO:0052716; F:GO:0008447; C:GO:0048046; P:GO:0046274; P:GO:0055114; P:GO:0006118; P:GO:0019852	F:copper ion binding; F:hydroquinone:oxygen oxidoreductase activity; F:L-ascorbate oxidase activity; C:apoplast; P:lignin catabolic process; P:oxidation-reduction process; P:electron transport; P:L-ascorbic acid metabolic process	TMhelix (TMHMM)	830795|LAC14|LAC14 (laccase 14); laccase	EC:1.10.3.2; EC:1.10.3.3	(1.1) Acting on the CH-OH group of donors; (1.1) Acting on the CH-OH group of donors	map00053	Ascorbate and aldarate metabolism
contig00440		676	0			0			no IPS match
contig00441		559	0			0			no IPS match
contig00442	50 kda ketoavyl-acp synthase	1878	20	0	89.05%	9	P:GO:0006633; C:GO:0009941; C:GO:0009570; P:GO:0010020; F:GO:0004315; C:GO:0016020; P:GO:0009790; C:GO:0005835; P:GO:0042967	P:fatty acid biosynthetic process; C:chloroplast envelope; C:chloroplast stroma; P:chloroplast fission; F:3-oxoacyl-[acyl-carrier-protein] synthase activity; C:membrane; P:embryo development; C:fatty acid synthase complex; P:acyl-carrier-protein biosynthetic process	no IPS match	834671|KAS_I|KAS I (3-KETOACYL-ACYL CARRIER PROTEIN SYNTHASE I); catalytic/ fatty-acid synthase/ transferase, transferring acyl groups other than amino-acyl groups	EC:2.3.1.41	(2.3) Acyltransferases	map00061; map00780	Fatty acid biosynthesis; Biotin metabolism
contig00443	upstream activation factor subunit uaf30-like	846	20	4.0025e-59	90.05%	1	C:GO:0005634	C:nucleus	no IPS match	828788|AT4G26810|SWIB complex BAF60b domain-containing protein
contig00444	two-component response regulator arr9	1193	20	6.08389e-97	71.25%	12	P:GO:0000160; P:GO:0010161; F:GO:0000156; P:GO:0035556; P:GO:0042752; P:GO:0006355; P:GO:0016310; F:GO:0016301; C:GO:0005737; P:GO:0009736; C:GO:0005634; P:GO:0045449	P:phosphorelay signal transduction system; P:red light signaling pathway; F:phosphorelay response regulator activity; P:intracellular signal transduction; P:regulation of circadian rhythm; P:regulation of transcription, DNA-dependent; P:phosphorylation; F:kinase activity; C:cytoplasm; P:cytokinin mediated signaling pathway; C:nucleus; P:regulation of transcription, DNA-dependent	no IPS match	842288|ARR3|ARR3 (RESPONSE REGULATOR 3); transcription regulator/ two-component response regulator
contig00445	probable iron ascorbate oxidoreductase ddb_g0283291-like	1175	20	0	83.75%	8	C:GO:0005737; F:GO:0045431; F:GO:0005506; P:GO:0007568; F:GO:0016702; P:GO:0051555; P:GO:0009267; P:GO:0055114	C:cytoplasm; F:flavonol synthase activity; F:iron ion binding; P:aging; F:oxidoreductase activity, acting on single donors with incorporation of molecular oxygen, incorporation of two atoms of oxygen; P:flavonol biosynthetic process; P:cellular response to starvation; P:oxidation-reduction process	IPR002283 (PRINTS); IPR026992 (PFAM); IPR005123 (PFAM); IPR027443 (G3DSA:2.60.120.GENE3D); PTHR10209 (PANTHER); PTHR10209:SF57 (PANTHER); IPR005123 (PROSITE_PROFILES); SSF51197 (SUPERFAMILY)	824183|AT3G50210|2-oxoacid-dependent oxidase, putative	EC:1.13.11; EC:1.14.11.23	(1.1) Acting on the CH-OH group of donors; (1.1) Acting on the CH-OH group of donors	map00941	Flavonoid biosynthesis
contig00446	protein chloroplastic-like	1211	20	1.82113e-94	82.35%	8	P:GO:0006655; P:GO:0010103; C:GO:0005739; P:GO:0016226; P:GO:0019288; C:GO:0009507; P:GO:0045036; P:GO:0009073	P:phosphatidylglycerol biosynthetic process; P:stomatal complex morphogenesis; C:mitochondrion; P:iron-sulfur cluster assembly; P:isopentenyl diphosphate biosynthetic process, methylerythritol 4-phosphate pathway; C:chloroplast; P:protein targeting to chloroplast; P:aromatic amino acid family biosynthetic process	TRANSMEMBRANE (PHOBIUS); NON_CYTOPLASMIC_DOMAIN (PHOBIUS); SIGNAL_PEPTIDE_C_REGION (PHOBIUS); CYTOPLASMIC_DOMAIN (PHOBIUS); NON_CYTOPLASMIC_DOMAIN (PHOBIUS); SIGNAL_PEPTIDE_N_REGION (PHOBIUS); SIGNAL_PEPTIDE_H_REGION (PHOBIUS); TRANSMEMBRANE (PHOBIUS); SIGNAL_PEPTIDE (PHOBIUS)	820478|AT3G12930|hypothetical protein
contig00447	conserved hypothetical protein	1531	20	7.74388e-122	60.65%	1	F:GO:0005515	F:protein binding	TRANSMEMBRANE (PHOBIUS); CYTOPLASMIC_DOMAIN (PHOBIUS); NON_CYTOPLASMIC_DOMAIN (PHOBIUS)	836455|AT5G63350|hypothetical protein
contig00448	dnaj homolog subfamily b member 11-like	1104	20	4.0973e-175	89.8%	6	P:GO:0006457; C:GO:0005788; C:GO:0016023; C:GO:0005886; P:GO:0006950; F:GO:0051082	P:protein folding; C:endoplasmic reticulum lumen; C:cytoplasmic membrane-bounded vesicle; C:plasma membrane; P:response to stress; F:unfolded protein binding	no IPS match	825434|ATERDJ3B|ATERDJ3B; heat shock protein binding / unfolded protein binding
contig00449	ribosomal protein l2	1087	20	3.9754e-100	72.45%	6	C:GO:0005840; F:GO:0003735; F:GO:0003723; P:GO:0006412; C:GO:0009536; P:GO:0042254	C:ribosome; F:structural constituent of ribosome; F:RNA binding; P:translation; C:plastid; P:ribosome biogenesis	TRANSMEMBRANE (PHOBIUS); NON_CYTOPLASMIC_DOMAIN (PHOBIUS); CYTOPLASMIC_DOMAIN (PHOBIUS)	814594|rpl2|ribosomal protein L2
contig00450	mitochondrial 28s ribosomal protein s29-like protein	828	20	2.16161e-130	89.15%	4	P:GO:0009220; C:GO:0005840; P:GO:0006164; C:GO:0005739	P:pyrimidine ribonucleotide biosynthetic process; C:ribosome; P:purine nucleotide biosynthetic process; C:mitochondrion	no IPS match	838258|AT1G16870|mitochondrial 28S ribosomal protein S29-related
contig00451	uncharacterized loc101220441	955	20	1.92391e-86	69.15%	0			SIGNAL_PEPTIDE_C_REGION (PHOBIUS); TRANSMEMBRANE (PHOBIUS); NON_CYTOPLASMIC_DOMAIN (PHOBIUS); SIGNAL_PEPTIDE_N_REGION (PHOBIUS); SIGNAL_PEPTIDE_H_REGION (PHOBIUS); CYTOPLASMIC_DOMAIN (PHOBIUS); SIGNAL_PEPTIDE (PHOBIUS); SignalP-TM (SIGNALP_EUK); TMhelix (TMHMM); TMhelix (TMHMM)	824517|AT3G53490|hypothetical protein
contig00452	carbon catabolite repressor protein 4 homolog 3-like	846	20	1.25185e-90	80.95%	3	P:GO:0019252; C:GO:0005634; P:GO:0000023	P:starch biosynthetic process; C:nucleus; P:maltose metabolic process	PTHR12121:SF9 (PANTHER); PTHR12121 (PANTHER)	821380|AT3G18500|hypothetical protein
contig00453	adenylate kinase 1	1093	20	3.22978e-105	67.2%	7	F:GO:0004017; P:GO:0016310; F:GO:0005524; F:GO:0004127; P:GO:0006144; P:GO:0046034; P:GO:0006206	F:adenylate kinase activity; P:phosphorylation; F:ATP binding; F:cytidylate kinase activity; P:purine nucleobase metabolic process; P:ATP metabolic process; P:pyrimidine nucleobase metabolic process	no IPS match	821071|AT3G01820|adenylate kinase family protein	EC:2.7.4.3; EC:2.7.4.14	(2.7) Transferring phosphorous-containing groups; (2.7) Transferring phosphorous-containing groups	map00240; map00230	Pyrimidine metabolism; Purine metabolism
contig00454	transcription factor divaricata-like	416	20	8.33872e-76	81.8%	6	P:GO:0009725; F:GO:0003677; F:GO:0003682; P:GO:1901700; C:GO:0005634; C:GO:0000785	P:response to hormone stimulus; F:DNA binding; F:chromatin binding; P:response to oxygen-containing compound; C:nucleus; C:chromatin	IPR006447 (TIGRFAM); IPR009057 (G3DSA:1.10.10.GENE3D); PTHR12374:SF12 (PANTHER); PTHR12374 (PANTHER); IPR017930 (PROSITE_PROFILES); IPR009057 (SUPERFAMILY)							MYB_related; MYB
contig00455	kda heat shock mitochondrial-like	1066	20	3.90861e-95	69.0%	5	P:GO:0009644; C:GO:0043231; C:GO:0044444; P:GO:0042542; P:GO:0009408	P:response to high light intensity; C:intracellular membrane-bounded organelle; C:cytoplasmic part; P:response to hydrogen peroxide; P:response to heat	no IPS match	841687|AT1G52560|26.5 kDa class I small heat shock protein-like (HSP26.5-P)
contig00457	protein kinase pti1	1547	20	0	89.95%	7	F:GO:0005524; F:GO:0004713; P:GO:0000186; F:GO:0004709; C:GO:0005886; P:GO:0007178; P:GO:0009069	F:ATP binding; F:protein tyrosine kinase activity; P:activation of MAPKK activity; F:MAP kinase kinase kinase activity; C:plasma membrane; P:transmembrane receptor protein serine/threonine kinase signaling pathway; P:serine family amino acid metabolic process	no IPS match	825104|AT3G59350|serine/threonine protein kinase, putative	EC:2.7.10; EC:2.7.11.25; EC:2.7.11	(2.7) Transferring phosphorous-containing groups; (2.7) Transferring phosphorous-containing groups; (2.7) Transferring phosphorous-containing groups
contig00458		635	0			0			no IPS match
contig00459	beta galactosidase-like protein	1665	20	0	83.7%	9	C:GO:0005829; C:GO:0009341; F:GO:0030246; C:GO:0009507; F:GO:0004565; P:GO:0006012; P:GO:0006027; P:GO:0006687; P:GO:0046486	C:cytosol; C:beta-galactosidase complex; F:carbohydrate binding; C:chloroplast; F:beta-galactosidase activity; P:galactose metabolic process; P:glycosaminoglycan catabolic process; P:glycosphingolipid metabolic process; P:glycerolipid metabolic process	no IPS match	824610|AT3G54440|glycoside hydrolase family 2 protein	EC:3.2.1.23	(3.2) Glycosylases	map00531; map00511; map00052; map00604; map00600	Glycosaminoglycan degradation; Other glycan degradation; Galactose metabolism; Glycosphingolipid biosynthesis - ganglio series; Sphingolipid metabolism
contig00460	protein	713	20	3.13548e-76	83.35%	0			PTHR31016 (PANTHER)	839884|AT1G30050|hypothetical protein
contig00461		394	0			0			no IPS match
contig00462	transcription factor bhlh30-like	840	20	2.8811e-32	69.05%	1	F:GO:0046983	F:protein dimerization activity	NON_CYTOPLASMIC_DOMAIN (PHOBIUS); CYTOPLASMIC_DOMAIN (PHOBIUS); TRANSMEMBRANE (PHOBIUS); TMhelix (TMHMM)							bHLH
contig00463	homeobox protein luminidependens-like	701	13	2.97605e-57	42.31%	6	P:GO:0006355; P:GO:0006351; F:GO:0043565; C:GO:0005634; F:GO:0003700; F:GO:0003677	P:regulation of transcription, DNA-dependent; P:transcription, DNA-dependent; F:sequence-specific DNA binding; C:nucleus; F:sequence-specific DNA binding transcription factor activity; F:DNA binding	no IPS match
contig00464	protein	595	20	1.4005e-64	95.7%	6	P:GO:0048193; P:GO:0000902; P:GO:0016049; C:GO:0016020; C:GO:0005783; C:GO:0005739	P:Golgi vesicle transport; P:cell morphogenesis; P:cell growth; C:membrane; C:endoplasmic reticulum; C:mitochondrion	SIGNAL_PEPTIDE_H_REGION (PHOBIUS); SIGNAL_PEPTIDE_C_REGION (PHOBIUS); SIGNAL_PEPTIDE_N_REGION (PHOBIUS); NON_CYTOPLASMIC_DOMAIN (PHOBIUS); SIGNAL_PEPTIDE (PHOBIUS)	826872|AT4G12590|hypothetical protein
contig00465	serine threonine-protein	2746	20	0	74.85%	8	P:GO:0010413; P:GO:0006468; F:GO:0005524; P:GO:0045492; P:GO:0009832; C:GO:0005737; F:GO:0004683; P:GO:0009069	P:glucuronoxylan metabolic process; P:protein phosphorylation; F:ATP binding; P:xylan biosynthetic process; P:plant-type cell wall biogenesis; C:cytoplasm; F:calmodulin-dependent protein kinase activity; P:serine family amino acid metabolic process	IPR002290 (SMART); IPR000719 (PFAM); G3DSA:1.10.510.10 (GENE3D); G3DSA:3.30.200.20 (GENE3D); PTHR24348 (PANTHER); PTHR24348:SF0 (PANTHER); IPR008271 (PROSITE_PATTERNS); IPR017441 (PROSITE_PATTERNS); IPR000719 (PROSITE_PROFILES); IPR011009 (SUPERFAMILY)	818361|AT2G37840|protein kinase family protein	EC:2.7.11.17	(2.7) Transferring phosphorous-containing groups					KIN domain, Ser-Thr site
contig00466	rdx type	1028	20	3.13633e-83	78.6%	5	P:GO:0045454; F:GO:0008430; C:GO:0005783; C:GO:0009507; C:GO:0005886	P:cell redox homeostasis; F:selenium binding; C:endoplasmic reticulum; C:chloroplast; C:plasma membrane	TRANSMEMBRANE (PHOBIUS); NON_CYTOPLASMIC_DOMAIN (PHOBIUS); CYTOPLASMIC_DOMAIN (PHOBIUS)	835978|AT5G58640|selenoprotein-related
contig00467	tubulin alpha-3	1961	20	0	92.0%	15	C:GO:0048046; P:GO:0071258; C:GO:0045298; F:GO:0005525; C:GO:0005618; P:GO:0006184; C:GO:0005829; C:GO:0005874; P:GO:0051258; P:GO:0046686; C:GO:0009506; F:GO:0003924; P:GO:0007018; C:GO:0005886; F:GO:0005200	C:apoplast; P:cellular response to gravity; C:tubulin complex; F:GTP binding; C:cell wall; P:GTP catabolic process; C:cytosol; C:microtubule; P:protein polymerization; P:response to cadmium ion; C:plasmodesma; F:GTPase activity; P:microtubule-based movement; C:plasma membrane; F:structural constituent of cytoskeleton	no IPS match	832097|TUA3|TUA3; structural constituent of cytoskeleton
contig00468	indeterminate -domain isoform 2	1481	20	6.50688e-68	53.2%	2	F:GO:0003676; F:GO:0008270	F:nucleic acid binding; F:zinc ion binding	no IPS match	814738|AtIDD5|AtIDD5 (Arabidopsis thaliana Indeterminate(ID)-Domain 5); nucleic acid binding / transcription factor/ zinc ion binding
contig00469	vesicle-associated membrane protein 724-like	497	20	1.70165e-73	97.9%	4	C:GO:0005886; P:GO:0048573; P:GO:0016192; C:GO:0016021	C:plasma membrane; P:photoperiodism, flowering; P:vesicle-mediated transport; C:integral to membrane	no IPS match	827258|ATVAMP724|ATVAMP724
contig00470	vesicle-associated membrane protein 724-like	486	20	3.84265e-26	69.4%	3	C:GO:0005886; P:GO:0048573; P:GO:0006810	C:plasma membrane; P:photoperiodism, flowering; P:transport	no IPS match
contig00471	protein embryo defective 2752	726	20	4.1009e-63	91.75%	2	P:GO:0009793; C:GO:0005739	P:embryo development ending in seed dormancy; C:mitochondrion	no IPS match	829087|EMB2752|EMB2752 (EMBRYO DEFECTIVE 2752)
contig00472	desi-like protein at4g17486-like	1135	20	8.79182e-118	85.85%	2	C:GO:0005737; C:GO:0005886	C:cytoplasm; C:plasma membrane	no IPS match	832588|AT5G25170|hypothetical protein
contig00473	protein srg1-like	424	20	1.4651e-21	71.8%	2	F:GO:0016706; P:GO:0044710	F:oxidoreductase activity, acting on paired donors, with incorporation or reduction of molecular oxygen, 2-oxoglutarate as one donor, and incorporation of one atom each of oxygen into both donors; P:single-organism metabolic process	no IPS match	828633|AT4G25300|oxidoreductase, 2OG-Fe(II) oxygenase family protein	EC:1.14.11	(1.1) Acting on the CH-OH group of donors
contig00474	dead-box atp-dependent rna helicase 56-like	1968	20	0	94.35%	8	C:GO:0005730; F:GO:0008026; F:GO:0003676; P:GO:0046686; C:GO:0009506; C:GO:0005618; F:GO:0005524; C:GO:0005829	C:nucleolus; F:ATP-dependent helicase activity; F:nucleic acid binding; P:response to cadmium ion; C:plasmodesma; C:cell wall; F:ATP binding; C:cytosol	SignalP-TM (SIGNALP_GRAM_POSITIVE)	830986|AT5G11170|ATP binding / ATP-dependent helicase/ helicase/ nucleic acid binding					3.A.18 (dead-box atp-dependent rna helicase 56-like)
contig00475	dna topoisomerase 3-beta-1-like	547	20	2.56858e-82	89.85%	7	P:GO:0006268; P:GO:0048573; F:GO:0003917; C:GO:0009536; C:GO:0005694; C:GO:0005576; P:GO:0006265	P:DNA unwinding involved in DNA replication; P:photoperiodism, flowering; F:DNA topoisomerase type I activity; C:plastid; C:chromosome; C:extracellular region; P:DNA topological change	no IPS match	817760|AT2G32000|DNA topoisomerase family protein	EC:5.99.1.2	(5.9) NA
contig00476	desacetoxyvindoline 4-	1346	20	0	78.6%	6	F:GO:0050590; F:GO:0045431; P:GO:0010439; P:GO:0051555; P:GO:0055114; P:GO:0042432	F:desacetoxyvindoline 4-hydroxylase activity; F:flavonol synthase activity; P:regulation of glucosinolate biosynthetic process; P:flavonol biosynthetic process; P:oxidation-reduction process; P:indole biosynthetic process	SIGNAL_PEPTIDE_N_REGION (PHOBIUS); SIGNAL_PEPTIDE (PHOBIUS); NON_CYTOPLASMIC_DOMAIN (PHOBIUS); SIGNAL_PEPTIDE_C_REGION (PHOBIUS); SIGNAL_PEPTIDE_H_REGION (PHOBIUS); SignalP-noTM (SIGNALP_EUK)	837171|AT1G06620|2-oxoglutarate-dependent dioxygenase, putative	EC:1.14.11.20; EC:1.14.11.23	(1.1) Acting on the CH-OH group of donors; (1.1) Acting on the CH-OH group of donors	map00901; map00941	Indole alkaloid biosynthesis; Flavonoid biosynthesis
contig00477	cinnamoyl reductase-like protein	764	20	6.47334e-99	91.25%	12	P:GO:0046482; C:GO:0005794; P:GO:0048868; C:GO:0009506; C:GO:0005886; F:GO:0045552; F:GO:0004022; F:GO:0050662; C:GO:0005829; P:GO:0048610; P:GO:0055114; P:GO:0009813	P:para-aminobenzoic acid metabolic process; C:Golgi apparatus; P:pollen tube development; C:plasmodesma; C:plasma membrane; F:dihydrokaempferol 4-reductase activity; F:alcohol dehydrogenase (NAD) activity; F:coenzyme binding; C:cytosol; P:cellular process involved in reproduction; P:oxidation-reduction process; P:flavonoid biosynthetic process	SIGNAL_PEPTIDE_C_REGION (PHOBIUS); SIGNAL_PEPTIDE_H_REGION (PHOBIUS); SIGNAL_PEPTIDE_N_REGION (PHOBIUS); NON_CYTOPLASMIC_DOMAIN (PHOBIUS); SIGNAL_PEPTIDE (PHOBIUS); SignalP-TM (SIGNALP_GRAM_POSITIVE)	841566|AT1G51410|cinnamyl-alcohol dehydrogenase, putative (CAD)	EC:1.1.1.219; EC:1.1.1.1	(1.1) Acting on the CH-OH group of donors; (1.1) Acting on the CH-OH group of donors	map00071; map00260; map00830; map00592; map00982; map00626; map00625; map00980; map00010; map00350; map00941	Fatty acid degradation; Glycine, serine and threonine metabolism; Retinol metabolism; alpha-Linolenic acid metabolism; Drug metabolism - cytochrome P450; Naphthalene degradation; Chloroalkane and chloroalkene degradation; Metabolism of xenobiotics by cytochrome P450; Glycolysis / Gluconeogenesis; Tyrosine metabolism; Flavonoid biosynthesis
contig00479	peptidyl-prolyl cis-trans isomerase cyp19-4-like	1060	20	1.82465e-125	86.95%	6	C:GO:0005768; P:GO:0006457; C:GO:0005794; P:GO:0000413; C:GO:0005802; F:GO:0003755	C:endosome; P:protein folding; C:Golgi apparatus; P:protein peptidyl-prolyl isomerization; C:trans-Golgi network; F:peptidyl-prolyl cis-trans isomerase activity	CYTOPLASMIC_DOMAIN (PHOBIUS); NON_CYTOPLASMIC_DOMAIN (PHOBIUS); TRANSMEMBRANE (PHOBIUS)	829648|AT4G34960|peptidyl-prolyl cis-trans isomerase, putative / cyclophilin, putative / rotamase, putative	EC:5.2.1.8	(5.2) Cis-trans-isomerases
contig00480	uncharacterized loc101202760	1224	20	4.87049e-98	64.2%	4	F:GO:0003674; P:GO:0008150; C:GO:0005575; C:GO:0005634	F:molecular_function; P:biological_process; C:cellular_component; C:nucleus	no IPS match	844257|AT1G79160|hypothetical protein
contig00481	h(\+)-transporting atpase plant fungi plasma membrane	1760	20	0	89.95%	14	P:GO:0015992; P:GO:0010119; P:GO:0009414; F:GO:0008553; C:GO:0005773; C:GO:0016021; F:GO:0046872; P:GO:0006754; P:GO:0009737; P:GO:0006200; C:GO:0005886; C:GO:0005634; F:GO:0005524; P:GO:0006119	P:proton transport; P:regulation of stomatal movement; P:response to water deprivation; F:hydrogen-exporting ATPase activity, phosphorylative mechanism; C:vacuole; C:integral to membrane; F:metal ion binding; P:ATP biosynthetic process; P:response to abscisic acid stimulus; P:ATP catabolic process; C:plasma membrane; C:nucleus; F:ATP binding; P:oxidative phosphorylation	IPR001757 (PRINTS); IPR001757 (PRINTS); IPR023214 (PFAM); IPR001757 (TIGRFAM); IPR023298 (G3DSA:1.20.1110.GENE3D); PTHR24093:SF127 (PANTHER); IPR001757 (PANTHER); TRANSMEMBRANE (PHOBIUS); CYTOPLASMIC_DOMAIN (PHOBIUS); TRANSMEMBRANE (PHOBIUS); TRANSMEMBRANE (PHOBIUS); NON_CYTOPLASMIC_DOMAIN (PHOBIUS); TRANSMEMBRANE (PHOBIUS); TRANSMEMBRANE (PHOBIUS); TRANSMEMBRANE (PHOBIUS); CYTOPLASMIC_DOMAIN (PH…	816413|AHA1|AHA1 (ARABIDOPSIS H+ ATPASE 1); ATPase/ hydrogen-exporting ATPase, phosphorylative mechanism / protein binding	EC:3.6.3.6	(3.6) Acting on acid anhydrides	map00190	Oxidative phosphorylation	3.A.3 (h(\+)-transporting atpase plant fungi plasma membrane)
contig00482	carboxyvinyl-carboxyphosphonate phosphorylmutase	1666	20	4.3339e-151	73.8%	6	P:GO:0019761; F:GO:0016787; C:GO:0009570; F:GO:0016740; F:GO:0004451; P:GO:0006097	P:glucosinolate biosynthetic process; F:hydrolase activity; C:chloroplast stroma; F:transferase activity; F:isocitrate lyase activity; P:glyoxylate cycle	no IPS match	838742|AT1G21440|mutase family protein	EC:4.1.3.1	(4.1) Carbon-carbon lyases	map00630	Glyoxylate and dicarboxylate metabolism
contig00483	bel1-like homeodomain protein 1-like	528	20	7.18108e-25	62.75%	1	F:GO:0003677	F:DNA binding	no IPS match	818167|BLH1|BLH1 (BEL1-LIKE HOMEODOMAIN 1); DNA binding / protein heterodimerization/ protein homodimerization/ transcription factor
contig00484	bel1-like homeodomain protein 1-like	1759	20	0	77.0%	6	F:GO:0003700; F:GO:0043565; C:GO:0005634; P:GO:0006355; C:GO:0005667; P:GO:0045449	F:sequence-specific DNA binding transcription factor activity; F:sequence-specific DNA binding; C:nucleus; P:regulation of transcription, DNA-dependent; C:transcription factor complex; P:regulation of transcription, DNA-dependent	no IPS match	818167|BLH1|BLH1 (BEL1-LIKE HOMEODOMAIN 1); DNA binding / protein heterodimerization/ protein homodimerization/ transcription factor						HB-other; HB-PHD; HD-ZIP; TALE
contig00485	della protein	1216	20	0	90.1%	10	P:GO:0009867; P:GO:2000033; P:GO:0009938; P:GO:0006355; P:GO:0042538; P:GO:0010187; P:GO:0009737; P:GO:0009863; C:GO:0005634; P:GO:0009723	P:jasmonic acid mediated signaling pathway; P:regulation of seed dormancy process; P:negative regulation of gibberellic acid mediated signaling pathway; P:regulation of transcription, DNA-dependent; P:hyperosmotic salinity response; P:negative regulation of seed germination; P:response to abscisic acid stimulus; P:salicylic acid mediated signaling pathway; C:nucleus; P:response to ethylene stimul…	NON_CYTOPLASMIC_DOMAIN (PHOBIUS); TRANSMEMBRANE (PHOBIUS); CYTOPLASMIC_DOMAIN (PHOBIUS)	821251|RGL2|RGL2 (RGA-LIKE 2); transcription factor						GRAS
contig00486	uridine kinase-like protein chloroplastic-like	743	20	2.50869e-117	82.3%	21	P:GO:0007010; P:GO:0000394; P:GO:0006094; P:GO:2000904; P:GO:1901141; P:GO:0006207; F:GO:0004845; F:GO:0004849; F:GO:0016773; P:GO:0010498; P:GO:0010050; P:GO:0016310; C:GO:0009507; P:GO:0044206; P:GO:0009086; C:GO:0005829; P:GO:0044211; P:GO:0000041; P:GO:2001006; F:GO:0005524; P:GO:0009616	P:cytoskeleton organization; P:RNA splicing, via endonucleolytic cleavage and ligation; P:gluconeogenesis; P:regulation of starch metabolic process; P:regulation of lignin biosynthetic process; P:'de novo' pyrimidine nucleobase biosynthetic process; F:uracil phosphoribosyltransferase activity; F:uridine kinase activity; F:phosphotransferase activity, alcohol group as acceptor; P:proteasomal prote…	no IPS match	834088|AtUK/UPRT1|AtUK/UPRT1 (Uridine kinase/Uracil phosphoribosyltransferase 1); ATP binding / kinase/ uracil phosphoribosyltransferase/ uridine kinase	EC:2.7.1.48; EC:2.4.2.9	(2.7) Transferring phosphorous-containing groups; (2.4) Glycosyltransferases	map00240; map00983	Pyrimidine metabolism; Drug metabolism - other enzymes
contig00487	non-specific lipid transfer protein	653	20	4.48793e-42	62.65%	3	F:GO:0008289; P:GO:0006869; P:GO:0006810	F:lipid binding; P:lipid transport; P:transport	no IPS match	836051|LTP3|LTP3 (LIPID TRANSFER PROTEIN 3); lipid binding
contig00488	protein brittle- chloroplastic amyloplastic-like	1720	20	0	78.95%	6	P:GO:0006862; F:GO:0015215; P:GO:0055085; C:GO:0016021; C:GO:0009507; C:GO:0005739	P:nucleotide transport; F:nucleotide transmembrane transporter activity; P:transmembrane transport; C:integral to membrane; C:chloroplast; C:mitochondrion	TRANSMEMBRANE (PHOBIUS); CYTOPLASMIC_DOMAIN (PHOBIUS); NON_CYTOPLASMIC_DOMAIN (PHOBIUS); TMhelix (TMHMM)	829375|SHS1|SHS1 (SODIUM HYPERSENSITIVE 1); binding / nucleotide transmembrane transporter/ transporter					2.A.29 (protein brittle- chloroplastic amyloplastic-like)
contig00490	cytokinin dehydrogenase 3-like	1772	20	0	70.05%	8	F:GO:0050660; F:GO:0008762; P:GO:0009690; C:GO:0043231; C:GO:0044444; P:GO:0055114; F:GO:0019139; P:GO:0006040	F:flavin adenine dinucleotide binding; F:UDP-N-acetylmuramate dehydrogenase activity; P:cytokinin metabolic process; C:intracellular membrane-bounded organelle; C:cytoplasmic part; P:oxidation-reduction process; F:cytokinin dehydrogenase activity; P:amino sugar metabolic process	CYTOPLASMIC_DOMAIN (PHOBIUS); NON_CYTOPLASMIC_DOMAIN (PHOBIUS); TRANSMEMBRANE (PHOBIUS)	835799|CKX3|CKX3 (CYTOKININ OXIDASE 3); amine oxidase/ cytokinin dehydrogenase	EC:1.1.1.158; EC:1.5.99.12	(1.1) Acting on the CH-OH group of donors; (1.5) Acting on the CH-NH group of donors	map00908	Zeatin biosynthesis
contig00491	xyloglucan endotransglucosylase hydrolase protein 22	502	20	2.95719e-38	89.2%	8	F:GO:0004553; F:GO:0016762; P:GO:0042545; P:GO:0080022; C:GO:0005618; P:GO:0006073; F:GO:0080039; C:GO:0048046	F:hydrolase activity, hydrolyzing O-glycosyl compounds; F:xyloglucan:xyloglucosyl transferase activity; P:cell wall modification; P:primary root development; C:cell wall; P:cellular glucan metabolic process; F:xyloglucan endotransglucosylase activity; C:apoplast	no IPS match	828686|XTR6|XTR6 (XYLOGLUCAN ENDOTRANSGLYCOSYLASE 6); hydrolase, acting on glycosyl bonds / hydrolase, hydrolyzing O-glycosyl compounds / xyloglucan:xyloglucosyl transferase	EC:2.4.1.207	(2.4) Glycosyltransferases
contig00492	pb1_up2 domain-containing protein	639	20	1.80469e-40	57.25%	3	P:GO:0008150; F:GO:0005515; C:GO:0005634	P:biological_process; F:protein binding; C:nucleus	no IPS match	822258|AT3G26510|octicosapeptide/Phox/Bem1p (PB1) domain-containing protein
contig00493		325	0			0			NON_CYTOPLASMIC_DOMAIN (PHOBIUS); TRANSMEMBRANE (PHOBIUS); CYTOPLASMIC_DOMAIN (PHOBIUS); TMhelix (TMHMM)
contig00495	aldose 1-epimerase-like	1278	20	0	87.45%	8	C:GO:0005829; C:GO:0048046; F:GO:0030246; F:GO:0004034; P:GO:0006012; P:GO:0042732; P:GO:0006094; P:GO:0006096	C:cytosol; C:apoplast; F:carbohydrate binding; F:aldose 1-epimerase activity; P:galactose metabolic process; P:D-xylose metabolic process; P:gluconeogenesis; P:glycolysis	TMhelix (TMHMM)	820642|AT3G17940|aldose 1-epimerase family protein	EC:5.1.3.3	(5.1) Racemases and epimerases	map00052; map00010	Galactose metabolism; Glycolysis / Gluconeogenesis
contig00496	u-box domain-containing protein 5-like	711	20	3.92643e-39	65.15%	4	P:GO:0006952; F:GO:0016874; P:GO:0050794; P:GO:0044237	P:defense response; F:ligase activity; P:regulation of cellular process; P:cellular metabolic process	no IPS match	829807|AT4G36550|binding / ubiquitin-protein ligase
contig00497	gibberellin receptor	1793	20	0	86.45%	2	P:GO:0008152; F:GO:0016787	P:metabolic process; F:hydrolase activity	no IPS match	825476|GID1B|GID1B (GA INSENSITIVE DWARF1B); hydrolase
contig00498		230	0			0
contig00499	atp synthase subunit mitochondrial-like	446	20	3.17456e-20	98.5%	11	F:GO:0008270; C:GO:0022626; P:GO:0009651; F:GO:0015078; F:GO:0016787; C:GO:0005730; P:GO:0015986; C:GO:0009535; C:GO:0000276; C:GO:0005886; F:GO:0005507	F:zinc ion binding; C:cytosolic ribosome; P:response to salt stress; F:hydrogen ion transmembrane transporter activity; F:hydrolase activity; C:nucleolus; P:ATP synthesis coupled proton transport; C:chloroplast thylakoid membrane; C:mitochondrial proton-transporting ATP synthase complex, coupling factor F(o); C:plasma membrane; F:copper ion binding	no IPS match
contig00500	cystinosin homolog	1129	20	5.81101e-169	87.15%	3	C:GO:0005774; C:GO:0009507; C:GO:0005886	C:vacuolar membrane; C:chloroplast; C:plasma membrane	no IPS match	834067|AT5G40670|PQ-loop repeat family protein / transmembrane family protein					2.A.43 (cystinosin homolog)
contig00501	momilactone a synthase-like	1330	20	1.38916e-151	85.8%	6	F:GO:0047044; P:GO:0051504; C:GO:0009536; P:GO:0055114; P:GO:0006699; P:GO:0008207	F:androstan-3-alpha,17-beta-diol dehydrogenase activity; P:diterpene phytoalexin precursor biosynthetic process pathway; C:plastid; P:oxidation-reduction process; P:bile acid biosynthetic process; P:C21-steroid hormone metabolic process	CYTOPLASMIC_DOMAIN (PHOBIUS); NON_CYTOPLASMIC_DOMAIN (PHOBIUS); NON_CYTOPLASMIC_DOMAIN (PHOBIUS); TRANSMEMBRANE (PHOBIUS); TRANSMEMBRANE (PHOBIUS)	828065|AT4G03140|binding / catalytic/ oxidoreductase	EC:1.1.1.53	(1.1) Acting on the CH-OH group of donors	map00140	Steroid hormone biosynthesis
contig00502	probable nad h-dependent oxidoreductase 1	1042	20	1.83515e-137	83.5%	4	F:GO:0033808; F:GO:0016491; P:GO:0055114; P:GO:0009651	F:6'-deoxychalcone synthase activity; F:oxidoreductase activity; P:oxidation-reduction process; P:response to salt stress	no IPS match	842289|AT1G59950|aldo/keto reductase, putative	EC:2.3.1.170	(2.3) Acyltransferases	map00941	Flavonoid biosynthesis
contig00503		100	0			0
contig00504	serine threonine-protein kinase srk2i-like	1239	20	0	87.55%	19	P:GO:0009739; F:GO:0005515; P:GO:0010119; P:GO:0006636; P:GO:0009414; P:GO:0040007; P:GO:0009651; P:GO:0042742; C:GO:0005829; P:GO:0019432; P:GO:0006468; F:GO:0004674; P:GO:0005985; P:GO:0010029; P:GO:0048366; P:GO:0009789; C:GO:0005634; F:GO:0005524; P:GO:0009069	P:response to gibberellin stimulus; F:protein binding; P:regulation of stomatal movement; P:unsaturated fatty acid biosynthetic process; P:response to water deprivation; P:growth; P:response to salt stress; P:defense response to bacterium; C:cytosol; P:triglyceride biosynthetic process; P:protein phosphorylation; F:protein serine/threonine kinase activity; P:sucrose metabolic process; P:regulatio…	no IPS match	836822|SNRK2.3|SNRK2.3 (SUCROSE NONFERMENTING 1(SNF1)-RELATED PROTEIN KINASE 2.3); kinase/ protein kinase	EC:2.7.11	(2.7) Transferring phosphorous-containing groups
contig00505	serine threonine-protein kinase srk2i-like	201	20	2.32567e-31	94.2%	4	P:GO:0006468; F:GO:0005524; F:GO:0004674; P:GO:0009069	P:protein phosphorylation; F:ATP binding; F:protein serine/threonine kinase activity; P:serine family amino acid metabolic process	no IPS match		EC:2.7.11	(2.7) Transferring phosphorous-containing groups
contig00506	cell division protein chloroplast homolog precursor	1625	20	0	83.2%	16	F:GO:0005198; P:GO:0007017; P:GO:0009220; P:GO:0010020; F:GO:0043621; P:GO:0009902; F:GO:0005525; P:GO:0051301; P:GO:0006184; C:GO:0005874; P:GO:0051258; C:GO:0009570; F:GO:0042802; P:GO:0009637; F:GO:0003924; C:GO:0009535	F:structural molecule activity; P:microtubule-based process; P:pyrimidine ribonucleotide biosynthetic process; P:chloroplast fission; F:protein self-association; P:chloroplast relocation; F:GTP binding; P:cell division; P:GTP catabolic process; C:microtubule; P:protein polymerization; C:chloroplast stroma; F:identical protein binding; P:response to blue light; F:GTPase activity; C:chloroplast thy…	no IPS match	835621|FTSZ1-1|FTSZ1-1; protein binding / structural molecule
contig00507	nadp-dependent alkenal double bond reductase p2	1193	20	0	81.65%	8	P:GO:0006979; P:GO:0046686; C:GO:0005886; F:GO:0032440; C:GO:0005634; F:GO:0008270; C:GO:0005829; P:GO:0055114	P:response to oxidative stress; P:response to cadmium ion; C:plasma membrane; F:2-alkenal reductase [NAD(P)] activity; C:nucleus; F:zinc ion binding; C:cytosol; P:oxidation-reduction process	IPR020843 (SMART); IPR016040 (G3DSA:3.40.50.GENE3D); IPR013149 (PFAM); IPR011032 (G3DSA:3.90.180.GENE3D); PTHR11695:SF5 (PANTHER); IPR002085 (PANTHER); SSF51735 (SUPERFAMILY); IPR011032 (SUPERFAMILY)	839174|AT1G26320|NADP-dependent oxidoreductase, putative	EC:1.3.1.74	(1.3) Acting on the CH-CH group of donors
contig00508	eukaryotic translation initiation factor 4e	445	20	6.80978e-35	71.3%	3	F:GO:0003723; C:GO:0005634; P:GO:0006412	F:RNA binding; C:nucleus; P:translation	IPR001040 (PFAM); IPR023398 (G3DSA:3.30.760.GENE3D); IPR023398 (SUPERFAMILY)	827529|EIF4E|EIF4E (EUKARYOTIC TRANSLATION INITATION FACTOR 4E); RNA binding / RNA cap binding / protein binding / translation initiation factor
contig00509		387	0			0			no IPS match
contig00510	eukaryotic translation initiation factor 4e	166	20	1.87643e-34	95.6%	3	F:GO:0003743; C:GO:0005840; P:GO:0006446	F:translation initiation factor activity; C:ribosome; P:regulation of translational initiation	IPR023398 (G3DSA:3.30.760.GENE3D); IPR001040 (PFAM); IPR001040 (PANTHER); IPR019770 (PROSITE_PATTERNS); IPR023398 (SUPERFAMILY)
contig00511	eif4e	411	20	8.39006e-44	94.25%	3	F:GO:0003743; C:GO:0005840; P:GO:0006446	F:translation initiation factor activity; C:ribosome; P:regulation of translational initiation	CYTOPLASMIC_DOMAIN (PHOBIUS); TRANSMEMBRANE (PHOBIUS); NON_CYTOPLASMIC_DOMAIN (PHOBIUS); TMhelix (TMHMM)	827529|EIF4E|EIF4E (EUKARYOTIC TRANSLATION INITATION FACTOR 4E); RNA binding / RNA cap binding / protein binding / translation initiation factor
contig00512		219	0			0
contig00513	casc3 barentsz eif4aiii isoform 1	1203	20	4.09569e-69	66.65%	0			TRANSMEMBRANE (PHOBIUS); NON_CYTOPLASMIC_DOMAIN (PHOBIUS); CYTOPLASMIC_DOMAIN (PHOBIUS); TMhelix (TMHMM)	844340|AT1G80000|hypothetical protein
contig00514	mitochondrial transcription termination factor family protein	1341	20	0	86.1%	9	P:GO:0010103; C:GO:0005739; P:GO:0016226; P:GO:0010027; P:GO:0010228; P:GO:0048481; C:GO:0009507; P:GO:0045893; P:GO:0009793	P:stomatal complex morphogenesis; C:mitochondrion; P:iron-sulfur cluster assembly; P:thylakoid membrane organization; P:vegetative to reproductive phase transition of meristem; P:ovule development; C:chloroplast; P:positive regulation of transcription, DNA-dependent; P:embryo development ending in seed dormancy	NON_CYTOPLASMIC_DOMAIN (PHOBIUS); CYTOPLASMIC_DOMAIN (PHOBIUS); TRANSMEMBRANE (PHOBIUS); TMhelix (TMHMM)	829972|pde191|pde191 (pigment defective 191)
contig00515	mediator of rna polymerase ii transcription subunit 19a-like	1339	20	1.50224e-72	83.2%	0			no IPS match	831097|AT5G12230|hypothetical protein
contig00516		370	0			0
contig00517	dead-box atp-dependent rna helicase 53-like	883	20	9.3212e-76	84.45%	9	C:GO:0005618; C:GO:0043234; F:GO:0003676; C:GO:0005739; C:GO:0005730; P:GO:0000373; P:GO:0009409; F:GO:0008026; F:GO:0005524	C:cell wall; C:protein complex; F:nucleic acid binding; C:mitochondrion; C:nucleolus; P:Group II intron splicing; P:response to cold; F:ATP-dependent helicase activity; F:ATP binding	SIGNAL_PEPTIDE_N_REGION (PHOBIUS); NON_CYTOPLASMIC_DOMAIN (PHOBIUS); SIGNAL_PEPTIDE_C_REGION (PHOBIUS); SIGNAL_PEPTIDE (PHOBIUS); SIGNAL_PEPTIDE_H_REGION (PHOBIUS)	821802|PMH2|PMH2 (putative mitochondrial RNA helicase 2); ATP binding / ATP-dependent helicase/ helicase/ nucleic acid binding					3.A.18 (dead-box atp-dependent rna helicase 53-like)
contig00518	telomere-associated protein rif1	1202	15	2.93103e-99	71.53%	0			no IPS match
contig00520	serine acetyltransferase	1524	20	0	79.7%	14	F:GO:0005515; F:GO:0008270; F:GO:0009001; C:GO:0009507; P:GO:0006535; P:GO:0006569; P:GO:0019761; P:GO:0046686; P:GO:0009409; P:GO:0009684; P:GO:0009970; C:GO:0005634; C:GO:0005739; P:GO:0042967	F:protein binding; F:zinc ion binding; F:serine O-acetyltransferase activity; C:chloroplast; P:cysteine biosynthetic process from serine; P:tryptophan catabolic process; P:glucosinolate biosynthetic process; P:response to cadmium ion; P:response to cold; P:indoleacetic acid biosynthetic process; P:cellular response to sulfate starvation; C:nucleus; C:mitochondrion; P:acyl-carrier-protein biosynth…	no IPS match	820499|ATSERAT2;2|ATSERAT2;2 (SERINE ACETYLTRANSFERASE 2;2); serine O-acetyltransferase	EC:2.3.1.30	(2.3) Acyltransferases	map00920; map00270	Sulfur metabolism; Cysteine and methionine metabolism
contig00521	nadh:cytochrome b5 reductase	626	20	1.09765e-66	90.95%	7	C:GO:0009505; P:GO:0022900; C:GO:0005783; F:GO:0004128; C:GO:0005886; P:GO:0006040; P:GO:0006118	C:plant-type cell wall; P:electron transport chain; C:endoplasmic reticulum; F:cytochrome-b5 reductase activity, acting on NAD(P)H; C:plasma membrane; P:amino sugar metabolic process; P:electron transport	no IPS match	831645|ATCBR|ATCBR (ARABIDOPSIS THALIANA NADH:CYTOCHROME B5 REDUCTASE 1); cytochrome-b5 reductase	EC:1.6.2.2	(1.6) Acting on NADH or NADPH	map00520	Amino sugar and nucleotide sugar metabolism
contig00522	nadh--cytochrome b5 reductase 1-like	537	20	2.9756e-88	89.3%	7	C:GO:0009505; P:GO:0022900; C:GO:0005783; F:GO:0004128; C:GO:0005886; P:GO:0006040; P:GO:0006118	C:plant-type cell wall; P:electron transport chain; C:endoplasmic reticulum; F:cytochrome-b5 reductase activity, acting on NAD(P)H; C:plasma membrane; P:amino sugar metabolic process; P:electron transport	no IPS match	831645|ATCBR|ATCBR (ARABIDOPSIS THALIANA NADH:CYTOCHROME B5 REDUCTASE 1); cytochrome-b5 reductase	EC:1.6.2.2	(1.6) Acting on NADH or NADPH	map00520	Amino sugar and nucleotide sugar metabolism
contig00523	lipid transfer protein precursor	341	20	4.83261e-10	79.4%	6	P:GO:0050832; P:GO:0006869; P:GO:0050830; P:GO:0031640; F:GO:0008289; F:GO:0005215	P:defense response to fungus; P:lipid transport; P:defense response to Gram-positive bacterium; P:killing of cells of other organism; F:lipid binding; F:transporter activity	SignalP-noTM (SIGNALP_EUK)
contig00524	lrr repeats and ubiquitin-like domain-containing protein at2g30105-like	770	20	3.90065e-27	66.3%	1	C:GO:0044464	C:cell part	no IPS match	830685|AT5G07910|leucine-rich repeat family protein
contig00525	denn (aex-3) domain-containing protein	1685	20	0	80.9%	1	C:GO:0005634	C:nucleus	no IPS match	833521|AT5G35560|DENN (AEX-3) domain-containing protein
contig00526	l-ascorbate oxidase-like	1778	20	0	82.2%	7	F:GO:0005507; C:GO:0005576; C:GO:0009505; F:GO:0008447; P:GO:0055114; P:GO:0006118; P:GO:0019852	F:copper ion binding; C:extracellular region; C:plant-type cell wall; F:L-ascorbate oxidase activity; P:oxidation-reduction process; P:electron transport; P:L-ascorbic acid metabolic process	no IPS match	832235|AT5G21105|L-ascorbate oxidase/ copper ion binding / oxidoreductase	EC:1.10.3.3	(1.1) Acting on the CH-OH group of donors	map00053	Ascorbate and aldarate metabolism	2.A.108 (l-ascorbate oxidase-like)
contig00527	probably inactive leucine-rich repeat receptor-like protein kinase at5g48380-like	1383	20	0	77.8%	13	P:GO:0006468; F:GO:0004672; P:GO:0031348; C:GO:0016021; P:GO:0042742; C:GO:0009506; F:GO:0033612; P:GO:0009627; F:GO:0005524; P:GO:0009863; P:GO:0060548; C:GO:0005886; P:GO:0009697	P:protein phosphorylation; F:protein kinase activity; P:negative regulation of defense response; C:integral to membrane; P:defense response to bacterium; C:plasmodesma; F:receptor serine/threonine kinase binding; P:systemic acquired resistance; F:ATP binding; P:salicylic acid mediated signaling pathway; P:negative regulation of cell death; C:plasma membrane; P:salicylic acid biosynthetic process	no IPS match	834892|AT5G48380|leucine-rich repeat family protein / protein kinase family protein
contig00528	protein	1203	20	2.05688e-168	67.75%	6	P:GO:0007275; P:GO:0016567; P:GO:0006511; F:GO:0004842; C:GO:0005634; F:GO:0008270	P:multicellular organismal development; P:protein ubiquitination; P:ubiquitin-dependent protein catabolic process; F:ubiquitin-protein ligase activity; C:nucleus; F:zinc ion binding	no IPS match	833772|AT5G37930|seven in absentia (SINA) family protein	EC:6.3.2.19	(6.3) Forming carbon-nitrogen bonds
contig00530	uncharacterized loc101216086	1309	20	6.27498e-109	59.3%	1	C:GO:0005730	C:nucleolus	IPR012459 (PFAM); PTHR13245:SF1 (PANTHER); IPR012459 (PANTHER)	834877|AT5G48240|hypothetical protein
contig00532	50s ribosomal protein chloroplastic-like	939	20	9.09459e-139	87.6%	14	P:GO:0006098; C:GO:0009941; C:GO:0016020; P:GO:0009793; P:GO:0006412; P:GO:0010207; P:GO:0019288; C:GO:0015934; C:GO:0009570; P:GO:0006354; F:GO:0003735; P:GO:0009657; P:GO:0006364; F:GO:0019843	P:pentose-phosphate shunt; C:chloroplast envelope; C:membrane; P:embryo development ending in seed dormancy; P:translation; P:photosystem II assembly; P:isopentenyl diphosphate biosynthetic process, methylerythritol 4-phosphate pathway; C:large ribosomal subunit; C:chloroplast stroma; P:DNA-dependent transcription, elongation; F:structural constituent of ribosome; P:plastid organization; P:rRNA p…	IPR019906 (PRINTS); IPR019906 (TIGRFAM); IPR020040 (G3DSA:3.90.930.GENE3D); IPR020040 (PFAM); IPR020040 (G3DSA:3.90.930.GENE3D); PTHR11655:SF8 (PANTHER); IPR000702 (PANTHER); IPR002358 (PROSITE_PATTERNS); IPR019906 (HAMAP); IPR020040 (SUPERFAMILY); IPR020040 (SUPERFAMILY)	839273|emb2394|emb2394 (embryo defective 2394); structural constituent of ribosome
contig00533	dolichyl-diphosphooligosaccharide--protein glycosyltransferase subunit 2-like	1583	20	0	77.25%	7	C:GO:0008250; P:GO:0018279; C:GO:0005739; P:GO:0009409; C:GO:0009505; F:GO:0004579; C:GO:0005886	C:oligosaccharyltransferase complex; P:protein N-linked glycosylation via asparagine; C:mitochondrion; P:response to cold; C:plant-type cell wall; F:dolichyl-diphosphooligosaccharide-protein glycotransferase activity; C:plasma membrane	no IPS match	827863|HAP6|HAP6 (HAPLESS 6); dolichyl-diphosphooligosaccharide-protein glycotransferase	EC:2.4.1.119	(2.4) Glycosyltransferases
contig00534	sentrin sumo-specific	982	20	1.71215e-103	71.2%	1	F:GO:0008233	F:peptidase activity	no IPS match	824007|AT3G48480|cysteine-type peptidase
contig00535	tetratricopeptide repeat-like superfamily	1251	20	2.56987e-94	72.95%	0			no IPS match	832142|AT5G20190|binding
contig00536	protein binding	500	20	1.40685e-81	73.3%	1	F:GO:0008270	F:zinc ion binding	no IPS match	836179|AT5G60580|zinc finger (C3HC4-type RING finger) family protein
contig00537	protein	943	20	1.04507e-55	56.1%	1	C:GO:0005886	C:plasma membrane	no IPS match	842211|AT1G58420|hypothetical protein
contig00538	serine threonine-protein phosphatase 7-like	589	20	3.06694e-67	72.75%	4	F:GO:0004721; P:GO:0009785; C:GO:0005634; P:GO:0006470	F:phosphoprotein phosphatase activity; P:blue light signaling pathway; C:nucleus; P:protein dephosphorylation	no IPS match	836507|PP7|PP7 (SERINE/THREONINE PHOSPHATASE 7); protein serine/threonine phosphatase	EC:3.1.3.16	(3.1) Acting on ester bonds	map04660	T cell receptor signaling pathway
contig00539	serine threonine-protein phosphatase 7-like	1139	20	0	89.2%	7	C:GO:0005737; F:GO:0004722; P:GO:0009785; C:GO:0005634; P:GO:0009408; P:GO:0006470; C:GO:0008287	C:cytoplasm; F:protein serine/threonine phosphatase activity; P:blue light signaling pathway; C:nucleus; P:response to heat; P:protein dephosphorylation; C:protein serine/threonine phosphatase complex	NON_CYTOPLASMIC_DOMAIN (PHOBIUS); TRANSMEMBRANE (PHOBIUS); CYTOPLASMIC_DOMAIN (PHOBIUS); TMhelix (TMHMM)	836507|PP7|PP7 (SERINE/THREONINE PHOSPHATASE 7); protein serine/threonine phosphatase
contig00540	protein	1287	20	2.05842e-138	74.0%	3	F:GO:0008515; C:GO:0005887; P:GO:0015770	F:sucrose transmembrane transporter activity; C:integral to plasma membrane; P:sucrose transport	IPR004316 (PFAM); PTHR10791 (PANTHER); PTHR10791:SF6 (PANTHER); NON_CYTOPLASMIC_DOMAIN (PHOBIUS); CYTOPLASMIC_DOMAIN (PHOBIUS); TRANSMEMBRANE (PHOBIUS); NON_CYTOPLASMIC_DOMAIN (PHOBIUS); TRANSMEMBRANE (PHOBIUS); TRANSMEMBRANE (PHOBIUS); TRANSMEMBRANE (PHOBIUS); NON_CYTOPLASMIC_DOMAIN (PHOBIUS); CYTOPLASMIC_DOMAIN (PHOBIUS); TRANSMEMBRANE (PHOBIUS); TRANSMEMBRANE (PHOBIUS); CYTOPLASMIC_DOMAIN (PHO…	835151|AT5G50790|nodulin MtN3 family protein					2.A.123 (protein)
contig00541	nadp-dependent alkenal double bond reductase p2	1169	20	6.72422e-170	80.3%	8	P:GO:0006979; P:GO:0046686; C:GO:0005886; F:GO:0032440; C:GO:0005634; F:GO:0008270; C:GO:0005829; P:GO:0055114	P:response to oxidative stress; P:response to cadmium ion; C:plasma membrane; F:2-alkenal reductase [NAD(P)] activity; C:nucleus; F:zinc ion binding; C:cytosol; P:oxidation-reduction process	IPR020843 (SMART); IPR011032 (G3DSA:3.90.180.GENE3D); IPR016040 (G3DSA:3.40.50.GENE3D); IPR013149 (PFAM); IPR002085 (PANTHER); PTHR11695:SF5 (PANTHER); IPR011032 (SUPERFAMILY); SSF51735 (SUPERFAMILY)	831562|AT5G16990|NADP-dependent oxidoreductase, putative	EC:1.3.1.74	(1.3) Acting on the CH-CH group of donors
contig00542	peroxidase 17	1161	20	7.11841e-154	88.95%	12	P:GO:0010075; F:GO:0046872; P:GO:0010014; P:GO:0006979; P:GO:0009944; F:GO:0020037; F:GO:0004601; C:GO:0005576; C:GO:0005829; P:GO:0055114; P:GO:0009855; P:GO:0006804	P:regulation of meristem growth; F:metal ion binding; P:meristem initiation; P:response to oxidative stress; P:polarity specification of adaxial/abaxial axis; F:heme binding; F:peroxidase activity; C:extracellular region; C:cytosol; P:oxidation-reduction process; P:determination of bilateral symmetry; P:peroxidase reaction	G3DSA:1.10.420.10 (GENE3D); PTHR31388 (PANTHER); PTHR31388:SF0 (PANTHER); IPR002016 (PROSITE_PROFILES); IPR010255 (SUPERFAMILY)	816773|AT2G22420|peroxidase 17 (PER17) (P17)	EC:1.11.1.7	(1.1) Acting on the CH-OH group of donors	map00360; map00940	Phenylalanine metabolism; Phenylpropanoid biosynthesis
contig00543	protein	1387	20	0	71.95%	0			IPR011989 (G3DSA:1.25.10.GENE3D); IPR016024 (SUPERFAMILY)
contig00544	calcium-dependent lipid-binding family protein	1012	20	3.06106e-84	75.75%	0			no IPS match	832460|AT5G23950|C2 domain-containing protein
contig00545	small ribosomal subunit protein s13	1118	20	1.06184e-66	72.2%	7	P:GO:0006412; F:GO:0003723; P:GO:0006354; F:GO:0003735; C:GO:0005763; P:GO:0042254; C:GO:0009507	P:translation; F:RNA binding; P:DNA-dependent transcription, elongation; F:structural constituent of ribosome; C:mitochondrial small ribosomal subunit; P:ribosome biogenesis; C:chloroplast	no IPS match	844111|AT1G77750|30S ribosomal protein S13, chloroplast, putative
contig00547	peptide transporter protein	1502	20	0	65.25%	7	P:GO:0009902; P:GO:0051017; P:GO:0045454; F:GO:0009055; C:GO:0005884; F:GO:0015035; P:GO:0006118	P:chloroplast relocation; P:actin filament bundle assembly; P:cell redox homeostasis; F:electron carrier activity; C:actin filament; F:protein disulfide oxidoreductase activity; P:electron transport	no IPS match	842758|AT1G64500|glutaredoxin family protein
contig00548	cytochrome c	863	20	1.66235e-72	96.15%	11	C:GO:0005758; F:GO:0005507; C:GO:0005794; C:GO:0070469; C:GO:0005886; F:GO:0009055; F:GO:0005506; F:GO:0020037; C:GO:0005829; P:GO:0022900; P:GO:0006118	C:mitochondrial intermembrane space; F:copper ion binding; C:Golgi apparatus; C:respiratory chain; C:plasma membrane; F:electron carrier activity; F:iron ion binding; F:heme binding; C:cytosol; P:electron transport chain; P:electron transport	no IPS match	826595|CYTC-2|CYTC-2 (cytochrome c-2); electron carrier/ heme binding / iron ion binding
contig00549	probable 26s proteasome non-atpase regulatory subunit 7-like	1552	20	0	95.25%	3	P:GO:0009965; P:GO:0009793; C:GO:0000502	P:leaf morphogenesis; P:embryo development ending in seed dormancy; C:proteasome complex	NON_CYTOPLASMIC_DOMAIN (PHOBIUS); CYTOPLASMIC_DOMAIN (PHOBIUS); TRANSMEMBRANE (PHOBIUS); TMhelix (TMHMM)	830463|RPN8A|RPN8A (RP NON-ATPASE SUBUNIT 8A)
contig00550	ribosomal protein s8e family protein	1265	20	1.33301e-180	95.7%	7	C:GO:0005840; F:GO:0003735; P:GO:0000398; P:GO:0042254; P:GO:0051604; C:GO:0005634; P:GO:0006412	C:ribosome; F:structural constituent of ribosome; P:mRNA splicing, via spliceosome; P:ribosome biogenesis; P:protein maturation; C:nucleus; P:translation	no IPS match	830524|AT5G06360|ribosomal protein S8e family protein
contig00551	primary amine oxidase-like	1484	20	0	91.7%	6	F:GO:0005507; C:GO:0005773; P:GO:0055114; F:GO:0048038; F:GO:0008131; P:GO:0009308	F:copper ion binding; C:vacuole; P:oxidation-reduction process; F:quinone binding; F:primary amine oxidase activity; P:amine metabolic process	no IPS match	826838|AT4G12290|amine oxidase/ copper ion binding / quinone binding	EC:1.4.3.21	(1.4) Acting on the CH-NH(2) group of donors	map00260; map00410; map00960; map00360; map00950; map00350	Glycine, serine and threonine metabolism; beta-Alanine metabolism; Tropane, piperidine and pyridine alkaloid biosynthesis; Phenylalanine metabolism; Isoquinoline alkaloid biosynthesis; Tyrosine metabolism
contig00552	14-3-3-like protein b-like	1152	20	3.74304e-167	95.9%	14	C:GO:0005829; F:GO:0045309; P:GO:0042742; C:GO:0009941; C:GO:0009505; P:GO:0048366; F:GO:0019904; P:GO:0009686; P:GO:0009742; P:GO:0009740; P:GO:0046686; P:GO:0009407; C:GO:0005634; C:GO:0005886	C:cytosol; F:protein phosphorylated amino acid binding; P:defense response to bacterium; C:chloroplast envelope; C:plant-type cell wall; P:leaf development; F:protein domain specific binding; P:gibberellin biosynthetic process; P:brassinosteroid mediated signaling pathway; P:gibberellic acid mediated signaling pathway; P:response to cadmium ion; P:toxin catabolic process; C:nucleus; C:plasma memb…	IPR000308 (PRINTS); IPR023410 (SMART); IPR000308 (PIRSF); IPR023410 (PFAM); IPR023410 (G3DSA:1.20.190.GENE3D); IPR000308 (PANTHER); PTHR18860:SF0 (PANTHER); IPR023409 (PROSITE_PATTERNS); IPR023409 (PROSITE_PATTERNS); SIGNAL_PEPTIDE_C_REGION (PHOBIUS); SIGNAL_PEPTIDE (PHOBIUS); SIGNAL_PEPTIDE_H_REGION (PHOBIUS); SIGNAL_PEPTIDE_N_REGION (PHOBIUS); NON_CYTOPLASMIC_DOMAIN (PHOBIUS); SignalP-noTM (SIG…	836668|GRF8|GRF8 (GENERAL REGULATORY FACTOR 8); protein binding / protein phosphorylated amino acid binding
contig00553	-like cupins superfamily protein	702	20	6.8122e-113	83.75%	9	F:GO:0050162; P:GO:0009651; C:GO:0048046; C:GO:0005618; F:GO:0045735; F:GO:0030145; P:GO:0055114; C:GO:0031012; P:GO:0046487	F:oxalate oxidase activity; P:response to salt stress; C:apoplast; C:cell wall; F:nutrient reservoir activity; F:manganese ion binding; P:oxidation-reduction process; C:extracellular matrix; P:glyoxylate metabolic process	no IPS match	833914|GER2|GER2 (GERMIN-LIKE PROTEIN 2); oxalate oxidase	EC:1.2.3.4	(1.2) Acting on the aldehyde or oxo group of donors	map00630	Glyoxylate and dicarboxylate metabolism
contig00554	1-phosphatidylinositol- -bisphosphate	619	20	2.34462e-73	86.9%	8	P:GO:0035556; F:GO:0004871; F:GO:0004435; C:GO:0005886; F:GO:0005509; P:GO:0007242; P:GO:0009395; P:GO:0046339	P:intracellular signal transduction; F:signal transducer activity; F:phosphatidylinositol phospholipase C activity; C:plasma membrane; F:calcium ion binding; P:intracellular signal transduction; P:phospholipid catabolic process; P:diacylglycerol metabolic process	no IPS match	819999|ATPLC2|ATPLC2 (PHOSPHOLIPASE C 2); phospholipase C	EC:3.1.4.11	(3.1) Acting on ester bonds	map04070; map00562	Phosphatidylinositol signaling system; Inositol phosphate metabolism
contig00555	pleckstrin homology domain-containing protein 1-like	878	20	1.5037e-86	86.9%	2	F:GO:0005543; C:GO:0005737	F:phospholipid binding; C:cytoplasm	IPR001849 (SMART); IPR001849 (PFAM); IPR011993 (G3DSA:2.30.29.GENE3D); PTHR22903 (PANTHER); IPR001849 (PROSITE_PROFILES); SSF50729 (SUPERFAMILY)	830455|AT5G05710|pleckstrin homology (PH) domain-containing protein
contig00556	photosystem ii 10 kda chloroplast	725	20	5.97026e-77	82.6%	3	P:GO:0010270; C:GO:0009535; C:GO:0009654	P:photosystem II oxygen evolving complex assembly; C:chloroplast thylakoid membrane; C:oxygen evolving complex	IPR006814 (PFAM); CYTOPLASMIC_DOMAIN (PHOBIUS); NON_CYTOPLASMIC_DOMAIN (PHOBIUS); TRANSMEMBRANE (PHOBIUS); TMhelix (TMHMM)	844245|PSBR|PSBR (photosystem II subunit R)
contig00557	e3 ubiquitin-protein ligase at3g02290-like	731	20	5.82784e-23	91.15%	5	F:GO:0008270; C:GO:0005739; P:GO:0045892; P:GO:0006914; C:GO:0005634	F:zinc ion binding; C:mitochondrion; P:negative regulation of transcription, DNA-dependent; P:autophagy; C:nucleus	no IPS match
contig00559	cleavage and polyadenylation specificity factor subunit 5-like	1916	20	4.72986e-122	84.1%	5	P:GO:0006378; P:GO:0010260; F:GO:0003729; C:GO:0005849; F:GO:0016787	P:mRNA polyadenylation; P:organ senescence; F:mRNA binding; C:mRNA cleavage factor complex; F:hydrolase activity	IPR013083 (G3DSA:3.30.40.GENE3D)	829104|CFIM-25|CFIM-25
contig00561	molybdopterin synthase catalytic subunit	1094	20	1.86862e-109	83.25%	2	C:GO:0005737; P:GO:0006777	C:cytoplasm; P:Mo-molybdopterin cofactor biosynthetic process	IPR003448 (PFAM); IPR003448 (G3DSA:3.90.1170.GENE3D); PTHR23404 (PANTHER); IPR003448 (PTHR23404:PANTHER); IPR003448 (SUPERFAMILY)	818979|AT2G43760|molybdopterin biosynthesis MoaE family protein
contig00562	cysteine proteinase inhibitor	276	20	6.74085e-16	73.85%	2	P:GO:0010466; F:GO:0004869	P:negative regulation of peptidase activity; F:cysteine-type endopeptidase inhibitor activity	no IPS match
contig00563	ran gtpase binding	415	1	2.52515e-07	75.0%	0			no IPS match
contig00564	Uncharacterized protein isoform 1	1371	20	2.1364e-156	87.5%	1	P:GO:0010222	P:stem vascular tissue pattern formation	IPR007462 (PFAM); PTHR31876:SF0 (PANTHER); PTHR31876 (PANTHER); NON_CYTOPLASMIC_DOMAIN (PHOBIUS); CYTOPLASMIC_DOMAIN (PHOBIUS); TRANSMEMBRANE (PHOBIUS); TRANSMEMBRANE (PHOBIUS); CYTOPLASMIC_DOMAIN (PHOBIUS); TMhelix (TMHMM); TMhelix (TMHMM); TMhelix (TMHMM)	816531|COV1|COV1 (CONTINUOUS VASCULAR RING)
contig00565	protein kti12 homolog	1596	20	4.56989e-174	82.45%	10	F:GO:0005516; P:GO:0048316; P:GO:0009933; P:GO:0080178; P:GO:0080110; C:GO:0016023; F:GO:0017076; P:GO:0048366; P:GO:0006400; C:GO:0005783	F:calmodulin binding; P:seed development; P:meristem structural organization; P:5-carbamoylmethyluridine metabolic process; P:sporopollenin biosynthetic process; C:cytoplasmic membrane-bounded vesicle; F:purine nucleotide binding; P:leaf development; P:tRNA modification; C:endoplasmic reticulum	IPR013641 (PFAM); G3DSA:3.40.50.300 (GENE3D); PTHR12435 (PANTHER); PTHR12435:SF0 (PANTHER); SignalP-noTM (SIGNALP_EUK); IPR027417 (SUPERFAMILY)	837946|DRL1|DRL1 (DEFORMED ROOTS AND LEAVES 1); calmodulin binding / purine nucleotide binding
contig00566	ubiquitin and wlm domain-containing protein	627	20	5.99993e-15	85.5%	0			no IPS match
contig00567	ubiquitin and wlm domain-containing protein	881	20	2.32904e-47	53.9%	1	C:GO:0005634	C:nucleus	IPR018997 (PFAM); SSF143503 (SUPERFAMILY)	833542|AT5G35690|hypothetical protein
contig00568		449	0			0
contig00569	omega-3 fatty acid chloroplastic	511	20	9.8719e-31	93.75%	9	F:GO:0016720; C:GO:0009941; F:GO:0042389; F:GO:0016717; P:GO:0009409; P:GO:0006636; C:GO:0005783; P:GO:0055114; P:GO:0080167	F:delta12-fatty acid dehydrogenase activity; C:chloroplast envelope; F:omega-3 fatty acid desaturase activity; F:oxidoreductase activity, acting on paired donors, with oxidation of a pair of donors resulting in the reduction of molecular oxygen to two molecules of water; P:response to cold; P:unsaturated fatty acid biosynthetic process; C:endoplasmic reticulum; P:oxidation-reduction process; P:re…	no IPS match		EC:1.14.99; EC:1.14.99.33; EC:1.14.19	(1.1) Acting on the CH-OH group of donors; (1.1) Acting on the CH-OH group of donors; (1.1) Acting on the CH-OH group of donors	map00591	Linoleic acid metabolism
contig00570	omega-3 fatty acid desaturase	135	20	4.04674e-29	99.85%	10	C:GO:0009941; F:GO:0042389; F:GO:0016717; P:GO:0009409; P:GO:0006636; C:GO:0016020; C:GO:0005783; C:GO:0005739; P:GO:0055114; P:GO:0080167	C:chloroplast envelope; F:omega-3 fatty acid desaturase activity; F:oxidoreductase activity, acting on paired donors, with oxidation of a pair of donors resulting in the reduction of molecular oxygen to two molecules of water; P:response to cold; P:unsaturated fatty acid biosynthetic process; C:membrane; C:endoplasmic reticulum; C:mitochondrion; P:oxidation-reduction process; P:response to karrik…			EC:1.14.99; EC:1.14.19	(1.1) Acting on the CH-OH group of donors; (1.1) Acting on the CH-OH group of donors
contig00572		125	0			0
contig00573	serine threonine protein phosphatase 2a 59 kda regulatory subunit b gamma isoform-like	721	20	2.13037e-72	89.0%	10	F:GO:0008601; F:GO:0008266; P:GO:0006555; P:GO:0031348; C:GO:0005739; P:GO:0010090; P:GO:0090342; P:GO:0007165; C:GO:0000159; C:GO:0005634	F:protein phosphatase type 2A regulator activity; F:poly(U) RNA binding; P:methionine metabolic process; P:negative regulation of defense response; C:mitochondrion; P:trichome morphogenesis; P:regulation of cell aging; P:signal transduction; C:protein phosphatase type 2A complex; C:nucleus	IPR002554 (PFAM); IPR002554 (PANTHER); PTHR10257:SF3 (PANTHER); IPR016024 (SUPERFAMILY)	827211|ATB'_GAMMA|ATB' GAMMA; poly(U) binding / protein phosphatase type 2A regulator
contig00574	nac domain-containing protein 100-like	808	20	1.14727e-111	92.05%	7	F:GO:0003700; F:GO:0003677; P:GO:0007275; C:GO:0005634; P:GO:0006355; C:GO:0005667; P:GO:0045449	F:sequence-specific DNA binding transcription factor activity; F:DNA binding; P:multicellular organismal development; C:nucleus; P:regulation of transcription, DNA-dependent; C:transcription factor complex; P:regulation of transcription, DNA-dependent	TMhelix (TMHMM)	836264|ANAC100|ANAC100 (ARABIDOPSIS NAC DOMAIN CONTAINING PROTEIN 100); transcription factor						NAC
contig00575	nac domain ipr003441	675	20	1.309e-132	61.15%	2	P:GO:0006355; F:GO:0003677	P:regulation of transcription, DNA-dependent; F:DNA binding	no IPS match	836264|ANAC100|ANAC100 (ARABIDOPSIS NAC DOMAIN CONTAINING PROTEIN 100); transcription factor
contig00576	bifunctional dihydroflavonol 4-reductase flavanone 4-reductase isoform 1	476	20	3.1719e-55	70.05%	3	C:GO:0016020; C:GO:0009506; C:GO:0005783	C:membrane; C:plasmodesma; C:endoplasmic reticulum	no IPS match	821152|AT3G02420|hypothetical protein
contig00577	bifunctional dihydroflavonol 4-reductase flavanone 4-reductase isoform 2	125	20	9.14615e-18	94.3%	4	C:GO:0016021; C:GO:0009506; C:GO:0005783; C:GO:0005739	C:integral to membrane; C:plasmodesma; C:endoplasmic reticulum; C:mitochondrion		821152|AT3G02420|hypothetical protein
contig00578	PREDICTED: uncharacterized protein LOC100262861	880	1	5.95707e-10	49.0%	0			no IPS match
contig00579	l-idonate 5-dehydrogenase-like	1426	20	0	91.65%	7	F:GO:0003939; C:GO:0005829; C:GO:0009506; P:GO:0055114; F:GO:0008270; P:GO:0006000; P:GO:0006013	F:L-iditol 2-dehydrogenase activity; C:cytosol; C:plasmodesma; P:oxidation-reduction process; F:zinc ion binding; P:fructose metabolic process; P:mannose metabolic process	CYTOPLASMIC_DOMAIN (PHOBIUS); NON_CYTOPLASMIC_DOMAIN (PHOBIUS); TRANSMEMBRANE (PHOBIUS); TMhelix (TMHMM)	835272|AT5G51970|sorbitol dehydrogenase, putative / L-iditol 2-dehydrogenase, putative	EC:1.1.1.14	(1.1) Acting on the CH-OH group of donors	map00051; map00040	Fructose and mannose metabolism; Pentose and glucuronate interconversions
contig00580		156	0			0
contig00581	cyclin-dependent kinase g-2-like	665	20	1.50745e-138	91.75%	12	C:GO:0005829; P:GO:0009888; P:GO:0006468; P:GO:0033044; F:GO:0008353; P:GO:0009887; P:GO:0000956; F:GO:0005524; F:GO:0005515; P:GO:0010638; C:GO:0005634; P:GO:0009069	C:cytosol; P:tissue development; P:protein phosphorylation; P:regulation of chromosome organization; F:RNA polymerase II carboxy-terminal domain kinase activity; P:organ morphogenesis; P:nuclear-transcribed mRNA catabolic process; F:ATP binding; F:protein binding; P:positive regulation of organelle organization; C:nucleus; P:serine family amino acid metabolic process	no IPS match	843079|AT1G67580|protein kinase family protein	EC:2.7.11.23	(2.7) Transferring phosphorous-containing groups
contig00582	proteasome subunit alpha	362	20	7.9995e-50	97.65%	5	C:GO:0005737; C:GO:0019773; P:GO:0006511; C:GO:0005634; F:GO:0004298	C:cytoplasm; C:proteasome core complex, alpha-subunit complex; P:ubiquitin-dependent protein catabolic process; C:nucleus; F:threonine-type endopeptidase activity	no IPS match	815135|PAA2|PAA2 (20S PROTEASOME SUBUNIT PAA2); endopeptidase/ peptidase/ threonine-type endopeptidase	EC:3.4.25	(3.4) Acting on peptide bonds (peptide hydrolases)
contig00583	proteasome subunit alpha	737	20	9.02029e-105	95.65%	7	C:GO:0022626; C:GO:0019773; C:GO:0005886; P:GO:0006511; P:GO:0010043; C:GO:0005634; F:GO:0004298	C:cytosolic ribosome; C:proteasome core complex, alpha-subunit complex; C:plasma membrane; P:ubiquitin-dependent protein catabolic process; P:response to zinc ion; C:nucleus; F:threonine-type endopeptidase activity	no IPS match	815135|PAA2|PAA2 (20S PROTEASOME SUBUNIT PAA2); endopeptidase/ peptidase/ threonine-type endopeptidase	EC:3.4.25	(3.4) Acting on peptide bonds (peptide hydrolases)
contig00584	f-box protein at1g65770-like	1457	20	0	61.45%	0			no IPS match	842888|AT1G65770|F-box family protein
contig00585	protein embryo defective 2735	436	20	1.55072e-28	88.2%	1	P:GO:0009793	P:embryo development ending in seed dormancy	no IPS match
contig00586		362	0			0
contig00587	ring u-box domain-containing protein	1989	20	0	64.0%	1	F:GO:0046872	F:metal ion binding	SIGNAL_PEPTIDE_H_REGION (PHOBIUS); SIGNAL_PEPTIDE_N_REGION (PHOBIUS); NON_CYTOPLASMIC_DOMAIN (PHOBIUS); SIGNAL_PEPTIDE_C_REGION (PHOBIUS); SIGNAL_PEPTIDE (PHOBIUS)	824972|AT3G58030|zinc finger (C3HC4-type RING finger) family protein
contig00588	af478379_1gag-pol polyprotein	587	13	1.67788e-09	62.54%	3	F:GO:0003676; P:GO:0015074; F:GO:0008270	F:nucleic acid binding; P:DNA integration; F:zinc ion binding	TRANSMEMBRANE (PHOBIUS); NON_CYTOPLASMIC_DOMAIN (PHOBIUS); CYTOPLASMIC_DOMAIN (PHOBIUS)
contig00589	transmembrane protein	1090	20	6.29417e-62	74.45%	2	C:GO:0016020; C:GO:0009941	C:membrane; C:chloroplast envelope	NON_CYTOPLASMIC_DOMAIN (PHOBIUS); SIGNAL_PEPTIDE_N_REGION (PHOBIUS); SIGNAL_PEPTIDE (PHOBIUS); SIGNAL_PEPTIDE_C_REGION (PHOBIUS); SIGNAL_PEPTIDE_H_REGION (PHOBIUS)	823438|AT3G43520|hypothetical protein
contig00590	probable sugar phosphate phosphate translocator at3g11320-like	485	20	7.05142e-52	95.45%	8	P:GO:0016132; C:GO:0005794; C:GO:0005886; P:GO:0006863; F:GO:0008514; C:GO:0016021; C:GO:0005783; P:GO:0015711	P:brassinosteroid biosynthetic process; C:Golgi apparatus; C:plasma membrane; P:purine nucleobase transport; F:organic anion transmembrane transporter activity; C:integral to membrane; C:endoplasmic reticulum; P:organic anion transport	PTHR11132 (PANTHER); NON_CYTOPLASMIC_DOMAIN (PHOBIUS); CYTOPLASMIC_DOMAIN (PHOBIUS); CYTOPLASMIC_DOMAIN (PHOBIUS); TRANSMEMBRANE (PHOBIUS); TRANSMEMBRANE (PHOBIUS); TRANSMEMBRANE (PHOBIUS); NON_CYTOPLASMIC_DOMAIN (PHOBIUS); TMhelix (TMHMM); TMhelix (TMHMM)	830467|AT5G05820|phosphate translocator-related
contig00591	gaga-binding transcriptional activator	861	20	5.69745e-163	77.0%	0			IPR010409 (PFAM); PTHR31421 (PANTHER)	816663|BPC4|BPC4 (BASIC PENTACYSTEINE 4); DNA binding / transcription factor						BBR-BPC
contig00592		242	0			0
contig00593	adenosine 3 -phospho 5 -phosphosulfate transporter	108	20	4.4259e-15	100.0%	3	C:GO:0016021; C:GO:0005886; P:GO:0055085	C:integral to membrane; C:plasma membrane; P:transmembrane transport
contig00594		111	0			0
contig00596	udp-galactose udp-glucose transporter 2-like	1001	20	6.25979e-152	89.3%	2	P:GO:0055085; C:GO:0016021	P:transmembrane transport; C:integral to membrane	no IPS match	828400|UTR2|UDP-galactose transporter-related					2.A.7 (udp-galactose udp-glucose transporter 2-like)
contig00597	fructose- -bisphosphatase	660	20	4.59748e-88	95.6%	17	P:GO:0005986; C:GO:0005829; P:GO:0009750; F:GO:0046872; F:GO:0042132; P:GO:0005983; P:GO:0009737; F:GO:0032440; P:GO:0015979; P:GO:0006000; C:GO:0005634; P:GO:0030388; P:GO:0006013; P:GO:0006094; P:GO:0006096; P:GO:0006098; P:GO:0015976	P:sucrose biosynthetic process; C:cytosol; P:response to fructose stimulus; F:metal ion binding; F:fructose 1,6-bisphosphate 1-phosphatase activity; P:starch catabolic process; P:response to abscisic acid stimulus; F:2-alkenal reductase [NAD(P)] activity; P:photosynthesis; P:fructose metabolic process; C:nucleus; P:fructose 1,6-bisphosphate metabolic process; P:mannose metabolic process; P:glucon…	no IPS match	840953|AT1G43670|fructose-1,6-bisphosphatase, putative / D-fructose-1,6-bisphosphate 1-phosphohydrolase, putative / FBPase, putative	EC:1.3.1.74; EC:3.1.3.11	(1.3) Acting on the CH-CH group of donors; (3.1) Acting on ester bonds	map00680; map00710; map00051; map00030; map00010	Methane metabolism; Carbon fixation in photosynthetic organisms; Fructose and mannose metabolism; Pentose phosphate pathway; Glycolysis / Gluconeogenesis
contig00599	fructose- - cytosolic-like	512	20	3.72907e-25	98.6%	17	P:GO:0005986; C:GO:0005829; P:GO:0009750; F:GO:0046872; F:GO:0042132; P:GO:0005983; P:GO:0009737; F:GO:0032440; P:GO:0015979; P:GO:0006000; C:GO:0005634; P:GO:0030388; P:GO:0006013; P:GO:0006094; P:GO:0006096; P:GO:0006098; P:GO:0015976	P:sucrose biosynthetic process; C:cytosol; P:response to fructose stimulus; F:metal ion binding; F:fructose 1,6-bisphosphate 1-phosphatase activity; P:starch catabolic process; P:response to abscisic acid stimulus; F:2-alkenal reductase [NAD(P)] activity; P:photosynthesis; P:fructose metabolic process; C:nucleus; P:fructose 1,6-bisphosphate metabolic process; P:mannose metabolic process; P:glucon…	no IPS match		EC:1.3.1.74; EC:3.1.3.11	(1.3) Acting on the CH-CH group of donors; (3.1) Acting on ester bonds	map00680; map00710; map00051; map00030; map00010	Methane metabolism; Carbon fixation in photosynthetic organisms; Fructose and mannose metabolism; Pentose phosphate pathway; Glycolysis / Gluconeogenesis
contig00600	Uncharacterized protein isoform 2	385	20	2.65846e-61	86.85%	5	F:GO:0003712; C:GO:0005739; P:GO:0006355; C:GO:0005667; P:GO:0045449	F:transcription cofactor activity; C:mitochondrion; P:regulation of transcription, DNA-dependent; C:transcription factor complex; P:regulation of transcription, DNA-dependent	no IPS match	829364|AT4G32295|hypothetical protein
contig00601	methenyltetrahydrofolate synthase domain-containing	933	20	4.85994e-160	87.95%	7	F:GO:0030272; P:GO:0009396; P:GO:0016117; F:GO:0005524; P:GO:0000023; P:GO:0019252; C:GO:0009507	F:5-formyltetrahydrofolate cyclo-ligase activity; P:folic acid-containing compound biosynthetic process; P:carotenoid biosynthetic process; F:ATP binding; P:maltose metabolic process; P:starch biosynthetic process; C:chloroplast	IPR002698 (PFAM); IPR024185 (G3DSA:3.40.50.GENE3D); PTHR13017:SF0 (PANTHER); PTHR13017 (PANTHER); SSF100950 (SUPERFAMILY)	844007|AT1G76730|5-formyltetrahydrofolate cyclo-ligase family protein	EC:6.3.3.2	(6.3) Forming carbon-nitrogen bonds	map00670	One carbon pool by folate
contig00602	imidazoleglycerol-phosphate dehydratase	1204	20	2.9767e-148	88.25%	3	P:GO:0000105; C:GO:0009507; F:GO:0004424	P:histidine biosynthetic process; C:chloroplast; F:imidazoleglycerol-phosphate dehydratase activity	no IPS match	827149|AT4G14910|imidazoleglycerol-phosphate dehydratase, putative	EC:4.2.1.19	(4.2) Carbon-oxygen lyases	map00340	Histidine metabolism
contig00603		804	0			0			SIGNAL_PEPTIDE (PHOBIUS); TRANSMEMBRANE (PHOBIUS); SIGNAL_PEPTIDE_C_REGION (PHOBIUS); CYTOPLASMIC_DOMAIN (PHOBIUS); SIGNAL_PEPTIDE_N_REGION (PHOBIUS); NON_CYTOPLASMIC_DOMAIN (PHOBIUS); SIGNAL_PEPTIDE_H_REGION (PHOBIUS); SignalP-TM (SIGNALP_GRAM_POSITIVE); TMhelix (TMHMM)
contig00604	phosphoserine aminotransferase	1063	20	2.01283e-164	88.6%	12	C:GO:0005829; P:GO:0034976; P:GO:0009627; C:GO:0009534; C:GO:0009570; P:GO:0046686; F:GO:0030170; F:GO:0004648; P:GO:0006564; P:GO:0006544; P:GO:0006566; P:GO:0042816	C:cytosol; P:response to endoplasmic reticulum stress; P:systemic acquired resistance; C:chloroplast thylakoid; C:chloroplast stroma; P:response to cadmium ion; F:pyridoxal phosphate binding; F:O-phospho-L-serine:2-oxoglutarate aminotransferase activity; P:L-serine biosynthetic process; P:glycine metabolic process; P:threonine metabolic process; P:vitamin B6 metabolic process	no IPS match	829715|PSAT|PSAT; O-phospho-L-serine:2-oxoglutarate aminotransferase	EC:2.6.1.52	(2.6) Transferring nitrogenous groups	map00680; map00260; map00750	Methane metabolism; Glycine, serine and threonine metabolism; Vitamin B6 metabolism
contig00605		152	0			0
contig00606	transcription initiation factor iib	1050	20	0	91.2%	8	F:GO:0003743; F:GO:0017025; F:GO:0008270; P:GO:0006355; P:GO:0006352; C:GO:0005634; C:GO:0005840; P:GO:0006446	F:translation initiation factor activity; F:TBP-class protein binding; F:zinc ion binding; P:regulation of transcription, DNA-dependent; P:DNA-dependent transcription, initiation; C:nucleus; C:ribosome; P:regulation of translational initiation	IPR000812 (PRINTS); IPR013763 (SMART); IPR013763 (G3DSA:1.10.472.GENE3D); IPR013150 (PFAM); G3DSA:2.20.25.10 (GENE3D); IPR013137 (PFAM); IPR000812 (PANTHER); IPR023486 (PROSITE_PATTERNS); IPR013137 (PROSITE_PROFILES); IPR013763 (SUPERFAMILY); IPR013763 (SUPERFAMILY); SSF57783 (SUPERFAMILY)	820195|AT3G10330|transcription initiation factor IIB-2 / general transcription factor TFIIB-2 (TFIIB2)
contig00607		315	0			0			no IPS match
contig00608	synaptic vesicle 2-related protein	542	20	1.1082e-77	66.5%	8	F:GO:0090416; F:GO:0090417; P:GO:2001143; F:GO:0022857; P:GO:0071310; P:GO:2001142; P:GO:0007165; C:GO:0005886	F:nicotinate transporter activity; F:N-methylnicotinate transporter activity; P:N-methylnicotinate transport; F:transmembrane transporter activity; P:cellular response to organic substance; P:nicotinate transport; P:signal transduction; C:plasma membrane	IPR005828 (PFAM); PTHR24064 (PANTHER); PTHR24064:SF114 (PANTHER); NON_CYTOPLASMIC_DOMAIN (PHOBIUS); CYTOPLASMIC_DOMAIN (PHOBIUS); CYTOPLASMIC_DOMAIN (PHOBIUS); TRANSMEMBRANE (PHOBIUS); TRANSMEMBRANE (PHOBIUS); IPR016196 (SUPERFAMILY); TMhelix (TMHMM); TMhelix (TMHMM)	820491|AT3G13050|transporter-related
contig00609		300	0			0
contig00610	serine threonine-protein phosphatase pp2a catalytic subunit-like	480	20	3.51255e-22	94.2%	4	F:GO:0004721; F:GO:0046872; C:GO:0005737; P:GO:0006470	F:phosphoprotein phosphatase activity; F:metal ion binding; C:cytoplasm; P:protein dephosphorylation	CYTOPLASMIC_DOMAIN (PHOBIUS); NON_CYTOPLASMIC_DOMAIN (PHOBIUS); TRANSMEMBRANE (PHOBIUS); TMhelix (TMHMM)		EC:3.1.3.16	(3.1) Acting on ester bonds	map04660	T cell receptor signaling pathway
contig00611	pp2ac-2 - phosphatase 2a isoform 2 belonging to family 2	156	20	5.424e-32	99.9%	6	C:GO:0005737; C:GO:0005730; F:GO:0046872; F:GO:0004721; C:GO:0005886; P:GO:0006470	C:cytoplasm; C:nucleolus; F:metal ion binding; F:phosphoprotein phosphatase activity; C:plasma membrane; P:protein dephosphorylation	IPR006186 (PRINTS); IPR004843 (PFAM); G3DSA:3.60.21.10 (GENE3D); PTHR11668 (PANTHER); PTHR11668:SF128 (PANTHER); SSF56300 (SUPERFAMILY)		EC:3.1.3.16	(3.1) Acting on ester bonds	map04660	T cell receptor signaling pathway
contig00613	serine threonine protein phosphatase	643	20	3.30366e-34	100.0%	7	C:GO:0005737; C:GO:0005730; F:GO:0046872; F:GO:0004721; C:GO:0005886; P:GO:0007049; P:GO:0006470	C:cytoplasm; C:nucleolus; F:metal ion binding; F:phosphoprotein phosphatase activity; C:plasma membrane; P:cell cycle; P:protein dephosphorylation	NON_CYTOPLASMIC_DOMAIN (PHOBIUS); CYTOPLASMIC_DOMAIN (PHOBIUS); TRANSMEMBRANE (PHOBIUS); TMhelix (TMHMM)		EC:3.1.3.16	(3.1) Acting on ester bonds	map04660	T cell receptor signaling pathway
contig00614	lipoxygenase	807	20	1.9347e-93	74.25%	7	P:GO:0055114; C:GO:0009579; F:GO:0016165; P:GO:0048653; F:GO:0005506; C:GO:0044434; P:GO:0031408	P:oxidation-reduction process; C:thylakoid; F:linoleate 13S-lipoxygenase activity; P:anther development; F:iron ion binding; C:chloroplast part; P:oxylipin biosynthetic process	TRANSMEMBRANE (PHOBIUS); TRANSMEMBRANE (PHOBIUS); CYTOPLASMIC_DOMAIN (PHOBIUS); CYTOPLASMIC_DOMAIN (PHOBIUS); TRANSMEMBRANE (PHOBIUS); NON_CYTOPLASMIC_DOMAIN (PHOBIUS); NON_CYTOPLASMIC_DOMAIN (PHOBIUS); TMhelix (TMHMM); TMhelix (TMHMM); TMhelix (TMHMM)	843584|AT1G72520|lipoxygenase, putative	EC:1.13.11.12	(1.1) Acting on the CH-OH group of donors	map00592; map00591	alpha-Linolenic acid metabolism; Linoleic acid metabolism
contig00615	lipoxygenase	902	20	1.26988e-102	85.55%	19	P:GO:0009611; P:GO:0009620; P:GO:0080086; P:GO:0040007; P:GO:0009873; P:GO:0010200; P:GO:0009617; P:GO:0009753; C:GO:0009570; F:GO:0005506; P:GO:0009555; P:GO:0009695; P:GO:0009901; P:GO:0052542; F:GO:0016165; P:GO:0010193; C:GO:0009534; P:GO:0034440; P:GO:0031408	P:response to wounding; P:response to fungus; P:stamen filament development; P:growth; P:ethylene mediated signaling pathway; P:response to chitin; P:response to bacterium; P:response to jasmonic acid stimulus; C:chloroplast stroma; F:iron ion binding; P:pollen development; P:jasmonic acid biosynthetic process; P:anther dehiscence; P:defense response by callose deposition; F:linoleate 13S-lipoxyg…	no IPS match	843584|AT1G72520|lipoxygenase, putative	EC:1.13.11.12	(1.1) Acting on the CH-OH group of donors	map00592; map00591	alpha-Linolenic acid metabolism; Linoleic acid metabolism
contig00616	probable protein phosphatase 2c 14	1450	20	0	79.5%	0			no IPS match	826881|AT4G12690|hypothetical protein
contig00617	protein	1226	20	9.14085e-159	76.85%	0			no IPS match	829383|AT4G32480|hypothetical protein
contig00618	probable anion transporter chloroplastic-like	515	20	2.34319e-112	92.85%	2	P:GO:0055085; C:GO:0016021	P:transmembrane transport; C:integral to membrane	no IPS match	827908|ANTR2|ANTR2; inorganic phosphate transmembrane transporter/ organic anion transmembrane transporter					2.A.1 (probable anion transporter chloroplastic-like)
contig00619	probable plasma membrane intrinsic protein 1c	1315	20	0	91.6%	12	P:GO:0016132; P:GO:0009414; C:GO:0016021; P:GO:0006084; F:GO:0015250; P:GO:0010106; P:GO:0006826; F:GO:0005515; P:GO:0006833; C:GO:0009507; C:GO:0005886; P:GO:0016126	P:brassinosteroid biosynthetic process; P:response to water deprivation; C:integral to membrane; P:acetyl-CoA metabolic process; F:water channel activity; P:cellular response to iron ion starvation; P:iron ion transport; F:protein binding; P:water transport; C:chloroplast; C:plasma membrane; P:sterol biosynthetic process	no IPS match	839235|PIP1C|PIP1C (PLASMA MEMBRANE INTRINSIC PROTEIN 1C); water channel					1.A.8 (probable plasma membrane intrinsic protein 1c)
contig00620	serine threonine-protein phosphatase 4 regulatory subunit 3-like	1662	20	0	75.25%	0			no IPS match	819852|AT3G06670|binding
contig00621	conserved hypothetical protein	891	20	2.52285e-66	50.55%	4	F:GO:0003674; P:GO:0008150; C:GO:0005886; C:GO:0005634	F:molecular_function; P:biological_process; C:plasma membrane; C:nucleus	no IPS match	840163|AT1G32690|hypothetical protein
contig00622	probable polyamine transporter at3g13620-like	591	20	1.39043e-107	83.0%	9	P:GO:0046520; C:GO:0016021; F:GO:0015203; P:GO:0003333; F:GO:0015326; P:GO:0015846; C:GO:0005886; P:GO:0016126; P:GO:0006812	P:sphingoid biosynthetic process; C:integral to membrane; F:polyamine transmembrane transporter activity; P:amino acid transmembrane transport; F:cationic amino acid transmembrane transporter activity; P:polyamine transport; C:plasma membrane; P:sterol biosynthetic process; P:cation transport	no IPS match	820565|AT3G13620|amino acid permease family protein					2.A.3 (probable polyamine transporter at3g13620-like)
contig00623	ribulose-phosphate 3- cytoplasmic isoform-like	1122	20	5.63036e-143	92.95%	5	F:GO:0004750; F:GO:0046872; C:GO:0005886; P:GO:0006098; P:GO:0015976	F:ribulose-phosphate 3-epimerase activity; F:metal ion binding; C:plasma membrane; P:pentose-phosphate shunt; P:carbon utilization	no IPS match	842635|AT1G63290|ribulose-phosphate 3-epimerase, cytosolic, putative / pentose-5-phosphate 3-epimerase, putative	EC:5.1.3.1	(5.1) Racemases and epimerases	map00710; map00040; map00030	Carbon fixation in photosynthetic organisms; Pentose and glucuronate interconversions; Pentose phosphate pathway
contig00624	ring finger	580	20	4.14909e-44	64.75%	1	F:GO:0046872	F:metal ion binding	no IPS match	825201|AT3G60300|RWD domain-containing protein
contig00625	ring fyve phd zinc finger superfamily	438	20	2.36232e-54	61.15%	1	F:GO:0008270	F:zinc ion binding	no IPS match	817981|AT2G34200|zinc finger (C3HC4-type RING finger) family protein
contig00626	pinus taeda anonymous locus cl3228contig1_03 genomic sequence	533	20	9.28843e-38	81.95%	1	F:GO:0008270	F:zinc ion binding	no IPS match	830468|AT5G05830|zinc finger (C3HC4-type RING finger) family protein
contig00627	lob domain-containing protein 41-like	1203	20	1.46708e-128	70.65%	1	P:GO:0009739	P:response to gibberellin stimulus	no IPS match	821112|LBD41|LBD41 (LOB DOMAIN-CONTAINING PROTEIN 41)						LBD
contig00628	2-aminoethanethiol dioxygenase-like	1393	20	7.87773e-99	76.4%	3	F:GO:0047800; P:GO:0055114; P:GO:0019530	F:cysteamine dioxygenase activity; P:oxidation-reduction process; P:taurine metabolic process	no IPS match	831364|AT5G15120|hypothetical protein	EC:1.13.11.19	(1.1) Acting on the CH-OH group of donors	map00430	Taurine and hypotaurine metabolism
contig00629	nad h dehydrogenase b2	1021	20	2.3567e-159	84.4%	10	F:GO:0050660; F:GO:0015036; F:GO:0008137; C:GO:0031314; F:GO:0005509; P:GO:0006118; P:GO:0006120; P:GO:0006744; P:GO:0006814; P:GO:0015992	F:flavin adenine dinucleotide binding; F:disulfide oxidoreductase activity; F:NADH dehydrogenase (ubiquinone) activity; C:extrinsic to mitochondrial inner membrane; F:calcium ion binding; P:electron transport; P:mitochondrial electron transport, NADH to ubiquinone; P:ubiquinone biosynthetic process; P:sodium ion transport; P:proton transport	TRANSMEMBRANE (PHOBIUS); CYTOPLASMIC_DOMAIN (PHOBIUS); NON_CYTOPLASMIC_DOMAIN (PHOBIUS); TMhelix (TMHMM)	828234|NDB3|NDB3; NADH dehydrogenase	EC:1.6.5.3	(1.6) Acting on NADH or NADPH	map00190	Oxidative phosphorylation
contig00630	anthocyanidin reductase-like	609	20	3.35326e-35	73.85%	12	P:GO:0006694; F:GO:0016621; F:GO:0003854; F:GO:0045552; P:GO:0009809; P:GO:0055114; P:GO:0009805; P:GO:0009811; P:GO:0008207; P:GO:0008209; P:GO:0008210; P:GO:0009813	P:steroid biosynthetic process; F:cinnamoyl-CoA reductase activity; F:3-beta-hydroxy-delta5-steroid dehydrogenase activity; F:dihydrokaempferol 4-reductase activity; P:lignin biosynthetic process; P:oxidation-reduction process; P:coumarin biosynthetic process; P:stilbene biosynthetic process; P:C21-steroid hormone metabolic process; P:androgen metabolic process; P:estrogen metabolic process; P:fl…	no IPS match	831322|AT5G14700|cinnamoyl-CoA reductase-related	EC:1.1.1.219; EC:1.2.1.44; EC:1.1.1.145	(1.1) Acting on the CH-OH group of donors; (1.2) Acting on the aldehyde or oxo group of donors; (1.1) Acting on the CH-OH group of donors	map00140; map00984; map00941; map00940	Steroid hormone biosynthesis; Steroid degradation; Flavonoid biosynthesis; Phenylpropanoid biosynthesis
contig00631	anthocyanidin reductase-like	529	20	9.04755e-110	80.85%	13	P:GO:0006694; F:GO:0016621; F:GO:0003854; F:GO:0045552; P:GO:0009809; F:GO:0050662; P:GO:0055114; P:GO:0009805; P:GO:0009811; P:GO:0008207; P:GO:0008209; P:GO:0008210; P:GO:0009813	P:steroid biosynthetic process; F:cinnamoyl-CoA reductase activity; F:3-beta-hydroxy-delta5-steroid dehydrogenase activity; F:dihydrokaempferol 4-reductase activity; P:lignin biosynthetic process; F:coenzyme binding; P:oxidation-reduction process; P:coumarin biosynthetic process; P:stilbene biosynthetic process; P:C21-steroid hormone metabolic process; P:androgen metabolic process; P:estrogen met…	no IPS match	831322|AT5G14700|cinnamoyl-CoA reductase-related	EC:1.1.1.219; EC:1.2.1.44; EC:1.1.1.145	(1.1) Acting on the CH-OH group of donors; (1.2) Acting on the aldehyde or oxo group of donors; (1.1) Acting on the CH-OH group of donors	map00140; map00984; map00941; map00940	Steroid hormone biosynthesis; Steroid degradation; Flavonoid biosynthesis; Phenylpropanoid biosynthesis
contig00632	cucumber peeling	738	20	1.6114e-81	70.7%	2	F:GO:0009055; F:GO:0005507	F:electron carrier activity; F:copper ion binding	no IPS match	822339|AT3G27200|plastocyanin-like domain-containing protein
contig00633		1420	0			0			no IPS match
contig00634	palmate-like pentafoliata 1 transcription factor	737	20	7.81952e-86	60.4%	1	F:GO:0008270	F:zinc ion binding	TRANSMEMBRANE (PHOBIUS); CYTOPLASMIC_DOMAIN (PHOBIUS); NON_CYTOPLASMIC_DOMAIN (PHOBIUS); SignalP-noTM (SIGNALP_EUK); TMhelix (TMHMM)	827503|AT4G17810|nucleic acid binding / transcription factor/ zinc ion binding						C2H2
contig00635		730	0			0			no IPS match
contig00636		268	0			0			TRANSMEMBRANE (PHOBIUS); NON_CYTOPLASMIC_DOMAIN (PHOBIUS); CYTOPLASMIC_DOMAIN (PHOBIUS); TMhelix (TMHMM)
contig00637		408	0			0			NON_CYTOPLASMIC_DOMAIN (PHOBIUS); CYTOPLASMIC_DOMAIN (PHOBIUS); TRANSMEMBRANE (PHOBIUS); TMhelix (TMHMM)
contig00638	ap2 erf domain-containing transcription factor	854	20	2.03947e-68	59.65%	1	P:GO:0050794	P:regulation of cellular process	CYTOPLASMIC_DOMAIN (PHOBIUS); NON_CYTOPLASMIC_DOMAIN (PHOBIUS); TRANSMEMBRANE (PHOBIUS)	830651|AT5G07580|DNA binding / transcription factor						AP2; ERF; RAV
contig00639	luminal binding protein	1201	20	0	95.15%	11	C:GO:0005618; P:GO:0055114; P:GO:0030433; P:GO:0010197; P:GO:0009408; F:GO:0005524; C:GO:0005788; F:GO:0032440; C:GO:0009507; C:GO:0005773; C:GO:0005886	C:cell wall; P:oxidation-reduction process; P:ER-associated protein catabolic process; P:polar nucleus fusion; P:response to heat; F:ATP binding; C:endoplasmic reticulum lumen; F:2-alkenal reductase [NAD(P)] activity; C:chloroplast; C:vacuole; C:plasma membrane	IPR019651 (PFAM)	832950|BIP1|BIP1; ATP binding	EC:1.3.1.74	(1.3) Acting on the CH-CH group of donors			1.A.33 (luminal binding protein)
contig00640	homolog protein	559	20	1.61734e-50	80.5%	9	F:GO:0046872; P:GO:0006457; F:GO:0003677; F:GO:0003682; F:GO:0031072; F:GO:0005524; F:GO:0051082; P:GO:0009408; C:GO:0000785	F:metal ion binding; P:protein folding; F:DNA binding; F:chromatin binding; F:heat shock protein binding; F:ATP binding; F:unfolded protein binding; P:response to heat; C:chromatin	no IPS match	823531|ATJ3|ATJ3; protein binding
contig00641	dnaj protein homolog 2-like	1025	20	7.08755e-152	78.8%	6	P:GO:0006457; F:GO:0046872; F:GO:0031072; F:GO:0005524; F:GO:0051082; P:GO:0009408	P:protein folding; F:metal ion binding; F:heat shock protein binding; F:ATP binding; F:unfolded protein binding; P:response to heat	NON_CYTOPLASMIC_DOMAIN (PHOBIUS); CYTOPLASMIC_DOMAIN (PHOBIUS); NON_CYTOPLASMIC_DOMAIN (PHOBIUS); TRANSMEMBRANE (PHOBIUS); TRANSMEMBRANE (PHOBIUS); TMhelix (TMHMM); TMhelix (TMHMM)	832267|ATJ2|ATJ2; protein binding
contig00642	udp-n-acetylglucosamine transferase subunit alg13 homolog	927	20	4.93912e-107	88.9%	3	P:GO:0030259; F:GO:0030246; F:GO:0016758	P:lipid glycosylation; F:carbohydrate binding; F:transferase activity, transferring hexosyl groups	no IPS match	827374|AT4G16710|glycosyltransferase family protein 28
contig00643	u3 small nucleolar rna-associated	1408	20	1.56914e-170	64.75%	8	C:GO:0015630; P:GO:0071840; P:GO:0071702; P:GO:0006913; P:GO:0033036; P:GO:0016482; C:GO:0030529; C:GO:0044430	C:microtubule cytoskeleton; P:cellular component organization or biogenesis; P:organic substance transport; P:nucleocytoplasmic transport; P:macromolecule localization; P:cytoplasmic transport; C:ribonucleoprotein complex; C:cytoskeletal part	no IPS match	828039|AT4G02400|hypothetical protein
contig00644	pxmp2 4 family protein 4-like	556	8	4.06868e-14	48.0%	5	C:GO:0005739; P:GO:0008150; P:GO:0009753; P:GO:0009694; C:GO:0005778	C:mitochondrion; P:biological_process; P:response to jasmonic acid stimulus; P:jasmonic acid metabolic process; C:peroxisomal membrane	SignalP-noTM (SIGNALP_EUK); TMhelix (TMHMM)	829534|AT4G33905|peroxisomal membrane protein 22 kDa, putative
contig00645	probable inactive poly	1172	20	3.20404e-124	72.85%	1	F:GO:0003950	F:NAD+ ADP-ribosyltransferase activity	CYTOPLASMIC_DOMAIN (PHOBIUS); NON_CYTOPLASMIC_DOMAIN (PHOBIUS); TRANSMEMBRANE (PHOBIUS)	836372|SRO5|SRO5 (SIMILAR TO RCD ONE 5); NAD+ ADP-ribosyltransferase	EC:2.4.2.30	(2.4) Glycosyltransferases
contig00646	probable lrr receptor-like serine threonine-protein kinase mrh1-like	1297	20	5.27727e-48	65.5%	1	F:GO:0016772	F:transferase activity, transferring phosphorus-containing groups	IPR013320 (G3DSA:2.60.120.GENE3D); G3DSA:3.80.10.10 (GENE3D); IPR001611 (PFAM); PTHR24420:SF297 (PANTHER); PTHR24420 (PANTHER); TRANSMEMBRANE (PHOBIUS); NON_CYTOPLASMIC_DOMAIN (PHOBIUS); CYTOPLASMIC_DOMAIN (PHOBIUS); SSF52058 (SUPERFAMILY); TMhelix (TMHMM)	824771|AT3G56050|protein kinase family protein							LRR repeat
contig00647	probable lrr receptor-like serine threonine-protein kinase mrh1-like	1003	20	6.86593e-149	86.4%	5	C:GO:0005886; F:GO:0004672; P:GO:0006468; F:GO:0005524; C:GO:0016021	C:plasma membrane; F:protein kinase activity; P:protein phosphorylation; F:ATP binding; C:integral to membrane	TMhelix (TMHMM)	818619|AT2G40270|protein kinase family protein
contig00648	threonine synthase	1045	20	3.81831e-178	91.95%	8	P:GO:0009088; F:GO:0030170; F:GO:0004795; C:GO:0009570; C:GO:0005829; P:GO:0006544; P:GO:0006563; P:GO:0042816	P:threonine biosynthetic process; F:pyridoxal phosphate binding; F:threonine synthase activity; C:chloroplast stroma; C:cytosol; P:glycine metabolic process; P:L-serine metabolic process; P:vitamin B6 metabolic process	no IPS match	829106|MTO2|MTO2 (METHIONINE OVER-ACCUMULATOR 2); threonine synthase	EC:4.2.3.1	(4.2) Carbon-oxygen lyases	map00260; map00750	Glycine, serine and threonine metabolism; Vitamin B6 metabolism
contig00649	zinc transporter 11-like	1282	20	3.12641e-174	82.6%	6	P:GO:0071577; F:GO:0032440; C:GO:0016021; C:GO:0005739; F:GO:0005385; P:GO:0055114	P:zinc ion transmembrane transport; F:2-alkenal reductase [NAD(P)] activity; C:integral to membrane; C:mitochondrion; F:zinc ion transmembrane transporter activity; P:oxidation-reduction process	SignalP-noTM (SIGNALP_EUK)	842041|ZIP11|ZIP11 (ZINC TRANSPORTER 11 PRECURSOR); cation transmembrane transporter/ metal ion transmembrane transporter	EC:1.3.1.74	(1.3) Acting on the CH-CH group of donors			2.A.5 (zinc transporter 11-like)
contig00650	calreticulin	1664	20	0	88.35%	12	P:GO:0006457; C:GO:0005773; C:GO:0005788; P:GO:0055074; P:GO:0006979; P:GO:0046686; C:GO:0005886; F:GO:0005509; F:GO:0051082; C:GO:0009507; P:GO:0009651; C:GO:0005739	P:protein folding; C:vacuole; C:endoplasmic reticulum lumen; P:calcium ion homeostasis; P:response to oxidative stress; P:response to cadmium ion; C:plasma membrane; F:calcium ion binding; F:unfolded protein binding; C:chloroplast; P:response to salt stress; C:mitochondrion	TRANSMEMBRANE (PHOBIUS); NON_CYTOPLASMIC_DOMAIN (PHOBIUS); CYTOPLASMIC_DOMAIN (PHOBIUS); TMhelix (TMHMM)	842087|CRT1|CRT1 (CALRETICULIN 1); calcium ion binding / unfolded protein binding
contig00651	charged multivesicular body protein 5-like	494	20	4.92272e-64	97.55%	13	P:GO:0016192; P:GO:0010363; P:GO:0035556; P:GO:0009867; P:GO:0010200; P:GO:0006612; P:GO:0030968; P:GO:0009863; P:GO:0009738; P:GO:0009723; C:GO:0005737; P:GO:0050832; C:GO:0005634	P:vesicle-mediated transport; P:regulation of plant-type hypersensitive response; P:intracellular signal transduction; P:jasmonic acid mediated signaling pathway; P:response to chitin; P:protein targeting to membrane; P:endoplasmic reticulum unfolded protein response; P:salicylic acid mediated signaling pathway; P:abscisic acid mediated signaling pathway; P:response to ethylene stimulus; C:cytopl…	IPR005024 (PFAM); PTHR14048:SF4 (PANTHER); PTHR14048 (PANTHER)	820233|VPS60.1|VPS60.1
contig00652	charged multivesicular body protein 5-like	695	20	1.59193e-65	82.65%	13	P:GO:0016192; P:GO:0010363; P:GO:0035556; P:GO:0009867; P:GO:0010200; P:GO:0006612; P:GO:0030968; P:GO:0009863; P:GO:0009738; P:GO:0009723; C:GO:0005737; P:GO:0050832; C:GO:0005634	P:vesicle-mediated transport; P:regulation of plant-type hypersensitive response; P:intracellular signal transduction; P:jasmonic acid mediated signaling pathway; P:response to chitin; P:protein targeting to membrane; P:endoplasmic reticulum unfolded protein response; P:salicylic acid mediated signaling pathway; P:abscisic acid mediated signaling pathway; P:response to ethylene stimulus; C:cytopl…	no IPS match	830364|VPS60.2|VPS60.2
contig00653	low quality protein: o-acyltransferase wsd1-like	1762	20	0	75.25%	3	F:GO:0004144; P:GO:0045017; P:GO:0042967	F:diacylglycerol O-acyltransferase activity; P:glycerolipid biosynthetic process; P:acyl-carrier-protein biosynthetic process	no IPS match	835420|AT5G53390|hypothetical protein	EC:2.3.1.20	(2.3) Acyltransferases	map00073; map00561	Cutin, suberine and wax biosynthesis; Glycerolipid metabolism
contig00654	rna-binding protein 8a-like	1162	20	2.47788e-119	85.9%	9	C:GO:0005737; C:GO:0005730; C:GO:0035145; F:GO:0003723; F:GO:0005515; C:GO:0016604; P:GO:0010628; F:GO:0000166; P:GO:0006396	C:cytoplasm; C:nucleolus; C:exon-exon junction complex; F:RNA binding; F:protein binding; C:nuclear body; P:positive regulation of gene expression; F:nucleotide binding; P:RNA processing	no IPS match	841576|Y14|Y14; RNA binding / protein binding					3.A.18 (rna-binding protein 8a-like)
contig00655	uncharacterized loc101205546	598	20	1.22665e-55	62.0%	0			no IPS match	837044|AT1G05430|hypothetical protein
contig00656	hypothetical protein PRUPE_ppa008379mg	1262	20	4.81404e-134	88.7%	2	C:GO:0009535; C:GO:0009941	C:chloroplast thylakoid membrane; C:chloroplast envelope	SignalP-noTM (SIGNALP_EUK)	830754|AT5G08540|hypothetical protein
contig00657	choline-phosphate cytidylyltransferase b-like	996	20	1.75088e-127	84.05%	2	F:GO:0004105; P:GO:0006657	F:choline-phosphate cytidylyltransferase activity; P:CDP-choline pathway	no IPS match	827179|CCT2|catalytic/ choline-phosphate cytidylyltransferase/ nucleotidyltransferase	EC:2.7.7.15	(2.7) Transferring phosphorous-containing groups	map00440; map00564	Phosphonate and phosphinate metabolism; Glycerophospholipid metabolism
contig00658	cytochrome p450	1712	20	0	73.75%	9	F:GO:0009055; F:GO:0004497; F:GO:0005506; F:GO:0020037; C:GO:0043231; F:GO:0016705; C:GO:0016020; P:GO:0055114; P:GO:0006118	F:electron carrier activity; F:monooxygenase activity; F:iron ion binding; F:heme binding; C:intracellular membrane-bounded organelle; F:oxidoreductase activity, acting on paired donors, with incorporation or reduction of molecular oxygen; C:membrane; P:oxidation-reduction process; P:electron transport	no IPS match	817626|CYP71A12|CYP71A12 (cytochrome P450, family 71, subfamily A, polypeptide 12); electron carrier/ heme binding / iron ion binding / monooxygenase/ oxygen binding
contig00659	cp12 domain-containing protein 3	906	20	1.28099e-59	76.9%	7	C:GO:0043234; P:GO:0080153; P:GO:0009416; P:GO:0070417; P:GO:0071454; P:GO:0034605; C:GO:0009507	C:protein complex; P:negative regulation of reductive pentose-phosphate cycle; P:response to light stimulus; P:cellular response to cold; P:cellular response to anoxia; P:cellular response to heat; C:chloroplast	no IPS match	843989|CP12-3|CP12-3
contig00660	uncharacterized loc101214063	1467	20	0	87.8%	6	C:GO:0005802; C:GO:0005774; C:GO:0005794; C:GO:0005768; C:GO:0005886; F:GO:0016757	C:trans-Golgi network; C:vacuolar membrane; C:Golgi apparatus; C:endosome; C:plasma membrane; F:transferase activity, transferring glycosyl groups	no IPS match	832598|AT5G25265|hypothetical protein
contig00662	impaired sucrose induction 1-like protein	1374	20	3.55908e-153	79.55%	3	P:GO:0009745; P:GO:0006109; C:GO:0005634	P:sucrose mediated signaling; P:regulation of carbohydrate metabolic process; C:nucleus	no IPS match	828889|ISI1|ISI1 (IMPAIRED SUCROSE INDUCTION 1); binding
contig00663	uncharacterized loc101215543	730	20	1.23672e-59	65.0%	3	P:GO:0006508; F:GO:0004252; C:GO:0016021	P:proteolysis; F:serine-type endopeptidase activity; C:integral to membrane	SIGNAL_PEPTIDE_N_REGION (PHOBIUS); SIGNAL_PEPTIDE (PHOBIUS); NON_CYTOPLASMIC_DOMAIN (PHOBIUS); SIGNAL_PEPTIDE_C_REGION (PHOBIUS); SIGNAL_PEPTIDE_H_REGION (PHOBIUS); SignalP-TM (SIGNALP_EUK); TMhelix (TMHMM)	839491|AT1G04560|AWPM-19-like membrane family protein
contig00664	superoxide dismutase	1154	20	7.18557e-173	88.0%	9	F:GO:0005507; P:GO:0055114; P:GO:0009651; P:GO:0042742; P:GO:0006801; F:GO:0004784; C:GO:0005759; P:GO:0010043; P:GO:0009793	F:copper ion binding; P:oxidation-reduction process; P:response to salt stress; P:defense response to bacterium; P:superoxide metabolic process; F:superoxide dismutase activity; C:mitochondrial matrix; P:response to zinc ion; P:embryo development ending in seed dormancy	no IPS match	820263|MSD1|MSD1 (MANGANESE SUPEROXIDE DISMUTASE 1); metal ion binding / superoxide dismutase	EC:1.15.1.1	(1.1) Acting on the CH-OH group of donors
contig00665		238	0			0
contig00666	dual specificity protein phosphatase 12-like	1606	20	0	84.6%	4	F:GO:0004725; F:GO:0008138; P:GO:0035335; P:GO:0006570	F:protein tyrosine phosphatase activity; F:protein tyrosine/serine/threonine phosphatase activity; P:peptidyl-tyrosine dephosphorylation; P:tyrosine metabolic process	TRANSMEMBRANE (PHOBIUS); CYTOPLASMIC_DOMAIN (PHOBIUS); NON_CYTOPLASMIC_DOMAIN (PHOBIUS); TRANSMEMBRANE (PHOBIUS); CYTOPLASMIC_DOMAIN (PHOBIUS); TMhelix (TMHMM)	827592|AT4G18593|dual specificity protein phosphatase-related	EC:3.1.3.48; EC:3.1.3	(3.1) Acting on ester bonds; (3.1) Acting on ester bonds
contig00667	translation factor sui1	950	20	6.24602e-72	92.05%	3	F:GO:0003743; C:GO:0005840; P:GO:0006446	F:translation initiation factor activity; C:ribosome; P:regulation of translational initiation	NON_CYTOPLASMIC_DOMAIN (PHOBIUS); CYTOPLASMIC_DOMAIN (PHOBIUS); TRANSMEMBRANE (PHOBIUS)	835585|AT5G54940|eukaryotic translation initiation factor SUI1, putative
contig00668	otu domain-containing protein at3g57810-like	1077	20	5.00727e-122	79.5%	3	C:GO:0005737; P:GO:0006508; F:GO:0008233	C:cytoplasm; P:proteolysis; F:peptidase activity	no IPS match	818381|AT2G38025|hypothetical protein
contig00669	ef-hand domain-containing protein	1127	20	5.55318e-33	46.35%	7	P:GO:0009644; F:GO:0003674; P:GO:0006457; P:GO:0042542; P:GO:0009408; P:GO:0008150; C:GO:0005634	P:response to high light intensity; F:molecular_function; P:protein folding; P:response to hydrogen peroxide; P:response to heat; P:biological_process; C:nucleus	no IPS match	833486|AT5G35320|hypothetical protein
contig00670	sam domain family protein	1540	20	2.17669e-163	71.0%	1	F:GO:0005524	F:ATP binding	no IPS match	843354|AT1G70180|sterile alpha motif (SAM) domain-containing protein
contig00671	syntaxin-71-like	1196	20	1.06198e-137	79.85%	4	F:GO:0005484; C:GO:0005886; C:GO:0005783; P:GO:0006612	F:SNAP receptor activity; C:plasma membrane; C:endoplasmic reticulum; P:protein targeting to membrane	NON_CYTOPLASMIC_DOMAIN (PHOBIUS); TRANSMEMBRANE (PHOBIUS); CYTOPLASMIC_DOMAIN (PHOBIUS); TMhelix (TMHMM)	820132|SYP71|SYP71 (SYNTAXIN OF PLANTS 71); protein transporter
contig00672		216	0			0			no IPS match
contig00673	cytochrome p450 90a1-like	1913	20	0	88.5%	21	P:GO:0010584; P:GO:0009825; P:GO:0010268; P:GO:0009911; F:GO:0020037; F:GO:0009055; P:GO:0043481; P:GO:0048767; F:GO:0016705; F:GO:0004497; P:GO:0000271; F:GO:0019825; P:GO:0010224; F:GO:0005506; P:GO:0048657; P:GO:0055114; P:GO:0009932; P:GO:0016132; P:GO:0071555; C:GO:0005739; P:GO:0006118	P:pollen exine formation; P:multidimensional cell growth; P:brassinosteroid homeostasis; P:positive regulation of flower development; F:heme binding; F:electron carrier activity; P:anthocyanin accumulation in tissues in response to UV light; P:root hair elongation; F:oxidoreductase activity, acting on paired donors, with incorporation or reduction of molecular oxygen; F:monooxygenase activity; P:…	no IPS match	830453|CPD|CPD (CONSTITUTIVE PHOTOMORPHOGENIC DWARF); electron carrier/ heme binding / iron ion binding / monooxygenase/ oxygen binding
contig00674	ribulose- -bisphosphate carboxylase oxygenase large subunit	1551	20	0	95.1%	8	P:GO:0019253; F:GO:0016984; F:GO:0004497; P:GO:0009853; F:GO:0000287; P:GO:0055114; C:GO:0009573; P:GO:0046487	P:reductive pentose-phosphate cycle; F:ribulose-bisphosphate carboxylase activity; F:monooxygenase activity; P:photorespiration; F:magnesium ion binding; P:oxidation-reduction process; C:chloroplast ribulose bisphosphate carboxylase complex; P:glyoxylate metabolic process	IPR000685 (G3DSA:3.20.20.GENE3D); IPR017444 (PFAM); IPR000685 (PFAM); IPR017443 (G3DSA:3.30.70.GENE3D); PTHR23321 (PANTHER); PTHR23321:SF19 (PANTHER); IPR020878 (PROSITE_PATTERNS); IPR000685 (SUPERFAMILY); IPR017443 (SUPERFAMILY)	844754|rbcL|RuBisCO large subunit	EC:4.1.1.39	(4.1) Carbon-carbon lyases	map00710; map00630	Carbon fixation in photosynthetic organisms; Glyoxylate and dicarboxylate metabolism
contig00675	zinc finger protein constans-like 5-like	665	20	4.58206e-49	73.85%	2	F:GO:0008270; C:GO:0005622	F:zinc ion binding; C:intracellular	IPR010402 (PFAM); PTHR31319 (PANTHER); IPR010402 (PROSITE_PROFILES)	835872|AT5G57660|zinc finger (B-box type) family protein
contig00676		269	0			0			CYTOPLASMIC_DOMAIN (PHOBIUS); TRANSMEMBRANE (PHOBIUS); NON_CYTOPLASMIC_DOMAIN (PHOBIUS); TMhelix (TMHMM)
contig00677	conserved hypothetical protein	1108	15	6.09366e-59	48.87%	3	F:GO:0003674; P:GO:0008150; C:GO:0005634	F:molecular_function; P:biological_process; C:nucleus	NON_CYTOPLASMIC_DOMAIN (PHOBIUS); CYTOPLASMIC_DOMAIN (PHOBIUS); TRANSMEMBRANE (PHOBIUS); TMhelix (TMHMM)	818026|AT2G34610|hypothetical protein
contig00678	probable galacturonosyltransferase 7-like	692	14	1.28025e-09	87.21%	11	F:GO:0047262; C:GO:0005768; C:GO:0005794; P:GO:0016051; P:GO:0016926; P:GO:0050665; C:GO:0005802; P:GO:0010228; P:GO:0005982; P:GO:0005985; P:GO:0009117	F:polygalacturonate 4-alpha-galacturonosyltransferase activity; C:endosome; C:Golgi apparatus; P:carbohydrate biosynthetic process; P:protein desumoylation; P:hydrogen peroxide biosynthetic process; C:trans-Golgi network; P:vegetative to reproductive phase transition of meristem; P:starch metabolic process; P:sucrose metabolic process; P:nucleotide metabolic process	NON_CYTOPLASMIC_DOMAIN (PHOBIUS); CYTOPLASMIC_DOMAIN (PHOBIUS); TRANSMEMBRANE (PHOBIUS); TMhelix (TMHMM)		EC:2.4.1.43	(2.4) Glycosyltransferases	map00520; map00500	Amino sugar and nucleotide sugar metabolism; Starch and sucrose metabolism
contig00679	fk506 binding-like protein	862	20	1.77864e-75	96.7%	9	P:GO:0006457; C:GO:0005773; F:GO:0005528; C:GO:0016023; C:GO:0009507; P:GO:0000413; C:GO:0016020; C:GO:0005783; F:GO:0003755	P:protein folding; C:vacuole; F:FK506 binding; C:cytoplasmic membrane-bounded vesicle; C:chloroplast; P:protein peptidyl-prolyl isomerization; C:membrane; C:endoplasmic reticulum; F:peptidyl-prolyl cis-trans isomerase activity	no IPS match	822115|FKBP15-1|FKBP15-1; FK506 binding / peptidyl-prolyl cis-trans isomerase	EC:5.2.1.8	(5.2) Cis-trans-isomerases
contig00680	protein	619	20	1.11511e-76	82.65%	0			no IPS match	829383|AT4G32480|hypothetical protein
contig00681	at4g32480 f8b4_180	493	20	1.76901e-63	64.15%	1	C:GO:0009507	C:chloroplast	no IPS match	829383|AT4G32480|hypothetical protein
contig00683	a2 protein	1381	20	0	88.65%	6	C:GO:0005737; F:GO:0003677; P:GO:0010026; P:GO:0009957; C:GO:0005634; P:GO:0032880	C:cytoplasm; F:DNA binding; P:trichome differentiation; P:epidermal cell fate specification; C:nucleus; P:regulation of protein localization	TRANSMEMBRANE (PHOBIUS); CYTOPLASMIC_DOMAIN (PHOBIUS); NON_CYTOPLASMIC_DOMAIN (PHOBIUS)	832523|TTG1|TTG1 (TRANSPARENT TESTA GLABRA 1); DNA binding / nucleotide binding / protein binding					3.A.20 (a2 protein)
contig00685	histone deacetylase 5-like	1056	20	9.25612e-144	75.85%	8	F:GO:0004407; P:GO:0016558; P:GO:0016575; P:GO:0006635; C:GO:0005737; P:GO:0006487; C:GO:0000118; P:GO:0006807	F:histone deacetylase activity; P:protein import into peroxisome matrix; P:histone deacetylation; P:fatty acid beta-oxidation; C:cytoplasm; P:protein N-linked glycosylation; C:histone deacetylase complex; P:nitrogen compound metabolic process	PTHR24677 (PANTHER); PTHR24677:SF5 (PANTHER)	836227|HDA05|HDA05 (HISTONE DEACETYLASE 5); histone deacetylase	EC:3.5.1	(3.5) Acting on carbon-nitrogen bonds, other than peptide bonds
contig00686	hypothetical protein	1135	1	1.46053e-38	87.0%	0			SIGNAL_PEPTIDE_N_REGION (PHOBIUS); SIGNAL_PEPTIDE_H_REGION (PHOBIUS); SIGNAL_PEPTIDE_C_REGION (PHOBIUS); NON_CYTOPLASMIC_DOMAIN (PHOBIUS); SIGNAL_PEPTIDE (PHOBIUS)
contig00688	surp and g-patch domain-containing protein 1-like	233	20	5.08538e-41	91.3%	3	F:GO:0003723; P:GO:0006396; C:GO:0005634	F:RNA binding; P:RNA processing; C:nucleus	no IPS match	824376|AT3G52120|SWAP (Suppressor-of-White-APricot)/surp domain-containing protein / D111/G-patch domain-containing protein
contig00690	conserved hypothetical protein	1098	20	1.22641e-64	45.55%	3	F:GO:0003674; P:GO:0008150; C:GO:0005634	F:molecular_function; P:biological_process; C:nucleus	IPR012442 (PFAM)	822408|AT3G27880|hypothetical protein
contig00691	cytochrome p450 probable ent-kaurenoic acid oxidase	1805	20	0	83.9%	7	F:GO:0020037; F:GO:0016705; F:GO:0004497; F:GO:0005506; F:GO:0009055; P:GO:0055114; P:GO:0006118	F:heme binding; F:oxidoreductase activity, acting on paired donors, with incorporation or reduction of molecular oxygen; F:monooxygenase activity; F:iron ion binding; F:electron carrier activity; P:oxidation-reduction process; P:electron transport	no IPS match	839311|CYP88A3|CYP88A3 (CYTOCHROME P450 88 A3); ent-kaurenoate oxidase/ oxygen binding
contig00692	atp-dependent clp protease atp-binding subunit clpx	858	20	2.03168e-73	84.75%	1	C:GO:0009507	C:chloroplast	CYTOPLASMIC_DOMAIN (PHOBIUS); TRANSMEMBRANE (PHOBIUS); NON_CYTOPLASMIC_DOMAIN (PHOBIUS); TMhelix (TMHMM)	836334|AT5G62140|hypothetical protein
contig00693	s-formylglutathione hydrolase-like	403	20	1.00288e-43	84.05%	7	C:GO:0005737; F:GO:0004091; P:GO:0046686; F:GO:0018738; P:GO:0046294; C:GO:0048046; P:GO:0015947	C:cytoplasm; F:carboxylesterase activity; P:response to cadmium ion; F:S-formylglutathione hydrolase activity; P:formaldehyde catabolic process; C:apoplast; P:methane metabolic process	NON_CYTOPLASMIC_DOMAIN (PHOBIUS); CYTOPLASMIC_DOMAIN (PHOBIUS); TRANSMEMBRANE (PHOBIUS)	818751|SFGH|SFGH (S-FORMYLGLUTATHIONE HYDROLASE); S-formylglutathione hydrolase/ hydrolase, acting on ester bonds	EC:3.1.2.12; EC:3.1.1.1	(3.1) Acting on ester bonds; (3.1) Acting on ester bonds	map00680; map00983	Methane metabolism; Drug metabolism - other enzymes
contig00694	cinnamoyl- reductase	713	20	1.4723e-91	86.35%	12	P:GO:0009414; F:GO:0016621; P:GO:0046686; F:GO:0045552; P:GO:0009737; P:GO:0009809; F:GO:0050662; P:GO:0009408; P:GO:0055114; P:GO:0009805; P:GO:0009811; P:GO:0009813	P:response to water deprivation; F:cinnamoyl-CoA reductase activity; P:response to cadmium ion; F:dihydrokaempferol 4-reductase activity; P:response to abscisic acid stimulus; P:lignin biosynthetic process; F:coenzyme binding; P:response to heat; P:oxidation-reduction process; P:coumarin biosynthetic process; P:stilbene biosynthetic process; P:flavonoid biosynthetic process	no IPS match	817925|AT2G33590|cinnamoyl-CoA reductase family	EC:1.1.1.219; EC:1.2.1.44	(1.1) Acting on the CH-OH group of donors; (1.2) Acting on the aldehyde or oxo group of donors	map00941; map00940	Flavonoid biosynthesis; Phenylpropanoid biosynthesis
contig00695	cinnamoyl- reductase	154	20	5.84489e-16	88.6%	17	P:GO:0009414; P:GO:0006694; F:GO:0016621; F:GO:0003854; P:GO:0046686; F:GO:0045552; P:GO:0009737; P:GO:0009809; F:GO:0050662; P:GO:0009408; P:GO:0055114; P:GO:0009805; P:GO:0009811; P:GO:0008207; P:GO:0008209; P:GO:0008210; P:GO:0009813	P:response to water deprivation; P:steroid biosynthetic process; F:cinnamoyl-CoA reductase activity; F:3-beta-hydroxy-delta5-steroid dehydrogenase activity; P:response to cadmium ion; F:dihydrokaempferol 4-reductase activity; P:response to abscisic acid stimulus; P:lignin biosynthetic process; F:coenzyme binding; P:response to heat; P:oxidation-reduction process; P:coumarin biosynthetic process; …	no IPS match		EC:1.1.1.219; EC:1.2.1.44; EC:1.1.1.145	(1.1) Acting on the CH-OH group of donors; (1.2) Acting on the aldehyde or oxo group of donors; (1.1) Acting on the CH-OH group of donors	map00140; map00984; map00941; map00940	Steroid hormone biosynthesis; Steroid degradation; Flavonoid biosynthesis; Phenylpropanoid biosynthesis
contig00696	cinnamoyl- reductase	356	20	1.09216e-48	70.2%	9	P:GO:0009414; F:GO:0016621; P:GO:0046686; P:GO:0009737; P:GO:0009809; F:GO:0016616; P:GO:0009408; P:GO:0009805; P:GO:0009811	P:response to water deprivation; F:cinnamoyl-CoA reductase activity; P:response to cadmium ion; P:response to abscisic acid stimulus; P:lignin biosynthetic process; F:oxidoreductase activity, acting on the CH-OH group of donors, NAD or NADP as acceptor; P:response to heat; P:coumarin biosynthetic process; P:stilbene biosynthetic process	IPR002225 (PFAM); IPR016040 (G3DSA:3.40.50.GENE3D); PTHR10366:SF9 (PANTHER); PTHR10366 (PANTHER); SSF51735 (SUPERFAMILY)	817925|AT2G33590|cinnamoyl-CoA reductase family	EC:1.2.1.44	(1.2) Acting on the aldehyde or oxo group of donors	map00940	Phenylpropanoid biosynthesis
contig00697	beta-cyanoalanine synthase	1369	20	0	89.5%	9	P:GO:0009836; F:GO:0005507; C:GO:0005739; F:GO:0016740; P:GO:0006535; C:GO:0009507; F:GO:0004124; F:GO:0050017; C:GO:0009333	P:fruit ripening, climacteric; F:copper ion binding; C:mitochondrion; F:transferase activity; P:cysteine biosynthetic process from serine; C:chloroplast; F:cysteine synthase activity; F:L-3-cyanoalanine synthase activity; C:cysteine synthase complex	SignalP-noTM (SIGNALP_EUK)	825317|CYSC1|CYSC1 (CYSTEINE SYNTHASE C1); L-3-cyanoalanine synthase/ cysteine synthase	EC:4.4.1.9; EC:2.5.1.47	(4.4) Carbon-sulfur lyases; (2.5) Transferring alkyl or aryl groups, other than methyl groups	map00920; map00270; map00460	Sulfur metabolism; Cysteine and methionine metabolism; Cyanoamino acid metabolism
contig00698	subtilisin-like protease-like	1194	20	7.53705e-178	83.3%	8	F:GO:0042802; C:GO:0009505; F:GO:0004252; P:GO:0048359; P:GO:0080001; P:GO:0006508; P:GO:0043086; C:GO:0048046	F:identical protein binding; C:plant-type cell wall; F:serine-type endopeptidase activity; P:mucilage metabolic process involved in seed coat development; P:mucilage extrusion from seed coat; P:proteolysis; P:negative regulation of catalytic activity; C:apoplast	no IPS match	836871|ARA12|ARA12; serine-type endopeptidase	EC:3.4.21	(3.4) Acting on peptide bonds (peptide hydrolases)
contig00699	late embryogenesis abundant hydroxyproline-rich glycoprotein	1184	20	2.00439e-103	76.45%	4	P:GO:0048193; P:GO:0000902; P:GO:0016049; C:GO:0005634	P:Golgi vesicle transport; P:cell morphogenesis; P:cell growth; C:nucleus	no IPS match	826957|AT4G13270|hypothetical protein
contig00700	zinc finger	1265	20	4.87651e-144	68.4%	4	P:GO:0006952; P:GO:0051707; F:GO:0016788; P:GO:0009725	P:defense response; P:response to other organism; F:hydrolase activity, acting on ester bonds; P:response to hormone stimulus	no IPS match	834101|GLIP1|GLIP1 (GDSL LIPASE1); carboxylesterase/ lipase
contig00702	phosphoethanolamine n-methyltransferase	1989	20	0	90.65%	20	P:GO:0006499; F:GO:0000234; P:GO:0043085; P:GO:0019252; F:GO:0004379; P:GO:0000023; P:GO:0009698; C:GO:0005829; P:GO:0042425; P:GO:0010183; F:GO:0052667; P:GO:0006598; P:GO:0042398; P:GO:0009555; P:GO:0032259; P:GO:0006950; P:GO:0048528; P:GO:0006656; P:GO:0009860; P:GO:0042967	P:N-terminal protein myristoylation; F:phosphoethanolamine N-methyltransferase activity; P:positive regulation of catalytic activity; P:starch biosynthetic process; F:glycylpeptide N-tetradecanoyltransferase activity; P:maltose metabolic process; P:phenylpropanoid metabolic process; C:cytosol; P:choline biosynthetic process; P:pollen tube guidance; F:phosphomethylethanolamine N-methyltransferase …	no IPS match	841281|AT1G48600|phosphoethanolamine N-methyltransferase 2, putative (NMT2)	EC:2.3.1.97; EC:2.1.1; EC:2.1.1.103	(2.3) Acyltransferases; (2.1) Transferring one-carbon groups; (2.1) Transferring one-carbon groups	map00564	Glycerophospholipid metabolism
contig00703	tip41-like protein	1014	20	8.82452e-162	81.95%	1	C:GO:0005829	C:cytosol	no IPS match	829577|AT4G34270|TIP41-like family protein
contig00704	1-phosphatidylinositol-3-phosphate 5-kinase-like	286	20	1.95277e-52	94.6%	8	P:GO:0044267; C:GO:0005739; F:GO:0000285; F:GO:0046872; F:GO:0005524; P:GO:0009555; P:GO:0046854; P:GO:0007033	P:cellular protein metabolic process; C:mitochondrion; F:1-phosphatidylinositol-3-phosphate 5-kinase activity; F:metal ion binding; F:ATP binding; P:pollen development; P:phosphatidylinositol phosphorylation; P:vacuole organization	no IPS match	820647|AT3G14270|phosphatidylinositol-4-phosphate 5-kinase family protein	EC:2.7.1.150	(2.7) Transferring phosphorous-containing groups	map04070; map00562	Phosphatidylinositol signaling system; Inositol phosphate metabolism
contig00705		194	0			0			no IPS match
contig00707	cyclin-dependent kinase	163	20	8.8762e-33	100.0%	4	F:GO:0008353; P:GO:0006468; F:GO:0005524; P:GO:0009069	F:RNA polymerase II carboxy-terminal domain kinase activity; P:protein phosphorylation; F:ATP binding; P:serine family amino acid metabolic process	G3DSA:1.10.510.10 (GENE3D); IPR000719 (PFAM); PTHR24056 (PANTHER); IPR000719 (PROSITE_PROFILES); IPR011009 (SUPERFAMILY)		EC:2.7.11.23	(2.7) Transferring phosphorous-containing groups					KIN domain
contig00708	precursor of carboxylase t-protein glycine decarboxylase complex	894	20	1.4445e-174	95.6%	12	F:GO:0004047; C:GO:0005739; F:GO:0008483; C:GO:0009941; P:GO:0032259; P:GO:0006546; P:GO:0046686; C:GO:0022626; C:GO:0016020; C:GO:0048046; P:GO:0006563; P:GO:0006566	F:aminomethyltransferase activity; C:mitochondrion; F:transaminase activity; C:chloroplast envelope; P:methylation; P:glycine catabolic process; P:response to cadmium ion; C:cytosolic ribosome; C:membrane; C:apoplast; P:L-serine metabolic process; P:threonine metabolic process	no IPS match	837733|AT1G11860|aminomethyltransferase, putative	EC:2.1.2.10	(2.1) Transferring one-carbon groups	map00670; map00260	One carbon pool by folate; Glycine, serine and threonine metabolism
contig00709	mitochondrial-like	462	20	8.30266e-95	96.0%	7	P:GO:0006546; F:GO:0004047; P:GO:0032259; F:GO:0008483; C:GO:0005739; P:GO:0006563; P:GO:0006566	P:glycine catabolic process; F:aminomethyltransferase activity; P:methylation; F:transaminase activity; C:mitochondrion; P:L-serine metabolic process; P:threonine metabolic process	no IPS match	837733|AT1G11860|aminomethyltransferase, putative	EC:2.1.2.10	(2.1) Transferring one-carbon groups	map00670; map00260	One carbon pool by folate; Glycine, serine and threonine metabolism
contig00710	ninja-family protein afp3	1658	20	3.24654e-119	57.6%	1	F:GO:0005488	F:binding	NON_CYTOPLASMIC_DOMAIN (PHOBIUS); TRANSMEMBRANE (PHOBIUS); CYTOPLASMIC_DOMAIN (PHOBIUS); TMhelix (TMHMM)	822619|AFP3|AFP3 (ABI FIVE BINDING PROTEIN 3)
contig00711	protein	1341	20	2.48105e-150	58.6%	1	F:GO:0016747	F:transferase activity, transferring acyl groups other than amino-acyl groups	no IPS match	831751|AT5G02890|transferase family protein
contig00712	atp-dependent clp protease proteolytic subunit chloroplastic-like	930	20	1.87407e-160	89.55%	15	C:GO:0009941; C:GO:0009840; P:GO:0035304; F:GO:0004252; P:GO:0010207; P:GO:0019288; P:GO:0009902; C:GO:0005829; P:GO:0048510; P:GO:0006508; P:GO:0045893; P:GO:0042793; C:GO:0009535; P:GO:0006364; P:GO:0010027	C:chloroplast envelope; C:chloroplastic endopeptidase Clp complex; P:regulation of protein dephosphorylation; F:serine-type endopeptidase activity; P:photosystem II assembly; P:isopentenyl diphosphate biosynthetic process, methylerythritol 4-phosphate pathway; P:chloroplast relocation; C:cytosol; P:regulation of timing of transition from vegetative to reproductive phase; P:proteolysis; P:positive…	NON_CYTOPLASMIC_DOMAIN (PHOBIUS); TRANSMEMBRANE (PHOBIUS); CYTOPLASMIC_DOMAIN (PHOBIUS); TMhelix (TMHMM)	834575|CLPP4|CLPP4 (CLP PROTEASE P4); serine-type endopeptidase	EC:3.4.21	(3.4) Acting on peptide bonds (peptide hydrolases)
contig00713		321	0			0			no IPS match
contig00714	arm repeat superfamily isoform 1	1291	20	1.30684e-113	60.8%	4	C:GO:0005768; P:GO:0010496; P:GO:0090057; C:GO:0005634	C:endosome; P:intercellular transport; P:root radial pattern formation; C:nucleus	no IPS match	820027|AT3G08800|binding
contig00715	protein srg1-like	1289	20	2.06369e-176	76.55%	4	P:GO:0010260; F:GO:0045431; P:GO:0051555; P:GO:0055114	P:organ senescence; F:flavonol synthase activity; P:flavonol biosynthetic process; P:oxidation-reduction process	CYTOPLASMIC_DOMAIN (PHOBIUS); TRANSMEMBRANE (PHOBIUS); NON_CYTOPLASMIC_DOMAIN (PHOBIUS); TMhelix (TMHMM)	828633|AT4G25300|oxidoreductase, 2OG-Fe(II) oxygenase family protein	EC:1.14.11.23	(1.1) Acting on the CH-OH group of donors	map00941	Flavonoid biosynthesis
contig00716	monoglyceride lipase-like	765	20	4.53677e-93	88.3%	8	F:GO:0047372; P:GO:0009737; P:GO:0009414; C:GO:0005737; P:GO:0009409; P:GO:0042538; P:GO:0016042; P:GO:0046486	F:acylglycerol lipase activity; P:response to abscisic acid stimulus; P:response to water deprivation; C:cytoplasm; P:response to cold; P:hyperosmotic salinity response; P:lipid catabolic process; P:glycerolipid metabolic process	no IPS match	843683|AT1G73480|hydrolase, alpha/beta fold family protein	EC:3.1.1.23	(3.1) Acting on ester bonds	map00561	Glycerolipid metabolism
contig00717	dna binding	540	20	1.58119e-37	70.9%	1	F:GO:0046872	F:metal ion binding	TRANSMEMBRANE (PHOBIUS); CYTOPLASMIC_DOMAIN (PHOBIUS); TRANSMEMBRANE (PHOBIUS); NON_CYTOPLASMIC_DOMAIN (PHOBIUS); NON_CYTOPLASMIC_DOMAIN (PHOBIUS); TMhelix (TMHMM)	821010|AT3G17460|PHD finger family protein
contig00718	uncharacterized loc101221559	749	20	2.48924e-65	75.25%	1	C:GO:0005634	C:nucleus	no IPS match	3770064|AT4G04614|hypothetical protein
contig00719	26s protease regulatory subunit s10b homolog b-like	895	20	1.69803e-154	99.85%	10	F:GO:0008233; C:GO:0005618; C:GO:0008540; C:GO:0005730; P:GO:0006508; F:GO:0005524; F:GO:0008568; P:GO:0030163; C:GO:0005737; C:GO:0005886	F:peptidase activity; C:cell wall; C:proteasome regulatory particle, base subcomplex; C:nucleolus; P:proteolysis; F:ATP binding; F:microtubule-severing ATPase activity; P:protein catabolic process; C:cytoplasm; C:plasma membrane	SIGNAL_PEPTIDE_H_REGION (PHOBIUS); SIGNAL_PEPTIDE_N_REGION (PHOBIUS); SIGNAL_PEPTIDE_C_REGION (PHOBIUS); NON_CYTOPLASMIC_DOMAIN (PHOBIUS); SIGNAL_PEPTIDE (PHOBIUS)	841065|AT1G45000|26S proteasome regulatory complex subunit p42D, putative	EC:3.6.4.3	(3.6) Acting on acid anhydrides			3.A.16 (26s protease regulatory subunit s10b homolog b-like)
contig00720	cax-interacting protein 4-like	1427	20	3.23934e-45	62.35%	6	P:GO:0051928; P:GO:0071702; P:GO:0033036; P:GO:0046907; C:GO:0005737; C:GO:0005634	P:positive regulation of calcium ion transport; P:organic substance transport; P:macromolecule localization; P:intracellular transport; C:cytoplasm; C:nucleus	no IPS match	817440|CXIP4|CXIP4 (CAX INTERACTING PROTEIN 4); nucleic acid binding / zinc ion binding
contig00721	nbs-lrr disease resistance protein	1067	20	2.63869e-144	62.3%	2	P:GO:0006952; F:GO:0043531	P:defense response; F:ADP binding	no IPS match	824259|AT3G50950|disease resistance protein (CC-NBS-LRR class), putative
contig00722	rac-like gtp-binding protein arac5	1261	20	3.49024e-122	95.8%	27	P:GO:0030834; C:GO:0030427; P:GO:0000226; P:GO:0017157; P:GO:0010119; P:GO:0051650; F:GO:0019901; P:GO:0009825; F:GO:0032794; P:GO:0009734; F:GO:0005525; C:GO:0009524; P:GO:0043481; F:GO:0004767; P:GO:0048767; P:GO:0030833; C:GO:0005730; C:GO:0005819; P:GO:0010817; P:GO:0007264; P:GO:0000271; C:GO:0045177; F:GO:0003924; C:GO:0005886; P:GO:0009860; P:GO:0071555; P:GO:0006687	P:regulation of actin filament depolymerization; C:site of polarized growth; P:microtubule cytoskeleton organization; P:regulation of exocytosis; P:regulation of stomatal movement; P:establishment of vesicle localization; F:protein kinase binding; P:multidimensional cell growth; F:GTPase activating protein binding; P:auxin mediated signaling pathway; F:GTP binding; C:phragmoplast; P:anthocyanin a…	NON_CYTOPLASMIC_DOMAIN (PHOBIUS); TRANSMEMBRANE (PHOBIUS); CYTOPLASMIC_DOMAIN (PHOBIUS); TMhelix (TMHMM)	843917|ARAC5|ARAC5 (RAC-LIKE GTP BINDING PROTEIN 5); GTP binding / GTPase	EC:3.1.4.12	(3.1) Acting on ester bonds	map00600	Sphingolipid metabolism	9.A.50 (rac-like gtp-binding protein arac5)
contig00723		843	0			0			CYTOPLASMIC_DOMAIN (PHOBIUS); NON_CYTOPLASMIC_DOMAIN (PHOBIUS); TRANSMEMBRANE (PHOBIUS); TMhelix (TMHMM)
contig00724	2fe-2s ferredoxin-like superfamily protein	352	14	1.11052e-22	64.5%	1	F:GO:0005488	F:binding	TRANSMEMBRANE (PHOBIUS); NON_CYTOPLASMIC_DOMAIN (PHOBIUS); CYTOPLASMIC_DOMAIN (PHOBIUS); TMhelix (TMHMM)	840149|AT1G32550|ferredoxin family protein
contig00725	mitogen-activated protein kinase 3	956	20	3.28476e-173	96.1%	35	P:GO:0009697; P:GO:0010120; P:GO:0009738; P:GO:2000038; P:GO:0048481; P:GO:0010229; P:GO:0010363; P:GO:0010200; P:GO:0031348; P:GO:0050832; P:GO:0043069; P:GO:0009867; P:GO:0019684; P:GO:0009595; P:GO:0042742; F:GO:0004707; P:GO:0006612; P:GO:0001666; P:GO:0080136; P:GO:0006979; P:GO:0010224; P:GO:0010310; P:GO:2000037; F:GO:0005515; P:GO:0009862; F:GO:0005524; P:GO:0000169; P:GO:0035304; P:GO:00…	P:salicylic acid biosynthetic process; P:camalexin biosynthetic process; P:abscisic acid mediated signaling pathway; P:regulation of stomatal complex development; P:ovule development; P:inflorescence development; P:regulation of plant-type hypersensitive response; P:response to chitin; P:negative regulation of defense response; P:defense response to fungus; P:negative regulation of programmed cel…	no IPS match	823706|ATMPK3|ATMPK3 (ARABIDOPSIS THALIANA MITOGEN-ACTIVATED PROTEIN KINASE 3); MAP kinase/ kinase/ protein binding / protein kinase	EC:2.7.11.24	(2.7) Transferring phosphorous-containing groups	map04150	mTOR signaling pathway
contig00726		277	0			0
contig00727	nac domain ipr003441	1309	20	1.06907e-176	82.8%	3	F:GO:0003677; P:GO:0010089; P:GO:0006355	F:DNA binding; P:xylem development; P:regulation of transcription, DNA-dependent	SIGNAL_PEPTIDE_N_REGION (PHOBIUS); SIGNAL_PEPTIDE_H_REGION (PHOBIUS); NON_CYTOPLASMIC_DOMAIN (PHOBIUS); SIGNAL_PEPTIDE (PHOBIUS); SIGNAL_PEPTIDE_C_REGION (PHOBIUS)	831157|ANAC083|ANAC083 (ARABIDOPSIS NAC DOMAIN CONTAINING PROTEIN 83); transcription factor						NAC
contig00728	s-adenosylmethionine synthase 1-like isoform 1	1692	20	0	94.25%	8	P:GO:0009651; F:GO:0004478; F:GO:0046872; P:GO:0006556; P:GO:0006730; F:GO:0005524; C:GO:0005737; P:GO:0006555	P:response to salt stress; F:methionine adenosyltransferase activity; F:metal ion binding; P:S-adenosylmethionine biosynthetic process; P:one-carbon metabolic process; F:ATP binding; C:cytoplasm; P:methionine metabolic process	no IPS match	826987|SAM-2|SAM-2 (S-ADENOSYLMETHIONINE SYNTHETASE 2); copper ion binding / methionine adenosyltransferase	EC:2.5.1.6	(2.5) Transferring alkyl or aryl groups, other than methyl groups	map00270	Cysteine and methionine metabolism
contig00729	s-acyltransferase tip1-like	642	20	1.64408e-73	76.2%	14	F:GO:0016417; F:GO:0008270; P:GO:0006623; P:GO:0009932; P:GO:0016558; C:GO:0005768; P:GO:0006944; P:GO:0006635; C:GO:0005802; P:GO:0048193; C:GO:0016020; C:GO:0005794; F:GO:0000035; P:GO:0042967	F:S-acyltransferase activity; F:zinc ion binding; P:protein targeting to vacuole; P:cell tip growth; P:protein import into peroxisome matrix; C:endosome; P:membrane fusion; P:fatty acid beta-oxidation; C:trans-Golgi network; P:Golgi vesicle transport; C:membrane; C:Golgi apparatus; F:acyl binding; P:acyl-carrier-protein biosynthetic process	no IPS match	832157|TIP1|TIP1 (TIP GROWTH DEFECTIVE 1); S-acyltransferase/ acyl binding	EC:2.3.1	(2.3) Acyltransferases
contig00731	transcription elongation factor spt6-like	1076	15	1.75091e-26	82.8%	4	P:GO:0006357; F:GO:0016788; F:GO:0003723; P:GO:0032784	P:regulation of transcription from RNA polymerase II promoter; F:hydrolase activity, acting on ester bonds; F:RNA binding; P:regulation of DNA-dependent transcription, elongation	no IPS match
contig00732	conserved hypothetical protein	431	20	3.31411e-23	60.8%	5	C:GO:0005739; F:GO:0003674; P:GO:0006661; P:GO:0008150; C:GO:0016020	C:mitochondrion; F:molecular_function; P:phosphatidylinositol biosynthetic process; P:biological_process; C:membrane	no IPS match	835225|AT5G51510|hypothetical protein
contig00733	geraniol 8-hydroxylase-like	1627	20	6.97623e-149	66.15%	4	P:GO:0016099; F:GO:0005488; F:GO:0016709; C:GO:0016020	P:monoterpenoid biosynthetic process; F:binding; F:oxidoreductase activity, acting on paired donors, with incorporation or reduction of molecular oxygen, NAD(P)H as one donor, and incorporation of one atom of oxygen; C:membrane	no IPS match	819165|CYP76C2|CYP76C2; electron carrier/ heme binding / iron ion binding / monooxygenase/ oxygen binding	EC:1.14.13	(1.1) Acting on the CH-OH group of donors
contig00734	vacuolar protein sorting-associated protein 2 homolog 3-like	1393	20	6.64727e-109	84.3%	3	P:GO:0015031; P:GO:0016192; C:GO:0000815	P:protein transport; P:vesicle-mediated transport; C:ESCRT III complex	IPR005024 (PFAM); PTHR10476:SF4 (PANTHER); PTHR10476 (PANTHER)	839362|VPS2.3|VPS2.3 (VACUOLAR PROTEIN SORTING-ASSOCIATED PROTEIN 2.3)
contig00735	wd repeat-containing protein 25-like	581	20	5.26065e-73	89.6%	4	C:GO:0005737; C:GO:0005834; P:GO:0048573; C:GO:0080008	C:cytoplasm; C:heterotrimeric G-protein complex; P:photoperiodism, flowering; C:Cul4-RING ubiquitin ligase complex	no IPS match	835540|AT5G54520|WD-40 repeat family protein
contig00736	psbp domain-containing protein chloroplastic-like	913	20	3.05219e-146	80.8%	7	C:GO:0009543; C:GO:0019898; F:GO:0005509; C:GO:0009570; P:GO:0015979; C:GO:0009535; C:GO:0009654	C:chloroplast thylakoid lumen; C:extrinsic to membrane; F:calcium ion binding; C:chloroplast stroma; P:photosynthesis; C:chloroplast thylakoid membrane; C:oxygen evolving complex	no IPS match	827223|AT4G15510|photosystem II reaction center PsbP family protein
contig00737		530	0			0			no IPS match
contig00738	probable galactinol--sucrose galactosyltransferase 1-like	1241	20	0	90.55%	2	F:GO:0047268; P:GO:0006012	F:galactinol-raffinose galactosyltransferase activity; P:galactose metabolic process	no IPS match	842023|AtSIP1|AtSIP1 (Arabidopsis thaliana seed imbibition 1); hydrolase, hydrolyzing O-glycosyl compounds	EC:2.4.1.67	(2.4) Glycosyltransferases	map00052	Galactose metabolism
contig00739	protein	880	20	2.49423e-109	78.8%	9	F:GO:0050162; P:GO:0009651; C:GO:0048046; C:GO:0005618; F:GO:0045735; F:GO:0030145; P:GO:0055114; C:GO:0031012; P:GO:0046487	F:oxalate oxidase activity; P:response to salt stress; C:apoplast; C:cell wall; F:nutrient reservoir activity; F:manganese ion binding; P:oxidation-reduction process; C:extracellular matrix; P:glyoxylate metabolic process	NON_CYTOPLASMIC_DOMAIN (PHOBIUS); CYTOPLASMIC_DOMAIN (PHOBIUS); TRANSMEMBRANE (PHOBIUS); TMhelix (TMHMM)	833906|AT5G39130|germin-like protein, putative	EC:1.2.3.4	(1.2) Acting on the aldehyde or oxo group of donors	map00630	Glyoxylate and dicarboxylate metabolism
contig00740	xyloglucan endotransglycosylase hydrolase	1212	20	3.1402e-148	79.85%	5	P:GO:0006073; F:GO:0004553; C:GO:0048046; C:GO:0005618; F:GO:0016762	P:cellular glucan metabolic process; F:hydrolase activity, hydrolyzing O-glycosyl compounds; C:apoplast; C:cell wall; F:xyloglucan:xyloglucosyl transferase activity	no IPS match	835859|XTR3|XTR3 (XYLOGLUCAN ENDOTRANSGLYCOSYLASE 3); hydrolase, acting on glycosyl bonds / xyloglucan:xyloglucosyl transferase	EC:2.4.1.207	(2.4) Glycosyltransferases
contig00741	sas10 utp3 c1d family protein	955	20	2.91717e-117	67.35%	3	F:GO:0003674; P:GO:0008150; P:GO:0006606	F:molecular_function; P:biological_process; P:protein import into nucleus	no IPS match	837299|AT1G07840|leucine zipper factor-related
contig00742	indeterminate -domain isoform 2	1572	20	1.12843e-177	58.6%	2	F:GO:0003676; F:GO:0008270	F:nucleic acid binding; F:zinc ion binding	no IPS match	814738|AtIDD5|AtIDD5 (Arabidopsis thaliana Indeterminate(ID)-Domain 5); nucleic acid binding / transcription factor/ zinc ion binding						C2H2
contig00743	indeterminate -domain isoform 2	459	20	6.02687e-23	83.8%	2	F:GO:0008270; F:GO:0003676	F:zinc ion binding; F:nucleic acid binding	no IPS match							C2H2
contig00744	alpha-aminoadipic semialdehyde synthase-like	1379	20	2.63904e-160	75.9%	13	C:GO:0005829; P:GO:0016926; P:GO:0055114; P:GO:0009744; P:GO:0009750; P:GO:0019477; C:GO:0005739; P:GO:0010228; F:GO:0004755; F:GO:0047130; P:GO:0050665; P:GO:0080167; P:GO:0009085	C:cytosol; P:protein desumoylation; P:oxidation-reduction process; P:response to sucrose stimulus; P:response to fructose stimulus; P:L-lysine catabolic process; C:mitochondrion; P:vegetative to reproductive phase transition of meristem; F:saccharopine dehydrogenase (NADP+, L-glutamate-forming) activity; F:saccharopine dehydrogenase (NADP+, L-lysine-forming) activity; P:hydrogen peroxide biosynth…	no IPS match	829452|AT4G33150|lysine-ketoglutarate reductase/saccharopine dehydrogenase bifunctional enzyme	EC:1.5.1.8; EC:1.5.1.10	(1.5) Acting on the CH-NH group of donors; (1.5) Acting on the CH-NH group of donors	map00310; map00300	Lysine degradation; Lysine biosynthesis
contig00745	ras-related protein rabc1-like	1041	20	1.00542e-123	88.15%	4	F:GO:0005525; C:GO:0005886; P:GO:0007264; P:GO:0015031	F:GTP binding; C:plasma membrane; P:small GTPase mediated signal transduction; P:protein transport	IPR001806 (PRINTS); IPR002041 (SMART); IPR024156 (SMART); IPR003578 (SMART); IPR020849 (SMART); IPR003579 (SMART); IPR005225 (TIGRFAM); IPR001806 (PFAM); G3DSA:3.40.50.300 (GENE3D); PTHR24073:SF285 (PANTHER); PTHR24073 (PANTHER); PS51419 (PROSITE_PROFILES); IPR027417 (SUPERFAMILY)	840987|ATRAB18|ATRAB18 (ARABIDOPSIS RAB GTPASE HOMOLOG B18); GTP binding					9.A.50 (ras-related protein rabc1-like)
contig00746		274	0			0			no IPS match
contig00747		266	0			0
contig00748	immediate early response 3-interacting protein 1-like	352	20	2.06233e-31	92.15%	0			IPR013880 (PFAM); PTHR15858:SF0 (PANTHER); IPR013880 (PANTHER); NON_CYTOPLASMIC_DOMAIN (PHOBIUS); NON_CYTOPLASMIC_DOMAIN (PHOBIUS); TRANSMEMBRANE (PHOBIUS); CYTOPLASMIC_DOMAIN (PHOBIUS); TRANSMEMBRANE (PHOBIUS)
contig00749	aspartic proteinase	1424	20	0	88.15%	7	P:GO:0006629; C:GO:0005773; P:GO:0046686; F:GO:0004190; P:GO:0006508; C:GO:0005783; P:GO:0009651	P:lipid metabolic process; C:vacuole; P:response to cadmium ion; F:aspartic-type endopeptidase activity; P:proteolysis; C:endoplasmic reticulum; P:response to salt stress	CYTOPLASMIC_DOMAIN (PHOBIUS); NON_CYTOPLASMIC_DOMAIN (PHOBIUS); CYTOPLASMIC_DOMAIN (PHOBIUS); TRANSMEMBRANE (PHOBIUS); TRANSMEMBRANE (PHOBIUS); TMhelix (TMHMM)	837740|AT1G11910|aspartyl protease family protein	EC:3.4.23	(3.4) Acting on peptide bonds (peptide hydrolases)
contig00750	myosin heavy chain-related protein	556	20	3.7306e-71	77.3%	2	P:GO:0048193; P:GO:0030244	P:Golgi vesicle transport; P:cellulose biosynthetic process	no IPS match	836039|AT5G59210|myosin heavy chain-related						bZIP
contig00751	heat stress transcription factor a-1-like	1849	20	0	59.3%	6	F:GO:0003700; F:GO:0003677; C:GO:0005634; P:GO:0009408; C:GO:0005667; P:GO:0045449	F:sequence-specific DNA binding transcription factor activity; F:DNA binding; C:nucleus; P:response to heat; C:transcription factor complex; P:regulation of transcription, DNA-dependent	NON_CYTOPLASMIC_DOMAIN (PHOBIUS); CYTOPLASMIC_DOMAIN (PHOBIUS); TRANSMEMBRANE (PHOBIUS); CYTOPLASMIC_DOMAIN (PHOBIUS); TRANSMEMBRANE (PHOBIUS)	831545|HSF3|HSF3 (HEAT SHOCK FACTOR 3); DNA binding / transcription factor						HSF
contig00752	acyl-activating enzyme 17	1007	20	1.96774e-169	87.9%	6	C:GO:0005829; F:GO:0003987; C:GO:0005739; P:GO:0006094; P:GO:0006096; P:GO:0019643	C:cytosol; F:acetate-CoA ligase activity; C:mitochondrion; P:gluconeogenesis; P:glycolysis; P:reductive tricarboxylic acid cycle	IPR025110 (PFAM); G3DSA:3.30.300.30 (GENE3D); IPR000873 (PFAM); PTHR24095 (PANTHER); SSF56801 (SUPERFAMILY)	832369|AAE17|AAE17 (ACYL-ACTIVATING ENZYME 17); catalytic/ ligase	EC:6.2.1.1	(6.2) Forming carbon-sulfur bonds	map00720; map00680; map00640; map00620; map00010	Carbon fixation pathways in prokaryotes; Methane metabolism; Propanoate metabolism; Pyruvate metabolism; Glycolysis / Gluconeogenesis
contig00754	kh domain-containing protein at1g09660-like	716	20	8.83533e-47	83.65%	2	F:GO:0003723; C:GO:0009536	F:RNA binding; C:plastid	G3DSA:3.30.1370.10 (GENE3D); PTHR11208 (PANTHER); SSF54791 (SUPERFAMILY)	837494|AT1G09660|KH domain-containing quaking protein, putative
contig00755	kh domain-containing protein at1g09660-like	477	20	7.07896e-80	70.15%	2	F:GO:0003723; C:GO:0043231	F:RNA binding; C:intracellular membrane-bounded organelle	no IPS match	837494|AT1G09660|KH domain-containing quaking protein, putative
contig00756	cytochrome p450 84a1-like	1040	20	2.46099e-126	81.5%	7	F:GO:0020037; F:GO:0016705; F:GO:0004497; F:GO:0005506; F:GO:0009055; P:GO:0055114; P:GO:0006118	F:heme binding; F:oxidoreductase activity, acting on paired donors, with incorporation or reduction of molecular oxygen; F:monooxygenase activity; F:iron ion binding; F:electron carrier activity; P:oxidation-reduction process; P:electron transport	no IPS match	829779|FAH1|FAH1 (FERULIC ACID 5-HYDROXYLASE 1); ferulate 5-hydroxylase/ monooxygenase
contig00757	heat shock protein 83-like	2417	20	0	85.7%	11	C:GO:0005829; C:GO:0005618; P:GO:0006457; P:GO:0009408; F:GO:0005524; F:GO:0051082; P:GO:0046685; P:GO:0009644; P:GO:0042542; P:GO:0009816; C:GO:0005886	C:cytosol; C:cell wall; P:protein folding; P:response to heat; F:ATP binding; F:unfolded protein binding; P:response to arsenic-containing substance; P:response to high light intensity; P:response to hydrogen peroxide; P:defense response to bacterium, incompatible interaction; C:plasma membrane	TRANSMEMBRANE (PHOBIUS); CYTOPLASMIC_DOMAIN (PHOBIUS); CYTOPLASMIC_DOMAIN (PHOBIUS); NON_CYTOPLASMIC_DOMAIN (PHOBIUS); TRANSMEMBRANE (PHOBIUS); TMhelix (TMHMM); TMhelix (TMHMM)	835341|ATHSP90.1|ATHSP90.1 (HEAT SHOCK PROTEIN 90.1); ATP binding / unfolded protein binding
contig00758	mannan endo- -beta-mannosidase 6-like	1351	20	0	77.25%	2	P:GO:0005975; F:GO:0004553	P:carbohydrate metabolic process; F:hydrolase activity, hydrolyzing O-glycosyl compounds	no IPS match	828947|AT4G28320|glycosyl hydrolase family 5 protein / cellulase family protein
contig00759	high chlorophyll fluorescence phenotype 173 protein	1631	20	0	90.3%	5	C:GO:0009941; P:GO:0006413; P:GO:0046777; P:GO:0010155; C:GO:0009570	C:chloroplast envelope; P:translational initiation; P:protein autophosphorylation; P:regulation of proton transport; C:chloroplast stroma	no IPS match	838243|HCF173|HCF173 (high chlorophyll fluorescence phenotype 173); binding / catalytic/ transcription repressor
contig00760	auxin efflux carrier family protein	1127	20	2.21601e-133	75.0%	7	P:GO:0046482; P:GO:0009926; F:GO:0009672; P:GO:0055085; C:GO:0016021; C:GO:0009507; P:GO:0006812	P:para-aminobenzoic acid metabolic process; P:auxin polar transport; F:auxin:hydrogen symporter activity; P:transmembrane transport; C:integral to membrane; C:chloroplast; P:cation transport	no IPS match	836728|AT5G65980|auxin efflux carrier family protein
contig00761	ras-related protein rabf1-like	1042	20	6.66174e-127	94.7%	11	C:GO:0010009; P:GO:0006623; P:GO:0007264; C:GO:0005769; P:GO:0006944; F:GO:0005515; P:GO:0045022; F:GO:0003924; C:GO:0009507; C:GO:0005794; F:GO:0005525	C:external side of endosome membrane; P:protein targeting to vacuole; P:small GTPase mediated signal transduction; C:early endosome; P:membrane fusion; F:protein binding; P:early endosome to late endosome transport; F:GTPase activity; C:chloroplast; C:Golgi apparatus; F:GTP binding	no IPS match	824649|ARA6|ARA6; GTP binding / GTPase					9.A.50 (ras-related protein rabf1-like)
contig00762	wd repeat-containing protein 3-like	991	20	0	88.3%	10	P:GO:0001510; C:GO:0005730; P:GO:0006606; F:GO:0016905; C:GO:0005834; F:GO:0000166; P:GO:0006406; P:GO:0009069; P:GO:0016310; C:GO:0016459	P:RNA methylation; C:nucleolus; P:protein import into nucleus; F:myosin heavy chain kinase activity; C:heterotrimeric G-protein complex; F:nucleotide binding; P:mRNA export from nucleus; P:serine family amino acid metabolic process; P:phosphorylation; C:myosin complex	NON_CYTOPLASMIC_DOMAIN (PHOBIUS); TRANSMEMBRANE (PHOBIUS); CYTOPLASMIC_DOMAIN (PHOBIUS); TMhelix (TMHMM)	821708|AT3G21540|transducin family protein / WD-40 repeat family protein	EC:2.7.11.7	(2.7) Transferring phosphorous-containing groups				SAP
contig00763	peroxidase 42-like	1319	20	0	92.55%	6	F:GO:0020037; F:GO:0046872; F:GO:0004601; P:GO:0055114; P:GO:0006979; P:GO:0006804	F:heme binding; F:metal ion binding; F:peroxidase activity; P:oxidation-reduction process; P:response to oxidative stress; P:peroxidase reaction	TRANSMEMBRANE (PHOBIUS); CYTOPLASMIC_DOMAIN (PHOBIUS); NON_CYTOPLASMIC_DOMAIN (PHOBIUS); TMhelix (TMHMM)	828285|PRXR1|PRXR1; electron carrier/ heme binding / peroxidase	EC:1.11.1.7	(1.1) Acting on the CH-OH group of donors	map00360; map00940	Phenylalanine metabolism; Phenylpropanoid biosynthesis
contig00765	isoform 1	1488	20	0	78.75%	1	C:GO:0005783	C:endoplasmic reticulum	TRANSMEMBRANE (PHOBIUS); NON_CYTOPLASMIC_DOMAIN (PHOBIUS); CYTOPLASMIC_DOMAIN (PHOBIUS); TMhelix (TMHMM)	818200|AT2G36290|hydrolase, alpha/beta fold family protein
contig00766	protein	619	20	1.94109e-75	80.15%	0			no IPS match	841737|AT1G53035|hypothetical protein
contig00767	ribosome-recycling chloroplastic-like	1216	20	6.67907e-121	75.35%	14	P:GO:0006098; P:GO:0019288; P:GO:0042742; P:GO:0016226; C:GO:0009570; P:GO:0009790; P:GO:0009658; P:GO:0009817; C:GO:0009579; P:GO:0032544; P:GO:0009073; F:GO:0005507; P:GO:0019408; P:GO:0010027	P:pentose-phosphate shunt; P:isopentenyl diphosphate biosynthetic process, methylerythritol 4-phosphate pathway; P:defense response to bacterium; P:iron-sulfur cluster assembly; C:chloroplast stroma; P:embryo development; P:chloroplast organization; P:defense response to fungus, incompatible interaction; C:thylakoid; P:plastid translation; P:aromatic amino acid family biosynthetic process; F:copp…	IPR023584 (PFAM); IPR002661 (TIGRFAM); G3DSA:1.10.132.20 (GENE3D); IPR002661 (PANTHER); PTHR20982:SF3 (PANTHER); IPR002661 (HAMAP); IPR023584 (SUPERFAMILY)	825494|RRF|RRF (RIBOSOME RECYCLING FACTOR, CHLOROPLAST PRECURSOR)
contig00768	beta-amylase chloroplastic-like	1436	20	0	94.0%	27	F:GO:0016161; P:GO:0009934; P:GO:0009414; P:GO:0010480; P:GO:0009825; P:GO:0005983; F:GO:0043621; P:GO:0010075; C:GO:0009507; P:GO:0043481; P:GO:0048767; C:GO:0005829; P:GO:0007169; P:GO:0007020; P:GO:0010817; P:GO:0006468; F:GO:0004674; P:GO:0000271; P:GO:0009932; F:GO:0033612; P:GO:0048229; C:GO:0005886; C:GO:0005634; F:GO:0005524; P:GO:0071555; P:GO:0005985; P:GO:0009069	F:beta-amylase activity; P:regulation of meristem structural organization; P:response to water deprivation; P:microsporocyte differentiation; P:multidimensional cell growth; P:starch catabolic process; F:protein self-association; P:regulation of meristem growth; C:chloroplast; P:anthocyanin accumulation in tissues in response to UV light; P:root hair elongation; C:cytosol; P:transmembrane recepto…	IPR001554 (PRINTS); IPR001371 (PRINTS); IPR001554 (PFAM); IPR013781 (G3DSA:3.20.20.GENE3D); PTHR31352 (PANTHER); PTHR31352:SF0 (PANTHER); IPR018238 (PROSITE_PATTERNS); IPR018238 (PROSITE_PATTERNS); IPR017853 (SUPERFAMILY)	821975|BAM1|BAM1 (BETA-AMYLASE 1); beta-amylase	EC:2.7.11; EC:3.2.1.2	(2.7) Transferring phosphorous-containing groups; (3.2) Glycosylases	map00500	Starch and sucrose metabolism
contig00769	ruvb-like 1-like	1620	20	0	96.6%	25	P:GO:0000278; P:GO:0007010; P:GO:0006094; P:GO:0032508; F:GO:0005515; P:GO:0000741; P:GO:0001510; P:GO:0051604; P:GO:0010498; F:GO:0043141; C:GO:0009507; P:GO:0010388; P:GO:0009640; C:GO:0005730; C:GO:0005829; P:GO:0009560; P:GO:0048507; P:GO:2000072; P:GO:0006396; C:GO:0031011; P:GO:0009909; P:GO:0034968; P:GO:0006606; F:GO:0005524; C:GO:0005657	P:mitotic cell cycle; P:cytoskeleton organization; P:gluconeogenesis; P:DNA duplex unwinding; F:protein binding; P:karyogamy; P:RNA methylation; P:protein maturation; P:proteasomal protein catabolic process; F:ATP-dependent 5'-3' DNA helicase activity; C:chloroplast; P:cullin deneddylation; P:photomorphogenesis; C:nucleolus; C:cytosol; P:embryo sac egg cell differentiation; P:meristem development…	TRANSMEMBRANE (PHOBIUS); NON_CYTOPLASMIC_DOMAIN (PHOBIUS); CYTOPLASMIC_DOMAIN (PHOBIUS); SignalP-noTM (SIGNALP_EUK)	832293|RIN1|RIN1 (RESISTANCE TO PSEUDOMONAS SYRINGAE PV MACULICOLA INTERACTOR 1); protein binding	EC:3.6.1	(3.6) Acting on acid anhydrides
contig00770	bag family molecular chaperone regulator 6-like	4088	20	0	44.45%	1	P:GO:0006950	P:response to stress	SIGNAL_PEPTIDE_H_REGION (PHOBIUS); NON_CYTOPLASMIC_DOMAIN (PHOBIUS); SIGNAL_PEPTIDE (PHOBIUS); SIGNAL_PEPTIDE_N_REGION (PHOBIUS); SIGNAL_PEPTIDE_C_REGION (PHOBIUS); SignalP-TM (SIGNALP_GRAM_POSITIVE)	819232|BAG6|BAG6 (BCL-2-ASSOCIATED ATHANOGENE 6); calmodulin binding / protein binding
contig00771	pyrrolidone-carboxylate peptidase	593	20	3.33645e-46	80.65%	5	C:GO:0005737; F:GO:0008233; P:GO:0046482; P:GO:0006635; P:GO:0006508	C:cytoplasm; F:peptidase activity; P:para-aminobenzoic acid metabolic process; P:fatty acid beta-oxidation; P:proteolysis	no IPS match	838952|AT1G23440|pyrrolidone-carboxylate peptidase family protein
contig00772		117	0			0
contig00773		388	0			0			no IPS match
contig00774	signal peptidase	475	14	3.79645e-45	64.71%	3	C:GO:0016021; P:GO:0006508; F:GO:0008236	C:integral to membrane; P:proteolysis; F:serine-type peptidase activity	SIGNAL_PEPTIDE_C_REGION (PHOBIUS); SIGNAL_PEPTIDE_H_REGION (PHOBIUS); NON_CYTOPLASMIC_DOMAIN (PHOBIUS); SIGNAL_PEPTIDE (PHOBIUS); SIGNAL_PEPTIDE_N_REGION (PHOBIUS); TMhelix (TMHMM)	841134|AT1G47310|hypothetical protein
contig00775	syntaxin related protein am3p	957	20	1.35601e-99	66.85%	13	P:GO:0016192; P:GO:0048869; P:GO:0010118; P:GO:0009660; C:GO:0009705; F:GO:0005484; P:GO:0044765; C:GO:0005770; P:GO:0006944; P:GO:0009959; C:GO:0030140; P:GO:0007033; P:GO:0006886	P:vesicle-mediated transport; P:cellular developmental process; P:stomatal movement; P:amyloplast organization; C:plant-type vacuole membrane; F:SNAP receptor activity; P:single-organism transport; C:late endosome; P:membrane fusion; P:negative gravitropism; C:trans-Golgi network transport vesicle; P:vacuole organization; P:intracellular protein transport	no IPS match	834730|VAM3|VAM3; SNAP receptor
contig00776	proteasome subunit alpha type-2-b	1027	20	1.04629e-160	97.75%	12	P:GO:0043161; F:GO:0003743; P:GO:0042742; P:GO:0051788; P:GO:0080129; F:GO:0004298; C:GO:0019773; P:GO:0010043; C:GO:0009507; C:GO:0022626; C:GO:0005634; P:GO:0006446	P:proteasomal ubiquitin-dependent protein catabolic process; F:translation initiation factor activity; P:defense response to bacterium; P:response to misfolded protein; P:proteasome core complex assembly; F:threonine-type endopeptidase activity; C:proteasome core complex, alpha-subunit complex; P:response to zinc ion; C:chloroplast; C:cytosolic ribosome; C:nucleus; P:regulation of translational i…	no IPS match	838217|PAB1|PAB1 (PROTEASOME SUBUNIT PAB1); endopeptidase/ peptidase/ threonine-type endopeptidase	EC:3.4.25	(3.4) Acting on peptide bonds (peptide hydrolases)
contig00777	monoglyceride lipase-like	1571	20	2.84084e-174	83.15%	3	F:GO:0016787; C:GO:0005634; P:GO:0000041	F:hydrolase activity; C:nucleus; P:transition metal ion transport	no IPS match	818527|AT2G39420|esterase/lipase/thioesterase family protein
contig00778	zeta-carotene desaturase	573	20	9.85784e-45	69.15%	7	P:GO:0016119; F:GO:0016788; P:GO:0016117; C:GO:0009507; F:GO:0016719; P:GO:0055114; P:GO:0006694	P:carotene metabolic process; F:hydrolase activity, acting on ester bonds; P:carotenoid biosynthetic process; C:chloroplast; F:carotene 7,8-desaturase activity; P:oxidation-reduction process; P:steroid biosynthetic process	NON_CYTOPLASMIC_DOMAIN (PHOBIUS); CYTOPLASMIC_DOMAIN (PHOBIUS); TRANSMEMBRANE (PHOBIUS); NON_CYTOPLASMIC_DOMAIN (PHOBIUS); TRANSMEMBRANE (PHOBIUS)	819647|ZDS|ZDS (ZETA-CAROTENE DESATURASE); carotene 7,8-desaturase	EC:1.14.99.30	(1.1) Acting on the CH-OH group of donors
contig00779	bromodomain protein	1372	20	1.35271e-82	61.55%	2	F:GO:0003677; C:GO:0009536	F:DNA binding; C:plastid	IPR001487 (PRINTS); IPR001487 (SMART); IPR001487 (PFAM); IPR001487 (G3DSA:1.20.920.GENE3D); PTHR22880:SF31 (PANTHER); PTHR22880 (PANTHER); IPR018359 (PROSITE_PATTERNS); IPR001487 (PROSITE_PROFILES); SignalP-TM (SIGNALP_GRAM_POSITIVE); IPR001487 (SUPERFAMILY)	842169|AT1G58025|DNA binding
contig00780	ankyrin repeat and regulator of chromosome condensation domain-containing protein	1552	20	0	67.0%	3	P:GO:0044249; P:GO:1901576; P:GO:0044238	P:cellular biosynthetic process; P:organic substance biosynthetic process; P:primary metabolic process	no IPS match	821145|AT3G03790|ankyrin repeat family protein / regulator of chromosome condensation (RCC1) family protein
contig00781		2289	0			0			no IPS match
contig00782	heat shock 70 kda	1558	20	0	81.8%	7	C:GO:0005886; C:GO:0005618; F:GO:0005524; F:GO:0032440; C:GO:0009507; P:GO:0009408; P:GO:0055114	C:plasma membrane; C:cell wall; F:ATP binding; F:2-alkenal reductase [NAD(P)] activity; C:chloroplast; P:response to heat; P:oxidation-reduction process	IPR019651 (PFAM)	820438|HSP70|HSP70 (heat shock protein 70); ATP binding	EC:1.3.1.74	(1.3) Acting on the CH-CH group of donors			1.A.33 (heat shock 70 kda)
contig00783	late embryogenesis abundant protein 2-like	803	4	3.11967e-24	50.5%	0			no IPS match
contig00784	serine-threonine kinase	1424	20	0	83.2%	5	F:GO:0004683; P:GO:0006468; F:GO:0005524; P:GO:0007165; P:GO:0009069	F:calmodulin-dependent protein kinase activity; P:protein phosphorylation; F:ATP binding; P:signal transduction; P:serine family amino acid metabolic process	IPR002290 (SMART); IPR000719 (PFAM); G3DSA:3.30.200.20 (GENE3D); IPR004041 (PFAM); G3DSA:1.10.510.10 (GENE3D); IPR020636 (PANTHER); PTHR24347:SF103 (PANTHER); IPR008271 (PROSITE_PATTERNS); CYTOPLASMIC_DOMAIN (PHOBIUS); NON_CYTOPLASMIC_DOMAIN (PHOBIUS); TRANSMEMBRANE (PHOBIUS); IPR018451 (PROSITE_PROFILES); IPR000719 (PROSITE_PROFILES); IPR011009 (SUPERFAMILY)	835951|SIP1|SIP1 (SOS3-INTERACTING PROTEIN 1); ATP binding / kinase/ protein kinase/ protein serine/threonine kinase	EC:2.7.11.17	(2.7) Transferring phosphorous-containing groups					KIN domain, Ser-Thr site
contig00785	conserved hypothetical protein	928	20	1.82026e-82	59.15%	0			IPR012881 (PFAM); SignalP-noTM (SIGNALP_EUK)	818876|AT2G42760|hypothetical protein
contig00786		729	0			0			no IPS match
contig00787	udp-glucosyl transferase 85a2	1569	20	0	81.5%	4	F:GO:0047213; F:GO:0050502; F:GO:0050403; P:GO:0009813	F:anthocyanidin 3-O-glucosyltransferase activity; F:cis-zeatin O-beta-D-glucosyltransferase activity; F:trans-zeatin O-beta-D-glucosyltransferase activity; P:flavonoid biosynthetic process	NON_CYTOPLASMIC_DOMAIN (PHOBIUS); CYTOPLASMIC_DOMAIN (PHOBIUS); TRANSMEMBRANE (PHOBIUS); NON_CYTOPLASMIC_DOMAIN (PHOBIUS); TRANSMEMBRANE (PHOBIUS)	838843|AtUGT85A2|AtUGT85A2 (UDP-glucosyl transferase 85A2); UDP-glycosyltransferase/ glucuronosyltransferase/ transferase, transferring glycosyl groups	EC:2.4.1.115; EC:2.4.1.203; EC:2.4.1.215	(2.4) Glycosyltransferases; (2.4) Glycosyltransferases; (2.4) Glycosyltransferases	map00908; map00942	Zeatin biosynthesis; Anthocyanin biosynthesis
contig00788	regulation of nuclear pre-mrna domain-containing protein 2-like	479	20	2.16046e-80	80.2%	0			no IPS match	822316|AT3G26990|hypothetical protein
contig00789	probable rhamnose biosynthetic enzyme 1-like	724	20	3.48311e-97	94.85%	10	F:GO:0008830; F:GO:0008831; P:GO:0045226; P:GO:0010253; C:GO:0009536; P:GO:0019305; F:GO:0050662; C:GO:0005886; P:GO:0019872; P:GO:0030639	F:dTDP-4-dehydrorhamnose 3,5-epimerase activity; F:dTDP-4-dehydrorhamnose reductase activity; P:extracellular polysaccharide biosynthetic process; P:UDP-rhamnose biosynthetic process; C:plastid; P:dTDP-rhamnose biosynthetic process; F:coenzyme binding; C:plasma membrane; P:streptomycin biosynthetic process; P:polyketide biosynthetic process	CYTOPLASMIC_DOMAIN (PHOBIUS); TRANSMEMBRANE (PHOBIUS); NON_CYTOPLASMIC_DOMAIN (PHOBIUS)	842603|NRS/ER|NRS/ER (NUCLEOTIDE-RHAMNOSE SYNTHASE/EPIMERASE-REDUCTASE); UDP-4-keto-6-deoxy-glucose-3,5-epimerase/ UDP-4-keto-rhamnose-4-keto-reductase/ dTDP-4-dehydrorhamnose 3,5-epimerase/ dTDP-4-dehydrorhamnose reductase	EC:5.1.3.13; EC:1.1.1.133	(5.1) Racemases and epimerases; (1.1) Acting on the CH-OH group of donors	map00523; map00521	Polyketide sugar unit biosynthesis; Streptomycin biosynthesis
contig00790	probable rhamnose biosynthetic enzyme 1-like	518	20	3.6074e-95	91.3%	13	C:GO:0005829; F:GO:0008830; F:GO:0008831; P:GO:0045226; F:GO:0010490; C:GO:0009506; P:GO:0010253; P:GO:0019305; F:GO:0010489; C:GO:0005886; C:GO:0048046; P:GO:0019872; P:GO:0030639	C:cytosol; F:dTDP-4-dehydrorhamnose 3,5-epimerase activity; F:dTDP-4-dehydrorhamnose reductase activity; P:extracellular polysaccharide biosynthetic process; F:UDP-4-keto-rhamnose-4-keto-reductase activity; C:plasmodesma; P:UDP-rhamnose biosynthetic process; P:dTDP-rhamnose biosynthetic process; F:UDP-4-keto-6-deoxy-glucose-3,5-epimerase activity; C:plasma membrane; C:apoplast; P:streptomycin bio…	no IPS match	842603|NRS/ER|NRS/ER (NUCLEOTIDE-RHAMNOSE SYNTHASE/EPIMERASE-REDUCTASE); UDP-4-keto-6-deoxy-glucose-3,5-epimerase/ UDP-4-keto-rhamnose-4-keto-reductase/ dTDP-4-dehydrorhamnose 3,5-epimerase/ dTDP-4-dehydrorhamnose reductase	EC:5.1.3.13; EC:1.1.1.133	(5.1) Racemases and epimerases; (1.1) Acting on the CH-OH group of donors	map00523; map00521	Polyketide sugar unit biosynthesis; Streptomycin biosynthesis
contig00791	ethanolamine-phosphate cytidylyltransferase-like	1748	20	0	90.45%	5	F:GO:0004306; C:GO:0016023; C:GO:0005739; P:GO:0009058; P:GO:0046486	F:ethanolamine-phosphate cytidylyltransferase activity; C:cytoplasmic membrane-bounded vesicle; C:mitochondrion; P:biosynthetic process; P:glycerolipid metabolic process	no IPS match	818449|PECT1|PECT1 (PHOSPHORYLETHANOLAMINE CYTIDYLYLTRANSFERASE 1); ethanolamine-phosphate cytidylyltransferase	EC:2.7.7.14	(2.7) Transferring phosphorous-containing groups	map00440; map00564	Phosphonate and phosphinate metabolism; Glycerophospholipid metabolism
contig00792		376	0			0
contig00794	dehydration-responsive element-binding protein 2f-like	656	20	2.79045e-87	63.4%	2	P:GO:0048513; P:GO:0006351	P:organ development; P:transcription, DNA-dependent	TRANSMEMBRANE (PHOBIUS); TRANSMEMBRANE (PHOBIUS); CYTOPLASMIC_DOMAIN (PHOBIUS); NON_CYTOPLASMIC_DOMAIN (PHOBIUS); NON_CYTOPLASMIC_DOMAIN (PHOBIUS); TMhelix (TMHMM); TMhelix (TMHMM)	824929|AT3G57600|AP2 domain-containing transcription factor, putative						AP2; ERF; RAV
contig00795		176	0			0
contig00796	lactoylglutathione lyase-like	1156	20	0	93.5%	9	C:GO:0009941; F:GO:0046872; C:GO:0005773; P:GO:0046686; C:GO:0005777; C:GO:0005886; F:GO:0004462; P:GO:0005975; P:GO:0006090	C:chloroplast envelope; F:metal ion binding; C:vacuole; P:response to cadmium ion; C:peroxisome; C:plasma membrane; F:lactoylglutathione lyase activity; P:carbohydrate metabolic process; P:pyruvate metabolic process	no IPS match	837731|ATGLX1|ATGLX1 (GLYOXALASE I HOMOLOG); lactoylglutathione lyase/ metal ion binding	EC:4.4.1.5	(4.4) Carbon-sulfur lyases	map00620	Pyruvate metabolism
contig00797	histidine decarboxylase	1442	20	0	94.3%	7	F:GO:0030170; P:GO:0009793; C:GO:0005886; P:GO:0006580; F:GO:0004398; C:GO:0005829; P:GO:0006547	F:pyridoxal phosphate binding; P:embryo development ending in seed dormancy; C:plasma membrane; P:ethanolamine metabolic process; F:histidine decarboxylase activity; C:cytosol; P:histidine metabolic process	no IPS match	840958|emb1075|emb1075 (embryo defective 1075); carboxy-lyase/ catalytic/ pyridoxal phosphate binding	EC:4.1.1.22	(4.1) Carbon-carbon lyases	map00340	Histidine metabolism
contig00798	proteasome subunit alpha	1085	20	9.55565e-110	95.9%	7	C:GO:0022626; C:GO:0019773; C:GO:0005886; P:GO:0006511; P:GO:0010043; C:GO:0005634; F:GO:0004298	C:cytosolic ribosome; C:proteasome core complex, alpha-subunit complex; C:plasma membrane; P:ubiquitin-dependent protein catabolic process; P:response to zinc ion; C:nucleus; F:threonine-type endopeptidase activity	IPR001353 (PFAM); G3DSA:3.60.20.10 (GENE3D); PTHR11599 (PANTHER); PTHR11599:SF11 (PANTHER); IPR023332 (PROSITE_PROFILES); SSF56235 (SUPERFAMILY)	815135|PAA2|PAA2 (20S PROTEASOME SUBUNIT PAA2); endopeptidase/ peptidase/ threonine-type endopeptidase	EC:3.4.25	(3.4) Acting on peptide bonds (peptide hydrolases)
contig00799		583	0			0			CYTOPLASMIC_DOMAIN (PHOBIUS); TRANSMEMBRANE (PHOBIUS); NON_CYTOPLASMIC_DOMAIN (PHOBIUS); TRANSMEMBRANE (PHOBIUS); NON_CYTOPLASMIC_DOMAIN (PHOBIUS)
contig00800		514	0			0			no IPS match
contig00801		161	0			0			no IPS match
contig00802		142	0			0
contig00803		496	0			0			CYTOPLASMIC_DOMAIN (PHOBIUS); TRANSMEMBRANE (PHOBIUS); NON_CYTOPLASMIC_DOMAIN (PHOBIUS)
contig00804	transcription factor tau55-related protein	341	20	1.3323e-29	81.0%	2	F:GO:0003674; P:GO:0008150	F:molecular_function; P:biological_process	IPR019481 (PFAM)
contig00805	monothiol glutaredoxin- mitochondrial-like	901	20	1.86035e-97	83.55%	8	F:GO:0046872; F:GO:0009055; F:GO:0005515; P:GO:0045454; P:GO:0048653; F:GO:0015035; C:GO:0005739; P:GO:0006118	F:metal ion binding; F:electron carrier activity; F:protein binding; P:cell redox homeostasis; P:anther development; F:protein disulfide oxidoreductase activity; C:mitochondrion; P:electron transport	no IPS match	820809|GRX4|GRX4 (GLUTAREDOXIN 4); metal ion binding
contig00806	atp binding	1398	20	8.46782e-167	67.9%	11	P:GO:0009414; P:GO:0000302; P:GO:0009651; P:GO:0048235; P:GO:0009409; F:GO:0005524; P:GO:0000186; F:GO:0005515; F:GO:0004709; P:GO:0007178; P:GO:0009069	P:response to water deprivation; P:response to reactive oxygen species; P:response to salt stress; P:pollen sperm cell differentiation; P:response to cold; F:ATP binding; P:activation of MAPKK activity; F:protein binding; F:MAP kinase kinase kinase activity; P:transmembrane receptor protein serine/threonine kinase signaling pathway; P:serine family amino acid metabolic process	no IPS match	824193|MAPKKK20|MAPKKK20; ATP binding / kinase/ protein kinase/ protein serine/threonine kinase	EC:2.7.11.25; EC:2.7.11	(2.7) Transferring phosphorous-containing groups; (2.7) Transferring phosphorous-containing groups
contig00807	exostosin family protein	1482	20	0	78.25%	2	F:GO:0016757; C:GO:0016020	F:transferase activity, transferring glycosyl groups; C:membrane	NON_CYTOPLASMIC_DOMAIN (PHOBIUS); CYTOPLASMIC_DOMAIN (PHOBIUS); TRANSMEMBRANE (PHOBIUS); TMhelix (TMHMM)	828354|AT4G22580|exostosin family protein
contig00808	conserved hypothetical protein	605	1	5.29054e-07	58.0%	0			no IPS match
contig00810		154	0			0
contig00811		289	0			0
contig00812	zinc finger	198	20	3.80603e-23	70.5%	2	F:GO:0008270; C:GO:0005737	F:zinc ion binding; C:cytoplasm	IPR013083 (G3DSA:3.30.40.GENE3D); PF13923 (PFAM); PTHR11685:SF63 (PANTHER); PTHR11685 (PANTHER); IPR017907 (PROSITE_PATTERNS); IPR001841 (PROSITE_PROFILES); SSF57850 (SUPERFAMILY)
contig00813		336	0			0			no IPS match
contig00814	sec14 cytosolic factor-like	1584	20	0	85.0%	0			no IPS match	834824|AT5G47730|SEC14 cytosolic factor, putative / polyphosphoinositide-binding protein, putative
contig00815	calcineurin-like metallo-phosphoesterase superfamily protein isoform 2	1110	20	5.01965e-155	76.15%	4	C:GO:0005737; P:GO:0009886; F:GO:0046872; P:GO:0048608	C:cytoplasm; P:post-embryonic morphogenesis; F:metal ion binding; P:reproductive structure development	no IPS match	835932|AT5G58200|hypothetical protein
contig00816	30s ribosomal protein s6 chloroplastic-like	943	20	1.07678e-84	76.85%	7	P:GO:0006412; C:GO:0005840; F:GO:0019843; F:GO:0003735; P:GO:0010027; P:GO:0042254; C:GO:0009535	P:translation; C:ribosome; F:rRNA binding; F:structural constituent of ribosome; P:thylakoid membrane organization; P:ribosome biogenesis; C:chloroplast thylakoid membrane	no IPS match	842759|AT1G64510|ribosomal protein S6 family protein
contig00817	u-box domain-containing protein 13-like	644	20	3.30144e-30	71.75%	13	C:GO:0005829; P:GO:0046777; P:GO:0048767; P:GO:0042742; P:GO:0032880; P:GO:0000902; F:GO:0004842; P:GO:0016567; P:GO:0006499; P:GO:0048193; F:GO:0070696; C:GO:0005634; P:GO:0006487	C:cytosol; P:protein autophosphorylation; P:root hair elongation; P:defense response to bacterium; P:regulation of protein localization; P:cell morphogenesis; F:ubiquitin-protein ligase activity; P:protein ubiquitination; P:N-terminal protein myristoylation; P:Golgi vesicle transport; F:transmembrane receptor protein serine/threonine kinase binding; C:nucleus; P:protein N-linked glycosylation	no IPS match	823804|PUB13|PUB13 (PLANT U-BOX 13); ubiquitin-protein ligase	EC:6.3.2.19	(6.3) Forming carbon-nitrogen bonds
contig00818	monoglyceride lipase-like	1661	20	0	82.75%	4	F:GO:0047372; C:GO:0005886; P:GO:0016042; P:GO:0046486	F:acylglycerol lipase activity; C:plasma membrane; P:lipid catabolic process; P:glycerolipid metabolic process	NON_CYTOPLASMIC_DOMAIN (PHOBIUS); NON_CYTOPLASMIC_DOMAIN (PHOBIUS); TRANSMEMBRANE (PHOBIUS); CYTOPLASMIC_DOMAIN (PHOBIUS); TRANSMEMBRANE (PHOBIUS); TMhelix (TMHMM); TMhelix (TMHMM)	825461|AT3G62860|esterase/lipase/thioesterase family protein	EC:3.1.1.23	(3.1) Acting on ester bonds	map00561	Glycerolipid metabolism
contig00819	protein disulfide	1314	20	0	81.85%	17	P:GO:0006662; P:GO:0009086; F:GO:0003756; P:GO:0006457; P:GO:0030244; C:GO:0009506; P:GO:0045454; F:GO:0009055; C:GO:0009505; C:GO:0005774; P:GO:0048193; P:GO:0000394; C:GO:0009507; C:GO:0005783; F:GO:0015035; C:GO:0005886; P:GO:0006118	P:glycerol ether metabolic process; P:methionine biosynthetic process; F:protein disulfide isomerase activity; P:protein folding; P:cellulose biosynthetic process; C:plasmodesma; P:cell redox homeostasis; F:electron carrier activity; C:plant-type cell wall; C:vacuolar membrane; P:Golgi vesicle transport; P:RNA splicing, via endonucleolytic cleavage and ligation; C:chloroplast; C:endoplasmic retic…	no IPS match	840461|ATPDIL5-2|ATPDIL5-2 (PDI-LIKE 5-2); protein disulfide isomerase	EC:5.3.4.1	(5.3) Intramolecular oxidoreductases
contig00820	protein disulfide-isomerase 5-2-like	103	20	1.9668e-11	94.9%	17	P:GO:0006662; P:GO:0009086; F:GO:0003756; P:GO:0006457; P:GO:0030244; C:GO:0009506; P:GO:0045454; F:GO:0009055; C:GO:0009505; C:GO:0005774; P:GO:0048193; P:GO:0000394; C:GO:0009507; C:GO:0005783; F:GO:0015035; C:GO:0005886; P:GO:0006118	P:glycerol ether metabolic process; P:methionine biosynthetic process; F:protein disulfide isomerase activity; P:protein folding; P:cellulose biosynthetic process; C:plasmodesma; P:cell redox homeostasis; F:electron carrier activity; C:plant-type cell wall; C:vacuolar membrane; P:Golgi vesicle transport; P:RNA splicing, via endonucleolytic cleavage and ligation; C:chloroplast; C:endoplasmic retic…			EC:5.3.4.1	(5.3) Intramolecular oxidoreductases
contig00821	protein disulfide	307	11	1.48111e-09	65.36%	1	F:GO:0003824	F:catalytic activity	NON_CYTOPLASMIC_DOMAIN (PHOBIUS); CYTOPLASMIC_DOMAIN (PHOBIUS); TRANSMEMBRANE (PHOBIUS); TMhelix (TMHMM)
contig00822	abc transporter family protein	734	20	3.64451e-39	74.0%	6	P:GO:0010114; P:GO:0006200; F:GO:0005524; F:GO:0016887; P:GO:0010218; C:GO:0005886	P:response to red light; P:ATP catabolic process; F:ATP binding; F:ATPase activity; P:response to far red light; C:plasma membrane	no IPS match	839376|AT1G03905|ABC transporter family protein	EC:3.6.1.3	(3.6) Acting on acid anhydrides	map00230	Purine metabolism
contig00823	abc transporter family protein	162	20	1.65568e-27	97.6%	51	P:GO:0048767; P:GO:0044272; P:GO:0009108; P:GO:0009793; P:GO:0008652; P:GO:0009695; P:GO:0000271; P:GO:0043481; P:GO:0009825; P:GO:0016117; P:GO:0010114; P:GO:0010155; P:GO:0048481; F:GO:0005215; C:GO:0005783; P:GO:0009072; P:GO:0031408; P:GO:0006200; P:GO:0006364; P:GO:0010817; P:GO:0010025; P:GO:0009644; P:GO:0042742; P:GO:0010027; P:GO:0009744; P:GO:0006636; P:GO:0010224; P:GO:0010218; P:GO:00…	P:root hair elongation; P:sulfur compound biosynthetic process; P:coenzyme biosynthetic process; P:embryo development ending in seed dormancy; P:cellular amino acid biosynthetic process; P:jasmonic acid biosynthetic process; P:polysaccharide biosynthetic process; P:anthocyanin accumulation in tissues in response to UV light; P:multidimensional cell growth; P:carotenoid biosynthetic process; P:res…	no IPS match		EC:3.6.1.3	(3.6) Acting on acid anhydrides	map00230	Purine metabolism
contig00824	conserved hypothetical protein	1693	20	0	86.3%	4	P:GO:0006810; P:GO:0006486; C:GO:0016021; C:GO:0005739	P:transport; P:protein glycosylation; C:integral to membrane; C:mitochondrion	TRANSMEMBRANE (PHOBIUS); CYTOPLASMIC_DOMAIN (PHOBIUS); NON_CYTOPLASMIC_DOMAIN (PHOBIUS); TMhelix (TMHMM)	831893|AT5G01010|hypothetical protein
contig00825	predicted protein	653	2	2.47733e-23	56.0%	0			CYTOPLASMIC_DOMAIN (PHOBIUS); NON_CYTOPLASMIC_DOMAIN (PHOBIUS); TRANSMEMBRANE (PHOBIUS)
contig00826	yeast pheromone receptor	1408	20	8.79328e-133	55.6%	3	P:GO:0050896; P:GO:0044763; C:GO:0044464	P:response to stimulus; P:single-organism cellular process; C:cell part	no IPS match	817194|AR781|AR781
contig00827	nac domain containing protein 82	459	20	1.63245e-81	50.8%	5	P:GO:0006355; F:GO:0003677; P:GO:0007275; F:GO:0003700; C:GO:0005634	P:regulation of transcription, DNA-dependent; F:DNA binding; P:multicellular organismal development; F:sequence-specific DNA binding transcription factor activity; C:nucleus	NON_CYTOPLASMIC_DOMAIN (PHOBIUS); TRANSMEMBRANE (PHOBIUS); CYTOPLASMIC_DOMAIN (PHOBIUS)	830792|anac082|anac082 (Arabidopsis NAC domain containing protein 82); transcription factor
contig00828	protein	903	20	1.98326e-103	84.3%	4	P:GO:0006457; P:GO:0000413; F:GO:0003755; P:GO:0006979	P:protein folding; P:protein peptidyl-prolyl isomerization; F:peptidyl-prolyl cis-trans isomerase activity; P:response to oxidative stress	G3DSA:2.40.100.10 (GENE3D); IPR002130 (PFAM); IPR002130 (SUPERFAMILY)	827415|AT4G17070|peptidyl-prolyl cis-trans isomerase	EC:5.2.1.8	(5.2) Cis-trans-isomerases
contig00829	transcription initiation factor iif subunit beta-like	1334	20	1.12677e-178	86.95%	8	F:GO:0003743; P:GO:0006367; C:GO:0005739; F:GO:0005524; C:GO:0005674; F:GO:0003824; C:GO:0005840; P:GO:0006446	F:translation initiation factor activity; P:transcription initiation from RNA polymerase II promoter; C:mitochondrion; F:ATP binding; C:transcription factor TFIIF complex; F:catalytic activity; C:ribosome; P:regulation of translational initiation	CYTOPLASMIC_DOMAIN (PHOBIUS); TRANSMEMBRANE (PHOBIUS); NON_CYTOPLASMIC_DOMAIN (PHOBIUS); SignalP-noTM (SIGNALP_EUK); TMhelix (TMHMM)	843887|AT1G75510|transcription initiation factor IIF beta subunit (TFIIF-beta) family protein
contig00830	protein	1356	20	0	88.65%	5	P:GO:0000910; P:GO:0007067; P:GO:0007020; C:GO:0005634; F:GO:0005515	P:cytokinesis; P:mitosis; P:microtubule nucleation; C:nucleus; F:protein binding	no IPS match	817860|AT2G32980|hypothetical protein
contig00831	protein	1740	20	0	82.05%	5	P:GO:0009644; P:GO:0042542; P:GO:0009630; P:GO:0009640; P:GO:0010388	P:response to high light intensity; P:response to hydrogen peroxide; P:gravitropism; P:photomorphogenesis; P:cullin deneddylation	SIGNAL_PEPTIDE_N_REGION (PHOBIUS); SIGNAL_PEPTIDE_C_REGION (PHOBIUS); NON_CYTOPLASMIC_DOMAIN (PHOBIUS); SIGNAL_PEPTIDE_H_REGION (PHOBIUS); SIGNAL_PEPTIDE (PHOBIUS)	831960|AT5G18420|hypothetical protein
contig00832	transcription factor-related protein	1083	20	2.79881e-79	56.75%	3	F:GO:0003674; P:GO:0008150; C:GO:0005634	F:molecular_function; P:biological_process; C:nucleus	no IPS match	827599|AT4G18650|transcription factor-related
contig00833	protein fam206a-like	536	20	6.40895e-76	82.55%	3	P:GO:0006546; C:GO:0005634; C:GO:0005960	P:glycine catabolic process; C:nucleus; C:glycine cleavage complex	no IPS match	843930|AT1G75980|hypothetical protein
contig00834	branched-chain-amino-acid aminotransferase chloroplastic-like	1555	20	0	82.45%	9	P:GO:0009407; F:GO:0052654; P:GO:0009744; P:GO:0009081; F:GO:0052655; P:GO:0009750; C:GO:0009507; F:GO:0052656; C:GO:0005739	P:toxin catabolic process; F:L-leucine transaminase activity; P:response to sucrose stimulus; P:branched-chain amino acid metabolic process; F:L-valine transaminase activity; P:response to fructose stimulus; C:chloroplast; F:L-isoleucine transaminase activity; C:mitochondrion	no IPS match	837543|ATBCAT-2|ATBCAT-2 (ARABIDOPSIS THALIANA BRANCHED-CHAIN AMINO ACID TRANSAMINASE 2); branched-chain-amino-acid transaminase/ catalytic	EC:2.6.1.42	(2.6) Transferring nitrogenous groups	map00290; map00280; map00770; map00966	Valine, leucine and isoleucine biosynthesis; Valine, leucine and isoleucine degradation; Pantothenate and CoA biosynthesis; Glucosinolate biosynthesis
contig00835	agenet domain-containing protein bromo-adjacent homology domain-containing protein	1623	20	0	61.3%	1	F:GO:0003677	F:DNA binding	no IPS match	835654|AT5G55600|agenet domain-containing protein / bromo-adjacent homology (BAH) domain-containing protein
contig00836	transcription factor	1025	20	3.28947e-78	91.05%	2	P:GO:0009651; C:GO:0005634	P:response to salt stress; C:nucleus	CYTOPLASMIC_DOMAIN (PHOBIUS); SIGNAL_PEPTIDE_N_REGION (PHOBIUS); SIGNAL_PEPTIDE_C_REGION (PHOBIUS); SIGNAL_PEPTIDE_H_REGION (PHOBIUS); TRANSMEMBRANE (PHOBIUS); SIGNAL_PEPTIDE (PHOBIUS); NON_CYTOPLASMIC_DOMAIN (PHOBIUS); TMhelix (TMHMM)	843657|AT1G73230|nascent polypeptide-associated complex (NAC) domain-containing protein
contig00837	clathrin adaptor complexes medium subunit family protein	839	20	4.87112e-160	94.7%	6	P:GO:0006623; C:GO:0030125; P:GO:0016192; C:GO:0005634; C:GO:0005829; C:GO:0030131	P:protein targeting to vacuole; C:clathrin vesicle coat; P:vesicle-mediated transport; C:nucleus; C:cytosol; C:clathrin adaptor complex	no IPS match	828557|AT4G24550|clathrin adaptor complexes medium subunit family protein
contig00840	uncharacterized upstream conserved protein c 6	1033	5	2.79782e-14	83.4%	1	C:GO:0005739	C:mitochondrion	no IPS match
contig00841	protein	808	14	4.10695e-52	49.79%	0			NON_CYTOPLASMIC_DOMAIN (PHOBIUS); CYTOPLASMIC_DOMAIN (PHOBIUS); TRANSMEMBRANE (PHOBIUS); TMhelix (TMHMM)
contig00842		494	0			0
contig00843	histone deacetylase complex subunit sap18	729	20	1.50003e-82	89.9%	3	P:GO:0009737; C:GO:0005730; P:GO:0009651	P:response to abscisic acid stimulus; C:nucleolus; P:response to salt stress	no IPS match	819172|SAP18|SAP18 (SIN3 ASSOCIATED POLYPEPTIDE P18); protein binding / transcription regulator					3.A.18 (histone deacetylase complex subunit sap18)
contig00844	fruit protein pkiwi502-like	636	20	1.11678e-97	80.5%	6	C:GO:0009941; F:GO:0016491; F:GO:0005507; C:GO:0009570; C:GO:0009579; P:GO:0055114	C:chloroplast envelope; F:oxidoreductase activity; F:copper ion binding; C:chloroplast stroma; C:thylakoid; P:oxidation-reduction process	no IPS match	838079|AT1G15140|oxidoreductase NAD-binding domain-containing protein
contig00845	cytochrome p450	876	20	1.29353e-144	87.3%	9	F:GO:0046424; P:GO:0010224; F:GO:0009055; F:GO:0005506; F:GO:0020037; F:GO:0016705; C:GO:0005783; P:GO:0055114; P:GO:0006118	F:ferulate 5-hydroxylase activity; P:response to UV-B; F:electron carrier activity; F:iron ion binding; F:heme binding; F:oxidoreductase activity, acting on paired donors, with incorporation or reduction of molecular oxygen; C:endoplasmic reticulum; P:oxidation-reduction process; P:electron transport	no IPS match	829779|FAH1|FAH1 (FERULIC ACID 5-HYDROXYLASE 1); ferulate 5-hydroxylase/ monooxygenase
contig00846	nadh dehydrogenase subunit 9	2004	20	1.21137e-133	98.0%	9	F:GO:0008270; F:GO:0008137; C:GO:0005747; F:GO:0050897; P:GO:0006120; C:GO:0009535; P:GO:0006744; P:GO:0006814; P:GO:0015992	F:zinc ion binding; F:NADH dehydrogenase (ubiquinone) activity; C:mitochondrial respiratory chain complex I; F:cobalt ion binding; P:mitochondrial electron transport, NADH to ubiquinone; C:chloroplast thylakoid membrane; P:ubiquinone biosynthetic process; P:sodium ion transport; P:proton transport	SIGNAL_PEPTIDE_N_REGION (PHOBIUS); SIGNAL_PEPTIDE_H_REGION (PHOBIUS); CYTOPLASMIC_DOMAIN (PHOBIUS); SIGNAL_PEPTIDE_C_REGION (PHOBIUS); SIGNAL_PEPTIDE (PHOBIUS); TRANSMEMBRANE (PHOBIUS); NON_CYTOPLASMIC_DOMAIN (PHOBIUS); SignalP-TM (SIGNALP_GRAM_POSITIVE)	814568|nad9|NADH dehydrogenase subunit 9	EC:1.6.5.3	(1.6) Acting on NADH or NADPH	map00190	Oxidative phosphorylation	3.D.1 (nadh dehydrogenase subunit 9)
contig00847	transcription factor, putative	537	5	9.24604e-15	60.0%	1	F:GO:0046983	F:protein dimerization activity	no IPS match
contig00848	ribosomal rna processing protein 36 homolog	1054	20	2.79851e-109	77.4%	4	P:GO:0000398; P:GO:0006364; P:GO:0051604; C:GO:0005634	P:mRNA splicing, via spliceosome; P:rRNA processing; P:protein maturation; C:nucleus	no IPS match	837821|AT1G12650|hypothetical protein
contig00850	selenoprotein t	1155	20	4.00151e-98	69.6%	4	P:GO:0045454; F:GO:0008430; C:GO:0005783; C:GO:0005886	P:cell redox homeostasis; F:selenium binding; C:endoplasmic reticulum; C:plasma membrane	TRANSMEMBRANE (PHOBIUS); NON_CYTOPLASMIC_DOMAIN (PHOBIUS); CYTOPLASMIC_DOMAIN (PHOBIUS); NON_CYTOPLASMIC_DOMAIN (PHOBIUS); TRANSMEMBRANE (PHOBIUS); TMhelix (TMHMM); TMhelix (TMHMM)	835978|AT5G58640|selenoprotein-related
contig00851	uncharacterized loc101205325 isoform 1	509	20	5.0829e-42	86.85%	1	C:GO:0005739	C:mitochondrion	CYTOPLASMIC_DOMAIN (PHOBIUS); NON_CYTOPLASMIC_DOMAIN (PHOBIUS); TRANSMEMBRANE (PHOBIUS); TMhelix (TMHMM)	817924|AT2G33585|hypothetical protein
contig00852		252	0			0			CYTOPLASMIC_DOMAIN (PHOBIUS); NON_CYTOPLASMIC_DOMAIN (PHOBIUS); TRANSMEMBRANE (PHOBIUS); TMhelix (TMHMM)
contig00853	protein	1284	15	2.15224e-47	75.93%	2	F:GO:0003674; P:GO:0008150	F:molecular_function; P:biological_process	no IPS match
contig00854	plastidic glucose transporter 4	1389	20	6.66416e-170	76.6%	6	C:GO:0009941; C:GO:0005886; P:GO:0055085; F:GO:0005351; C:GO:0016021; P:GO:0008643	C:chloroplast envelope; C:plasma membrane; P:transmembrane transport; F:sugar:hydrogen symporter activity; C:integral to membrane; P:carbohydrate transport	no IPS match	831472|PGLCT|PGLCT (PLASTIDIC GLC TRANSLOCATOR); carbohydrate transmembrane transporter/ sugar:hydrogen symporter					2.A.1 (plastidic glucose transporter 4)
contig00855	probable complex i intermediate-associated protein 30-like	1122	20	1.21828e-146	90.1%	2	P:GO:0009736; C:GO:0005739	P:cytokinin mediated signaling pathway; C:mitochondrion	no IPS match	838307|AT1G17350|auxin-induced-related / indole-3-acetic acid induced-related
contig00856	uncharacterized loc101222625	896	20	3.93474e-70	86.65%	1	C:GO:0009941	C:chloroplast envelope	no IPS match	818256|AT2G36835|hypothetical protein
contig00857	dcn1-like protein 2-like	1298	20	0	73.55%	1	P:GO:0009734	P:auxin mediated signaling pathway	no IPS match	822537|AAR3|AAR3 (antiauxin-resistant 3)
contig00858	transcription factor bhlh130-like	1992	20	1.88501e-179	66.35%	3	P:GO:0006355; P:GO:0048573; F:GO:0046983	P:regulation of transcription, DNA-dependent; P:photoperiodism, flowering; F:protein dimerization activity	NON_CYTOPLASMIC_DOMAIN (PHOBIUS); TRANSMEMBRANE (PHOBIUS); CYTOPLASMIC_DOMAIN (PHOBIUS); TMhelix (TMHMM)	818829|AT2G42280|basic helix-loop-helix (bHLH) family protein						bHLH
contig00859	polygalacturonase-inhibiting protein	1168	20	1.56986e-166	81.8%	6	F:GO:0016301; F:GO:0032440; C:GO:0048046; C:GO:0005618; P:GO:0016310; P:GO:0055114	F:kinase activity; F:2-alkenal reductase [NAD(P)] activity; C:apoplast; C:cell wall; P:phosphorylation; P:oxidation-reduction process	no IPS match	830577|PGIP1|PGIP1 (POLYGALACTURONASE INHIBITING PROTEIN 1); protein binding	EC:1.3.1.74	(1.3) Acting on the CH-CH group of donors			3.A.20 (polygalacturonase-inhibiting protein)
contig00860	protein ultrapetala 1-like	1419	20	3.89604e-163	90.05%	6	F:GO:0003677; P:GO:0010582; P:GO:0010081; P:GO:0010080; C:GO:0005634; C:GO:0005829	F:DNA binding; P:floral meristem determinacy; P:regulation of inflorescence meristem growth; P:regulation of floral meristem growth; C:nucleus; C:cytosol	TRANSMEMBRANE (PHOBIUS); NON_CYTOPLASMIC_DOMAIN (PHOBIUS); CYTOPLASMIC_DOMAIN (PHOBIUS); TMhelix (TMHMM)	828934|ULT1|ULT1 (ULTRAPETALA1); DNA binding
contig00861	ribosome production factor 2 homolog	1330	20	0	88.1%	3	C:GO:0005730; P:GO:0001510; C:GO:0005829	C:nucleolus; P:RNA methylation; C:cytosol	no IPS match	821942|AT3G23620|brix domain-containing protein
contig00862		115	0			0
contig00863		125	0			0
contig00864	probable ccr4-associated factor 1 homolog 7-like	1014	20	3.33521e-163	95.0%	4	F:GO:0003676; C:GO:0005634; F:GO:0004535; P:GO:0051252	F:nucleic acid binding; C:nucleus; F:poly(A)-specific ribonuclease activity; P:regulation of RNA metabolic process	CYTOPLASMIC_DOMAIN (PHOBIUS); NON_CYTOPLASMIC_DOMAIN (PHOBIUS); TRANSMEMBRANE (PHOBIUS); TMhelix (TMHMM)	844417|AT1G80780|CCR4-NOT transcription complex protein, putative	EC:3.1.13.4	(3.1) Acting on ester bonds
contig00865	probable ccr4-associated factor 1 homolog 7-like	252	20	1.05139e-19	97.15%	4	F:GO:0003676; C:GO:0005634; F:GO:0004535; P:GO:0051252	F:nucleic acid binding; C:nucleus; F:poly(A)-specific ribonuclease activity; P:regulation of RNA metabolic process			EC:3.1.13.4	(3.1) Acting on ester bonds
contig00866	protein dgcr14 homolog	1870	20	0	78.15%	3	C:GO:0005739; C:GO:0005634; P:GO:0042732	C:mitochondrion; C:nucleus; P:D-xylose metabolic process	no IPS match	819970|AT3G07790|DGCR14-related
contig00867	s1 rna-binding domain-containing protein	923	20	3.24219e-122	91.6%	14	P:GO:0006098; P:GO:0016117; P:GO:0006655; P:GO:0019252; P:GO:0019288; P:GO:0009902; C:GO:0009507; P:GO:0015995; P:GO:0034660; P:GO:0019344; F:GO:0003723; P:GO:0009073; P:GO:0042793; P:GO:0010027	P:pentose-phosphate shunt; P:carotenoid biosynthetic process; P:phosphatidylglycerol biosynthetic process; P:starch biosynthetic process; P:isopentenyl diphosphate biosynthetic process, methylerythritol 4-phosphate pathway; P:chloroplast relocation; C:chloroplast; P:chlorophyll biosynthetic process; P:ncRNA metabolic process; P:cysteine biosynthetic process; F:RNA binding; P:aromatic amino acid f…	no IPS match	837836|AT1G12800|S1 RNA-binding domain-containing protein
contig00868		465	0			0
contig00869		129	0			0
contig00870	pleckstrin homology domain-containing protein	1331	20	0	83.05%	10	P:GO:0010090; P:GO:0071555; C:GO:0009506; F:GO:0005543; P:GO:0007155; P:GO:0048765; P:GO:0045010; C:GO:0005773; C:GO:0005794; C:GO:0005886	P:trichome morphogenesis; P:cell wall organization; C:plasmodesma; F:phospholipid binding; P:cell adhesion; P:root hair cell differentiation; P:actin nucleation; C:vacuole; C:Golgi apparatus; C:plasma membrane	IPR009291 (PFAM)	827424|AT4G17140|hypothetical protein
contig00871	protein	936	20	5.74864e-127	86.9%	6	C:GO:0005730; F:GO:0003735; C:GO:0005886; C:GO:0022625; P:GO:0006412; P:GO:0042254	C:nucleolus; F:structural constituent of ribosome; C:plasma membrane; C:cytosolic large ribosomal subunit; P:translation; P:ribosome biogenesis	no IPS match	827375|AT4G16720|60S ribosomal protein L15 (RPL15A)
contig00872	random slug protein 5-like	1772	20	0	83.15%	6	P:GO:0031348; C:GO:0005794; P:GO:0006810; P:GO:0042546; C:GO:0005634; F:GO:0005215	P:negative regulation of defense response; C:Golgi apparatus; P:transport; P:cell wall biogenesis; C:nucleus; F:transporter activity	IPR001251 (SMART); IPR001251 (PFAM); IPR001251 (G3DSA:3.40.525.GENE3D); IPR011074 (PFAM); G3DSA:1.10.8.20 (GENE3D); PTHR10174 (PANTHER); PTHR10174:SF78 (PANTHER); IPR001251 (PROSITE_PROFILES); IPR001251 (SUPERFAMILY); IPR011074 (SUPERFAMILY)	838823|AT1G22180|SEC14 cytosolic factor family protein / phosphoglyceride transfer family protein
contig00873	crs1 domain containing protein	301	20	2.1297e-29	82.05%	2	F:GO:0003723; C:GO:0009507	F:RNA binding; C:chloroplast	no IPS match
contig00874	rna-binding protein containing kh domain	619	20	3.81948e-22	79.15%	7	P:GO:0019752; F:GO:0003723; P:GO:0019438; P:GO:1901362; P:GO:0006807; C:GO:0009507; P:GO:0008299	P:carboxylic acid metabolic process; F:RNA binding; P:aromatic compound biosynthetic process; P:organic cyclic compound biosynthetic process; P:nitrogen compound metabolic process; C:chloroplast; P:isoprenoid biosynthetic process	no IPS match	830059|AT4G39040|RNA binding
contig00875	wd40 yvtn repeat-like-containing isoform 1	1203	20	1.62853e-162	82.6%	3	C:GO:0080008; C:GO:0005634; F:GO:0000166	C:Cul4-RING ubiquitin ligase complex; C:nucleus; F:nucleotide binding	TRANSMEMBRANE (PHOBIUS); NON_CYTOPLASMIC_DOMAIN (PHOBIUS); CYTOPLASMIC_DOMAIN (PHOBIUS)	835003|AT5G49430|transducin family protein / WD-40 repeat family protein
contig00876	desiccation-related protein pcc13-62-like	505	20	2.65248e-56	67.3%	3	F:GO:0003674; P:GO:0008150; C:GO:0005576	F:molecular_function; P:biological_process; C:extracellular region	PF13668 (PFAM); PTHR31694 (PANTHER); PTHR31694:SF0 (PANTHER); SIGNAL_PEPTIDE_N_REGION (PHOBIUS); SIGNAL_PEPTIDE_H_REGION (PHOBIUS); SIGNAL_PEPTIDE (PHOBIUS); NON_CYTOPLASMIC_DOMAIN (PHOBIUS); SIGNAL_PEPTIDE_C_REGION (PHOBIUS); SignalP-noTM (SIGNALP_EUK)	825448|AT3G62730|hypothetical protein
contig00877	cysteine and histidine-rich domain-containing protein rar1-like	997	20	7.10447e-140	80.7%	8	P:GO:0009626; P:GO:0009817; P:GO:0002679; F:GO:0051879; P:GO:0050821; C:GO:0005634; F:GO:0008270; P:GO:0009816	P:plant-type hypersensitive response; P:defense response to fungus, incompatible interaction; P:respiratory burst involved in defense response; F:Hsp90 protein binding; P:protein stabilization; C:nucleus; F:zinc ion binding; P:defense response to bacterium, incompatible interaction	SIGNAL_PEPTIDE_C_REGION (PHOBIUS); SIGNAL_PEPTIDE_N_REGION (PHOBIUS); NON_CYTOPLASMIC_DOMAIN (PHOBIUS); SIGNAL_PEPTIDE_H_REGION (PHOBIUS); SIGNAL_PEPTIDE (PHOBIUS)	835244|PBS2|PBS2 (PPHB SUSCEPTIBLE 2); protein binding / zinc ion binding
contig00878	mpbq msbq methyltransferase 2	1426	20	0	89.55%	6	P:GO:0010189; F:GO:0051741; C:GO:0009941; P:GO:0010236; P:GO:0032259; C:GO:0019031	P:vitamin E biosynthetic process; F:2-methyl-6-phytyl-1,4-benzoquinone methyltransferase activity; C:chloroplast envelope; P:plastoquinone biosynthetic process; P:methylation; C:viral envelope	NON_CYTOPLASMIC_DOMAIN (PHOBIUS); TRANSMEMBRANE (PHOBIUS); CYTOPLASMIC_DOMAIN (PHOBIUS)	825516|APG1|APG1 (ALBINO OR PALE GREEN MUTANT 1); 2-methyl-6-phytyl-1,4-benzoquinone methyltransferase/ S-adenosylmethionine-dependent methyltransferase/ methyltransferase
contig00879	e3 ubiquitin-protein ligase upl1-like	1459	20	0	96.45%	6	P:GO:0042787; F:GO:0004842; C:GO:0016020; C:GO:0005634; C:GO:0005829; C:GO:0005739	P:protein ubiquitination involved in ubiquitin-dependent protein catabolic process; F:ubiquitin-protein ligase activity; C:membrane; C:nucleus; C:cytosol; C:mitochondrion	no IPS match	842036|UPL1|UPL1 (UBIQUITIN-PROTEIN LIGASE 1); ubiquitin-protein ligase	EC:6.3.2.19	(6.3) Forming carbon-nitrogen bonds			8.A.30 (e3 ubiquitin-protein ligase upl1-like)
contig00880	glutamine amidotransferase-like protein rp404-like	1278	20	0	86.4%	2	P:GO:0006541; F:GO:0016787	P:glutamine metabolic process; F:hydrolase activity	no IPS match	833802|AT5G38200|hydrolase
contig00881	f-box family protein	817	20	2.84514e-98	87.35%	2	P:GO:0009734; F:GO:0000822	P:auxin mediated signaling pathway; F:inositol hexakisphosphate binding	no IPS match	825473|TIR1|TIR1 (TRANSPORT INHIBITOR RESPONSE 1); auxin binding / protein binding / ubiquitin-protein ligase
contig00882	50s ribosomal protein l24	909	20	4.73094e-95	83.8%	8	P:GO:0032544; F:GO:0019843; P:GO:0019288; F:GO:0003735; C:GO:0009941; C:GO:0015934; C:GO:0009570; P:GO:0042254	P:plastid translation; F:rRNA binding; P:isopentenyl diphosphate biosynthetic process, methylerythritol 4-phosphate pathway; F:structural constituent of ribosome; C:chloroplast envelope; C:large ribosomal subunit; C:chloroplast stroma; P:ribosome biogenesis	IPR005824 (SMART); IPR003256 (TIGRFAM); IPR014722 (G3DSA:2.30.30.GENE3D); IPR005824 (PFAM); IPR003256 (PANTHER); IPR005825 (PROSITE_PATTERNS); IPR003256 (HAMAP); IPR008991 (SUPERFAMILY)	835549|AT5G54600|50S ribosomal protein L24, chloroplast (CL24)
contig00883	uncharacterized partial	1048	20	9.00455e-65	61.8%	3	F:GO:0003674; P:GO:0008150; C:GO:0005634	F:molecular_function; P:biological_process; C:nucleus	no IPS match	837896|AT1G13360|hypothetical protein
contig00884	potassium transporter 7-like	1158	20	6.32605e-160	86.3%	5	C:GO:0000325; F:GO:0015079; C:GO:0005886; P:GO:0071805; C:GO:0005774	C:plant-type vacuole; F:potassium ion transmembrane transporter activity; C:plasma membrane; P:potassium ion transmembrane transport; C:vacuolar membrane	no IPS match	830799|KUP7|KUP7; potassium ion transmembrane transporter					2.A.72 (potassium transporter 7-like)
contig00886		418	0			0			no IPS match
contig00887	serine threonine-protein phosphatase pp2a catalytic subunit-like	907	20	1.17911e-180	98.15%	7	C:GO:0005737; F:GO:0046872; F:GO:0004721; C:GO:0005886; P:GO:2000012; C:GO:0005634; P:GO:0006470	C:cytoplasm; F:metal ion binding; F:phosphoprotein phosphatase activity; C:plasma membrane; P:regulation of auxin polar transport; C:nucleus; P:protein dephosphorylation	no IPS match	837583|PP2A-2|PP2A-2; protein serine/threonine phosphatase	EC:3.1.3.16	(3.1) Acting on ester bonds	map04660	T cell receptor signaling pathway
contig00888	adipocyte plasma membrane-associated	256	7	1.0454e-13	73.71%	4	C:GO:0005783; F:GO:0016844; P:GO:0016114; P:GO:0042432	C:endoplasmic reticulum; F:strictosidine synthase activity; P:terpenoid biosynthetic process; P:indole biosynthetic process	TRANSMEMBRANE (PHOBIUS); CYTOPLASMIC_DOMAIN (PHOBIUS); NON_CYTOPLASMIC_DOMAIN (PHOBIUS); TMhelix (TMHMM)		EC:4.3.3.2	(4.3) Carbon-nitrogen lyases	map00901	Indole alkaloid biosynthesis
contig00889	progesterone 5-beta-reductase	1490	20	0	84.6%	7	P:GO:0009611; F:GO:0047787; F:GO:0003854; F:GO:0050662; P:GO:0055114; P:GO:0010051; P:GO:0008207	P:response to wounding; F:delta4-3-oxosteroid 5beta-reductase activity; F:3-beta-hydroxy-delta5-steroid dehydrogenase activity; F:coenzyme binding; P:oxidation-reduction process; P:xylem and phloem pattern formation; P:C21-steroid hormone metabolic process	no IPS match	828523|VEP1|VEP1 (VEIN PATTERNING 1); binding / catalytic	EC:1.1.1.145; EC:1.3.1.3	(1.1) Acting on the CH-OH group of donors; (1.3) Acting on the CH-CH group of donors	map00140; map00120; map00984	Steroid hormone biosynthesis; Primary bile acid biosynthesis; Steroid degradation
contig00891		244	0			0			no IPS match
contig00893	chaperone binding atpase activator	598	20	2.14915e-70	87.1%	4	F:GO:0051087; P:GO:0032781; F:GO:0001671; C:GO:0005737	F:chaperone binding; P:positive regulation of ATPase activity; F:ATPase activator activity; C:cytoplasm	CYTOPLASMIC_DOMAIN (PHOBIUS); NON_CYTOPLASMIC_DOMAIN (PHOBIUS); TRANSMEMBRANE (PHOBIUS)
contig00894	burp domain-containing protein 17-like	1207	20	3.02556e-126	73.55%	0			IPR004873 (SMART); IPR004873 (PFAM); PTHR31236:SF0 (PANTHER); PTHR31236 (PANTHER); NON_CYTOPLASMIC_DOMAIN (PHOBIUS); CYTOPLASMIC_DOMAIN (PHOBIUS); TRANSMEMBRANE (PHOBIUS); IPR004873 (PROSITE_PROFILES); TMhelix (TMHMM)	841355|AT1G49320|BURP domain-containing protein
contig00895	nadh dehydrogenase	680	20	2.476e-48	85.95%	10	F:GO:0046872; F:GO:0009055; F:GO:0008137; C:GO:0005747; F:GO:0051539; P:GO:0006118; P:GO:0006120; P:GO:0006744; P:GO:0006814; P:GO:0015992	F:metal ion binding; F:electron carrier activity; F:NADH dehydrogenase (ubiquinone) activity; C:mitochondrial respiratory chain complex I; F:4 iron, 4 sulfur cluster binding; P:electron transport; P:mitochondrial electron transport, NADH to ubiquinone; P:ubiquinone biosynthetic process; P:sodium ion transport; P:proton transport	no IPS match	844242|AT1G79010|NADH-ubiquinone oxidoreductase 23 kDa subunit, mitochondrial (TYKY)	EC:1.6.5.3	(1.6) Acting on NADH or NADPH	map00190	Oxidative phosphorylation	3.D.1 (nadh dehydrogenase)
contig00896		207	0			0			no IPS match
contig00897	hypothetical protein (mitochondrion)	735	7	1.24716e-79	90.0%	0			no IPS match
contig00898	protein	1556	20	7.62149e-159	53.0%	0			SIGNAL_PEPTIDE_N_REGION (PHOBIUS); SIGNAL_PEPTIDE_H_REGION (PHOBIUS); SIGNAL_PEPTIDE (PHOBIUS); NON_CYTOPLASMIC_DOMAIN (PHOBIUS); SIGNAL_PEPTIDE_C_REGION (PHOBIUS); SignalP-noTM (SIGNALP_EUK)	824041|AT3G48800|sterile alpha motif (SAM) domain-containing protein
contig00899	uncharacterized loc101221567	1144	20	1.29752e-88	63.0%	1	C:GO:0009507	C:chloroplast	IPR019358 (PFAM); PTHR31587 (PANTHER)	839772|AT1G28760|hypothetical protein
contig00900	anthocyanidin reductase-like	772	20	1.07258e-76	72.05%	8	P:GO:0006694; F:GO:0003854; P:GO:0055114; F:GO:0045552; P:GO:0008207; P:GO:0008209; P:GO:0008210; P:GO:0009813	P:steroid biosynthetic process; F:3-beta-hydroxy-delta5-steroid dehydrogenase activity; P:oxidation-reduction process; F:dihydrokaempferol 4-reductase activity; P:C21-steroid hormone metabolic process; P:androgen metabolic process; P:estrogen metabolic process; P:flavonoid biosynthetic process	SignalP-noTM (SIGNALP_EUK)	842469|BAN|BAN (BANYULS); oxidoreductase	EC:1.1.1.219; EC:1.1.1.145	(1.1) Acting on the CH-OH group of donors; (1.1) Acting on the CH-OH group of donors	map00140; map00984; map00941	Steroid hormone biosynthesis; Steroid degradation; Flavonoid biosynthesis
contig00901		103	0			0
contig00902	catalase	1777	20	0	92.05%	24	C:GO:0005618; P:GO:0042744; P:GO:0055114; C:GO:0005739; F:GO:0050897; P:GO:0009416; P:GO:0009409; F:GO:0004096; C:GO:0009941; P:GO:0009737; C:GO:0009570; F:GO:0020037; P:GO:0009970; C:GO:0005773; P:GO:0006995; P:GO:0046686; C:GO:0022626; P:GO:0016036; C:GO:0009514; C:GO:0005886; C:GO:0048046; P:GO:0006568; P:GO:0006804; P:GO:0015947	C:cell wall; P:hydrogen peroxide catabolic process; P:oxidation-reduction process; C:mitochondrion; F:cobalt ion binding; P:response to light stimulus; P:response to cold; F:catalase activity; C:chloroplast envelope; P:response to abscisic acid stimulus; C:chloroplast stroma; F:heme binding; P:cellular response to sulfate starvation; C:vacuole; P:cellular response to nitrogen starvation; P:respon…	no IPS match	829661|CAT2|CAT2 (CATALASE 2); catalase	EC:1.11.1.6	(1.1) Acting on the CH-OH group of donors	map00630; map00380	Glyoxylate and dicarboxylate metabolism; Tryptophan metabolism
contig00903		196	0			0
contig00904		262	0			0
contig00905	xyloglucan endotransglucosylase hydrolase family protein	1107	20	1.15798e-178	92.5%	5	F:GO:0004553; P:GO:0006073; C:GO:0048046; C:GO:0005618; F:GO:0016762	F:hydrolase activity, hydrolyzing O-glycosyl compounds; P:cellular glucan metabolic process; C:apoplast; C:cell wall; F:xyloglucan:xyloglucosyl transferase activity	CYTOPLASMIC_DOMAIN (PHOBIUS); NON_CYTOPLASMIC_DOMAIN (PHOBIUS); TRANSMEMBRANE (PHOBIUS); TMhelix (TMHMM)	828686|XTR6|XTR6 (XYLOGLUCAN ENDOTRANSGLYCOSYLASE 6); hydrolase, acting on glycosyl bonds / hydrolase, hydrolyzing O-glycosyl compounds / xyloglucan:xyloglucosyl transferase	EC:2.4.1.207	(2.4) Glycosyltransferases
contig00906	peroxiredoxin- chloroplastic-like	876	20	4.55953e-107	88.9%	9	P:GO:0042742; C:GO:0009505; F:GO:0004601; F:GO:0051920; C:GO:0009570; C:GO:0009579; P:GO:0055114; P:GO:0006804; P:GO:0006979	P:defense response to bacterium; C:plant-type cell wall; F:peroxidase activity; F:peroxiredoxin activity; C:chloroplast stroma; C:thylakoid; P:oxidation-reduction process; P:peroxidase reaction; P:response to oxidative stress	no IPS match	824462|AT3G52960|peroxiredoxin type 2, putative	EC:1.11.1.15; EC:1.11.1.7	(1.1) Acting on the CH-OH group of donors; (1.1) Acting on the CH-OH group of donors	map00480; map00360; map00940	Glutathione metabolism; Phenylalanine metabolism; Phenylpropanoid biosynthesis
contig00907	udp-glucose flavonoid 3-o-glucosyltransferase 6-like	691	20	1.90577e-115	80.95%	2	F:GO:0047213; P:GO:0009813	F:anthocyanidin 3-O-glucosyltransferase activity; P:flavonoid biosynthetic process	no IPS match	821730|AT3G21760|UDP-glucoronosyl/UDP-glucosyl transferase family protein	EC:2.4.1.115	(2.4) Glycosyltransferases	map00942	Anthocyanin biosynthesis
contig00908	f-box-like wd repeat-containing protein tbl1xr1-like	574	20	6.87685e-57	93.1%	17	F:GO:0004402; P:GO:0051567; P:GO:0016579; C:GO:0080008; C:GO:0005834; P:GO:0016575; P:GO:0000956; P:GO:0006342; P:GO:0010388; P:GO:0009640; P:GO:0016567; P:GO:0009409; P:GO:0016572; P:GO:0045893; P:GO:0016573; C:GO:0000123; P:GO:0042967	F:histone acetyltransferase activity; P:histone H3-K9 methylation; P:protein deubiquitination; C:Cul4-RING ubiquitin ligase complex; C:heterotrimeric G-protein complex; P:histone deacetylation; P:nuclear-transcribed mRNA catabolic process; P:chromatin silencing; P:cullin deneddylation; P:photomorphogenesis; P:protein ubiquitination; P:response to cold; P:histone phosphorylation; P:positive regula…	no IPS match	836867|HOS15|HOS15 (high expression of osmotically responsive genes 15)	EC:2.3.1.48	(2.3) Acyltransferases
contig00909	protein	1116	20	3.36402e-131	70.15%	1	F:GO:0003824	F:catalytic activity	no IPS match	816351|AT2G18360|hydrolase, alpha/beta fold family protein
contig00910	at4g31410 f8f16_230	1165	20	1.90606e-146	69.5%	2	P:GO:0009987; P:GO:0044699	P:cellular process; P:single-organism process	TRANSMEMBRANE (PHOBIUS); CYTOPLASMIC_DOMAIN (PHOBIUS); NON_CYTOPLASMIC_DOMAIN (PHOBIUS)	829268|AT4G31410|hypothetical protein
contig00911		140	0			0
contig00912		342	0			0
contig00913		701	0			0			CYTOPLASMIC_DOMAIN (PHOBIUS); TRANSMEMBRANE (PHOBIUS); NON_CYTOPLASMIC_DOMAIN (PHOBIUS); NON_CYTOPLASMIC_DOMAIN (PHOBIUS); TRANSMEMBRANE (PHOBIUS); TMhelix (TMHMM)
contig00914	group 2 truncated hemoglobin -like	1156	20	8.80326e-104	91.1%	6	F:GO:0020037; F:GO:0005344; P:GO:0015671; F:GO:0005506; P:GO:0001666; F:GO:0019825	F:heme binding; F:oxygen transporter activity; P:oxygen transport; F:iron ion binding; P:response to hypoxia; F:oxygen binding	no IPS match	829404|GLB3|GLB3; oxygen transporter
contig00915	protein	1246	20	1.52871e-165	73.25%	2	C:GO:0005783; F:GO:0045735	C:endoplasmic reticulum; F:nutrient reservoir activity	CYTOPLASMIC_DOMAIN (PHOBIUS); SIGNAL_PEPTIDE_N_REGION (PHOBIUS); SIGNAL_PEPTIDE_C_REGION (PHOBIUS); NON_CYTOPLASMIC_DOMAIN (PHOBIUS); SIGNAL_PEPTIDE (PHOBIUS); SIGNAL_PEPTIDE_H_REGION (PHOBIUS); TRANSMEMBRANE (PHOBIUS)	839383|CRU2|CRU2 (CRUCIFERIN 2); nutrient reservoir
contig00916	conserved hypothetical protein	1050	20	5.38984e-131	79.5%	1	C:GO:0005773	C:vacuole	no IPS match	838881|AT1G22750|hypothetical protein
contig00917	ribosomal rna methyltransferase 1-like	1371	20	0	95.55%	4	C:GO:0005737; P:GO:0019243; P:GO:0001510; F:GO:0008168	C:cytoplasm; P:methylglyoxal catabolic process to D-lactate; P:RNA methylation; F:methyltransferase activity	no IPS match	830268|AT5G01230|FtsJ-like methyltransferase family protein
contig00918	(+)-neomenthol dehydrogenase-like	1517	20	0	81.5%	5	P:GO:0055114; C:GO:0009536; F:GO:0050221; P:GO:0006691; P:GO:0006693	P:oxidation-reduction process; C:plastid; F:prostaglandin-E2 9-reductase activity; P:leukotriene metabolic process; P:prostaglandin metabolic process	NON_CYTOPLASMIC_DOMAIN (PHOBIUS); TRANSMEMBRANE (PHOBIUS); CYTOPLASMIC_DOMAIN (PHOBIUS); TMhelix (TMHMM)	816953|AT2G24190|short-chain dehydrogenase/reductase (SDR) family protein	EC:1.1.1.189	(1.1) Acting on the CH-OH group of donors	map00590	Arachidonic acid metabolism
contig00919	conserved hypothetical protein	1754	20	6.32671e-168	62.7%	0			no IPS match	6240762|AT1G27461|hypothetical protein
contig00920		481	0			0
contig00921	biotin carboxyl carrier protein of acetyl-	1341	20	1.79538e-114	68.85%	1	C:GO:0009507	C:chloroplast	no IPS match	824779|AT3G56130|biotin/lipoyl attachment domain-containing protein
contig00922	uncharacterized loc101208655	1450	20	1.41168e-157	80.6%	7	P:GO:0016226; P:GO:0006364; P:GO:0009658; C:GO:0009706; P:GO:0006399; P:GO:0009793; P:GO:0009073	P:iron-sulfur cluster assembly; P:rRNA processing; P:chloroplast organization; C:chloroplast inner membrane; P:tRNA metabolic process; P:embryo development ending in seed dormancy; P:aromatic amino acid family biosynthetic process	SIGNAL_PEPTIDE_H_REGION (PHOBIUS); NON_CYTOPLASMIC_DOMAIN (PHOBIUS); SIGNAL_PEPTIDE_N_REGION (PHOBIUS); SIGNAL_PEPTIDE_C_REGION (PHOBIUS); SIGNAL_PEPTIDE (PHOBIUS); SignalP-noTM (SIGNALP_EUK)	824278|AT3G51140|hypothetical protein
contig00923	nicotianamine synthase-like	659	20	3.03163e-114	85.35%	3	P:GO:0030418; P:GO:0010043; F:GO:0030410	P:nicotianamine biosynthetic process; P:response to zinc ion; F:nicotianamine synthase activity	IPR004298 (PFAM); PTHR32266 (PANTHER); PTHR32266:SF0 (PANTHER); IPR004298 (PROSITE_PROFILES)	837444|NAS3|NAS3 (NICOTIANAMINE SYNTHASE 3); nicotianamine synthase	EC:2.5.1.43	(2.5) Transferring alkyl or aryl groups, other than methyl groups
contig00924	senescence-associated protein	476	20	1.61813e-11	93.15%	1	F:GO:0005515	F:protein binding	no IPS match
contig00925	50s ribosomal protein l3- chloroplastic-like	1445	20	1.20354e-180	82.75%	5	C:GO:0005840; F:GO:0003735; P:GO:0006412; C:GO:0005739; P:GO:0042254	C:ribosome; F:structural constituent of ribosome; P:translation; C:mitochondrion; P:ribosome biogenesis	IPR019927 (TIGRFAM); IPR000597 (PFAM); G3DSA:4.10.960.10 (GENE3D); IPR019927 (PANTHER); IPR019926 (PROSITE_PATTERNS); IPR019927 (HAMAP); IPR009000 (SUPERFAMILY)	821011|RPL3P|RPL3P (RIBOSOMAL PROTEIN L3 PLASTID); structural constituent of ribosome
contig00926	dna binding	986	20	7.84698e-85	55.4%	0			no IPS match	834369|AT5G43490|hypothetical protein
contig00927		481	0			0			no IPS match
contig00928		772	0			0			no IPS match
contig00930	ring u-box domain-containing protein	749	20	1.01576e-15	70.9%	1	F:GO:0046872	F:metal ion binding	no IPS match
contig00931	ring u-box domain-containing protein	1086	20	6.1267e-176	66.6%	1	F:GO:0046872	F:metal ion binding	IPR001841 (SMART); IPR013083 (G3DSA:3.30.40.GENE3D); PF13923 (PFAM); PTHR12313 (PANTHER); IPR017907 (PROSITE_PATTERNS); IPR001841 (PROSITE_PROFILES); SSF57850 (SUPERFAMILY)	824972|AT3G58030|zinc finger (C3HC4-type RING finger) family protein
contig00932	snf2 and helicase domain-containing protein	822	20	2.58557e-34	86.5%	5	F:GO:0004386; F:GO:0003677; F:GO:0005524; F:GO:0016740; C:GO:0005634	F:helicase activity; F:DNA binding; F:ATP binding; F:transferase activity; C:nucleus	IPR000330 (PFAM); G3DSA:3.40.50.300 (GENE3D); PTHR10799 (PANTHER); PTHR10799:SF111 (PANTHER); IPR027417 (SUPERFAMILY)
contig00933	40s ribosomal protein s8-like	1015	20	3.10525e-108	78.0%	14	C:GO:0005618; P:GO:0000462; P:GO:0055114; C:GO:0005730; F:GO:0003735; F:GO:0016705; P:GO:0006414; F:GO:0009055; C:GO:0022627; F:GO:0020037; C:GO:0009507; F:GO:0005506; C:GO:0005886; P:GO:0006118	C:cell wall; P:maturation of SSU-rRNA from tricistronic rRNA transcript (SSU-rRNA, 5.8S rRNA, LSU-rRNA); P:oxidation-reduction process; C:nucleolus; F:structural constituent of ribosome; F:oxidoreductase activity, acting on paired donors, with incorporation or reduction of molecular oxygen; P:translational elongation; F:electron carrier activity; C:cytosolic small ribosomal subunit; F:heme bindin…	IPR022309 (PFAM); IPR001047 (TIGRFAM); IPR001047 (PANTHER); PTHR10394:SF1 (PANTHER); IPR018283 (PROSITE_PATTERNS)	836042|AT5G59240|40S ribosomal protein S8 (RPS8B)
contig00934	60s ribosomal protein l17-2-like	873	20	6.87268e-113	90.05%	8	C:GO:0005730; C:GO:0005773; F:GO:0003735; C:GO:0005886; C:GO:0022625; C:GO:0009507; P:GO:0006412; P:GO:0042254	C:nucleolus; C:vacuole; F:structural constituent of ribosome; C:plasma membrane; C:cytosolic large ribosomal subunit; C:chloroplast; P:translation; P:ribosome biogenesis	IPR001063 (G3DSA:3.90.470.GENE3D); IPR001063 (PFAM); IPR005721 (TIGRFAM); PTHR11593:SF3 (PANTHER); IPR005721 (PANTHER); IPR018260 (PROSITE_PATTERNS); IPR005721 (HAMAP); IPR001063 (SUPERFAMILY)	843063|AT1G67430|60S ribosomal protein L17 (RPL17B)
contig00935	pre-mrna-splicing factor 18-like	957	20	6.70653e-152	84.65%	2	P:GO:0008380; C:GO:0005681	P:RNA splicing; C:spliceosomal complex	IPR004098 (PFAM); IPR004098 (G3DSA:1.20.940.GENE3D); PTHR13007 (PANTHER); PTHR13007:SF6 (PANTHER); IPR004098 (SUPERFAMILY)	839567|AT1G03140|splicing factor Prp18 family protein
contig00936	holocarboxylase synthetase 2	471	20	4.436e-30	73.3%	10	F:GO:0004077; F:GO:0004078; P:GO:0045333; P:GO:0006464; C:GO:0005576; C:GO:0009507; C:GO:0005829; P:GO:0015979; P:GO:0042966; P:GO:0006768	F:biotin-[acetyl-CoA-carboxylase] ligase activity; F:biotin-[methylcrotonoyl-CoA-carboxylase] ligase activity; P:cellular respiration; P:cellular protein modification process; C:extracellular region; C:chloroplast; C:cytosol; P:photosynthesis; P:biotin carboxyl carrier protein biosynthetic process; P:biotin metabolic process	no IPS match	817112|HCS1|HCS1 (HOLOCARBOXYLASE SYNTHASE); biotin-[acetyl-CoA-carboxylase] ligase/ catalytic	EC:6.3.4.11; EC:6.3.4.15	(6.3) Forming carbon-nitrogen bonds; (6.3) Forming carbon-nitrogen bonds	map00780	Biotin metabolism
contig00937	gluconate:h+ symporter family transporter	1004	20	1.04883e-42	72.25%	11	C:GO:0016021; P:GO:0006355; P:GO:0035429; F:GO:0003677; F:GO:0003700; F:GO:0003824; F:GO:0030170; F:GO:0015128; C:GO:0005886; C:GO:0005667; P:GO:0045449	C:integral to membrane; P:regulation of transcription, DNA-dependent; P:gluconate transmembrane transport; F:DNA binding; F:sequence-specific DNA binding transcription factor activity; F:catalytic activity; F:pyridoxal phosphate binding; F:gluconate transmembrane transporter activity; C:plasma membrane; C:transcription factor complex; P:regulation of transcription, DNA-dependent	no IPS match	818845|AT2G42450|lipase class 3 family protein
contig00938	protein	562	20	3.80861e-62	64.15%	5	C:GO:0005737; P:GO:0031348; F:GO:0005515; P:GO:0042177; C:GO:0005634	C:cytoplasm; P:negative regulation of defense response; F:protein binding; P:negative regulation of protein catabolic process; C:nucleus	no IPS match	826869|AT4G12560|F-box family protein
contig00939		288	0			0			TRANSMEMBRANE (PHOBIUS); CYTOPLASMIC_DOMAIN (PHOBIUS); NON_CYTOPLASMIC_DOMAIN (PHOBIUS)
contig00940	protein	1067	20	2.49767e-113	70.05%	1	C:GO:0005759	C:mitochondrial matrix	no IPS match	824726|AT3G55605|mitochondrial glycoprotein family protein / MAM33 family protein
contig00942	peptidoglycan-binding domain-containing protein	730	20	1.03562e-84	65.5%	3	P:GO:0016998; F:GO:0003674; C:GO:0005634	P:cell wall macromolecule catabolic process; F:molecular_function; C:nucleus	SignalP-noTM (SIGNALP_EUK)	830716|AT5G08200|peptidoglycan-binding LysM domain-containing protein
contig00943	mediator of rna polymerase ii transcription subunit 19a-like	1125	20	7.68512e-55	72.25%	0			no IPS match	832068|AT5G19480|hypothetical protein
contig00945	aquaporin pip1-2	300	20	6.21272e-64	95.05%	3	P:GO:0006810; C:GO:0016021; F:GO:0005215	P:transport; C:integral to membrane; F:transporter activity	TRANSMEMBRANE (PHOBIUS); CYTOPLASMIC_DOMAIN (PHOBIUS); NON_CYTOPLASMIC_DOMAIN (PHOBIUS)	839235|PIP1C|PIP1C (PLASMA MEMBRANE INTRINSIC PROTEIN 1C); water channel					1.A.8 (aquaporin pip1-2)
contig00946	plasma membrane intrinsic protein isoform 1	443	20	1.7778e-70	95.45%	3	P:GO:0006810; C:GO:0016021; F:GO:0005215	P:transport; C:integral to membrane; F:transporter activity	no IPS match	839235|PIP1C|PIP1C (PLASMA MEMBRANE INTRINSIC PROTEIN 1C); water channel					1.A.8 (plasma membrane intrinsic protein isoform 1)
contig00947	mannose-1-phosphate guanyltransferase alpha-b	409	20	2.43737e-15	83.9%	4	F:GO:0004475; P:GO:0009058; P:GO:0006000; P:GO:0006013	F:mannose-1-phosphate guanylyltransferase activity; P:biosynthetic process; P:fructose metabolic process; P:mannose metabolic process	TMhelix (TMHMM)		EC:2.7.7.13	(2.7) Transferring phosphorous-containing groups	map00520; map00051	Amino sugar and nucleotide sugar metabolism; Fructose and mannose metabolism
contig00948	mannose-1-phosphate guanyltransferase alpha-b	127	20	2.60194e-17	95.4%	6	C:GO:0005737; P:GO:0009853; F:GO:0004475; P:GO:0019252; P:GO:0006000; P:GO:0006013	C:cytoplasm; P:photorespiration; F:mannose-1-phosphate guanylyltransferase activity; P:starch biosynthetic process; P:fructose metabolic process; P:mannose metabolic process			EC:2.7.7.13	(2.7) Transferring phosphorous-containing groups	map00520; map00051	Amino sugar and nucleotide sugar metabolism; Fructose and mannose metabolism
contig00949	adp-glucose pyrophosphorylase family expressed	523	20	1.23398e-96	85.0%	6	P:GO:0046686; F:GO:0004475; C:GO:0005777; P:GO:0009058; P:GO:0006000; P:GO:0006013	P:response to cadmium ion; F:mannose-1-phosphate guanylyltransferase activity; C:peroxisome; P:biosynthetic process; P:fructose metabolic process; P:mannose metabolic process	IPR005835 (PFAM); G3DSA:3.90.550.10 (GENE3D); PTHR22572 (PANTHER); PTHR22572:SF15 (PANTHER); SSF53448 (SUPERFAMILY)	843830|AT1G74910|ADP-glucose pyrophosphorylase family protein	EC:2.7.7.13	(2.7) Transferring phosphorous-containing groups	map00520; map00051	Amino sugar and nucleotide sugar metabolism; Fructose and mannose metabolism
contig00950	embryo-specific protein	1023	20	4.40208e-143	85.55%	1	P:GO:0009737	P:response to abscisic acid stimulus	TRANSMEMBRANE (PHOBIUS); NON_CYTOPLASMIC_DOMAIN (PHOBIUS); CYTOPLASMIC_DOMAIN (PHOBIUS); TMhelix (TMHMM)	837053|AT1G05510|hypothetical protein
contig00951	inducer of cbf expression 1	906	20	8.60568e-23	97.2%	4	P:GO:0050826; F:GO:0046983; F:GO:0003677; P:GO:0010444	P:response to freezing; F:protein dimerization activity; F:DNA binding; P:guard mother cell differentiation	no IPS match
contig00952	histone acetyltransferase	518	20	6.85878e-73	99.75%	6	C:GO:0005739; P:GO:0006355; F:GO:0004402; P:GO:0016573; C:GO:0000123; P:GO:0042967	C:mitochondrion; P:regulation of transcription, DNA-dependent; F:histone acetyltransferase activity; P:histone acetylation; C:histone acetyltransferase complex; P:acyl-carrier-protein biosynthetic process	IPR016181 (G3DSA:3.40.630.GENE3D); IPR002717 (PFAM); PTHR10615 (PANTHER); IPR016181 (SUPERFAMILY)	836582|HAM1|HAM1 (HISTONE ACETYLTRANSFERASE OF THE MYST FAMILY 1); H3/H4 histone acetyltransferase/ histone acetyltransferase/ nucleic acid binding / zinc ion binding	EC:2.3.1.48	(2.3) Acyltransferases
contig00954	zinc finger ccch domain-containing protein 6-like	1693	20	0	62.1%	1	F:GO:0005488	F:binding	no IPS match	838574|AT1G19860|zinc finger (CCCH-type) family protein						C3H
contig00955	protein cereblon-like	1100	20	4.71083e-172	67.7%	3	F:GO:0008233; P:GO:0043170; P:GO:0044238	F:peptidase activity; P:macromolecule metabolic process; P:primary metabolic process	TRANSMEMBRANE (PHOBIUS); NON_CYTOPLASMIC_DOMAIN (PHOBIUS); CYTOPLASMIC_DOMAIN (PHOBIUS); TMhelix (TMHMM)	817117|AT2G25740|ATP-dependent protease La (LON) domain-containing protein
contig00956	60s ribosomal protein l34-like	406	20	3.54847e-57	98.6%	7	C:GO:0005730; F:GO:0003735; C:GO:0005886; C:GO:0022625; C:GO:0009507; P:GO:0006412; P:GO:0042254	C:nucleolus; F:structural constituent of ribosome; C:plasma membrane; C:cytosolic large ribosomal subunit; C:chloroplast; P:translation; P:ribosome biogenesis	no IPS match	838331|AT1G26880|60S ribosomal protein L34 (RPL34A)
contig00957		784	0			0			no IPS match
contig00959	predicted protein	792	1	2.09105e-15	50.0%	0			no IPS match
contig00960	50s ribosomal protein chloroplastic-like	232	20	3.57784e-29	80.95%	5	C:GO:0005840; F:GO:0003735; P:GO:0042254; C:GO:0009507; P:GO:0006412	C:ribosome; F:structural constituent of ribosome; P:ribosome biogenesis; C:chloroplast; P:translation	PTHR15680:SF2 (PANTHER); IPR001857 (PANTHER)	831047|AT5G11750|ribosomal protein L19 family protein
contig00961		654	0			0			no IPS match
contig00962	protein frigida-like	621	20	7.78155e-74	62.75%	0			CYTOPLASMIC_DOMAIN (PHOBIUS); TRANSMEMBRANE (PHOBIUS); NON_CYTOPLASMIC_DOMAIN (PHOBIUS); TMhelix (TMHMM)	834893|AT5G48385|hypothetical protein
contig00963	60s ribosomal protein l12-like	724	20	2.17906e-111	98.8%	4	C:GO:0005840; F:GO:0003735; P:GO:0006412; P:GO:0042254	C:ribosome; F:structural constituent of ribosome; P:translation; P:ribosome biogenesis	IPR000911 (SMART); IPR020784 (PFAM); IPR020784 (G3DSA:3.30.1550.GENE3D); IPR020783 (PFAM); IPR020783 (G3DSA:1.10.10.GENE3D); IPR000911 (PANTHER); IPR020785 (PROSITE_PATTERNS); IPR020783 (SUPERFAMILY); IPR020784 (SUPERFAMILY)	818295|AT2G37190|60S ribosomal protein L12 (RPL12A)
contig00964		236	0			0			SIGNAL_PEPTIDE_H_REGION (PHOBIUS); NON_CYTOPLASMIC_DOMAIN (PHOBIUS); SIGNAL_PEPTIDE_N_REGION (PHOBIUS); SIGNAL_PEPTIDE_C_REGION (PHOBIUS); SIGNAL_PEPTIDE (PHOBIUS)
contig00965	protein	681	20	1.34895e-82	66.0%	5	P:GO:0009628; P:GO:0033554; P:GO:1901701; P:GO:0008152; F:GO:0047215	P:response to abiotic stimulus; P:cellular response to stress; P:cellular response to oxygen-containing compound; P:metabolic process; F:indole-3-acetate beta-glucosyltransferase activity	no IPS match	818986|UGT74F2|UGT74F2 (UDP-GLUCOSYLTRANSFERASE 74F2); UDP-glucose:4-aminobenzoate acylglucosyltransferase/ UDP-glucosyltransferase/ UDP-glycosyltransferase/ transferase, transferring glycosyl groups / transferase, transferring hexosyl groups	EC:2.4.1.121	(2.4) Glycosyltransferases
contig00966	protein	817	20	1.01656e-124	84.35%	9	P:GO:0071215; P:GO:0070301; P:GO:0010016; F:GO:0052638; P:GO:0071475; P:GO:0042631; F:GO:0047215; P:GO:0080024; P:GO:0080167	P:cellular response to abscisic acid stimulus; P:cellular response to hydrogen peroxide; P:shoot system morphogenesis; F:indole-3-butyrate beta-glucosyltransferase activity; P:cellular hyperosmotic salinity response; P:cellular response to water deprivation; F:indole-3-acetate beta-glucosyltransferase activity; P:indolebutyric acid metabolic process; P:response to karrikin	IPR002213 (PFAM); G3DSA:3.40.50.2000 (GENE3D); IPR002213 (PANTHER); PTHR11926:SF15 (PANTHER); IPR002213 (PROSITE_PATTERNS); SSF53756 (SUPERFAMILY)	837075|AT1G05680|UDP-glucoronosyl/UDP-glucosyl transferase family protein	EC:2.4.1; EC:2.4.1.121	(2.4) Glycosyltransferases; (2.4) Glycosyltransferases
contig00967	basic leucine zipper and w2 domain-containing protein 2-like	1704	20	0	87.4%	8	P:GO:0006007; F:GO:0003743; C:GO:0005829; P:GO:0016070; P:GO:0006446; C:GO:0016020; C:GO:0005634; C:GO:0005840	P:glucose catabolic process; F:translation initiation factor activity; C:cytosol; P:RNA metabolic process; P:regulation of translational initiation; C:membrane; C:nucleus; C:ribosome	SignalP-TM (SIGNALP_GRAM_POSITIVE)	833620|AT5G36230|eIF4-gamma/eIF5/eIF2-epsilon domain-containing protein
contig00968	actin-related protein 3-like	944	20	1.22804e-108	94.85%	7	P:GO:0009825; C:GO:0005885; C:GO:0005829; P:GO:0010090; P:GO:0034314; F:GO:0005524; F:GO:0005200	P:multidimensional cell growth; C:Arp2/3 protein complex; C:cytosol; P:trichome morphogenesis; P:Arp2/3 complex-mediated actin nucleation; F:ATP binding; F:structural constituent of cytoskeleton	no IPS match	837876|DIS1|DIS1 (DISTORTED TRICHOMES 1); ATP binding / actin binding / protein binding / structural constituent of cytoskeleton
contig00969	cytochrome p450	1086	20	1.0913e-83	62.05%	4	F:GO:0046872; F:GO:0016491; C:GO:0009506; C:GO:0005783	F:metal ion binding; F:oxidoreductase activity; C:plasmodesma; C:endoplasmic reticulum	CYTOPLASMIC_DOMAIN (PHOBIUS); TRANSMEMBRANE (PHOBIUS); NON_CYTOPLASMIC_DOMAIN (PHOBIUS)	841474|CYP705A27|CYP705A27; electron carrier/ heme binding / iron ion binding / monooxygenase/ oxygen binding
contig00970	mediator of rna polymerase ii transcription subunit 15a-like	1164	20	7.31997e-158	85.55%	9	P:GO:0006633; F:GO:0003712; P:GO:0006355; P:GO:0009751; P:GO:0002213; P:GO:0001676; C:GO:0005634; C:GO:0005667; P:GO:0045449	P:fatty acid biosynthetic process; F:transcription cofactor activity; P:regulation of transcription, DNA-dependent; P:response to salicylic acid stimulus; P:defense response to insect; P:long-chain fatty acid metabolic process; C:nucleus; C:transcription factor complex; P:regulation of transcription, DNA-dependent	no IPS match	838147|AT1G15780|hypothetical protein
contig00971	triosephosphate isomerase	1100	20	2.52195e-144	83.7%	20	F:GO:0005507; C:GO:0005618; C:GO:0005739; P:GO:0006098; P:GO:0009651; F:GO:0016746; F:GO:0004807; P:GO:0006096; C:GO:0009570; P:GO:0006094; P:GO:0010043; C:GO:0005773; P:GO:0046686; C:GO:0005886; C:GO:0048046; P:GO:0006000; P:GO:0006013; P:GO:0006020; P:GO:0015976; P:GO:0046486	F:copper ion binding; C:cell wall; C:mitochondrion; P:pentose-phosphate shunt; P:response to salt stress; F:transferase activity, transferring acyl groups; F:triose-phosphate isomerase activity; P:glycolysis; C:chloroplast stroma; P:gluconeogenesis; P:response to zinc ion; C:vacuole; P:response to cadmium ion; C:plasma membrane; C:apoplast; P:fructose metabolic process; P:mannose metabolic proces…	no IPS match	824710|TPI|TPI (TRIOSEPHOSPHATE ISOMERASE); triose-phosphate isomerase	EC:5.3.1.1	(5.3) Intramolecular oxidoreductases	map00710; map00051; map00010; map00562	Carbon fixation in photosynthetic organisms; Fructose and mannose metabolism; Glycolysis / Gluconeogenesis; Inositol phosphate metabolism
contig00972	nac domain ipr003441	958	20	6.01686e-120	53.55%	7	P:GO:0006355; F:GO:0003677; P:GO:0010260; P:GO:0006865; P:GO:0007275; F:GO:0003700; C:GO:0005634	P:regulation of transcription, DNA-dependent; F:DNA binding; P:organ senescence; P:amino acid transport; P:multicellular organismal development; F:sequence-specific DNA binding transcription factor activity; C:nucleus	no IPS match	819562|anac047|anac047 (Arabidopsis NAC domain containing protein 47); transcription factor
contig00973	iaa-amino acid hydrolase ilr1-like 4-like	1003	20	1.51921e-147	91.1%	10	F:GO:0010179; P:GO:0009611; F:GO:0047980; C:GO:0005886; C:GO:0009507; P:GO:0006508; P:GO:0010112; C:GO:0005783; F:GO:0008237; P:GO:0006558	F:IAA-Ala conjugate hydrolase activity; P:response to wounding; F:hippurate hydrolase activity; C:plasma membrane; C:chloroplast; P:proteolysis; P:regulation of systemic acquired resistance; C:endoplasmic reticulum; F:metallopeptidase activity; P:L-phenylalanine metabolic process	no IPS match	841602|IAR3|IAR3 (IAA-ALANINE RESISTANT 3); IAA-Ala conjugate hydrolase/ metallopeptidase	EC:3.5.1.32	(3.5) Acting on carbon-nitrogen bonds, other than peptide bonds	map00360	Phenylalanine metabolism
contig00974	protein	777	20	2.24635e-56	60.5%	0			no IPS match	821849|TSO1|TSO1 (CHINESE FOR 'UGLY'); transcription factor
contig00975	zinc finger a20 and an1 domain-containing stress-associated protein 8 isoform 1	1067	20	1.53469e-91	76.8%	2	F:GO:0008270; F:GO:0003677	F:zinc ion binding; F:DNA binding	no IPS match	841543|AT1G51200|zinc finger (AN1-like) family protein
contig00977	plasma membrane-associated cation-binding protein 1-like isoform 2	1150	20	2.3421e-56	72.65%	5	F:GO:1901981; F:GO:0046872; P:GO:0006950; C:GO:0043231; C:GO:0044444	F:phosphatidylinositol phosphate binding; F:metal ion binding; P:response to stress; C:intracellular membrane-bounded organelle; C:cytoplasmic part	SIGNAL_PEPTIDE_C_REGION (PHOBIUS); CYTOPLASMIC_DOMAIN (PHOBIUS); NON_CYTOPLASMIC_DOMAIN (PHOBIUS); SIGNAL_PEPTIDE_N_REGION (PHOBIUS); SIGNAL_PEPTIDE_H_REGION (PHOBIUS); TRANSMEMBRANE (PHOBIUS); SIGNAL_PEPTIDE (PHOBIUS)	827773|PCAP1|DREPP plasma membrane polypeptide family protein
contig00978	secretory carrier-associated membrane protein 4-like	1037	20	1.14353e-167	80.6%	4	P:GO:0015031; C:GO:0016021; C:GO:0005739; C:GO:0005886	P:protein transport; C:integral to membrane; C:mitochondrion; C:plasma membrane	SIGNAL_PEPTIDE_H_REGION (PHOBIUS); NON_CYTOPLASMIC_DOMAIN (PHOBIUS); SIGNAL_PEPTIDE_N_REGION (PHOBIUS); SIGNAL_PEPTIDE_C_REGION (PHOBIUS); SIGNAL_PEPTIDE (PHOBIUS); TMhelix (TMHMM); TMhelix (TMHMM)	840097|AT1G32050|secretory carrier membrane protein (SCAMP) family protein
contig00979	glycerol-3-phosphate dehydrogenase	1117	20	0	93.9%	11	P:GO:0046167; P:GO:0005975; F:GO:0051287; F:GO:0047952; F:GO:0004367; P:GO:0046168; C:GO:0009507; C:GO:0009331; F:GO:0042803; P:GO:0055114; P:GO:0046486	P:glycerol-3-phosphate biosynthetic process; P:carbohydrate metabolic process; F:NAD binding; F:glycerol-3-phosphate dehydrogenase [NAD(P)+] activity; F:glycerol-3-phosphate dehydrogenase [NAD+] activity; P:glycerol-3-phosphate catabolic process; C:chloroplast; C:glycerol-3-phosphate dehydrogenase complex; F:protein homodimerization activity; P:oxidation-reduction process; P:glycerolipid metaboli…	no IPS match	834060|AT5G40610|glycerol-3-phosphate dehydrogenase (NAD+) / GPDH	EC:1.1.1.8; EC:1.1.1.94	(1.1) Acting on the CH-OH group of donors; (1.1) Acting on the CH-OH group of donors	map00564	Glycerophospholipid metabolism
contig00980	transmembrane emp24 domain-containing protein	975	20	6.53899e-130	89.3%	12	P:GO:0034976; C:GO:0016021; P:GO:0030244; F:GO:0008320; C:GO:0030134; F:GO:0016760; P:GO:0006886; C:GO:0005789; C:GO:0005794; P:GO:0005982; P:GO:0005985; P:GO:0006011	P:response to endoplasmic reticulum stress; C:integral to membrane; P:cellulose biosynthetic process; F:protein transmembrane transporter activity; C:ER to Golgi transport vesicle; F:cellulose synthase (UDP-forming) activity; P:intracellular protein transport; C:endoplasmic reticulum membrane; C:Golgi apparatus; P:starch metabolic process; P:sucrose metabolic process; P:UDP-glucose metabolic proc…	no IPS match	819959|AT3G07680|emp24/gp25L/p24 family protein	EC:2.4.1.12	(2.4) Glycosyltransferases	map00500	Starch and sucrose metabolism
contig00981		831	0			0			no IPS match
contig00982	protein	708	20	5.08556e-87	74.3%	4	C:GO:0048046; P:GO:0006508; F:GO:0003677; F:GO:0004190	C:apoplast; P:proteolysis; F:DNA binding; F:aspartic-type endopeptidase activity	IPR001461 (PFAM); IPR021109 (G3DSA:2.40.70.GENE3D); PTHR13683:SF98 (PANTHER); IPR001461 (PANTHER); IPR021109 (SUPERFAMILY)	830944|AT5G10770|chloroplast nucleoid DNA-binding protein, putative	EC:3.4.23	(3.4) Acting on peptide bonds (peptide hydrolases)
contig00983	beta-carotene hydroxylase	560	20	1.03426e-52	64.8%	5	P:GO:0006633; F:GO:0016491; F:GO:0005506; C:GO:0016021; P:GO:0055114	P:fatty acid biosynthetic process; F:oxidoreductase activity; F:iron ion binding; C:integral to membrane; P:oxidation-reduction process	no IPS match	835334|BETA-OHASE_2|BETA-OHASE 2 (BETA-CAROTENE HYDROXYLASE 2); carotene beta-ring hydroxylase
contig00985	adp-ribosylation factor gtpase-activating protein agd3-like	659	20	1.41607e-55	83.25%	14	C:GO:0030140; F:GO:0008270; F:GO:0035091; F:GO:0004672; C:GO:0005829; P:GO:0010051; P:GO:0009965; P:GO:0032312; P:GO:0006468; P:GO:0010087; C:GO:0005886; F:GO:0005524; P:GO:0009733; F:GO:0008060	C:trans-Golgi network transport vesicle; F:zinc ion binding; F:phosphatidylinositol binding; F:protein kinase activity; C:cytosol; P:xylem and phloem pattern formation; P:leaf morphogenesis; P:regulation of ARF GTPase activity; P:protein phosphorylation; P:phloem or xylem histogenesis; C:plasma membrane; F:ATP binding; P:response to auxin stimulus; F:ARF GTPase activator activity	no IPS match	831171|SFC|SFC (SCARFACE); ARF GTPase activator/ phosphoinositide binding					8.A.28 (adp-ribosylation factor gtpase-activating protein agd3-like)
contig00987	28 kda heat- and acid-stable phospho	286	20	2.4665e-29	82.45%	0			NON_CYTOPLASMIC_DOMAIN (PHOBIUS); TRANSMEMBRANE (PHOBIUS); CYTOPLASMIC_DOMAIN (PHOBIUS); TMhelix (TMHMM); TMhelix (TMHMM)
contig00988		536	0			0			no IPS match							ARF
contig00989		1156	0			0			SignalP-TM (SIGNALP_GRAM_POSITIVE)
contig00990	abc transporter g family member 14-like	1468	20	0	84.45%	6	F:GO:0015416; P:GO:0006200; F:GO:0005524; C:GO:0016020; P:GO:0015716; P:GO:0015748	F:organic phosphonate transmembrane-transporting ATPase activity; P:ATP catabolic process; F:ATP binding; C:membrane; P:organic phosphonate transport; P:organophosphate ester transport	CYTOPLASMIC_DOMAIN (PHOBIUS); NON_CYTOPLASMIC_DOMAIN (PHOBIUS); TRANSMEMBRANE (PHOBIUS)	840064|AT1G31770|ABC transporter family protein	EC:3.6.3.28	(3.6) Acting on acid anhydrides			3.A.1 (abc transporter g family member 14-like)
contig00992		224	0			0			CYTOPLASMIC_DOMAIN (PHOBIUS); SIGNAL_PEPTIDE_C_REGION (PHOBIUS); SIGNAL_PEPTIDE_N_REGION (PHOBIUS); NON_CYTOPLASMIC_DOMAIN (PHOBIUS); TRANSMEMBRANE (PHOBIUS); SIGNAL_PEPTIDE (PHOBIUS); SIGNAL_PEPTIDE_H_REGION (PHOBIUS); TMhelix (TMHMM)
contig00993	pumilio homolog 15- partial	816	20	2.4017e-37	61.3%	0			TRANSMEMBRANE (PHOBIUS); CYTOPLASMIC_DOMAIN (PHOBIUS); NON_CYTOPLASMIC_DOMAIN (PHOBIUS); TMhelix (TMHMM)	827324|SPH1|SPH1 (S-PROTEIN HOMOLOGUE 1)
contig00994	4-hydroxyphenylpyruvate dioxygenase	305	20	7.22226e-15	69.7%	10	C:GO:0005829; F:GO:0003868; C:GO:0005739; P:GO:0010189; P:GO:0016117; F:GO:0042802; P:GO:0010236; C:GO:0009507; P:GO:0006558; P:GO:0006570	C:cytosol; F:4-hydroxyphenylpyruvate dioxygenase activity; C:mitochondrion; P:vitamin E biosynthetic process; P:carotenoid biosynthetic process; F:identical protein binding; P:plastoquinone biosynthetic process; C:chloroplast; P:L-phenylalanine metabolic process; P:tyrosine metabolic process	no IPS match		EC:1.13.11.27	(1.1) Acting on the CH-OH group of donors	map00130; map00360; map00350	Ubiquinone and other terpenoid-quinone biosynthesis; Phenylalanine metabolism; Tyrosine metabolism
contig00995	4-hydroxyphenylpyruvate dioxygenase	1182	20	0	86.7%	10	C:GO:0005829; P:GO:0055114; F:GO:0003868; C:GO:0005739; F:GO:0046872; P:GO:0010189; P:GO:0016117; P:GO:0010236; P:GO:0006558; P:GO:0006570	C:cytosol; P:oxidation-reduction process; F:4-hydroxyphenylpyruvate dioxygenase activity; C:mitochondrion; F:metal ion binding; P:vitamin E biosynthetic process; P:carotenoid biosynthetic process; P:plastoquinone biosynthetic process; P:L-phenylalanine metabolic process; P:tyrosine metabolic process	IPR005956 (TIGRFAM); IPR004360 (PFAM); G3DSA:3.10.180.10 (GENE3D); G3DSA:3.10.180.10 (GENE3D); IPR005956 (PANTHER); PTHR11959:SF0 (PANTHER); SSF54593 (SUPERFAMILY)	837168|PDS1|PDS1 (PHYTOENE DESATURATION 1); 4-hydroxyphenylpyruvate dioxygenase	EC:1.13.11.27	(1.1) Acting on the CH-OH group of donors	map00130; map00360; map00350	Ubiquinone and other terpenoid-quinone biosynthesis; Phenylalanine metabolism; Tyrosine metabolism
contig00997	pfkb-like carbohydrate kinase family protein	569	20	4.70139e-72	79.2%	5	P:GO:0048573; F:GO:0047453; F:GO:0005524; P:GO:0046496; C:GO:0009507	P:photoperiodism, flowering; F:ATP-dependent NAD(P)H-hydrate dehydratase activity; F:ATP binding; P:nicotinamide nucleotide metabolic process; C:chloroplast	no IPS match	832035|AT5G19150|carbohydrate kinase family	EC:4.2.1.93	(4.2) Carbon-oxygen lyases
contig00998	probable trehalose-phosphate phosphatase j-like	700	20	1.44536e-105	80.05%	5	P:GO:0046686; F:GO:0004805; P:GO:0005992; P:GO:0005982; P:GO:0005985	P:response to cadmium ion; F:trehalose-phosphatase activity; P:trehalose biosynthetic process; P:starch metabolic process; P:sucrose metabolic process	IPR003337 (PFAM); IPR023214 (G3DSA:3.40.50.GENE3D); PTHR10788 (PANTHER); IPR023214 (SUPERFAMILY)	844144|ATTPPB|ATTPPB (TREHALOSE-6-PHOSPHATE PHOSPHATASE); trehalose-phosphatase	EC:3.1.3.12	(3.1) Acting on ester bonds	map00500	Starch and sucrose metabolism
contig01000	oxidoreductase transition metal ion binding protein	1242	20	3.52813e-131	74.5%	1	C:GO:0009536	C:plastid	no IPS match	829061|AT4G29400|hypothetical protein
contig01001	alpha-expansin 15	1417	20	5.14816e-145	82.0%	7	C:GO:0009505; P:GO:0009664; P:GO:0010119; C:GO:0005576; C:GO:0016020; P:GO:0010114; P:GO:0006949	C:plant-type cell wall; P:plant-type cell wall organization; P:regulation of stomatal movement; C:extracellular region; C:membrane; P:response to red light; P:syncytium formation	CYTOPLASMIC_DOMAIN (PHOBIUS); TRANSMEMBRANE (PHOBIUS); NON_CYTOPLASMIC_DOMAIN (PHOBIUS); TMhelix (TMHMM)	843288|ATEXPA1|ATEXPA1 (ARABIDOPSIS THALIANA EXPANSIN A1)
contig01002	zinc finger protein at1g68190-like	1026	20	4.13179e-95	59.1%	2	C:GO:0005622; F:GO:0008270	C:intracellular; F:zinc ion binding	no IPS match	843148|AT1G68190|zinc finger (B-box type) family protein						CO-like; DBB
contig01003	armadillo repeat only 4	909	20	5.36309e-150	79.8%	4	C:GO:0009506; C:GO:0030117; P:GO:0016192; P:GO:0006886	C:plasmodesma; C:membrane coat; P:vesicle-mediated transport; P:intracellular protein transport	IPR000225 (SMART); IPR011989 (G3DSA:1.25.10.GENE3D); IPR002553 (PFAM); PTHR23315:SF34 (PANTHER); PTHR23315 (PANTHER); IPR016024 (SUPERFAMILY)	822269|ARO4|ARO4 (ARMADILLO REPEAT ONLY 4); binding
contig01004	protein longifolia 1-like	474	20	1.19757e-74	76.6%	3	F:GO:0003674; P:GO:0008150; C:GO:0005634	F:molecular_function; P:biological_process; C:nucleus	IPR025486 (PFAM)	825518|AT3G63430|hypothetical protein
contig01005	xanthoxin dehydrogenase-like	1164	20	2.33866e-149	81.9%	12	P:GO:0055114; P:GO:0009750; P:GO:0009414; F:GO:0004316; P:GO:0009408; P:GO:0010115; F:GO:0010301; P:GO:0006561; P:GO:0010182; C:GO:0005835; P:GO:0006633; P:GO:0042967	P:oxidation-reduction process; P:response to fructose stimulus; P:response to water deprivation; F:3-oxoacyl-[acyl-carrier-protein] reductase (NADPH) activity; P:response to heat; P:regulation of abscisic acid biosynthetic process; F:xanthoxin dehydrogenase activity; P:proline biosynthetic process; P:sugar mediated signaling pathway; C:fatty acid synthase complex; P:fatty acid biosynthetic proces…	no IPS match	841665|ABA2|ABA2 (ABA DEFICIENT 2); alcohol dehydrogenase/ oxidoreductase/ xanthoxin dehydrogenase	EC:1.1.1.288; EC:1.1.1.100	(1.1) Acting on the CH-OH group of donors; (1.1) Acting on the CH-OH group of donors	map00906; map00061; map00780; map01040	Carotenoid biosynthesis; Fatty acid biosynthesis; Biotin metabolism; Biosynthesis of unsaturated fatty acids
contig01006	monothiol glutaredoxin-s17-like	1826	20	0	86.95%	11	P:GO:0000280; F:GO:0009055; P:GO:0045454; P:GO:0009926; P:GO:0051726; C:GO:0005829; P:GO:0072593; F:GO:0015035; P:GO:0009408; P:GO:0007000; P:GO:0006118	P:nuclear division; F:electron carrier activity; P:cell redox homeostasis; P:auxin polar transport; P:regulation of cell cycle; C:cytosol; P:reactive oxygen species metabolic process; F:protein disulfide oxidoreductase activity; P:response to heat; P:nucleolus organization; P:electron transport	no IPS match	825835|AT4G04950|thioredoxin family protein
contig01007		667	0			0			no IPS match
contig01008		521	0			0			no IPS match
contig01009		138	0			0
contig01010	protein kinase chloroplastic-like	898	20	4.08434e-146	84.35%	10	P:GO:0046777; F:GO:0004674; C:GO:0005730; F:GO:0005524; P:GO:0002213; F:GO:0004715; C:GO:0005737; P:GO:0050832; C:GO:0005886; P:GO:0009069	P:protein autophosphorylation; F:protein serine/threonine kinase activity; C:nucleolus; F:ATP binding; P:defense response to insect; F:non-membrane spanning protein tyrosine kinase activity; C:cytoplasm; P:defense response to fungus; C:plasma membrane; P:serine family amino acid metabolic process	no IPS match	837271|APK1A|APK1A; kinase/ protein serine/threonine kinase	EC:2.7.11; EC:2.7.10.2	(2.7) Transferring phosphorous-containing groups; (2.7) Transferring phosphorous-containing groups	map04660	T cell receptor signaling pathway
contig01011	protein kinase chloroplastic-like	726	20	1.53891e-96	85.9%	9	P:GO:0046777; F:GO:0004674; C:GO:0005730; F:GO:0005524; C:GO:0009507; F:GO:0004715; P:GO:0050832; C:GO:0005886; P:GO:0009069	P:protein autophosphorylation; F:protein serine/threonine kinase activity; C:nucleolus; F:ATP binding; C:chloroplast; F:non-membrane spanning protein tyrosine kinase activity; P:defense response to fungus; C:plasma membrane; P:serine family amino acid metabolic process	G3DSA:3.30.200.20 (GENE3D); IPR001245 (PFAM); IPR013320 (G3DSA:2.60.120.GENE3D); PTHR24420:SF217 (PANTHER); PTHR24420 (PANTHER); IPR017441 (PROSITE_PATTERNS); IPR000719 (PROSITE_PROFILES); IPR011009 (SUPERFAMILY)	817442|APK1B|APK1B; ATP binding / kinase/ protein kinase/ protein serine/threonine kinase	EC:2.7.11; EC:2.7.10.2	(2.7) Transferring phosphorous-containing groups; (2.7) Transferring phosphorous-containing groups	map04660	T cell receptor signaling pathway			KIN domain
contig01012	adp-ribosylation factor 3	1237	20	6.28012e-122	98.95%	26	F:GO:0005515; P:GO:0048438; P:GO:0048519; P:GO:0009850; P:GO:0006355; P:GO:0010050; F:GO:0005525; P:GO:0015031; P:GO:0009855; P:GO:0010051; P:GO:0007264; P:GO:0030244; P:GO:0048193; F:GO:0003677; C:GO:0005795; P:GO:0009887; P:GO:0046686; P:GO:0010158; F:GO:0003700; P:GO:0048439; C:GO:0005886; C:GO:0005634; P:GO:0009733; P:GO:0009616; C:GO:0005667; P:GO:0045449	F:protein binding; P:floral whorl development; P:negative regulation of biological process; P:auxin metabolic process; P:regulation of transcription, DNA-dependent; P:vegetative phase change; F:GTP binding; P:protein transport; P:determination of bilateral symmetry; P:xylem and phloem pattern formation; P:small GTPase mediated signal transduction; P:cellulose biosynthetic process; P:Golgi vesicle…	SIGNAL_PEPTIDE (PHOBIUS); SIGNAL_PEPTIDE_N_REGION (PHOBIUS); SIGNAL_PEPTIDE_C_REGION (PHOBIUS); NON_CYTOPLASMIC_DOMAIN (PHOBIUS); SIGNAL_PEPTIDE_H_REGION (PHOBIUS); SignalP-TM (SIGNALP_GRAM_POSITIVE); SignalP-noTM (SIGNALP_EUK); TMhelix (TMHMM)	817014|ARF3|ARF3 (ADP-RIBOSYLATION FACTOR 3); protein binding
contig01013	protein disulfide	820	20	3.61938e-166	93.1%	24	P:GO:0048868; C:GO:0005829; P:GO:0006662; F:GO:0003756; P:GO:0034976; P:GO:0006457; P:GO:0009651; P:GO:0045454; P:GO:0009553; F:GO:0009055; P:GO:0009627; C:GO:0009505; C:GO:0005774; P:GO:0006096; P:GO:0006094; C:GO:0005576; P:GO:0046686; P:GO:0009567; C:GO:0005794; C:GO:0005783; F:GO:0015035; C:GO:0005886; P:GO:0009793; P:GO:0006118	P:pollen tube development; C:cytosol; P:glycerol ether metabolic process; F:protein disulfide isomerase activity; P:response to endoplasmic reticulum stress; P:protein folding; P:response to salt stress; P:cell redox homeostasis; P:embryo sac development; F:electron carrier activity; P:systemic acquired resistance; C:plant-type cell wall; C:vacuolar membrane; P:glycolysis; P:gluconeogenesis; C:ex…	no IPS match	819360|UNE5|UNE5 (UNFERTILIZED EMBRYO SAC 5); protein disulfide isomerase	EC:5.3.4.1	(5.3) Intramolecular oxidoreductases
contig01014	at4g40080-like protein	737	20	1.0433e-71	74.3%	3	F:GO:0005543; F:GO:0032440; P:GO:0055114	F:phospholipid binding; F:2-alkenal reductase [NAD(P)] activity; P:oxidation-reduction process	PTHR22951:SF8 (PANTHER); PTHR22951 (PANTHER)	830171|AT4G40080|epsin N-terminal homology (ENTH) domain-containing protein / clathrin assembly protein-related	EC:1.3.1.74	(1.3) Acting on the CH-CH group of donors
contig01015	clathrin assembly protein at4g40080-like	571	20	3.85694e-85	82.3%	6	F:GO:0005543; P:GO:0015706; P:GO:0010167; F:GO:0032440; C:GO:0005739; P:GO:0055114	F:phospholipid binding; P:nitrate transport; P:response to nitrate; F:2-alkenal reductase [NAD(P)] activity; C:mitochondrion; P:oxidation-reduction process	IPR011417 (PFAM); IPR008942 (G3DSA:1.25.40.GENE3D); PTHR22951 (PANTHER); PTHR22951:SF8 (PANTHER); IPR013809 (PROSITE_PROFILES); IPR008942 (SUPERFAMILY)	830171|AT4G40080|epsin N-terminal homology (ENTH) domain-containing protein / clathrin assembly protein-related	EC:1.3.1.74	(1.3) Acting on the CH-CH group of donors
contig01016	sentrin sumo-specific	1221	3	2.6979e-12	86.67%	2	F:GO:0008234; P:GO:0006508	F:cysteine-type peptidase activity; P:proteolysis	no IPS match		EC:3.4	(3.4) Acting on peptide bonds (peptide hydrolases)
contig01017		135	0			0
contig01018	upf0468 protein cg5343-like	1277	20	8.37102e-130	96.15%	1	C:GO:0009507	C:chloroplast	no IPS match	820410|AT3G12300|hypothetical protein
contig01019	alcohol dehydrogenase 1	1527	20	0	91.8%	9	F:GO:0051903; P:GO:0046686; C:GO:0005886; F:GO:0004022; P:GO:0001666; F:GO:0008270; C:GO:0005829; P:GO:0009651; P:GO:0055114	F:S-(hydroxymethyl)glutathione dehydrogenase activity; P:response to cadmium ion; C:plasma membrane; F:alcohol dehydrogenase (NAD) activity; P:response to hypoxia; F:zinc ion binding; C:cytosol; P:response to salt stress; P:oxidation-reduction process	no IPS match	844047|ADH1|ADH1 (ALCOHOL DEHYDROGENASE 1); alcohol dehydrogenase	EC:1.1.1.284; EC:1.1.1.1	(1.1) Acting on the CH-OH group of donors; (1.1) Acting on the CH-OH group of donors	map00680; map00071; map00260; map00830; map00592; map00982; map00626; map00625; map00980; map00010; map00350	Methane metabolism; Fatty acid degradation; Glycine, serine and threonine metabolism; Retinol metabolism; alpha-Linolenic acid metabolism; Drug metabolism - cytochrome P450; Naphthalene degradation; Chloroalkane and chloroalkene degradation; Metabolism of xenobiotics by cytochrome P450; Glycolysis / Gluconeogenesis; Tyrosine metabolism
contig01020	protein trichome birefringence-like 5	1761	20	0	82.95%	1	C:GO:0009507	C:chloroplast	no IPS match	832181|AT5G20590|hypothetical protein
contig01021	gh3 family protein	1381	20	0	83.9%	12	P:GO:0009864; P:GO:0009585; P:GO:0010193; P:GO:0009694; P:GO:0031348; F:GO:0080123; P:GO:0009640; P:GO:0010119; P:GO:0009627; P:GO:0009861; F:GO:0070566; C:GO:0005773	P:induced systemic resistance, jasmonic acid mediated signaling pathway; P:red, far-red light phototransduction; P:response to ozone; P:jasmonic acid metabolic process; P:negative regulation of defense response; F:jasmonate-amino synthetase activity; P:photomorphogenesis; P:regulation of stomatal movement; P:systemic acquired resistance; P:jasmonic acid and ethylene-dependent systemic resistance;…	no IPS match	819244|JAR1|JAR1 (JASMONATE RESISTANT 1); ATP binding / adenylyltransferase/ catalytic/ jasmonate-amino synthetase
contig01022	nucleotide binding	1838	20	0	81.95%	12	P:GO:0010449; F:GO:0047654; P:GO:0010305; P:GO:0010073; P:GO:0010311; F:GO:0000166; P:GO:0048366; P:GO:0008152; F:GO:0030170; P:GO:2000012; C:GO:0005634; P:GO:0009790	P:root meristem growth; F:alliin lyase activity; P:leaf vascular tissue pattern formation; P:meristem maintenance; P:lateral root formation; F:nucleotide binding; P:leaf development; P:metabolic process; F:pyridoxal phosphate binding; P:regulation of auxin polar transport; C:nucleus; P:embryo development	no IPS match	826172|AT4G07410|transducin family protein / WD-40 repeat family protein	EC:4.4.1.4	(4.4) Carbon-sulfur lyases
contig01023	glyoxalase i	1116	20	3.32759e-129	88.45%	10	P:GO:0006094; F:GO:0046872; P:GO:0046686; P:GO:0006096; C:GO:0009507; C:GO:0005829; P:GO:0009651; F:GO:0004462; F:GO:0005516; P:GO:0006090	P:gluconeogenesis; F:metal ion binding; P:response to cadmium ion; P:glycolysis; C:chloroplast; C:cytosol; P:response to salt stress; F:lactoylglutathione lyase activity; F:calmodulin binding; P:pyruvate metabolic process	no IPS match	837330|AT1G08110|lactoylglutathione lyase, putative / glyoxalase I, putative	EC:4.4.1.5	(4.4) Carbon-sulfur lyases	map00620	Pyruvate metabolism
contig01024	protein gpr107-like	1099	20	0	88.65%	4	P:GO:0002237; P:GO:0010015; C:GO:0016021; C:GO:0009507	P:response to molecule of bacterial origin; P:root morphogenesis; C:integral to membrane; C:chloroplast	no IPS match
contig01025	e3 ubiquitin-protein ligase upl4-like	1220	20	3.40136e-114	83.1%	4	C:GO:0005737; P:GO:0042787; F:GO:0004842; C:GO:0005634	C:cytoplasm; P:protein ubiquitination involved in ubiquitin-dependent protein catabolic process; F:ubiquitin-protein ligase activity; C:nucleus	no IPS match	831758|UPL4|UPL4; ubiquitin-protein ligase	EC:6.3.2.19	(6.3) Forming carbon-nitrogen bonds			8.A.30 (e3 ubiquitin-protein ligase upl4-like)
contig01026	rna polymerase i-specific transcription initiation factor rrn3-like	1123	20	2.9928e-158	72.3%	5	P:GO:0006360; F:GO:0003743; C:GO:0005634; C:GO:0005840; P:GO:0006446	P:transcription from RNA polymerase I promoter; F:translation initiation factor activity; C:nucleus; C:ribosome; P:regulation of translational initiation	no IPS match	818040|AT2G34750|RNA polymerase I specific transcription initiation factor RRN3 family protein
contig01027	uncharacterized loc101222201	1507	20	1.98419e-114	76.45%	5	C:GO:0005634; F:GO:0003677; C:GO:0009507; F:GO:0003682; C:GO:0000785	C:nucleus; F:DNA binding; C:chloroplast; F:chromatin binding; C:chromatin	no IPS match	819946|AT3G07565|DNA binding						MYB_related; MYB
contig01028		827	0			0			TRANSMEMBRANE (PHOBIUS); NON_CYTOPLASMIC_DOMAIN (PHOBIUS); CYTOPLASMIC_DOMAIN (PHOBIUS); TMhelix (TMHMM)
contig01029	protein cypro4-like	550	20	4.1172e-57	96.4%	0			TRANSMEMBRANE (PHOBIUS); CYTOPLASMIC_DOMAIN (PHOBIUS); NON_CYTOPLASMIC_DOMAIN (PHOBIUS); TMhelix (TMHMM)	821458|AT3G19240|hypothetical protein
contig01030	universal stress protein mj0531-like	1212	20	2.36761e-97	87.25%	5	C:GO:0005773; P:GO:0006950; C:GO:0005794; C:GO:0005886; P:GO:0002238	C:vacuole; P:response to stress; C:Golgi apparatus; C:plasma membrane; P:response to molecule of fungal origin	CYTOPLASMIC_DOMAIN (PHOBIUS); NON_CYTOPLASMIC_DOMAIN (PHOBIUS); TRANSMEMBRANE (PHOBIUS); TMhelix (TMHMM)	819384|AT2G47710|universal stress protein (USP) family protein
contig01032	disease resistance protein	353	20	1.28595e-24	67.55%	1	F:GO:0016787	F:hydrolase activity	G3DSA:3.80.10.10 (GENE3D); SSF52058 (SUPERFAMILY)	833508|AT5G35450|disease resistance protein (CC-NBS-LRR class), putative
contig01033	protein tify 9	1178	20	3.91511e-76	63.9%	8	P:GO:0010112; P:GO:2000022; P:GO:0009628; P:GO:0009611; P:GO:0009751; P:GO:0009733; F:GO:0042803; C:GO:0005634	P:regulation of systemic acquired resistance; P:regulation of jasmonic acid mediated signaling pathway; P:response to abiotic stimulus; P:response to wounding; P:response to salicylic acid stimulus; P:response to auxin stimulus; F:protein homodimerization activity; C:nucleus	IPR010399 (SMART); IPR018467 (PFAM); IPR010399 (PFAM); IPR010399 (PROSITE_PROFILES)	831162|JAZ10|JAZ10 (JASMONATE-ZIM-DOMAIN PROTEIN 10)
contig01034	leucine-rich repeat protein shoc-2-like	1361	20	2.71056e-167	79.35%	6	P:GO:0016132; P:GO:0009693; F:GO:0004721; P:GO:0055046; C:GO:0005634; P:GO:0006470	P:brassinosteroid biosynthetic process; P:ethylene biosynthetic process; F:phosphoprotein phosphatase activity; P:microgametogenesis; C:nucleus; P:protein dephosphorylation	SignalP-TM (SIGNALP_GRAM_POSITIVE)	820306|AT3G11330|leucine-rich repeat family protein	EC:3.1.3.16	(3.1) Acting on ester bonds	map04660	T cell receptor signaling pathway
contig01035	flavin-containing monooxygenase fmo gs-ox-like 3-like	644	20	6.6778e-105	73.6%	12	F:GO:0080106; P:GO:0055114; F:GO:0080104; P:GO:0033506; F:GO:0080107; F:GO:0080102; F:GO:0080105; F:GO:0050660; F:GO:0050661; C:GO:0005773; F:GO:0004499; F:GO:0080103	F:7-methylthiopropyl glucosinolate S-oxygenase activity; P:oxidation-reduction process; F:5-methylthiopropyl glucosinolate S-oxygenase activity; P:glucosinolate biosynthetic process from homomethionine; F:8-methylthiopropyl glucosinolate S-oxygenase activity; F:3-methylthiopropyl glucosinolate S-oxygenase activity; F:6-methylthiopropyl glucosinolate S-oxygenase activity; F:flavin adenine dinucleo…	TMhelix (TMHMM)	842557|AT1G62600|flavin-containing monooxygenase family protein / FMO family protein	EC:1.14.13.8	(1.1) Acting on the CH-OH group of donors	map00982	Drug metabolism - cytochrome P450
contig01036	crt dre binding factor	505	20	5.19929e-40	66.95%	3	P:GO:0009628; P:GO:0006351; P:GO:0006950	P:response to abiotic stimulus; P:transcription, DNA-dependent; P:response to stress	no IPS match	828652|DREB1A|DREB1A (DEHYDRATION RESPONSE ELEMENT B1A); DNA binding / transcription activator/ transcription factor						AP2; ERF
contig01037	hypothetical protein PRUPE_ppa008364mg	1287	20	1.4898e-75	49.4%	5	C:GO:0009507; F:GO:0003674; P:GO:0008150; C:GO:0005575; C:GO:0016020	C:chloroplast; F:molecular_function; P:biological_process; C:cellular_component; C:membrane	no IPS match	820354|AT3G11810|hypothetical protein
contig01038	uncharacterized loc101206927	986	20	3.39852e-95	79.15%	1	C:GO:0009507	C:chloroplast	no IPS match	816558|AT2G20390|hypothetical protein
contig01039		562	0			0			no IPS match
contig01040	glucose-induced degradation protein 8 homolog	729	20	1.75364e-101	91.15%	0			TMhelix (TMHMM)	842408|AT1G61150|hypothetical protein
contig01041		113	0			0
contig01042	glucose-induced degradation protein 8 homolog	526	20	1.38211e-39	92.75%	0			NON_CYTOPLASMIC_DOMAIN (PHOBIUS); TRANSMEMBRANE (PHOBIUS); CYTOPLASMIC_DOMAIN (PHOBIUS)	842408|AT1G61150|hypothetical protein
contig01043		750	0			0			no IPS match
contig01044		112	0			0
contig01045		130	0			0
contig01046	ubiquitin-conjugating enzyme e2 variant 1c-like	268	20	1.76703e-57	94.0%	3	F:GO:0016881; C:GO:0031372; P:GO:0006301	F:acid-amino acid ligase activity; C:UBC13-MMS2 complex; P:postreplication repair	CYTOPLASMIC_DOMAIN (PHOBIUS); NON_CYTOPLASMIC_DOMAIN (PHOBIUS); TRANSMEMBRANE (PHOBIUS); TMhelix (TMHMM); TMhelix (TMHMM)	818179|MMZ3|ubiquitin-conjugating enzyme family protein
contig01047	3 -n-debenzoyl-2 -deoxytaxol n-	1030	20	1.0991e-86	57.55%	1	F:GO:0016746	F:transferase activity, transferring acyl groups	no IPS match	822201|AT3G26040|transferase family protein
contig01048	zf-hd homeobox protein at4g24660-like	940	20	8.37369e-40	87.3%	5	P:GO:0009725; F:GO:0003677; P:GO:1901700; C:GO:0005634; P:GO:0033993	P:response to hormone stimulus; F:DNA binding; P:response to oxygen-containing compound; C:nucleus; P:response to lipid	SIGNAL_PEPTIDE_N_REGION (PHOBIUS); SIGNAL_PEPTIDE_H_REGION (PHOBIUS); SIGNAL_PEPTIDE (PHOBIUS); SIGNAL_PEPTIDE_C_REGION (PHOBIUS); NON_CYTOPLASMIC_DOMAIN (PHOBIUS)	843296|ZFHD1|ZFHD1 (ZINC FINGER HOMEODOMAIN 1); DNA binding / transcription activator/ transcription factor						ZF-HD
contig01049	60s ribosomal protein l3-like	959	20	0	91.65%	4	C:GO:0005840; F:GO:0003735; P:GO:0006412; P:GO:0042254	C:ribosome; F:structural constituent of ribosome; P:translation; P:ribosome biogenesis	no IPS match	840916|ARP1|ARP1 (ARABIDOPSIS RIBOSOMAL PROTEIN 1); structural constituent of ribosome
contig01050	60s ribosomal protein l3-like	440	20	8.64173e-47	93.2%	8	C:GO:0005730; C:GO:0005773; F:GO:0003735; C:GO:0005886; C:GO:0005618; C:GO:0022625; P:GO:0006412; P:GO:0042254	C:nucleolus; C:vacuole; F:structural constituent of ribosome; C:plasma membrane; C:cell wall; C:cytosolic large ribosomal subunit; P:translation; P:ribosome biogenesis	no IPS match	840916|ARP1|ARP1 (ARABIDOPSIS RIBOSOMAL PROTEIN 1); structural constituent of ribosome
contig01051		272	0			0			no IPS match
contig01052	conserved hypothetical protein	470	20	8.31513e-54	85.3%	1	C:GO:0005634	C:nucleus	no IPS match	835658|AT5G55640|hypothetical protein
contig01053		106	0			0
contig01054	PREDICTED: uncharacterized protein LOC100254821	469	11	2.63142e-13	70.45%	3	F:GO:0003674; P:GO:0008150; C:GO:0005634	F:molecular_function; P:biological_process; C:nucleus	no IPS match
contig01055	ras-related protein rab-18	964	20	9.96285e-127	89.05%	14	P:GO:0006470; P:GO:0009414; P:GO:0007264; F:GO:0046872; F:GO:0004767; F:GO:0004722; P:GO:0009737; P:GO:0009631; P:GO:0009961; P:GO:0015031; F:GO:0005525; C:GO:0005886; P:GO:0006687; C:GO:0008287	P:protein dephosphorylation; P:response to water deprivation; P:small GTPase mediated signal transduction; F:metal ion binding; F:sphingomyelin phosphodiesterase activity; F:protein serine/threonine phosphatase activity; P:response to abscisic acid stimulus; P:cold acclimation; P:response to 1-aminocyclopropane-1-carboxylic acid; P:protein transport; F:GTP binding; C:plasma membrane; P:glycosphin…	no IPS match	840987|ATRAB18|ATRAB18 (ARABIDOPSIS RAB GTPASE HOMOLOG B18); GTP binding	EC:3.1.4.12	(3.1) Acting on ester bonds	map00600	Sphingolipid metabolism	9.A.50 (ras-related protein rab-18)
contig01056		1736	0			0			no IPS match
contig01057	aldo keto	636	20	2.74766e-83	84.85%	3	P:GO:0055114; F:GO:0050236; P:GO:0042816	P:oxidation-reduction process; F:pyridoxine:NADP 4-dehydrogenase activity; P:vitamin B6 metabolic process	TRANSMEMBRANE (PHOBIUS); CYTOPLASMIC_DOMAIN (PHOBIUS); NON_CYTOPLASMIC_DOMAIN (PHOBIUS); TMhelix (TMHMM)	842363|AT1G60690|aldo/keto reductase family protein	EC:1.1.1.65	(1.1) Acting on the CH-OH group of donors	map00750	Vitamin B6 metabolism
contig01058	probable receptor protein kinase tmk1-like	850	20	4.2806e-179	91.7%	8	P:GO:0006468; C:GO:0016021; F:GO:0005524; F:GO:0004715; P:GO:0007178; F:GO:0004675; C:GO:0005886; P:GO:0009069	P:protein phosphorylation; C:integral to membrane; F:ATP binding; F:non-membrane spanning protein tyrosine kinase activity; P:transmembrane receptor protein serine/threonine kinase signaling pathway; F:transmembrane receptor protein serine/threonine kinase activity; C:plasma membrane; P:serine family amino acid metabolic process	no IPS match	842930|TMK1|TMK1 (TRANSMEMBRANE KINASE 1); transmembrane receptor protein serine/threonine kinase	EC:2.7.11; EC:2.7.10.2	(2.7) Transferring phosphorous-containing groups; (2.7) Transferring phosphorous-containing groups	map04660	T cell receptor signaling pathway
contig01059	autophagy-related protein 3-like	531	20	1.64908e-58	97.55%	6	P:GO:0006623; P:GO:0048193; P:GO:0000902; P:GO:0016049; C:GO:0005829; P:GO:0006914	P:protein targeting to vacuole; P:Golgi vesicle transport; P:cell morphogenesis; P:cell growth; C:cytosol; P:autophagy	CYTOPLASMIC_DOMAIN (PHOBIUS); TRANSMEMBRANE (PHOBIUS); NON_CYTOPLASMIC_DOMAIN (PHOBIUS)	836271|ATG3|ATG3
contig01060	autophagy-related protein 3-like	255	20	4.52756e-24	99.1%	6	P:GO:0006623; P:GO:0048193; P:GO:0000902; P:GO:0016049; C:GO:0005829; P:GO:0006914	P:protein targeting to vacuole; P:Golgi vesicle transport; P:cell morphogenesis; P:cell growth; C:cytosol; P:autophagy	no IPS match
contig01061	vacuolar protein sorting-associated protein 8 homolog	925	20	1.13209e-131	75.0%	4	P:GO:0006486; P:GO:0016192; P:GO:0006886; F:GO:0008270	P:protein glycosylation; P:vesicle-mediated transport; P:intracellular protein transport; F:zinc ion binding	TRANSMEMBRANE (PHOBIUS); CYTOPLASMIC_DOMAIN (PHOBIUS); NON_CYTOPLASMIC_DOMAIN (PHOBIUS)	828005|AT4G00800|binding / protein binding / zinc ion binding
contig01062	isoflavone reductase homolog	1157	20	1.07432e-178	87.65%	4	F:GO:0047526; P:GO:0009807; P:GO:0055114; P:GO:0009813	F:2'-hydroxyisoflavone reductase activity; P:lignan biosynthetic process; P:oxidation-reduction process; P:flavonoid biosynthetic process	no IPS match	840102|PRR1|PRR1 (PINORESINOL REDUCTASE 1); pinoresinol reductase	EC:1.3.1.45	(1.3) Acting on the CH-CH group of donors	map00943	Isoflavonoid biosynthesis
contig01063	ubiquitin-related protein	895	20	1.40846e-101	70.0%	2	F:GO:0003674; C:GO:0005634	F:molecular_function; C:nucleus	G3DSA:3.10.20.90 (GENE3D); IPR022617 (PFAM); PTHR10562:SF7 (PANTHER); PTHR10562 (PANTHER); SSF54236 (SUPERFAMILY)	843147|AT1G68185|ubiquitin-related
contig01064	pinus taeda anonymous locus 0_8485_01 genomic sequence	1322	20	7.89204e-86	61.85%	1	F:GO:0008270	F:zinc ion binding	no IPS match	843876|AT1G75400|protein binding / zinc ion binding
contig01065	f-box protein skip23-like	1071	20	1.00882e-28	49.15%	1	F:GO:0016874	F:ligase activity	IPR001810 (PFAM); IPR001810 (SUPERFAMILY)	816206|AT2G17030|F-box family protein
contig01066	phospholipid glycerol acyltransferase family protein	545	20	7.10765e-85	83.3%	2	P:GO:0008152; F:GO:0016746	P:metabolic process; F:transferase activity, transferring acyl groups	TMhelix (TMHMM)	844205|AT1G78690|phospholipid/glycerol acyltransferase family protein
contig01067	tafazzin homolog	618	20	7.18248e-77	81.3%	2	P:GO:0008152; F:GO:0016746	P:metabolic process; F:transferase activity, transferring acyl groups	IPR000872 (PANTHER)	844205|AT1G78690|phospholipid/glycerol acyltransferase family protein
contig01068	d-inositol 3-phosphate glycosyltransferase-like	1418	20	0	83.05%	2	F:GO:0016757; P:GO:0009058	F:transferase activity, transferring glycosyl groups; P:biosynthetic process	no IPS match	827687|AT4G19460|glycosyl transferase family 1 protein
contig01069	60s ribosomal protein l12-like	845	20	2.98412e-110	98.8%	4	C:GO:0005840; F:GO:0003735; P:GO:0006412; P:GO:0042254	C:ribosome; F:structural constituent of ribosome; P:translation; P:ribosome biogenesis	no IPS match	818295|AT2G37190|60S ribosomal protein L12 (RPL12A)
contig01070	nucleolar essential isoform 1	1049	20	7.8927e-144	87.3%	7	P:GO:0034968; P:GO:0009909; P:GO:0009640; P:GO:0006626; P:GO:0010388; F:GO:0008168; C:GO:0005634	P:histone lysine methylation; P:regulation of flower development; P:photomorphogenesis; P:protein targeting to mitochondrion; P:cullin deneddylation; F:methyltransferase activity; C:nucleus	no IPS match	824867|AT3G57000|nucleolar essential protein-related
contig01071	membrane protein	1464	20	0	71.1%	1	C:GO:0016021	C:integral to membrane	no IPS match	833550|AT5G35735|auxin-responsive family protein
contig01073	rna-binding protein with multiple splicing	1037	20	5.63872e-89	63.3%	1	F:GO:0003676	F:nucleic acid binding	no IPS match	838729|AT1G21320|nucleic acid binding / nucleotide binding
contig01074	at4g38500 f20m13_60	1411	20	0	87.85%	5	C:GO:0005802; C:GO:0005794; C:GO:0005768; C:GO:0005739; F:GO:0016757	C:trans-Golgi network; C:Golgi apparatus; C:endosome; C:mitochondrion; F:transferase activity, transferring glycosyl groups	no IPS match	830007|AT4G38500|hypothetical protein
contig01075	zinc transporter chloroplastic-like	379	20	5.79427e-41	66.05%	4	F:GO:0046873; P:GO:0009624; C:GO:0016020; P:GO:0030001	F:metal ion transmembrane transporter activity; P:response to nematode; C:membrane; P:metal ion transport	no IPS match	817559|ZIP6|ZIP6; cation transmembrane transporter/ metal ion transmembrane transporter					2.A.5 (zinc transporter chloroplastic-like)
contig01076	sumo-activating enzyme subunit 2-like	1467	20	9.63091e-155	79.1%	8	C:GO:0005829; F:GO:0019948; P:GO:0016925; C:GO:0009506; F:GO:0005524; F:GO:0005515; C:GO:0005634; P:GO:0009793	C:cytosol; F:SUMO activating enzyme activity; P:protein sumoylation; C:plasmodesma; F:ATP binding; F:protein binding; C:nucleus; P:embryo development ending in seed dormancy	IPR000127 (PFAM); IPR023280 (G3DSA:1.10.3240.GENE3D); PTHR10953:SF5 (PANTHER); PTHR10953 (PANTHER); IPR009036 (SUPERFAMILY)	816686|SAE2|SAE2 (SUMO-ACTIVATING ENZYME 2); SUMO activating enzyme
contig01077	mitochondrial uncoupling protein 1-like	1140	20	0	90.75%	6	C:GO:0005886; P:GO:0009853; P:GO:0006839; C:GO:0016021; C:GO:0009507; C:GO:0031966	C:plasma membrane; P:photorespiration; P:mitochondrial transport; C:integral to membrane; C:chloroplast; C:mitochondrial membrane	IPR002030 (PRINTS); IPR018108 (PFAM); IPR023395 (G3DSA:1.50.40.GENE3D); PTHR24089:SF85 (PANTHER); PTHR24089 (PANTHER); SIGNAL_PEPTIDE (PHOBIUS); SIGNAL_PEPTIDE_H_REGION (PHOBIUS); SIGNAL_PEPTIDE_C_REGION (PHOBIUS); NON_CYTOPLASMIC_DOMAIN (PHOBIUS); SIGNAL_PEPTIDE_N_REGION (PHOBIUS); IPR018108 (PROSITE_PROFILES); IPR018108 (PROSITE_PROFILES); IPR018108 (PROSITE_PROFILES); IPR023395 (SUPERFAMILY)	824578|PUMP1|PUMP1 (PLANT UNCOUPLING MITOCHONDRIAL PROTEIN 1); binding / oxidative phosphorylation uncoupler					2.A.29 (mitochondrial uncoupling protein 1-like)
contig01078	probable ubiquitin-conjugating enzyme e2 16-like	414	20	4.00446e-49	96.45%	5	P:GO:0009965; P:GO:0009739; P:GO:0016567; F:GO:0004842; P:GO:0009910	P:leaf morphogenesis; P:response to gibberellin stimulus; P:protein ubiquitination; F:ubiquitin-protein ligase activity; P:negative regulation of flower development	IPR000608 (PFAM); IPR016135 (G3DSA:3.10.110.GENE3D); PTHR24067 (PANTHER); PTHR24067:SF35 (PANTHER); IPR000608 (PROSITE_PROFILES); IPR016135 (SUPERFAMILY)	841072|ATUBC2-1|ATUBC2-1; ubiquitin-protein ligase	EC:6.3.2.19	(6.3) Forming carbon-nitrogen bonds
contig01079	tvp38 tmem64 family membrane protein slr0305-like	976	20	6.5891e-119	73.25%	2	C:GO:0009507; C:GO:0016020	C:chloroplast; C:membrane	NON_CYTOPLASMIC_DOMAIN (PHOBIUS); TRANSMEMBRANE (PHOBIUS); CYTOPLASMIC_DOMAIN (PHOBIUS); TMhelix (TMHMM)	838890|AT1G22850|hypothetical protein					9.B.27 (tvp38 tmem64 family membrane protein slr0305-like)
contig01080	saccharopine dehydrogenase	992	20	1.82179e-15	88.25%	3	F:GO:0016491; C:GO:0009534; P:GO:0055114	F:oxidoreductase activity; C:chloroplast thylakoid; P:oxidation-reduction process	no IPS match
contig01081	tho complex subunit 3-like	1248	20	0	94.95%	4	C:GO:0005737; P:GO:0010267; C:GO:0080008; F:GO:0000166	C:cytoplasm; P:production of ta-siRNAs involved in RNA interference; C:Cul4-RING ubiquitin ligase complex; F:nucleotide binding	no IPS match	835712|AT5G56130|transducin family protein / WD-40 repeat family protein						SAP
contig01082	haloacid dehalogenase-like hydrolase domain-containing protein 3-like	1066	20	2.36533e-125	79.65%	2	F:GO:0008967; P:GO:0046487	F:phosphoglycolate phosphatase activity; P:glyoxylate metabolic process	IPR005833 (PRINTS); IPR023214 (PFAM); IPR006439 (TIGRFAM); IPR023214 (G3DSA:3.40.50.GENE3D); IPR011949 (TIGRFAM); PTHR12725 (PANTHER); PTHR12725:SF5 (PANTHER); IPR023214 (SUPERFAMILY)	837992|AT1G14310|haloacid dehalogenase-like hydrolase family protein	EC:3.1.3.18	(3.1) Acting on ester bonds	map00630	Glyoxylate and dicarboxylate metabolism
contig01083	seed maturation-like protein	1222	20	9.75027e-164	76.7%	3	P:GO:0015996; P:GO:0019252; P:GO:0000023	P:chlorophyll catabolic process; P:starch biosynthetic process; P:maltose metabolic process	no IPS match	831349|AT5G14970|hypothetical protein
contig01084	beta-ureidopropionase	1629	20	0	89.85%	6	F:GO:0003837; P:GO:0006212; P:GO:0043562; C:GO:0005829; P:GO:0015940; P:GO:0019482	F:beta-ureidopropionase activity; P:uracil catabolic process; P:cellular response to nitrogen levels; C:cytosol; P:pantothenate biosynthetic process; P:beta-alanine metabolic process	NON_CYTOPLASMIC_DOMAIN (PHOBIUS); SIGNAL_PEPTIDE_C_REGION (PHOBIUS); SIGNAL_PEPTIDE_H_REGION (PHOBIUS); SIGNAL_PEPTIDE_N_REGION (PHOBIUS); SIGNAL_PEPTIDE (PHOBIUS); TRANSMEMBRANE (PHOBIUS); CYTOPLASMIC_DOMAIN (PHOBIUS)	836558|BETA-UP|BETA-UP (beta-ureidopropionase); beta-ureidopropionase	EC:3.5.1.6	(3.5) Acting on carbon-nitrogen bonds, other than peptide bonds	map00240; map00983; map00770; map00410	Pyrimidine metabolism; Drug metabolism - other enzymes; Pantothenate and CoA biosynthesis; beta-Alanine metabolism
contig01085	probable lysine-specific demethylase jmj14-like	1253	20	1.38241e-167	73.35%	13	P:GO:0010413; P:GO:0016926; P:GO:0010228; P:GO:0043687; P:GO:0006486; P:GO:0045492; F:GO:0003700; P:GO:0009630; P:GO:0045893; P:GO:0050665; C:GO:0005634; C:GO:0005667; P:GO:0045449	P:glucuronoxylan metabolic process; P:protein desumoylation; P:vegetative to reproductive phase transition of meristem; P:post-translational protein modification; P:protein glycosylation; P:xylan biosynthetic process; F:sequence-specific DNA binding transcription factor activity; P:gravitropism; P:positive regulation of transcription, DNA-dependent; P:hydrogen peroxide biosynthetic process; C:nuc…	no IPS match	837384|AT1G08620|transcription factor
contig01086	v-type proton atpase subunit h-like	1253	20	0	90.45%	19	C:GO:0000325; F:GO:0046961; P:GO:0006623; P:GO:0006816; F:GO:0020037; P:GO:0009651; P:GO:0015991; P:GO:0000902; P:GO:0007033; C:GO:0009507; C:GO:0005794; P:GO:0007030; P:GO:0048193; P:GO:0006486; C:GO:0000221; P:GO:0016049; C:GO:0005886; C:GO:0005634; P:GO:0006119	C:plant-type vacuole; F:proton-transporting ATPase activity, rotational mechanism; P:protein targeting to vacuole; P:calcium ion transport; F:heme binding; P:response to salt stress; P:ATP hydrolysis coupled proton transport; P:cell morphogenesis; P:vacuole organization; C:chloroplast; C:Golgi apparatus; P:Golgi organization; P:Golgi vesicle transport; P:protein glycosylation; C:vacuolar proton-t…	IPR000225 (SMART); IPR004908 (PFAM); IPR011987 (G3DSA:1.25.40.GENE3D); IPR011987 (PFAM); IPR011989 (G3DSA:1.25.10.GENE3D); IPR004908 (PANTHER); PTHR10698:SF0 (PANTHER); IPR016024 (SUPERFAMILY)	823170|AT3G42050|vacuolar ATP synthase subunit H family protein					3.A.2 (v-type proton atpase subunit h-like)	NF-YB
contig01087	predicted protein	454	1	3.5177e-07	91.0%	1	F:GO:0003676	F:nucleic acid binding	CYTOPLASMIC_DOMAIN (PHOBIUS); NON_CYTOPLASMIC_DOMAIN (PHOBIUS); TRANSMEMBRANE (PHOBIUS); TMhelix (TMHMM)
contig01088		933	0			0			TRANSMEMBRANE (PHOBIUS); NON_CYTOPLASMIC_DOMAIN (PHOBIUS); CYTOPLASMIC_DOMAIN (PHOBIUS); TMhelix (TMHMM)
contig01089	dna repair protein rad23-1-like	730	20	3.62989e-80	69.35%	7	F:GO:0003684; P:GO:0007126; P:GO:0033044; P:GO:0006284; F:GO:0043130; F:GO:0070628; C:GO:0005634	F:damaged DNA binding; P:meiosis; P:regulation of chromosome organization; P:base-excision repair; F:ubiquitin binding; F:proteasome binding; C:nucleus	no IPS match	844304|RAD23|RAD23; damaged DNA binding
contig01090	activating signal cointegrator 1-like	1216	20	0	71.95%	4	F:GO:0008270; P:GO:0006355; P:GO:0044699; C:GO:0005634	F:zinc ion binding; P:regulation of transcription, DNA-dependent; P:single-organism process; C:nucleus	no IPS match	823915|AT3G47610|transcription regulator/ zinc ion binding
contig01091	ras-related protein rab7-like	856	20	3.6583e-126	98.95%	8	P:GO:0006979; F:GO:0005525; C:GO:0005886; F:GO:0016787; C:GO:0005634; P:GO:0007264; P:GO:0009651; P:GO:0015031	P:response to oxidative stress; F:GTP binding; C:plasma membrane; F:hydrolase activity; C:nucleus; P:small GTPase mediated signal transduction; P:response to salt stress; P:protein transport	no IPS match	821415|ATRAB7B|ATRAB7B (ARABIDOPSIS RAB GTPASE HOMOLOG G3F); GTP binding					9.A.50 (ras-related protein rab7-like)
contig01092	60s ribosomal protein	771	20	9.56e-101	94.85%	7	C:GO:0005730; F:GO:0003735; C:GO:0005886; C:GO:0005618; C:GO:0022625; P:GO:0006412; P:GO:0042254	C:nucleolus; F:structural constituent of ribosome; C:plasma membrane; C:cell wall; C:cytosolic large ribosomal subunit; P:translation; P:ribosome biogenesis	no IPS match	824062|ATBBC1|ATBBC1 (ARABIDOPSIS THALIANA BREAST BASIC CONSERVED 1); structural constituent of ribosome
contig01093	60s ribosomal protein l13-1	254	20	9.12159e-20	99.85%	11	P:GO:0001510; P:GO:0006412; C:GO:0005618; C:GO:0005730; C:GO:0009506; F:GO:0003735; C:GO:0005774; P:GO:0042254; C:GO:0022625; C:GO:0005794; C:GO:0005886	P:RNA methylation; P:translation; C:cell wall; C:nucleolus; C:plasmodesma; F:structural constituent of ribosome; C:vacuolar membrane; P:ribosome biogenesis; C:cytosolic large ribosomal subunit; C:Golgi apparatus; C:plasma membrane	no IPS match
contig01094	glutaredoxin	633	20	3.11248e-63	87.75%	11	C:GO:0005773; C:GO:0005794; C:GO:0005886; F:GO:0009055; P:GO:0045454; F:GO:0008794; C:GO:0005829; F:GO:0015035; C:GO:0048046; P:GO:0022900; P:GO:0006118	C:vacuole; C:Golgi apparatus; C:plasma membrane; F:electron carrier activity; P:cell redox homeostasis; F:arsenate reductase (glutaredoxin) activity; C:cytosol; F:protein disulfide oxidoreductase activity; C:apoplast; P:electron transport chain; P:electron transport	IPR014025 (PRINTS); IPR012336 (G3DSA:3.40.30.GENE3D); IPR002109 (PFAM); IPR011899 (TIGRFAM); PTHR10168 (PANTHER); IPR011767 (PROSITE_PATTERNS); IPR002109 (PROSITE_PROFILES); IPR012336 (SUPERFAMILY)	834035|AT5G40370|glutaredoxin, putative	EC:1.20.4.1	(1.2) Acting on the aldehyde or oxo group of donors
contig01095	eukaryotic peptide chain release factor gtp-binding subunit erf3a-like	2000	20	0	87.15%	13	C:GO:0005829; F:GO:0003747; F:GO:0004781; P:GO:0006184; F:GO:0003924; C:GO:0005773; F:GO:0005525; C:GO:0005840; P:GO:0006444; P:GO:0006449; C:GO:0018444; P:GO:0006144; P:GO:0006790	C:cytosol; F:translation release factor activity; F:sulfate adenylyltransferase (ATP) activity; P:GTP catabolic process; F:GTPase activity; C:vacuole; F:GTP binding; C:ribosome; P:'de novo' cotranslational protein folding; P:regulation of translational termination; C:translation release factor complex; P:purine nucleobase metabolic process; P:sulfur compound metabolic process	NON_CYTOPLASMIC_DOMAIN (PHOBIUS); CYTOPLASMIC_DOMAIN (PHOBIUS); TRANSMEMBRANE (PHOBIUS); TMhelix (TMHMM)	838387|AT1G18070|EF-1-alpha-related GTP-binding protein, putative	EC:2.7.7.4	(2.7) Transferring phosphorous-containing groups	map00920; map00450; map00230	Sulfur metabolism; Selenocompound metabolism; Purine metabolism
contig01096	small nuclear ribonucleoprotein f	585	20	9.71182e-49	96.8%	6	C:GO:0005730; F:GO:0003676; C:GO:0005732; P:GO:0001510; C:GO:0005829; P:GO:0006396	C:nucleolus; F:nucleic acid binding; C:small nucleolar ribonucleoprotein complex; P:RNA methylation; C:cytosol; P:RNA processing	no IPS match	829145|RUXF|RUXF (SMALL NUCLEAR RIBONUCLEOPROTEIN F)
contig01097	eukaryotic translation initiation factor 3 subunit i-like	480	20	5.44439e-89	95.05%	13	F:GO:0003743; P:GO:0001731; C:GO:0005829; C:GO:0016282; P:GO:0009651; C:GO:0080008; C:GO:0005852; C:GO:0033290; F:GO:0005515; F:GO:0000166; P:GO:0006446; P:GO:0046686; C:GO:0005840	F:translation initiation factor activity; P:formation of translation preinitiation complex; C:cytosol; C:eukaryotic 43S preinitiation complex; P:response to salt stress; C:Cul4-RING ubiquitin ligase complex; C:eukaryotic translation initiation factor 3 complex; C:eukaryotic 48S preinitiation complex; F:protein binding; F:nucleotide binding; P:regulation of translational initiation; P:response to …	no IPS match	819237|AT2G46290|eukaryotic translation initiation factor 3 subunit 2, putative / eIF-3 beta, putative / eIF3i, putative
contig01098	eukaryotic translation initiation factor 3 subunit i-like	128	20	1.10866e-19	95.1%	10	F:GO:0003743; P:GO:0001731; C:GO:0016282; P:GO:0009651; C:GO:0080008; C:GO:0005852; C:GO:0033290; P:GO:0006446; P:GO:0046686; C:GO:0005840	F:translation initiation factor activity; P:formation of translation preinitiation complex; C:eukaryotic 43S preinitiation complex; P:response to salt stress; C:Cul4-RING ubiquitin ligase complex; C:eukaryotic translation initiation factor 3 complex; C:eukaryotic 48S preinitiation complex; P:regulation of translational initiation; P:response to cadmium ion; C:ribosome
contig01099	nac domain ipr003441	1266	20	2.10108e-106	67.35%	8	F:GO:0005516; F:GO:0003677; F:GO:0003700; P:GO:0031347; P:GO:0045892; C:GO:0005634; C:GO:0005667; P:GO:0045449	F:calmodulin binding; F:DNA binding; F:sequence-specific DNA binding transcription factor activity; P:regulation of defense response; P:negative regulation of transcription, DNA-dependent; C:nucleus; C:transcription factor complex; P:regulation of transcription, DNA-dependent	no IPS match	829710|NTL9|NTL9 (NAC transcription factor-like 9); transcription factor						NAC
contig01100		345	0			0
[truncated: 18,371 more rows]
