# Supplementary material for: Gene expression profiling identifies pathways involved in seed maturation of Jatropha curcas
Source: BMC Genomics. 2020 Apr 9;21:290. doi: 10.1186/s12864-020-6666-1 (PMC7146973; doi:10.1186/s12864-020-6666-1)
Supplement: Supplementary file 14 — Additional file 14: Table S4 Mapping of the identified enzymes and their corresponding contigs to KEGG pathways. [file 12864_2020_6666_MOESM14_ESM.xlsx]

## Sheet: Table_S4
Table S4. Mapping of the identified enzymes and their corresponding contigs to KEGG pathways.
Pathway	Seqs in Pathway	Enzyme in Pathway	Enzyme	Ezyme ID	Seqs of Enzyme	Contigs	Pathway ID
Amino Acid Metabolism
Alanine, aspartate and glutamate metabolism	69	24	Argininosuccinate synthase	ec:6.3.4.5	2	contig07656, contig15007	map00250
Alanine, aspartate and glutamate metabolism	69	24	Adenylosuccinate synthase	ec:6.3.4.4	3	contig01348, contig09667, contig15162	map00250
Alanine, aspartate and glutamate metabolism	69	24	Glutamate synthase (NADH)	ec:1.4.1.14	2	contig01317, contig09880	map00250
Alanine, aspartate and glutamate metabolism	69	24	Glutamate decarboxylase	ec:4.1.1.15	2	contig01626, contig04111	map00250
Alanine, aspartate and glutamate metabolism	69	24	L-amino-acid oxidase	ec:1.4.3.2	1	contig09974	map00250
Alanine, aspartate and glutamate metabolism	69	24	L-aspartate oxidase	ec:1.4.3.16	1	contig17363	map00250
Alanine, aspartate and glutamate metabolism	69	24	Amidophosphoribosyltransferase	ec:2.4.2.14	2	contig05018, contig15959	map00250
Alanine, aspartate and glutamate metabolism	69	24	Glutaminase	ec:3.5.1.2	1	contig05405	map00250
Alanine, aspartate and glutamate metabolism	69	24	Asparaginase	ec:3.5.1.1	1	contig03931	map00250
Alanine, aspartate and glutamate metabolism	69	24	Carbamoyl-phosphate synthase (glutamine-hydrolyzing)	ec:6.3.5.5	2	contig00342, contig07202	map00250
Alanine, aspartate and glutamate metabolism	69	24	Asparagine synthase (glutamine-hydrolyzing)	ec:6.3.5.4	5	contig05464, contig05549, contig09273, contig10077, contig16042	map00250
Alanine, aspartate and glutamate metabolism	69	24	Glutamate dehydrogenase (NAD(P)(+))	ec:1.4.1.3	3	contig10080, contig14610, contig15203	map00250
Alanine, aspartate and glutamate metabolism	69	24	Glutamate dehydrogenase	ec:1.4.1.2	2	contig10080, contig14610	map00250
Alanine, aspartate and glutamate metabolism	69	24	Adenylosuccinate lyase	ec:4.3.2.2	2	contig03982, contig03983	map00250
Alanine, aspartate and glutamate metabolism	69	24	Carbamoyl-phosphate synthase (ammonia)	ec:6.3.4.16	1	contig07202	map00250
Alanine, aspartate and glutamate metabolism	69	24	Aspartate carbamoyltransferase	ec:2.1.3.2	2	contig14229, contig20433	map00250
Alanine, aspartate and glutamate metabolism	69	24	Alanine transaminase	ec:2.6.1.2	3	contig00304, contig18678, contig19207	map00250
Alanine, aspartate and glutamate metabolism	69	24	Aspartate transaminase	ec:2.6.1.1	23	contig01349, contig01350, contig01351, contig01585, contig02086, contig02211, contig02212, contig02823, contig04458, contig05806, contig06027, contig07358, contig08577, contig08789, contig09063, contig09749, contig10628, contig11604, contig12889, contig13621, contig17856, contig18188, contig19966	map00250
Alanine, aspartate and glutamate metabolism	69	24	Alanine--glyoxylate transaminase	ec:2.6.1.44	5	contig00304, contig01888, contig01890, contig06069, contig11550	map00250
Alanine, aspartate and glutamate metabolism	69	24	Succinate-semialdehyde dehydrogenase (NAD(+))	ec:1.2.1.24	2	contig10816, contig16069	map00250
Alanine, aspartate and glutamate metabolism	69	24	Glutamate--ammonia ligase	ec:6.3.1.2	1	contig04484	map00250
Alanine, aspartate and glutamate metabolism	69	24	Aspartate--ammonia ligase	ec:6.3.1.1	1	contig10077	map00250
Alanine, aspartate and glutamate metabolism	69	24	Succinate-semialdehyde dehydrogenase (NAD(P)(+))	ec:1.2.1.16	2	contig10816, contig16069	map00250
Alanine, aspartate and glutamate metabolism	69	24	Glutamine--fructose-6-phosphate transaminase (isomerizing)	ec:2.6.1.16	1	contig05038	map00250
Arginine and proline metabolism	94	34	Argininosuccinate synthase	ec:6.3.4.5	2	contig07656, contig15007	map00330
Arginine and proline metabolism	94	34	Adenosylmethionine decarboxylase	ec:4.1.1.50	2	contig02902, contig12490	map00330
Arginine and proline metabolism	94	34	Guanidinoacetate N-methyltransferase	ec:2.1.1.2	1	contig06942	map00330
Arginine and proline metabolism	94	34	Arginase	ec:3.5.3.1	3	contig16055, contig16056, contig20988	map00330
Arginine and proline metabolism	94	34	Arginine decarboxylase	ec:4.1.1.19	2	contig02902, contig17130	map00330
Arginine and proline metabolism	94	34	Ornithine cyclodeaminase	ec:4.3.1.12	1	contig05045	map00330
Arginine and proline metabolism	94	34	Amidase	ec:3.5.1.4	6	contig08015, contig09188, contig09740, contig10349, contig13180, contig20650	map00330
Arginine and proline metabolism	94	34	Glutaminase	ec:3.5.1.2	1	contig05405	map00330
Arginine and proline metabolism	94	34	Glutamate dehydrogenase (NAD(P)(+))	ec:1.4.1.3	3	contig10080, contig14610, contig15203	map00330
Arginine and proline metabolism	94	34	Glutamate dehydrogenase	ec:1.4.1.2	2	contig10080, contig14610	map00330
Arginine and proline metabolism	94	34	Agmatine N(4)-coumaroyltransferase	ec:2.3.1.64	1	contig16197	map00330
Arginine and proline metabolism	94	34	Acetylglutamate kinase	ec:2.7.2.8	1	contig01302	map00330
Arginine and proline metabolism	94	34	N-carbamoylputrescine amidase	ec:3.5.1.53	3	contig06059, contig12186, contig12650	map00330
Arginine and proline metabolism	94	34	Glutamate 5-kinase	ec:2.7.2.11	2	contig01302, contig07968	map00330
Arginine and proline metabolism	94	34	Glutamate N-acetyltransferase	ec:2.3.1.35	4	contig08340, contig14464, contig14465, contig18461	map00330
Arginine and proline metabolism	94	34	Acetylornithine deacetylase	ec:3.5.1.16	1	contig12608	map00330
Arginine and proline metabolism	94	34	N-acyl-aliphatic-L-amino acid amidohydrolase	ec:3.5.1.14	2	contig08467, contig09184	map00330
Arginine and proline metabolism	94	34	Aldehyde dehydrogenase (NAD(+))	ec:1.2.1.3	7	contig03833, contig04861, contig12312, contig13827, contig13829, contig13830, contig20576	map00330
Arginine and proline metabolism	94	34	Carbamoyl-phosphate synthase (ammonia)	ec:6.3.4.16	1	contig07202	map00330
Arginine and proline metabolism	94	34	Procollagen-proline dioxygenase	ec:1.14.11.2	12	contig00416, contig01827, contig06471, contig07714, contig07958, contig09534, contig12174, contig12258, contig12259, contig12260, contig14213, contig17886	map00330
Arginine and proline metabolism	94	34	Amino-acid N-acetyltransferase	ec:2.3.1.1	2	contig08340, contig18461	map00330
Arginine and proline metabolism	94	34	Pyrroline-5-carboxylate reductase	ec:1.5.1.2	3	contig09934, contig16551, contig17918	map00330
Arginine and proline metabolism	94	34	Ornithine carbamoyltransferase	ec:2.1.3.3	1	contig02719	map00330
Arginine and proline metabolism	94	34	Spermine synthase	ec:2.5.1.22	1	contig12180	map00330
Arginine and proline metabolism	94	34	Spermidine synthase	ec:2.5.1.16	3	contig06747, contig07083, contig12180	map00330
Arginine and proline metabolism	94	34	Glutamate-5-semialdehyde dehydrogenase	ec:1.2.1.41	1	contig07968	map00330
Arginine and proline metabolism	94	34	Agmatine deiminase	ec:3.5.3.12	2	contig08451, contig17905	map00330
Arginine and proline metabolism	94	34	Agmatinase	ec:3.5.3.11	3	contig16055, contig16056, contig20988	map00330
Arginine and proline metabolism	94	34	Aspartate transaminase	ec:2.6.1.1	23	contig01349, contig01350, contig01351, contig01585, contig02086, contig02211, contig02212, contig02823, contig04458, contig05806, contig06027, contig07358, contig08577, contig08789, contig09063, contig09749, contig10628, contig11604, contig12889, contig13621, contig17856, contig18188, contig19966	map00330
Arginine and proline metabolism	94	34	N-acetyl-gamma-glutamyl-phosphate reductase	ec:1.2.1.38	2	contig08894, contig09552	map00330
Arginine and proline metabolism	94	34	Glutamate--ammonia ligase	ec:6.3.1.2	1	contig04484	map00330
Arginine and proline metabolism	94	34	D-amino-acid transaminase	ec:2.6.1.21	2	contig05487, contig17887	map00330
Arginine and proline metabolism	94	34	Ornithine aminotransferase	ec:2.6.1.13	1	contig04112	map00330
Arginine and proline metabolism	94	34	Acetylornithine transaminase	ec:2.6.1.11	1	contig15101	map00330
Cysteine and methionine metabolism	97	36	Adenosylmethionine decarboxylase	ec:4.1.1.50	2	contig02902, contig12490	map00270
Cysteine and methionine metabolism	97	36	S-methyl-5-thioribose-1-phosphate isomerase	ec:5.3.1.23	2	contig02413, contig17524	map00270
Cysteine and methionine metabolism	97	36	L-amino-acid oxidase	ec:1.4.3.2	1	contig09974	map00270
Cysteine and methionine metabolism	97	36	Methylthioribulose 1-phosphate dehydratase	ec:4.2.1.109	1	contig19236	map00270
Cysteine and methionine metabolism	97	36	L-serine ammonia-lyase	ec:4.3.1.17	1	contig19057	map00270
Cysteine and methionine metabolism	97	36	Homoserine dehydrogenase	ec:1.1.1.3	1	contig18564	map00270
Cysteine and methionine metabolism	97	36	Acireductone synthase	ec:3.1.3.77	1	contig19236	map00270
Cysteine and methionine metabolism	97	36	D-cysteine desulfhydrase	ec:4.4.1.15	2	contig07086, contig11232	map00270
Cysteine and methionine metabolism	97	36	1-aminocyclopropane-1-carboxylate synthase	ec:4.4.1.14	2	contig09670, contig10628	map00270
Cysteine and methionine metabolism	97	36	Methionine gamma-lyase	ec:4.4.1.11	1	contig06556	map00270
Cysteine and methionine metabolism	97	36	DNA (cytosine-5-)-methyltransferase	ec:2.1.1.37	3	contig03048, contig03050, contig10358	map00270
Cysteine and methionine metabolism	97	36	5-methyltetrahydropteroyltriglutamate--homocysteine S-methyltransferase	ec:2.1.1.14	2	contig03731, contig03886	map00270
Cysteine and methionine metabolism	97	36	Methionine synthase	ec:2.1.1.13	2	contig03731, contig03886	map00270
Cysteine and methionine metabolism	97	36	Methionine adenosyltransferase	ec:2.5.1.6	4	contig00728, contig03867, contig07733, contig15674	map00270
Cysteine and methionine metabolism	97	36	Homocysteine S-methyltransferase	ec:2.1.1.10	7	contig01547, contig04946, contig10457, contig11755, contig16931, contig19808, contig20745	map00270
Cysteine and methionine metabolism	97	36	3-mercaptopyruvate sulfurtransferase	ec:2.8.1.2	2	contig13891, contig13893	map00270
Cysteine and methionine metabolism	97	36	Aspartate kinase	ec:2.7.2.4	3	contig03307, contig13782, contig18564	map00270
Cysteine and methionine metabolism	97	36	Formylmethionine deformylase	ec:3.5.1.31	1	contig05497	map00270
Cysteine and methionine metabolism	97	36	Serine O-acetyltransferase	ec:2.3.1.30	3	contig00520, contig02059, contig07013	map00270
Cysteine and methionine metabolism	97	36	Adenosylhomocysteinase	ec:3.3.1.1	1	contig02558	map00270
Cysteine and methionine metabolism	97	36	Cystathionine beta-lyase	ec:4.4.1.8	3	contig06176, contig14067, contig21804	map00270
Cysteine and methionine metabolism	97	36	Cystathionine gamma-lyase	ec:4.4.1.1	4	contig06176, contig14067, contig18892, contig21804	map00270
Cysteine and methionine metabolism	97	36	Acireductone dioxygenase (Fe(2+)-requiring)	ec:1.13.11.54	2	contig02102, contig05578	map00270
Cysteine and methionine metabolism	97	36	Malate dehydrogenase	ec:1.1.1.37	8	contig00196, contig04017, contig07964, contig08902, contig11337, contig11517, contig11731, contig11738	map00270
Cysteine and methionine metabolism	97	36	Cystathionine gamma-synthase	ec:2.5.1.48	2	contig06556, contig15843	map00270
Cysteine and methionine metabolism	97	36	Cysteine synthase	ec:2.5.1.47	8	contig00697, contig02232, contig03000, contig04363, contig06307, contig16416, contig17955, contig17956	map00270
Cysteine and methionine metabolism	97	36	S-methyl-5-thioribose kinase	ec:2.7.1.100	1	contig04538	map00270
Cysteine and methionine metabolism	97	36	L-lactate dehydrogenase	ec:1.1.1.27	1	contig18899	map00270
Cysteine and methionine metabolism	97	36	Spermine synthase	ec:2.5.1.22	1	contig12180	map00270
Cysteine and methionine metabolism	97	36	Spermidine synthase	ec:2.5.1.16	3	contig06747, contig07083, contig12180	map00270
Cysteine and methionine metabolism	97	36	Aromatic-amino-acid transaminase	ec:2.6.1.57	23	contig01349, contig01350, contig01351, contig01585, contig02086, contig02211, contig02212, contig02823, contig04458, contig05806, contig06027, contig07358, contig08577, contig08789, contig09063, contig09749, contig10628, contig11604, contig12889, contig13621, contig17856, contig18188, contig19966	map00270
Cysteine and methionine metabolism	97	36	Tyrosine transaminase	ec:2.6.1.5	22	contig01349, contig01350, contig01351, contig01585, contig02086, contig02211, contig02212, contig02823, contig04458, contig05806, contig06027, contig07358, contig08577, contig08789, contig09063, contig09749, contig11604, contig12889, contig13621, contig17856, contig18188, contig19966	map00270
Cysteine and methionine metabolism	97	36	Aspartate transaminase	ec:2.6.1.1	23	contig01349, contig01350, contig01351, contig01585, contig02086, contig02211, contig02212, contig02823, contig04458, contig05806, contig06027, contig07358, contig08577, contig08789, contig09063, contig09749, contig10628, contig11604, contig12889, contig13621, contig17856, contig18188, contig19966	map00270
Cysteine and methionine metabolism	97	36	Methylthioadenosine nucleosidase	ec:3.2.2.16	1	contig14772	map00270
Cysteine and methionine metabolism	97	36	Aminocyclopropanecarboxylate oxidase	ec:1.14.17.4	6	contig00318, contig02109, contig07599, contig12759, contig12761, contig20857	map00270
Glycine, serine and threonine metabolism	78	29	Guanidinoacetate N-methyltransferase	ec:2.1.1.2	1	contig06942	map00260
Glycine, serine and threonine metabolism	78	29	Aminomethyltransferase	ec:2.1.2.10	3	contig00708, contig00709, contig03021	map00260
Glycine, serine and threonine metabolism	78	29	Tryptophan synthase	ec:4.2.1.20	3	contig04691, contig08288, contig18091	map00260
Glycine, serine and threonine metabolism	78	29	Choline monooxygenase	ec:1.14.15.7	2	contig03780, contig10746	map00260
Glycine, serine and threonine metabolism	78	29	Primary-amine oxidase	ec:1.4.3.21	8	contig00551, contig03169, contig07993, contig08957, contig09202, contig09761, contig14110, contig20219	map00260
Glycine, serine and threonine metabolism	78	29	Threonine ammonia-lyase	ec:4.3.1.19	2	contig08226, contig19057	map00260
Glycine, serine and threonine metabolism	78	29	D-serine ammonia-lyase	ec:4.3.1.18	1	contig19057	map00260
Glycine, serine and threonine metabolism	78	29	L-serine ammonia-lyase	ec:4.3.1.17	1	contig19057	map00260
Glycine, serine and threonine metabolism	78	29	Homoserine dehydrogenase	ec:1.1.1.3	1	contig18564	map00260
Glycine, serine and threonine metabolism	78	29	Alcohol dehydrogenase	ec:1.1.1.1	8	contig00477, contig01019, contig04302, contig05175, contig08165, contig10283, contig10779, contig12372	map00260
Glycine, serine and threonine metabolism	78	29	Glycine hydroxymethyltransferase	ec:2.1.2.1	9	contig02204, contig02474, contig04378, contig05564, contig05596, contig13926, contig14731, contig17086, contig21339	map00260
Glycine, serine and threonine metabolism	78	29	Glycine dehydrogenase (aminomethyl-transferring)	ec:1.4.4.2	2	contig10073, contig15993	map00260
Glycine, serine and threonine metabolism	78	29	Aspartate kinase	ec:2.7.2.4	3	contig03307, contig13782, contig18564	map00260
Glycine, serine and threonine metabolism	78	29	Phosphoglycerate dehydrogenase	ec:1.1.1.95	3	contig00314, contig01127, contig09075	map00260
Glycine, serine and threonine metabolism	78	29	Phosphoserine phosphatase	ec:3.1.3.3	3	contig03736, contig09135, contig18993	map00260
Glycine, serine and threonine metabolism	78	29	Hydroxypyruvate reductase	ec:1.1.1.81	2	contig00371, contig10209	map00260
Glycine, serine and threonine metabolism	78	29	Cystathionine gamma-lyase	ec:4.4.1.1	4	contig06176, contig14067, contig18892, contig21804	map00260
Glycine, serine and threonine metabolism	78	29	Betaine-aldehyde dehydrogenase	ec:1.2.1.8	1	contig05262	map00260
Glycine, serine and threonine metabolism	78	29	Threonine synthase	ec:4.2.3.1	3	contig00648, contig03274, contig20986	map00260
Glycine, serine and threonine metabolism	78	29	CDP-diacylglycerol--serine O-phosphatidyltransferase	ec:2.7.8.8	1	contig08813	map00260
Glycine, serine and threonine metabolism	78	29	Phosphoserine transaminase	ec:2.6.1.52	2	contig00604, contig14001	map00260
Glycine, serine and threonine metabolism	78	29	Glycine transaminase	ec:2.6.1.4	1	contig00304	map00260
Glycine, serine and threonine metabolism	78	29	Dihydrolipoyl dehydrogenase	ec:1.8.1.4	3	contig09209, contig17590, contig18098	map00260
Glycine, serine and threonine metabolism	78	29	Serine--glyoxylate transaminase	ec:2.6.1.45	1	contig05140	map00260
Glycine, serine and threonine metabolism	78	29	Alanine--glyoxylate transaminase	ec:2.6.1.44	5	contig00304, contig01888, contig01890, contig06069, contig11550	map00260
Glycine, serine and threonine metabolism	78	29	Glycerate 3-kinase	ec:2.7.1.31	3	contig06990, contig08011, contig19842	map00260
Glycine, serine and threonine metabolism	78	29	L-threonine aldolase	ec:4.1.2.5	2	contig01790, contig05580	map00260
Histidine metabolism	43	12	Aromatic-L-amino-acid decarboxylase	ec:4.1.1.28	1	contig15888	map00340
Histidine metabolism	43	12	Histidine decarboxylase	ec:4.1.1.22	1	contig00797	map00340
Histidine metabolism	43	12	1-(5-phosphoribosyl)-5-	ec:5.3.1.16	3	contig14950, contig14951, contig21830	map00340
Histidine metabolism	43	12	Imidazoleglycerol-phosphate dehydratase	ec:4.2.1.19	1	contig00602	map00340
Histidine metabolism	43	12	ATP phosphoribosyltransferase	ec:2.4.2.17	1	contig04568	map00340
Histidine metabolism	43	12	Phosphoribosyl-AMP cyclohydrolase	ec:3.5.4.19	2	contig14849, contig19963	map00340
Histidine metabolism	43	12	Histidinol-phosphatase	ec:3.1.3.15	3	contig18333, contig18334, contig18335	map00340
Histidine metabolism	43	12	Phosphoribosyl-ATP diphosphatase	ec:3.6.1.31	2	contig14849, contig19963	map00340
Histidine metabolism	43	12	Aldehyde dehydrogenase (NAD(P)(+))	ec:1.2.1.5	6	contig02636, contig04861, contig12312, contig13827, contig13829, contig13830	map00340
Histidine metabolism	43	12	Aldehyde dehydrogenase (NAD(+))	ec:1.2.1.3	7	contig03833, contig04861, contig12312, contig13827, contig13829, contig13830, contig20576	map00340
Histidine metabolism	43	12	Histidinol dehydrogenase	ec:1.1.1.23	1	contig04216	map00340
Histidine metabolism	43	12	Histidinol-phosphate transaminase	ec:2.6.1.9	22	contig01349, contig01350, contig01351, contig01585, contig02086, contig02211, contig02212, contig02823, contig04458, contig05806, contig06027, contig07358, contig08577, contig08789, contig09063, contig09749, contig11604, contig12889, contig13621, contig17856, contig18188, contig19966	map00340
Lysine biosynthesis	38	10	4-hydroxy-tetrahydrodipicolinate synthase	ec:4.3.3.7	1	contig04497	map00300
Lysine biosynthesis	38	10	Diaminopimelate decarboxylase	ec:4.1.1.20	1	contig00420	map00300
Lysine biosynthesis	38	10	Saccharopine dehydrogenase (NADP(+), L-glutamate-forming)	ec:1.5.1.10	2	contig00744, contig19051	map00300
Lysine biosynthesis	38	10	Homoserine dehydrogenase	ec:1.1.1.3	1	contig18564	map00300
Lysine biosynthesis	38	10	4-hydroxy-tetrahydrodipicolinate reductase	ec:1.17.1.8	3	contig05085, contig18220, contig21147	map00300
Lysine biosynthesis	38	10	Diaminopimelate epimerase	ec:5.1.1.7	1	contig08185	map00300
Lysine biosynthesis	38	10	Aspartate kinase	ec:2.7.2.4	3	contig03307, contig13782, contig18564	map00300
Lysine biosynthesis	38	10	LL-diaminopimelate aminotransferase	ec:2.6.1.83	5	contig04458, contig09594, contig12270, contig15747, contig17856	map00300
Lysine biosynthesis	38	10	Aromatic-amino-acid transaminase	ec:2.6.1.57	23	contig01349, contig01350, contig01351, contig01585, contig02086, contig02211, contig02212, contig02823, contig04458, contig05806, contig06027, contig07358, contig08577, contig08789, contig09063, contig09749, contig10628, contig11604, contig12889, contig13621, contig17856, contig18188, contig19966	map00300
Lysine degradation	55	11	Saccharopine dehydrogenase (NADP(+), L-glutamate-forming)	ec:1.5.1.10	2	contig00744, contig19051	map00310
Lysine degradation	55	11	Enoyl-CoA hydratase	ec:4.2.1.17	16	contig01284, contig01429, contig02822, contig05058, contig05136, contig05744, contig09979, contig10155, contig10390, contig12380, contig15837, contig15838, contig15839, contig16995, contig19815, contig21358	map00310
Lysine degradation	55	11	Histone-lysine N-methyltransferase	ec:2.1.1.43	17	contig01334, contig03583, contig07427, contig09804, contig10294, contig10720, contig14122, contig14277, contig14404, contig15214, contig18570, contig18712, contig19256, contig19292, contig19918, contig20357, contig21723	map00310
Lysine degradation	55	11	Dihydrolipoyllysine-residue succinyltransferase	ec:2.3.1.61	2	contig02540, contig03441	map00310
Lysine degradation	55	11	Aldehyde dehydrogenase (NAD(+))	ec:1.2.1.3	7	contig03833, contig04861, contig12312, contig13827, contig13829, contig13830, contig20576	map00310
Lysine degradation	55	11	Procollagen-lysine 5-dioxygenase	ec:1.14.11.4	2	contig04584, contig08052	map00310
Lysine degradation	55	11	Acetyl-CoA C-acetyltransferase	ec:2.3.1.9	3	contig03249, contig05637, contig17383	map00310
Lysine degradation	55	11	3-hydroxyacyl-CoA dehydrogenase	ec:1.1.1.35	6	contig05058, contig05744, contig07051, contig07052, contig09979, contig20013	map00310
Lysine degradation	55	11	Saccharopine dehydrogenase (NADP(+), L-lysine-forming)	ec:1.5.1.8	2	contig00744, contig19051	map00310
Lysine degradation	55	11	Oxoglutarate dehydrogenase (succinyl-transferring)	ec:1.2.4.2	1	contig03405	map00310
Lysine degradation	55	11	D-amino-acid transaminase	ec:2.6.1.21	2	contig05487, contig17887	map00310
Phenylalanine metabolism	138	22	Aromatic-L-amino-acid decarboxylase	ec:4.1.1.28	1	contig15888	map00360
Phenylalanine metabolism	138	22	L-amino-acid oxidase	ec:1.4.3.2	1	contig09974	map00360
Phenylalanine metabolism	138	22	Enoyl-CoA hydratase	ec:4.2.1.17	16	contig01284, contig01429, contig02822, contig05058, contig05136, contig05744, contig09979, contig10155, contig10390, contig12380, contig15837, contig15838, contig15839, contig16995, contig19815, contig21358	map00360
Phenylalanine metabolism	138	22	Primary-amine oxidase	ec:1.4.3.21	8	contig00551, contig03169, contig07993, contig08957, contig09202, contig09761, contig14110, contig20219	map00360
Phenylalanine metabolism	138	22	Caffeoyl-CoA O-methyltransferase	ec:2.1.1.104	14	contig03113, contig03134, contig05122, contig07581, contig09004, contig11569, contig12199, contig12200, contig13491, contig13493, contig19641, contig20766, contig21354, contig21555	map00360
Phenylalanine metabolism	138	22	Phenylalanine/tyrosine ammonia-lyase	ec:4.3.1.25	2	contig05064, contig05269	map00360
Phenylalanine metabolism	138	22	Phenylalanine ammonia-lyase	ec:4.3.1.24	2	contig05064, contig05269	map00360
Phenylalanine metabolism	138	22	Peroxidase	ec:1.11.1.7	37	contig00058, contig00059, contig00542, contig00763, contig00906, contig01550, contig02903, contig02951, contig03350, contig04284, contig04797, contig05749, contig07182, contig07919, contig08054, contig08820, contig09099, contig09344, contig10681, contig10709, contig11593, contig11606, contig12582, contig13779, contig14072, contig14501, contig14502, contig14503, contig14834, contig14904, contig164…	map00360
Phenylalanine metabolism	138	22	Amidase	ec:3.5.1.4	6	contig08015, contig09188, contig09740, contig10349, contig13180, contig20650	map00360
Phenylalanine metabolism	138	22	3-hydroxybutyryl-CoA dehydrogenase	ec:1.1.1.157	3	contig07051, contig07052, contig20013	map00360
Phenylalanine metabolism	138	22	Phenylpyruvate tautomerase	ec:5.3.2.1	1	contig15331	map00360
Phenylalanine metabolism	138	22	Hippurate hydrolase	ec:3.5.1.32	6	contig00973, contig05387, contig07876, contig14902, contig17295, contig18286	map00360
Phenylalanine metabolism	138	22	Aldehyde dehydrogenase (NAD(P)(+))	ec:1.2.1.5	6	contig02636, contig04861, contig12312, contig13827, contig13829, contig13830	map00360
Phenylalanine metabolism	138	22	4-hydroxyphenylpyruvate dioxygenase	ec:1.13.11.27	2	contig00994, contig00995	map00360
Phenylalanine metabolism	138	22	Hydroxyphenylpyruvate reductase	ec:1.1.1.237	1	contig10209	map00360
Phenylalanine metabolism	138	22	Aromatic-amino-acid transaminase	ec:2.6.1.57	23	contig01349, contig01350, contig01351, contig01585, contig02086, contig02211, contig02212, contig02823, contig04458, contig05806, contig06027, contig07358, contig08577, contig08789, contig09063, contig09749, contig10628, contig11604, contig12889, contig13621, contig17856, contig18188, contig19966	map00360
Phenylalanine metabolism	138	22	Histidinol-phosphate transaminase	ec:2.6.1.9	22	contig01349, contig01350, contig01351, contig01585, contig02086, contig02211, contig02212, contig02823, contig04458, contig05806, contig06027, contig07358, contig08577, contig08789, contig09063, contig09749, contig11604, contig12889, contig13621, contig17856, contig18188, contig19966	map00360
Phenylalanine metabolism	138	22	Tyrosine transaminase	ec:2.6.1.5	22	contig01349, contig01350, contig01351, contig01585, contig02086, contig02211, contig02212, contig02823, contig04458, contig05806, contig06027, contig07358, contig08577, contig08789, contig09063, contig09749, contig11604, contig12889, contig13621, contig17856, contig18188, contig19966	map00360
Phenylalanine metabolism	138	22	Aspartate transaminase	ec:2.6.1.1	23	contig01349, contig01350, contig01351, contig01585, contig02086, contig02211, contig02212, contig02823, contig04458, contig05806, contig06027, contig07358, contig08577, contig08789, contig09063, contig09749, contig10628, contig11604, contig12889, contig13621, contig17856, contig18188, contig19966	map00360
Phenylalanine metabolism	138	22	Trans-cinnamate 4-monooxygenase	ec:1.14.13.11	1	contig00044	map00360
Phenylalanine metabolism	138	22	4-coumarate--CoA ligase	ec:6.2.1.12	7	contig01854, contig02028, contig02947, contig07594, contig07611, contig08856, contig09522	map00360
Phenylalanine metabolism	138	22	D-amino-acid transaminase	ec:2.6.1.21	2	contig05487, contig17887	map00360
Phenylalanine, tyrosine and tryptophan biosynthesis	65	25	Arogenate dehydratase	ec:4.2.1.91	3	contig06280, contig10841, contig21185	map00400
Phenylalanine, tyrosine and tryptophan biosynthesis	65	25	Indole-3-glycerol-phosphate synthase	ec:4.1.1.48	1	contig00348	map00400
Phenylalanine, tyrosine and tryptophan biosynthesis	65	25	Phosphoribosylanthranilate isomerase	ec:5.3.1.24	1	contig05822	map00400
Phenylalanine, tyrosine and tryptophan biosynthesis	65	25	Chorismate mutase	ec:5.4.99.5	3	contig02753, contig10611, contig19961	map00400
Phenylalanine, tyrosine and tryptophan biosynthesis	65	25	Prephenate dehydratase	ec:4.2.1.51	3	contig06280, contig10841, contig21185	map00400
Phenylalanine, tyrosine and tryptophan biosynthesis	65	25	L-amino-acid oxidase	ec:1.4.3.2	1	contig09974	map00400
Phenylalanine, tyrosine and tryptophan biosynthesis	65	25	Tryptophan synthase	ec:4.2.1.20	3	contig04691, contig08288, contig18091	map00400
Phenylalanine, tyrosine and tryptophan biosynthesis	65	25	3-dehydroquinate dehydratase	ec:4.2.1.10	5	contig01610, contig02147, contig02393, contig05430, contig08040	map00400
Phenylalanine, tyrosine and tryptophan biosynthesis	65	25	Anthranilate synthase	ec:4.1.3.27	3	contig05359, contig06354, contig06355	map00400
Phenylalanine, tyrosine and tryptophan biosynthesis	65	25	Anthranilate phosphoribosyltransferase	ec:2.4.2.18	3	contig06560, contig07743, contig17906	map00400
Phenylalanine, tyrosine and tryptophan biosynthesis	65	25	Quinate/shikimate dehydrogenase	ec:1.1.1.282	5	contig01610, contig02147, contig02393, contig05430, contig08040	map00400
Phenylalanine, tyrosine and tryptophan biosynthesis	65	25	Chorismate synthase	ec:4.2.3.5	2	contig09047, contig18703	map00400
Phenylalanine, tyrosine and tryptophan biosynthesis	65	25	3-dehydroquinate synthase	ec:4.2.3.4	2	contig01690, contig17595	map00400
Phenylalanine, tyrosine and tryptophan biosynthesis	65	25	3-deoxy-7-phosphoheptulonate synthase	ec:2.5.1.54	4	contig01600, contig02936, contig09134, contig09305	map00400
Phenylalanine, tyrosine and tryptophan biosynthesis	65	25	Shikimate dehydrogenase	ec:1.1.1.25	5	contig01610, contig02147, contig02393, contig05430, contig08040	map00400
Phenylalanine, tyrosine and tryptophan biosynthesis	65	25	Glutamate--prephenate aminotransferase	ec:2.6.1.79	3	contig02086, contig07358, contig13621	map00400
Phenylalanine, tyrosine and tryptophan biosynthesis	65	25	Aspartate--prephenate aminotransferase	ec:2.6.1.78	3	contig02086, contig07358, contig13621	map00400
Phenylalanine, tyrosine and tryptophan biosynthesis	65	25	3-phosphoshikimate 1-carboxyvinyltransferase	ec:2.5.1.19	2	contig15112, contig15113	map00400
Phenylalanine, tyrosine and tryptophan biosynthesis	65	25	Aromatic-amino-acid transaminase	ec:2.6.1.57	23	contig01349, contig01350, contig01351, contig01585, contig02086, contig02211, contig02212, contig02823, contig04458, contig05806, contig06027, contig07358, contig08577, contig08789, contig09063, contig09749, contig10628, contig11604, contig12889, contig13621, contig17856, contig18188, contig19966	map00400
Phenylalanine, tyrosine and tryptophan biosynthesis	65	25	Histidinol-phosphate transaminase	ec:2.6.1.9	22	contig01349, contig01350, contig01351, contig01585, contig02086, contig02211, contig02212, contig02823, contig04458, contig05806, contig06027, contig07358, contig08577, contig08789, contig09063, contig09749, contig11604, contig12889, contig13621, contig17856, contig18188, contig19966	map00400
Phenylalanine, tyrosine and tryptophan biosynthesis	65	25	Tyrosine transaminase	ec:2.6.1.5	22	contig01349, contig01350, contig01351, contig01585, contig02086, contig02211, contig02212, contig02823, contig04458, contig05806, contig06027, contig07358, contig08577, contig08789, contig09063, contig09749, contig11604, contig12889, contig13621, contig17856, contig18188, contig19966	map00400
Phenylalanine, tyrosine and tryptophan biosynthesis	65	25	Aspartate transaminase	ec:2.6.1.1	23	contig01349, contig01350, contig01351, contig01585, contig02086, contig02211, contig02212, contig02823, contig04458, contig05806, contig06027, contig07358, contig08577, contig08789, contig09063, contig09749, contig10628, contig11604, contig12889, contig13621, contig17856, contig18188, contig19966	map00400
Phenylalanine, tyrosine and tryptophan biosynthesis	65	25	Shikimate kinase	ec:2.7.1.71	4	contig00437, contig09638, contig11670, contig12320	map00400
Phenylalanine, tyrosine and tryptophan biosynthesis	65	25	Prephenate dehydrogenase (NADP(+))	ec:1.3.1.13	3	contig02645, contig07233, contig08861	map00400
Phenylalanine, tyrosine and tryptophan biosynthesis	65	25	Prephenate dehydrogenase	ec:1.3.1.12	3	contig02645, contig07233, contig08861	map00400
Tryptophan metabolism	74	16	Nitrile hydratase	ec:4.2.1.84	2	contig03935, contig03937	map00380
Tryptophan metabolism	74	16	Aromatic-L-amino-acid decarboxylase	ec:4.1.1.28	1	contig15888	map00380
Tryptophan metabolism	74	16	L-amino-acid oxidase	ec:1.4.3.2	1	contig09974	map00380
Tryptophan metabolism	74	16	Enoyl-CoA hydratase	ec:4.2.1.17	16	contig01284, contig01429, contig02822, contig05058, contig05136, contig05744, contig09979, contig10155, contig10390, contig12380, contig15837, contig15838, contig15839, contig16995, contig19815, contig21358	map00380
Tryptophan metabolism	74	16	Catalase	ec:1.11.1.6	8	contig00902, contig03797, contig09917, contig12297, contig15133, contig15134, contig15429, contig19819	map00380
Tryptophan metabolism	74	16	N-hydroxythioamide S-beta-glucosyltransferase	ec:2.4.1.195	2	contig06451, contig12779	map00380
Tryptophan metabolism	74	16	Amidase	ec:3.5.1.4	6	contig08015, contig09188, contig09740, contig10349, contig13180, contig20650	map00380
Tryptophan metabolism	74	16	Indole-3-acetaldehyde oxidase	ec:1.2.3.7	1	contig11324	map00380
Tryptophan metabolism	74	16	Thioglucosidase	ec:3.2.1.147	1	contig12133	map00380
Tryptophan metabolism	74	16	Aldehyde dehydrogenase (NAD(+))	ec:1.2.1.3	7	contig03833, contig04861, contig12312, contig13827, contig13829, contig13830, contig20576	map00380
Tryptophan metabolism	74	16	Acetyl-CoA C-acetyltransferase	ec:2.3.1.9	3	contig03249, contig05637, contig17383	map00380
Tryptophan metabolism	74	16	3-hydroxyacyl-CoA dehydrogenase	ec:1.1.1.35	6	contig05058, contig05744, contig07051, contig07052, contig09979, contig20013	map00380
Tryptophan metabolism	74	16	Oxoglutarate dehydrogenase (succinyl-transferring)	ec:1.2.4.2	1	contig03405	map00380
Tryptophan metabolism	74	16	Nitrilase	ec:3.5.5.1	2	contig03409, contig15563	map00380
Tryptophan metabolism	74	16	Unspecific monooxygenase	ec:1.14.14.1	17	contig01390, contig02461, contig03277, contig04060, contig04280, contig05390, contig07805, contig09378, contig09983, contig11177, contig11238, contig13370, contig15836, contig16501, contig17966, contig17967, contig19190	map00380
Tyrosine metabolism	66	18	5-oxopent-3-ene-1,2,5-tricarboxylate decarboxylase	ec:4.1.1.68	3	contig02952, contig02953, contig14133	map00350
Tyrosine metabolism	66	18	Fumarylacetoacetase	ec:3.7.1.2	1	contig15135	map00350
Tyrosine metabolism	66	18	Aromatic-L-amino-acid decarboxylase	ec:4.1.1.28	1	contig15888	map00350
Tyrosine metabolism	66	18	L-amino-acid oxidase	ec:1.4.3.2	1	contig09974	map00350
Tyrosine metabolism	66	18	Primary-amine oxidase	ec:1.4.3.21	8	contig00551, contig03169, contig07993, contig08957, contig09202, contig09761, contig14110, contig20219	map00350
Tyrosine metabolism	66	18	Alcohol dehydrogenase	ec:1.1.1.1	8	contig00477, contig01019, contig04302, contig05175, contig08165, contig10283, contig10779, contig12372	map00350
Tyrosine metabolism	66	18	Phenylpyruvate tautomerase	ec:5.3.2.1	1	contig15331	map00350
Tyrosine metabolism	66	18	Homogentisate 1,2-dioxygenase	ec:1.13.11.5	5	contig01150, contig05207, contig09937, contig11878, contig18342	map00350
Tyrosine metabolism	66	18	Catechol oxidase	ec:1.10.3.1	1	contig05218	map00350
Tyrosine metabolism	66	18	Aldehyde dehydrogenase (NAD(P)(+))	ec:1.2.1.5	6	contig02636, contig04861, contig12312, contig13827, contig13829, contig13830	map00350
Tyrosine metabolism	66	18	4-hydroxyphenylpyruvate dioxygenase	ec:1.13.11.27	2	contig00994, contig00995	map00350
Tyrosine metabolism	66	18	Hydroxyphenylpyruvate reductase	ec:1.1.1.237	1	contig10209	map00350
Tyrosine metabolism	66	18	Maleylacetoacetate isomerase	ec:5.2.1.2	3	contig08541, contig14118, contig19844	map00350
Tyrosine metabolism	66	18	Aromatic-amino-acid transaminase	ec:2.6.1.57	23	contig01349, contig01350, contig01351, contig01585, contig02086, contig02211, contig02212, contig02823, contig04458, contig05806, contig06027, contig07358, contig08577, contig08789, contig09063, contig09749, contig10628, contig11604, contig12889, contig13621, contig17856, contig18188, contig19966	map00350
Tyrosine metabolism	66	18	Histidinol-phosphate transaminase	ec:2.6.1.9	22	contig01349, contig01350, contig01351, contig01585, contig02086, contig02211, contig02212, contig02823, contig04458, contig05806, contig06027, contig07358, contig08577, contig08789, contig09063, contig09749, contig11604, contig12889, contig13621, contig17856, contig18188, contig19966	map00350
Tyrosine metabolism	66	18	Tyrosine transaminase	ec:2.6.1.5	22	contig01349, contig01350, contig01351, contig01585, contig02086, contig02211, contig02212, contig02823, contig04458, contig05806, contig06027, contig07358, contig08577, contig08789, contig09063, contig09749, contig11604, contig12889, contig13621, contig17856, contig18188, contig19966	map00350
Tyrosine metabolism	66	18	Aspartate transaminase	ec:2.6.1.1	23	contig01349, contig01350, contig01351, contig01585, contig02086, contig02211, contig02212, contig02823, contig04458, contig05806, contig06027, contig07358, contig08577, contig08789, contig09063, contig09749, contig10628, contig11604, contig12889, contig13621, contig17856, contig18188, contig19966	map00350
Tyrosine metabolism	66	18	Succinate-semialdehyde dehydrogenase (NAD(P)(+))	ec:1.2.1.16	2	contig10816, contig16069	map00350
Valine, leucine and isoleucine biosynthesis	28	25	3-isopropylmalate dehydratase	ec:4.2.1.33	3	contig02145, contig14870, contig15820	map00290
Valine, leucine and isoleucine biosynthesis	28	25	Threonine ammonia-lyase	ec:4.3.1.19	2	contig08226, contig19057	map00290
Valine, leucine and isoleucine biosynthesis	28	25	Acetolactate synthase	ec:2.2.1.6	3	contig03526, contig03547, contig11205	map00290
Valine, leucine and isoleucine biosynthesis	28	25	Ketol-acid reductoisomerase	ec:1.1.1.86	2	contig01617, contig19504	map00290
Valine, leucine and isoleucine biosynthesis	28	25	3-isopropylmalate dehydrogenase	ec:1.1.1.85	1	contig02163	map00290
Valine, leucine and isoleucine biosynthesis	28	25	2-isopropylmalate synthase	ec:2.3.3.13	1	contig17596	map00290
Valine, leucine and isoleucine biosynthesis	28	25	Branched-chain-amino-acid transaminase	ec:2.6.1.42	12	contig00834, contig02958, contig04049, contig04050, contig07113, contig07610, contig08773, contig09470, contig09514, contig15897, contig16144, contig16145	map00290
Valine, leucine and isoleucine biosynthesis	28	25	Dihydroxy-acid dehydratase	ec:4.2.1.9	2	contig06745, contig07557	map00290
Valine, leucine and isoleucine degradation	69	25	L-amino-acid oxidase	ec:1.4.3.2	1	contig09974	map00280
Valine, leucine and isoleucine degradation	69	25	Enoyl-CoA hydratase	ec:4.2.1.17	16	contig01284, contig01429, contig02822, contig05058, contig05136, contig05744, contig09979, contig10155, contig10390, contig12380, contig15837, contig15838, contig15839, contig16995, contig19815, contig21358	map00280
Valine, leucine and isoleucine degradation	69	25	Methylcrotonoyl-CoA carboxylase	ec:6.4.1.4	2	contig07221, contig21719	map00280
Valine, leucine and isoleucine degradation	69	25	Propionyl-CoA carboxylase	ec:6.4.1.3	1	contig07221	map00280
Valine, leucine and isoleucine degradation	69	25	3-hydroxyisobutyryl-CoA hydrolase	ec:3.1.2.4	3	contig01429, contig02822, contig15837	map00280
Valine, leucine and isoleucine degradation	69	25	Hydroxymethylglutaryl-CoA lyase	ec:4.1.3.4	1	contig00409	map00280
Valine, leucine and isoleucine degradation	69	25	Dihydrolipoyllysine-residue (2-methylpropanoyl)transferase	ec:2.3.1.168	7	contig04399, contig06763, contig09538, contig14525, contig15359, contig20571, contig21122	map00280
Valine, leucine and isoleucine degradation	69	25	Acetyl-CoA C-acyltransferase	ec:2.3.1.16	2	contig04145, contig07334	map00280
Valine, leucine and isoleucine degradation	69	25	Aldehyde dehydrogenase (NAD(+))	ec:1.2.1.3	7	contig03833, contig04861, contig12312, contig13827, contig13829, contig13830, contig20576	map00280
Valine, leucine and isoleucine degradation	69	25	Acetyl-CoA C-acetyltransferase	ec:2.3.1.9	3	contig03249, contig05637, contig17383	map00280
Valine, leucine and isoleucine degradation	69	25	3-hydroxyacyl-CoA dehydrogenase	ec:1.1.1.35	6	contig05058, contig05744, contig07051, contig07052, contig09979, contig20013	map00280
Valine, leucine and isoleucine degradation	69	25	3-hydroxyisobutyrate dehydrogenase	ec:1.1.1.31	4	contig11258, contig13557, contig17501, contig17884	map00280
Valine, leucine and isoleucine degradation	69	25	3-methyl-2-oxobutanoate dehydrogenase (2-methylpropanoyl-transferring)	ec:1.2.4.4	6	contig05688, contig09057, contig09215, contig10976, contig14932, contig20002	map00280
Valine, leucine and isoleucine degradation	69	25	Hydroxymethylglutaryl-CoA synthase	ec:2.3.3.10	1	contig01732	map00280
Valine, leucine and isoleucine degradation	69	25	Dihydrolipoyl dehydrogenase	ec:1.8.1.4	3	contig09209, contig17590, contig18098	map00280
Valine, leucine and isoleucine degradation	69	25	Branched-chain-amino-acid transaminase	ec:2.6.1.42	12	contig00834, contig02958, contig04049, contig04050, contig07113, contig07610, contig08773, contig09470, contig09514, contig15897, contig16144, contig16145	map00280
Valine, leucine and isoleucine degradation	69	25	Methylmalonate-semialdehyde dehydrogenase (CoA acylating)	ec:1.2.1.27	1	contig10121	map00280
Biosynthesis of Other Secondary Metabolites
Anthocyanin biosynthesis	32	1	Anthocyanidin 3-O-glucosyltransferase	ec:2.4.1.115	32	contig00214, contig00289, contig00787, contig00907, contig02400, contig02933, contig03232, contig03522, contig04162, contig05604, contig05696, contig05773, contig06611, contig06612, contig06883, contig07107, contig07409, contig08118, contig08119, contig08482, contig08724, contig10685, contig10805, contig12560, contig12561, contig14032, contig14212, contig14214, contig16343, contig18299, contig205…	map00942
Betalain biosynthesis	1	1	Aromatic-L-amino-acid decarboxylase	ec:4.1.1.28	1	contig15888	map00965
Butirosin and neomycin biosynthesis	2	1	Glucokinase	ec:2.7.1.2	2	contig08592, contig09396	map00524
Caffeine metabolism	20	3	Xanthine oxidase	ec:1.17.3.2	2	contig04968, contig09074	map00232
Caffeine metabolism	20	3	Factor independent urate hydroxylase	ec:1.7.3.3	1	contig01619	map00232
Caffeine metabolism	20	3	Unspecific monooxygenase	ec:1.14.14.1	17	contig01390, contig02461, contig03277, contig04060, contig04280, contig05390, contig07805, contig09378, contig09983, contig11177, contig11238, contig13370, contig15836, contig16501, contig17966, contig17967, contig19190	map00232
Flavone and flavonol biosynthesis	19	5	Beta-glucuronidase	ec:3.2.1.31	2	contig04527, contig08834	map00944
Flavone and flavonol biosynthesis	19	5	Quercetin 3-O-methyltransferase	ec:2.1.1.76	1	contig00282	map00944
Flavone and flavonol biosynthesis	19	5	Flavonol 3-O-glucosyltransferase	ec:2.4.1.91	3	contig16342, contig16343, contig21456	map00944
Flavone and flavonol biosynthesis	19	5	Flavonoid 3',5'-hydroxylase	ec:1.14.13.88	10	contig00076, contig01335, contig03370, contig04108, contig04272, contig04825, contig05930, contig07008, contig07290, contig18479	map00944
Flavone and flavonol biosynthesis	19	5	Flavonoid 3'-monooxygenase	ec:1.14.13.21	3	contig05713, contig06160, contig06562	map00944
Flavonoid biosynthesis	111	14	Caffeoyl-CoA O-methyltransferase	ec:2.1.1.104	14	contig03113, contig03134, contig05122, contig07581, contig09004, contig11569, contig12199, contig12200, contig13491, contig13493, contig19641, contig20766, contig21354, contig21555	map00941
Flavonoid biosynthesis	111	14	Leucoanthocyanidin reductase	ec:1.17.1.3	1	contig15354	map00941
Flavonoid biosynthesis	111	14	6'-deoxychalcone synthase	ec:2.3.1.170	5	contig00502, contig09490, contig11261, contig13680, contig19461	map00941
Flavonoid biosynthesis	111	14	Naringenin-chalcone synthase	ec:2.3.1.74	4	contig04957, contig16238, contig17619, contig19806	map00941
Flavonoid biosynthesis	111	14	Flavonol synthase	ec:1.14.11.23	25	contig00445, contig00476, contig00715, contig01893, contig02548, contig03325, contig04412, contig06000, contig07599, contig08588, contig08632, contig10160, contig10630, contig11255, contig11837, contig11839, contig12095, contig12100, contig12686, contig13208, contig14188, contig14763, contig16444, contig17394, contig19609	map00941
Flavonoid biosynthesis	111	14	Leucocyanidin oxygenase	ec:1.14.11.19	7	contig01514, contig03325, contig07384, contig10781, contig12700, contig12938, contig15882	map00941
Flavonoid biosynthesis	111	14	Flavonoid 3',5'-hydroxylase	ec:1.14.13.88	10	contig00076, contig01335, contig03370, contig04108, contig04272, contig04825, contig05930, contig07008, contig07290, contig18479	map00941
Flavonoid biosynthesis	111	14	Flavanone 3-dioxygenase	ec:1.14.11.9	7	contig00197, contig00198, contig01283, contig01835, contig04412, contig10674, contig14763	map00941
Flavonoid biosynthesis	111	14	Flavanone 4-reductase	ec:1.1.1.234	1	contig03555	map00941
Flavonoid biosynthesis	111	14	Dihydrokaempferol 4-reductase	ec:1.1.1.219	35	contig00477, contig00630, contig00631, contig00694, contig00695, contig00900, contig01303, contig01729, contig02396, contig02397, contig02538, contig02892, contig02893, contig03555, contig04617, contig05317, contig06646, contig09477, contig10117, contig10779, contig11193, contig11533, contig12136, contig12153, contig12824, contig12825, contig12982, contig13496, contig15367, contig16296, contig176…	map00941
Flavonoid biosynthesis	111	14	Flavonoid 3'-monooxygenase	ec:1.14.13.21	3	contig05713, contig06160, contig06562	map00941
Flavonoid biosynthesis	111	14	Trans-cinnamate 4-monooxygenase	ec:1.14.13.11	1	contig00044	map00941
Flavonoid biosynthesis	111	14	Anthocyanidin reductase	ec:1.3.1.77	1	contig05539	map00941
Flavonoid biosynthesis	111	14	Chalcone isomerase	ec:5.5.1.6	1	contig04004	map00941
Glucosinolate biosynthesis	14	2	N-hydroxythioamide S-beta-glucosyltransferase	ec:2.4.1.195	2	contig06451, contig12779	map00966
Glucosinolate biosynthesis	14	2	Branched-chain-amino-acid transaminase	ec:2.6.1.42	12	contig00834, contig02958, contig04049, contig04050, contig07113, contig07610, contig08773, contig09470, contig09514, contig15897, contig16144, contig16145	map00966
Indole alkaloid biosynthesis	25	5	Strictosidine synthase	ec:4.3.3.2	11	contig00888, contig03542, contig07101, contig10052, contig13103, contig14112, contig19143, contig19675, contig20627, contig21498, contig21644	map00901
Indole alkaloid biosynthesis	25	5	Aromatic-L-amino-acid decarboxylase	ec:4.1.1.28	1	contig15888	map00901
Indole alkaloid biosynthesis	25	5	Polyneuridine-aldehyde esterase	ec:3.1.1.78	4	contig04816, contig06842, contig18543, contig18825	map00901
Indole alkaloid biosynthesis	25	5	Deacetoxyvindoline 4-hydroxylase	ec:1.14.11.20	8	contig00476, contig03712, contig03713, contig04454, contig07676, contig12198, contig13208, contig20857	map00901
Indole alkaloid biosynthesis	25	5	Tabersonine 16-hydroxylase	ec:1.14.13.73	1	contig09323	map00901
Isoflavonoid biosynthesis	12	3	Isoflavone 7-O-methyltransferase	ec:2.1.1.150	1	contig09321	map00943
Isoflavonoid biosynthesis	12	3	Isoflavone 2'-hydroxylase	ec:1.14.13.89	8	contig00222, contig08278, contig08431, contig10649, contig12416, contig12417, contig13187, contig16558	map00943
Isoflavonoid biosynthesis	12	3	2'-hydroxyisoflavone reductase	ec:1.3.1.45	3	contig00275, contig01062, contig09738	map00943
Isoquinoline alkaloid biosynthesis	44	12	(S)-norcoclaurine synthase	ec:4.2.1.78	2	contig06000, contig10630	map00950
Isoquinoline alkaloid biosynthesis	44	12	Aromatic-L-amino-acid decarboxylase	ec:4.1.1.28	1	contig15888	map00950
Isoquinoline alkaloid biosynthesis	44	12	Reticuline oxidase	ec:1.21.3.3	6	contig00056, contig04555, contig05884, contig09023, contig16272, contig17554	map00950
Isoquinoline alkaloid biosynthesis	44	12	L-amino-acid oxidase	ec:1.4.3.2	1	contig09974	map00950
Isoquinoline alkaloid biosynthesis	44	12	(RS)-norcoclaurine 6-O-methyltransferase	ec:2.1.1.128	1	contig06150	map00950
Isoquinoline alkaloid biosynthesis	44	12	3'-hydroxy-N-methyl-(S)-coclaurine 4'-O-methyltransferase	ec:2.1.1.116	1	contig06150	map00950
Isoquinoline alkaloid biosynthesis	44	12	Primary-amine oxidase	ec:1.4.3.21	8	contig00551, contig03169, contig07993, contig08957, contig09202, contig09761, contig14110, contig20219	map00950
Isoquinoline alkaloid biosynthesis	44	12	Catechol oxidase	ec:1.10.3.1	1	contig05218	map00950
Isoquinoline alkaloid biosynthesis	44	12	Codeinone reductase (NADPH)	ec:1.1.1.247	1	contig09490	map00950
Isoquinoline alkaloid biosynthesis	44	12	Aromatic-amino-acid transaminase	ec:2.6.1.57	23	contig01349, contig01350, contig01351, contig01585, contig02086, contig02211, contig02212, contig02823, contig04458, contig05806, contig06027, contig07358, contig08577, contig08789, contig09063, contig09749, contig10628, contig11604, contig12889, contig13621, contig17856, contig18188, contig19966	map00950
Isoquinoline alkaloid biosynthesis	44	12	Tyrosine transaminase	ec:2.6.1.5	22	contig01349, contig01350, contig01351, contig01585, contig02086, contig02211, contig02212, contig02823, contig04458, contig05806, contig06027, contig07358, contig08577, contig08789, contig09063, contig09749, contig11604, contig12889, contig13621, contig17856, contig18188, contig19966	map00950
Isoquinoline alkaloid biosynthesis	44	12	Aspartate transaminase	ec:2.6.1.1	23	contig01349, contig01350, contig01351, contig01585, contig02086, contig02211, contig02212, contig02823, contig04458, contig05806, contig06027, contig07358, contig08577, contig08789, contig09063, contig09749, contig10628, contig11604, contig12889, contig13621, contig17856, contig18188, contig19966	map00950
Novobiocin biosynthesis	26	5	Aromatic-amino-acid transaminase	ec:2.6.1.57	23	contig01349, contig01350, contig01351, contig01585, contig02086, contig02211, contig02212, contig02823, contig04458, contig05806, contig06027, contig07358, contig08577, contig08789, contig09063, contig09749, contig10628, contig11604, contig12889, contig13621, contig17856, contig18188, contig19966	map00401
Novobiocin biosynthesis	26	5	Histidinol-phosphate transaminase	ec:2.6.1.9	22	contig01349, contig01350, contig01351, contig01585, contig02086, contig02211, contig02212, contig02823, contig04458, contig05806, contig06027, contig07358, contig08577, contig08789, contig09063, contig09749, contig11604, contig12889, contig13621, contig17856, contig18188, contig19966	map00401
Novobiocin biosynthesis	26	5	Tyrosine transaminase	ec:2.6.1.5	22	contig01349, contig01350, contig01351, contig01585, contig02086, contig02211, contig02212, contig02823, contig04458, contig05806, contig06027, contig07358, contig08577, contig08789, contig09063, contig09749, contig11604, contig12889, contig13621, contig17856, contig18188, contig19966	map00401
Novobiocin biosynthesis	26	5	Aspartate transaminase	ec:2.6.1.1	23	contig01349, contig01350, contig01351, contig01585, contig02086, contig02211, contig02212, contig02823, contig04458, contig05806, contig06027, contig07358, contig08577, contig08789, contig09063, contig09749, contig10628, contig11604, contig12889, contig13621, contig17856, contig18188, contig19966	map00401
Novobiocin biosynthesis	26	5	Prephenate dehydrogenase	ec:1.3.1.12	3	contig02645, contig07233, contig08861	map00401
Penicillin and cephalosporin biosynthesis	5	3	Isopenicillin-N synthase	ec:1.21.3.1	1	contig12220	map00311
Penicillin and cephalosporin biosynthesis	5	3	Beta-lactamase	ec:3.5.2.6	2	contig01983, contig13486	map00311
Penicillin and cephalosporin biosynthesis	5	3	Isopenicillin-N epimerase	ec:5.1.1.17	1	contig18892	map00311
Phenylpropanoid biosynthesis	96	14	(Iso)eugenol O-methyltransferase	ec:2.1.1.146	5	contig06150, contig09321, contig14091, contig20935, contig21312	map00940
Phenylpropanoid biosynthesis	96	14	Caffeoyl-CoA O-methyltransferase	ec:2.1.1.104	14	contig03113, contig03134, contig05122, contig07581, contig09004, contig11569, contig12199, contig12200, contig13491, contig13493, contig19641, contig20766, contig21354, contig21555	map00940
Phenylpropanoid biosynthesis	96	14	Phenylalanine/tyrosine ammonia-lyase	ec:4.3.1.25	2	contig05064, contig05269	map00940
Phenylpropanoid biosynthesis	96	14	Phenylalanine ammonia-lyase	ec:4.3.1.24	2	contig05064, contig05269	map00940
Phenylpropanoid biosynthesis	96	14	Peroxidase	ec:1.11.1.7	37	contig00058, contig00059, contig00542, contig00763, contig00906, contig01550, contig02903, contig02951, contig03350, contig04284, contig04797, contig05749, contig07182, contig07919, contig08054, contig08820, contig09099, contig09344, contig10681, contig10709, contig11593, contig11606, contig12582, contig13779, contig14072, contig14501, contig14502, contig14503, contig14834, contig14904, contig164…	map00940
Phenylpropanoid biosynthesis	96	14	Cinnamyl-alcohol dehydrogenase	ec:1.1.1.195	3	contig03495, contig05856, contig12136	map00940
Phenylpropanoid biosynthesis	96	14	Beta-glucosidase	ec:3.2.1.21	8	contig06332, contig07469, contig07494, contig07683, contig08699, contig13447, contig14034, contig14485	map00940
Phenylpropanoid biosynthesis	96	14	Caffeate O-methyltransferase	ec:2.1.1.68	2	contig00282, contig03771	map00940
Phenylpropanoid biosynthesis	96	14	Sinapate 1-glucosyltransferase	ec:2.4.1.120	1	contig03272	map00940
Phenylpropanoid biosynthesis	96	14	Sinapoylglucose--malate O-sinapoyltransferase	ec:2.3.1.92	1	contig02975	map00940
Phenylpropanoid biosynthesis	96	14	Coniferyl-aldehyde dehydrogenase	ec:1.2.1.68	2	contig01863, contig11638	map00940
Phenylpropanoid biosynthesis	96	14	Cinnamoyl-CoA reductase	ec:1.2.1.44	13	contig00630, contig00631, contig00694, contig00695, contig00696, contig01729, contig02538, contig05317, contig09114, contig10117, contig11001, contig11533, contig20319	map00940
Phenylpropanoid biosynthesis	96	14	Trans-cinnamate 4-monooxygenase	ec:1.14.13.11	1	contig00044	map00940
Phenylpropanoid biosynthesis	96	14	4-coumarate--CoA ligase	ec:6.2.1.12	7	contig01854, contig02028, contig02947, contig07594, contig07611, contig08856, contig09522	map00940
Stilbenoid, diarylheptanoid and gingerol biosynthesis	16	3	Caffeoyl-CoA O-methyltransferase	ec:2.1.1.104	14	contig03113, contig03134, contig05122, contig07581, contig09004, contig11569, contig12199, contig12200, contig13491, contig13493, contig19641, contig20766, contig21354, contig21555	map00945
Stilbenoid, diarylheptanoid and gingerol biosynthesis	16	3	Trihydroxystilbene synthase	ec:2.3.1.95	1	contig19806	map00945
Stilbenoid, diarylheptanoid and gingerol biosynthesis	16	3	Trans-cinnamate 4-monooxygenase	ec:1.14.13.11	1	contig00044	map00945
Streptomycin biosynthesis	21	8	dTDP-4-dehydrorhamnose 3,5-epimerase	ec:5.1.3.13	2	contig00789, contig00790	map00521
Streptomycin biosynthesis	21	8	dTDP-glucose 4,6-dehydratase	ec:4.2.1.46	1	contig04642	map00521
Streptomycin biosynthesis	21	8	Glucokinase	ec:2.7.1.2	2	contig08592, contig09396	map00521
Streptomycin biosynthesis	21	8	dTDP-4-dehydrorhamnose reductase	ec:1.1.1.133	4	contig00789, contig00790, contig04642, contig07536	map00521
Streptomycin biosynthesis	21	8	Inositol-phosphate phosphatase	ec:3.1.3.25	5	contig11585, contig18333, contig18334, contig18335, contig19430	map00521
Streptomycin biosynthesis	21	8	Inositol 2-dehydrogenase	ec:1.1.1.18	1	contig03323	map00521
Streptomycin biosynthesis	21	8	Inositol-3-phosphate synthase	ec:5.5.1.4	1	contig16994	map00521
Streptomycin biosynthesis	21	8	Phosphoglucomutase (alpha-D-glucose-1,6-bisphosphate-dependent)	ec:5.4.2.2	8	contig02681, contig02682, contig10396, contig13533, contig18835, contig19294, contig20721, contig21675	map00521
Tropane, piperidine and pyridine alkaloid biosynthesis	39	9	Primary-amine oxidase	ec:1.4.3.21	8	contig00551, contig03169, contig07993, contig08957, contig09202, contig09761, contig14110, contig20219	map00960
Tropane, piperidine and pyridine alkaloid biosynthesis	39	9	Putrescine N-methyltransferase	ec:2.1.1.53	2	contig06747, contig12180	map00960
Tropane, piperidine and pyridine alkaloid biosynthesis	39	9	Hyoscyamine (6S)-dioxygenase	ec:1.14.11.11	2	contig14832, contig14833	map00960
Tropane, piperidine and pyridine alkaloid biosynthesis	39	9	Hydroxyphenylpyruvate reductase	ec:1.1.1.237	1	contig10209	map00960
Tropane, piperidine and pyridine alkaloid biosynthesis	39	9	Aromatic-amino-acid transaminase	ec:2.6.1.57	23	contig01349, contig01350, contig01351, contig01585, contig02086, contig02211, contig02212, contig02823, contig04458, contig05806, contig06027, contig07358, contig08577, contig08789, contig09063, contig09749, contig10628, contig11604, contig12889, contig13621, contig17856, contig18188, contig19966	map00960
Tropane, piperidine and pyridine alkaloid biosynthesis	39	9	Histidinol-phosphate transaminase	ec:2.6.1.9	22	contig01349, contig01350, contig01351, contig01585, contig02086, contig02211, contig02212, contig02823, contig04458, contig05806, contig06027, contig07358, contig08577, contig08789, contig09063, contig09749, contig11604, contig12889, contig13621, contig17856, contig18188, contig19966	map00960
Tropane, piperidine and pyridine alkaloid biosynthesis	39	9	Tyrosine transaminase	ec:2.6.1.5	22	contig01349, contig01350, contig01351, contig01585, contig02086, contig02211, contig02212, contig02823, contig04458, contig05806, contig06027, contig07358, contig08577, contig08789, contig09063, contig09749, contig11604, contig12889, contig13621, contig17856, contig18188, contig19966	map00960
Tropane, piperidine and pyridine alkaloid biosynthesis	39	9	Aspartate transaminase	ec:2.6.1.1	23	contig01349, contig01350, contig01351, contig01585, contig02086, contig02211, contig02212, contig02823, contig04458, contig05806, contig06027, contig07358, contig08577, contig08789, contig09063, contig09749, contig10628, contig11604, contig12889, contig13621, contig17856, contig18188, contig19966	map00960
Tropane, piperidine and pyridine alkaloid biosynthesis	39	9	Tropinone reductase I	ec:1.1.1.206	3	contig05288, contig11285, contig19183	map00960
Carbapenem biosynthesis	2	2	Glutamate 5-kinase	ec:2.7.2.11	2	contig01302, contig07968	map00332
Carbapenem biosynthesis	2	2	Glutamate-5-semialdehyde dehydrogenase	ec:1.2.1.41	1	contig07968	map00332
Aflatoxin biosynthesis	6	1	Acetyl-CoA carboxylase	ec:6.4.1.2	6	contig05213, contig05214, contig06808, contig07157, contig11763, contig15964	map00254
Carbohydrate Metabolism
Amino sugar and nucleotide sugar metabolism	101	39	UDP-glucuronate decarboxylase	ec:4.1.1.35	10	contig02259, contig05557, contig10615, contig10663, contig12192, contig12453, contig14471, contig15581, contig15582, contig20765	map00520
Amino sugar and nucleotide sugar metabolism	101	39	UDP-glucose 4,6-dehydratase	ec:4.2.1.76	1	contig04642	map00520
Amino sugar and nucleotide sugar metabolism	101	39	GDP-mannose 3,5-epimerase	ec:5.1.3.18	1	contig01464	map00520
Amino sugar and nucleotide sugar metabolism	101	39	UDP-glucuronate 5'-epimerase	ec:5.1.3.12	2	contig00006, contig10525	map00520
Amino sugar and nucleotide sugar metabolism	101	39	GDP-mannose 4,6-dehydratase	ec:4.2.1.47	1	contig15689	map00520
Amino sugar and nucleotide sugar metabolism	101	39	Glucose-6-phosphate isomerase	ec:5.3.1.9	2	contig02749, contig08579	map00520
Amino sugar and nucleotide sugar metabolism	101	39	Mannose-6-phosphate isomerase	ec:5.3.1.8	3	contig07109, contig07111, contig08573	map00520
Amino sugar and nucleotide sugar metabolism	101	39	Galactokinase	ec:2.7.1.6	6	contig00134, contig00269, contig00402, contig06235, contig09396, contig11990	map00520
Amino sugar and nucleotide sugar metabolism	101	39	Fructokinase	ec:2.7.1.4	8	contig01955, contig08592, contig09382, contig11226, contig15932, contig18022, contig18023, contig19026	map00520
Amino sugar and nucleotide sugar metabolism	101	39	Glucokinase	ec:2.7.1.2	2	contig08592, contig09396	map00520
Amino sugar and nucleotide sugar metabolism	101	39	UDP-glucuronate 4-epimerase	ec:5.1.3.6	3	contig00006, contig03803, contig10525	map00520
Amino sugar and nucleotide sugar metabolism	101	39	UDP-arabinose 4-epimerase	ec:5.1.3.5	1	contig03276	map00520
Amino sugar and nucleotide sugar metabolism	101	39	UDP-glucose 4-epimerase	ec:5.1.3.2	3	contig02053, contig02184, contig03276	map00520
Amino sugar and nucleotide sugar metabolism	101	39	Non-reducing end alpha-L-arabinofuranosidase	ec:3.2.1.55	3	contig01565, contig03171, contig09348	map00520
Amino sugar and nucleotide sugar metabolism	101	39	Xylan 1,4-beta-xylosidase	ec:3.2.1.37	3	contig01565, contig03171, contig09348	map00520
Amino sugar and nucleotide sugar metabolism	101	39	Chitinase	ec:3.2.1.14	10	contig01248, contig01436, contig02877, contig04594, contig06072, contig10214, contig11401, contig11675, contig15328, contig18976	map00520
Amino sugar and nucleotide sugar metabolism	101	39	UTP--glucose-1-phosphate uridylyltransferase	ec:2.7.7.9	5	contig02008, contig06223, contig06957, contig09011, contig13313	map00520
Amino sugar and nucleotide sugar metabolism	101	39	Glucuronate-1-phosphate uridylyltransferase	ec:2.7.7.44	1	contig06957	map00520
Amino sugar and nucleotide sugar metabolism	101	39	Cytochrome-b5 reductase	ec:1.6.2.2	5	contig00294, contig00521, contig00522, contig02792, contig19914	map00520
Amino sugar and nucleotide sugar metabolism	101	39	Fucose-1-phosphate guanylyltransferase	ec:2.7.7.30	1	contig00269	map00520
Amino sugar and nucleotide sugar metabolism	101	39	Glucose-1-phosphate adenylyltransferase	ec:2.7.7.27	3	contig05026, contig05361, contig15685	map00520
Amino sugar and nucleotide sugar metabolism	101	39	Mannose-1-phosphate guanylyltransferase (GDP)	ec:2.7.7.22	2	contig01308, contig03675	map00520
Amino sugar and nucleotide sugar metabolism	101	39	Mannose-1-phosphate guanylyltransferase	ec:2.7.7.13	6	contig00947, contig00948, contig00949, contig02656, contig03675, contig12988	map00520
Amino sugar and nucleotide sugar metabolism	101	39	UTP--xylose-1-phosphate uridylyltransferase	ec:2.7.7.11	1	contig06957	map00520
Amino sugar and nucleotide sugar metabolism	101	39	UTP--hexose-1-phosphate uridylyltransferase	ec:2.7.7.10	1	contig06957	map00520
Amino sugar and nucleotide sugar metabolism	101	39	Polygalacturonate 4-alpha-galacturonosyltransferase	ec:2.4.1.43	9	contig00678, contig02069, contig02203, contig06623, contig08001, contig08149, contig14506, contig14782, contig18651	map00520
Amino sugar and nucleotide sugar metabolism	101	39	Glucosamine-phosphate N-acetyltransferase	ec:2.3.1.4	1	contig14916	map00520
Amino sugar and nucleotide sugar metabolism	101	39	UDP-glucose 6-dehydrogenase	ec:1.1.1.22	5	contig02174, contig07176, contig11607, contig12372, contig21615	map00520
Amino sugar and nucleotide sugar metabolism	101	39	Phosphomannomutase	ec:5.4.2.8	2	contig07054, contig18920	map00520
Amino sugar and nucleotide sugar metabolism	101	39	Glutamine--fructose-6-phosphate transaminase (isomerizing)	ec:2.6.1.16	1	contig05038	map00520
Amino sugar and nucleotide sugar metabolism	101	39	Phosphoglucomutase (alpha-D-glucose-1,6-bisphosphate-dependent)	ec:5.4.2.2	8	contig02681, contig02682, contig10396, contig13533, contig18835, contig19294, contig20721, contig21675	map00520
Amino sugar and nucleotide sugar metabolism	101	39	Fucokinase	ec:2.7.1.52	1	contig00269	map00520
Amino sugar and nucleotide sugar metabolism	101	39	L-arabinokinase	ec:2.7.1.46	2	contig06235, contig09396	map00520
Amino sugar and nucleotide sugar metabolism	101	39	Galacturonokinase	ec:2.7.1.44	3	contig00402, contig09396, contig11990	map00520
Amino sugar and nucleotide sugar metabolism	101	39	Glucuronokinase	ec:2.7.1.43	1	contig09396	map00520
Ascorbate and aldarate metabolism	39	13	L-gulonolactone oxidase	ec:1.1.3.8	1	contig14982	map00053
Ascorbate and aldarate metabolism	39	13	GDP-mannose 3,5-epimerase	ec:5.1.3.18	1	contig01464	map00053
Ascorbate and aldarate metabolism	39	13	L-ascorbate peroxidase	ec:1.11.1.11	3	contig02619, contig12178, contig19955	map00053
Ascorbate and aldarate metabolism	39	13	Glutathione dehydrogenase (ascorbate)	ec:1.8.5.1	1	contig06521	map00053
Ascorbate and aldarate metabolism	39	13	Inositol oxygenase	ec:1.13.99.1	2	contig03855, contig14843	map00053
Ascorbate and aldarate metabolism	39	13	Glucuronate-1-phosphate uridylyltransferase	ec:2.7.7.44	1	contig06957	map00053
Ascorbate and aldarate metabolism	39	13	Monodehydroascorbate reductase (NADH)	ec:1.6.5.4	3	contig03620, contig07897, contig15719	map00053
Ascorbate and aldarate metabolism	39	13	L-ascorbate oxidase	ec:1.10.3.3	12	contig00439, contig00526, contig01401, contig05613, contig06699, contig07338, contig07371, contig09971, contig10269, contig16568, contig17990, contig17991	map00053
Ascorbate and aldarate metabolism	39	13	Aldehyde dehydrogenase (NAD(+))	ec:1.2.1.3	7	contig03833, contig04861, contig12312, contig13827, contig13829, contig13830, contig20576	map00053
Ascorbate and aldarate metabolism	39	13	UDP-glucose 6-dehydrogenase	ec:1.1.1.22	5	contig02174, contig07176, contig11607, contig12372, contig21615	map00053
Ascorbate and aldarate metabolism	39	13	Glucuronokinase	ec:2.7.1.43	1	contig09396	map00053
Butanoate metabolism	47	17	Glutamate decarboxylase	ec:4.1.1.15	2	contig01626, contig04111	map00650
Butanoate metabolism	47	17	Enoyl-CoA hydratase	ec:4.2.1.17	16	contig01284, contig01429, contig02822, contig05058, contig05136, contig05744, contig09979, contig10155, contig10390, contig12380, contig15837, contig15838, contig15839, contig16995, contig19815, contig21358	map00650
Butanoate metabolism	47	17	Hydroxymethylglutaryl-CoA lyase	ec:4.1.3.4	1	contig00409	map00650
Butanoate metabolism	47	17	3-hydroxybutyryl-CoA dehydrogenase	ec:1.1.1.157	3	contig07051, contig07052, contig20013	map00650
Butanoate metabolism	47	17	Acetolactate synthase	ec:2.2.1.6	3	contig03526, contig03547, contig11205	map00650
Butanoate metabolism	47	17	Butyrate--CoA ligase	ec:6.2.1.2	2	contig14348, contig19069	map00650
Butanoate metabolism	47	17	Succinate dehydrogenase (quinone)	ec:1.3.5.1	7	contig00166, contig04358, contig16402, contig19195, contig19478, contig20423, contig21876	map00650
Butanoate metabolism	47	17	L-2-hydroxyglutarate dehydrogenase	ec:1.1.99.2	1	contig08282	map00650
Butanoate metabolism	47	17	Acetyl-CoA C-acetyltransferase	ec:2.3.1.9	3	contig03249, contig05637, contig17383	map00650
Butanoate metabolism	47	17	Acetoacetyl-CoA reductase	ec:1.1.1.36	2	contig00085, contig02994	map00650
Butanoate metabolism	47	17	3-hydroxyacyl-CoA dehydrogenase	ec:1.1.1.35	6	contig05058, contig05744, contig07051, contig07052, contig09979, contig20013	map00650
Butanoate metabolism	47	17	3-hydroxybutyryl-CoA epimerase	ec:5.1.2.3	4	contig05058, contig05744, contig09979, contig10390	map00650
Butanoate metabolism	47	17	Hydroxymethylglutaryl-CoA synthase	ec:2.3.3.10	1	contig01732	map00650
Butanoate metabolism	47	17	Succinate-semialdehyde dehydrogenase (NAD(+))	ec:1.2.1.24	2	contig10816, contig16069	map00650
Butanoate metabolism	47	17	Succinate-semialdehyde dehydrogenase (NAD(P)(+))	ec:1.2.1.16	2	contig10816, contig16069	map00650
Butanoate metabolism	47	17	Trans-2-enoyl-CoA reductase (NAD(+))	ec:1.3.1.44	1	contig01559	map00650
C5-Branched dibasic acid metabolism	9	3	Acetolactate synthase	ec:2.2.1.6	3	contig03526, contig03547, contig11205	map00660
C5-Branched dibasic acid metabolism	9	3	Succinate--CoA ligase (ADP-forming)	ec:6.2.1.5	5	contig05445, contig06658, contig15195, contig17498, contig18938	map00660
C5-Branched dibasic acid metabolism	9	3	3-isopropylmalate dehydrogenase	ec:1.1.1.85	1	contig02163	map00660
Citrate cycle (TCA cycle)	55	16	Phosphoenolpyruvate carboxykinase (ATP)	ec:4.1.1.49	4	contig04002, contig08959, contig13425, contig17430	map00020
Citrate cycle (TCA cycle)	55	16	ATP citrate synthase	ec:2.3.3.8	4	contig05445, contig06658, contig15195, contig18938	map00020
Citrate cycle (TCA cycle)	55	16	Citrate (Si)-synthase	ec:2.3.3.1	3	contig03477, contig09388, contig16199	map00020
Citrate cycle (TCA cycle)	55	16	Succinate--CoA ligase (ADP-forming)	ec:6.2.1.5	5	contig05445, contig06658, contig15195, contig17498, contig18938	map00020
Citrate cycle (TCA cycle)	55	16	Succinate--CoA ligase (GDP-forming)	ec:6.2.1.4	2	contig05445, contig17498	map00020
Citrate cycle (TCA cycle)	55	16	Dihydrolipoyllysine-residue succinyltransferase	ec:2.3.1.61	2	contig02540, contig03441	map00020
Citrate cycle (TCA cycle)	55	16	Succinate dehydrogenase (quinone)	ec:1.3.5.1	7	contig00166, contig04358, contig16402, contig19195, contig19478, contig20423, contig21876	map00020
Citrate cycle (TCA cycle)	55	16	Dihydrolipoyllysine-residue acetyltransferase	ec:2.3.1.12	5	contig07361, contig09538, contig14525, contig15359, contig20571	map00020
Citrate cycle (TCA cycle)	55	16	Isocitrate dehydrogenase (NADP(+))	ec:1.1.1.42	3	contig05221, contig17405, contig17422	map00020
Citrate cycle (TCA cycle)	55	16	Isocitrate dehydrogenase (NAD(+))	ec:1.1.1.41	2	contig02435, contig17069	map00020
Citrate cycle (TCA cycle)	55	16	Malate dehydrogenase	ec:1.1.1.37	8	contig00196, contig04017, contig07964, contig08902, contig11337, contig11517, contig11731, contig11738	map00020
Citrate cycle (TCA cycle)	55	16	Oxoglutarate dehydrogenase (succinyl-transferring)	ec:1.2.4.2	1	contig03405	map00020
Citrate cycle (TCA cycle)	55	16	Pyruvate dehydrogenase (acetyl-transferring)	ec:1.2.4.1	7	contig03681, contig05086, contig05688, contig05834, contig09215, contig14139, contig20002	map00020
Citrate cycle (TCA cycle)	55	16	Dihydrolipoyl dehydrogenase	ec:1.8.1.4	3	contig09209, contig17590, contig18098	map00020
Citrate cycle (TCA cycle)	55	16	Aconitate hydratase	ec:4.2.1.3	2	contig12759, contig12761	map00020
Citrate cycle (TCA cycle)	55	16	Fumarate hydratase	ec:4.2.1.2	1	contig17817	map00020
Fructose and mannose metabolism	64	23	6-phosphofructokinase	ec:2.7.1.11	10	contig01151, contig01152, contig01324, contig06682, contig08530, contig08878, contig10286, contig15371, contig16705, contig19729	map00051
Fructose and mannose metabolism	64	23	GDP-mannose 4,6-dehydratase	ec:4.2.1.47	1	contig15689	map00051
Fructose and mannose metabolism	64	23	Mannose-6-phosphate isomerase	ec:5.3.1.8	3	contig07109, contig07111, contig08573	map00051
Fructose and mannose metabolism	64	23	Ribose-5-phosphate isomerase	ec:5.3.1.6	2	contig01327, contig17808	map00051
Fructose and mannose metabolism	64	23	Xylose isomerase	ec:5.3.1.5	1	contig00311	map00051
Fructose and mannose metabolism	64	23	Triose-phosphate isomerase	ec:5.3.1.1	4	contig00971, contig01862, contig12332, contig21500	map00051
Fructose and mannose metabolism	64	23	Fructokinase	ec:2.7.1.4	8	contig01955, contig08592, contig09382, contig11226, contig15932, contig18022, contig18023, contig19026	map00051
Fructose and mannose metabolism	64	23	Fructan beta-fructosidase	ec:3.2.1.80	1	contig10320	map00051
Fructose and mannose metabolism	64	23	Mannan endo-1,4-beta-mannosidase	ec:3.2.1.78	2	contig13773, contig16780	map00051
Fructose and mannose metabolism	64	23	Fructose-2,6-bisphosphate 2-phosphatase	ec:3.1.3.46	4	contig11007, contig13121, contig17203, contig17206	map00051
Fructose and mannose metabolism	64	23	Fructose-bisphosphatase	ec:3.1.3.11	6	contig00597, contig00599, contig06629, contig18901, contig20120, contig20781	map00051
Fructose and mannose metabolism	64	23	Fucose-1-phosphate guanylyltransferase	ec:2.7.7.30	1	contig00269	map00051
Fructose and mannose metabolism	64	23	Mannose-1-phosphate guanylyltransferase (GDP)	ec:2.7.7.22	2	contig01308, contig03675	map00051
Fructose and mannose metabolism	64	23	Mannose-1-phosphate guanylyltransferase	ec:2.7.7.13	6	contig00947, contig00948, contig00949, contig02656, contig03675, contig12988	map00051
Fructose and mannose metabolism	64	23	Fructose-bisphosphate aldolase	ec:4.1.2.13	5	contig02469, contig02977, contig03742, contig07145, contig17501	map00051
Fructose and mannose metabolism	64	23	6-phosphofructo-2-kinase	ec:2.7.1.105	4	contig11007, contig13121, contig17203, contig17206	map00051
Fructose and mannose metabolism	64	23	Aldehyde reductase	ec:1.1.1.21	2	contig03971, contig09028	map00051
Fructose and mannose metabolism	64	23	L-iditol 2-dehydrogenase	ec:1.1.1.14	2	contig00579, contig01337	map00051
Fructose and mannose metabolism	64	23	Diphosphate--fructose-6-phosphate 1-phosphotransferase	ec:2.7.1.90	5	contig01152, contig08530, contig08878, contig15371, contig16705	map00051
Fructose and mannose metabolism	64	23	Phosphomannomutase	ec:5.4.2.8	2	contig07054, contig18920	map00051
Fructose and mannose metabolism	64	23	Fucokinase	ec:2.7.1.52	1	contig00269	map00051
Galactose metabolism	92	18	6-phosphofructokinase	ec:2.7.1.11	10	contig01151, contig01152, contig01324, contig06682, contig08530, contig08878, contig10286, contig15371, contig16705, contig19729	map00052
Galactose metabolism	92	18	Galactokinase	ec:2.7.1.6	6	contig00134, contig00269, contig00402, contig06235, contig09396, contig11990	map00052
Galactose metabolism	92	18	Glucokinase	ec:2.7.1.2	2	contig08592, contig09396	map00052
Galactose metabolism	92	18	Aldose 1-epimerase	ec:5.1.3.3	9	contig00192, contig00495, contig02541, contig05924, contig06024, contig12030, contig12032, contig14965, contig14966	map00052
Galactose metabolism	92	18	UDP-glucose 4-epimerase	ec:5.1.3.2	3	contig02053, contig02184, contig03276	map00052
Galactose metabolism	92	18	Beta-fructofuranosidase	ec:3.2.1.26	5	contig03726, contig04130, contig05422, contig10320, contig13784	map00052
Galactose metabolism	92	18	Beta-galactosidase	ec:3.2.1.23	17	contig00459, contig01478, contig01479, contig01856, contig03056, contig04210, contig05542, contig05551, contig08853, contig09743, contig09757, contig11124, contig13831, contig15494, contig15724, contig18423, contig18788	map00052
Galactose metabolism	92	18	Alpha-galactosidase	ec:3.2.1.22	8	contig01940, contig03467, contig05206, contig06441, contig10389, contig12983, contig15700, contig16929	map00052
Galactose metabolism	92	18	Alpha-glucosidase	ec:3.2.1.20	3	contig03171, contig06298, contig09348	map00052
Galactose metabolism	92	18	UTP--glucose-1-phosphate uridylyltransferase	ec:2.7.7.9	5	contig02008, contig06223, contig06957, contig09011, contig13313	map00052
Galactose metabolism	92	18	Inositol 3-alpha-galactosyltransferase	ec:2.4.1.123	6	contig03207, contig03208, contig03822, contig13451, contig13452, contig15031	map00052
Galactose metabolism	92	18	UTP--hexose-1-phosphate uridylyltransferase	ec:2.7.7.10	1	contig06957	map00052
Galactose metabolism	92	18	Galactinol--sucrose galactosyltransferase	ec:2.4.1.82	5	contig03467, contig03877, contig05032, contig05365, contig08138	map00052
Galactose metabolism	92	18	Galactinol--raffinose galactosyltransferase	ec:2.4.1.67	6	contig00738, contig02449, contig05032, contig05365, contig08138, contig11314	map00052
Galactose metabolism	92	18	D-galactose 1-dehydrogenase	ec:1.1.1.48	1	contig15203	map00052
Galactose metabolism	92	18	Aldehyde reductase	ec:1.1.1.21	2	contig03971, contig09028	map00052
Galactose metabolism	92	18	Phosphoglucomutase (alpha-D-glucose-1,6-bisphosphate-dependent)	ec:5.4.2.2	8	contig02681, contig02682, contig10396, contig13533, contig18835, contig19294, contig20721, contig21675	map00052
Glycolysis / Gluconeogenesis	129	25	6-phosphofructokinase	ec:2.7.1.11	10	contig01151, contig01152, contig01324, contig06682, contig08530, contig08878, contig10286, contig15371, contig16705, contig19729	map00010
Glycolysis / Gluconeogenesis	129	25	Phosphoenolpyruvate carboxykinase (ATP)	ec:4.1.1.49	4	contig04002, contig08959, contig13425, contig17430	map00010
Glycolysis / Gluconeogenesis	129	25	Glucose-6-phosphate isomerase	ec:5.3.1.9	2	contig02749, contig08579	map00010
Glycolysis / Gluconeogenesis	129	25	Triose-phosphate isomerase	ec:5.3.1.1	4	contig00971, contig01862, contig12332, contig21500	map00010
Glycolysis / Gluconeogenesis	129	25	Glucokinase	ec:2.7.1.2	2	contig08592, contig09396	map00010
Glycolysis / Gluconeogenesis	129	25	Phosphopyruvate hydratase	ec:4.2.1.11	6	contig02934, contig08376, contig14466, contig18218, contig18221, contig18709	map00010
Glycolysis / Gluconeogenesis	129	25	Aldose 1-epimerase	ec:5.1.3.3	9	contig00192, contig00495, contig02541, contig05924, contig06024, contig12030, contig12032, contig14965, contig14966	map00010
Glycolysis / Gluconeogenesis	129	25	Alcohol dehydrogenase (NADP(+))	ec:1.1.1.2	5	contig01288, contig02217, contig02559, contig03107, contig07257	map00010
Glycolysis / Gluconeogenesis	129	25	Alcohol dehydrogenase	ec:1.1.1.1	8	contig00477, contig01019, contig04302, contig05175, contig08165, contig10283, contig10779, contig12372	map00010
Glycolysis / Gluconeogenesis	129	25	Fructose-bisphosphatase	ec:3.1.3.11	6	contig00597, contig00599, contig06629, contig18901, contig20120, contig20781	map00010
Glycolysis / Gluconeogenesis	129	25	Acetate--CoA ligase	ec:6.2.1.1	6	contig00752, contig02066, contig07711, contig14348, contig17388, contig19069	map00010
Glycolysis / Gluconeogenesis	129	25	Phosphoglycerate kinase	ec:2.7.2.3	2	contig02117, contig02439	map00010
Glycolysis / Gluconeogenesis	129	25	Pyruvate decarboxylase	ec:4.1.1.1	2	contig04135, contig05177	map00010
Glycolysis / Gluconeogenesis	129	25	Dihydrolipoyllysine-residue acetyltransferase	ec:2.3.1.12	5	contig07361, contig09538, contig14525, contig15359, contig20571	map00010
Glycolysis / Gluconeogenesis	129	25	Glyceraldehyde-3-phosphate dehydrogenase (NADP(+))	ec:1.2.1.9	2	contig06977, contig08510	map00010
Glycolysis / Gluconeogenesis	129	25	Aldehyde dehydrogenase (NAD(P)(+))	ec:1.2.1.5	6	contig02636, contig04861, contig12312, contig13827, contig13829, contig13830	map00010
Glycolysis / Gluconeogenesis	129	25	Aldehyde dehydrogenase (NAD(+))	ec:1.2.1.3	7	contig03833, contig04861, contig12312, contig13827, contig13829, contig13830, contig20576	map00010
Glycolysis / Gluconeogenesis	129	25	Fructose-bisphosphate aldolase	ec:4.1.2.13	5	contig02469, contig02977, contig03742, contig07145, contig17501	map00010
Glycolysis / Gluconeogenesis	129	25	L-lactate dehydrogenase	ec:1.1.1.27	1	contig18899	map00010
Glycolysis / Gluconeogenesis	129	25	Pyruvate dehydrogenase (acetyl-transferring)	ec:1.2.4.1	7	contig03681, contig05086, contig05688, contig05834, contig09215, contig14139, contig20002	map00010
Glycolysis / Gluconeogenesis	129	25	Dihydrolipoyl dehydrogenase	ec:1.8.1.4	3	contig09209, contig17590, contig18098	map00010
Glycolysis / Gluconeogenesis	129	25	Glyceraldehyde-3-phosphate dehydrogenase (phosphorylating)	ec:1.2.1.12	5	contig02434, contig02705, contig08353, contig08476, contig14769	map00010
Glycolysis / Gluconeogenesis	129	25	Phosphoglucomutase (alpha-D-glucose-1,6-bisphosphate-dependent)	ec:5.4.2.2	8	contig02681, contig02682, contig10396, contig13533, contig18835, contig19294, contig20721, contig21675	map00010
Glycolysis / Gluconeogenesis	129	25	Pyruvate kinase	ec:2.7.1.40	17	contig03231, contig03452, contig04932, contig05790, contig07901, contig07929, contig09446, contig10200, contig14322, contig15254, contig16231, contig16527, contig16528, contig16529, contig18918, contig19786, contig20550	map00010
Glyoxylate and dicarboxylate metabolism	84	25	Ribulose-bisphosphate carboxylase	ec:4.1.1.39	4	contig00674, contig04560, contig12729, contig19317	map00630
Glyoxylate and dicarboxylate metabolism	84	25	Propionyl-CoA carboxylase	ec:6.4.1.3	1	contig07221	map00630
Glyoxylate and dicarboxylate metabolism	84	25	Catalase	ec:1.11.1.6	8	contig00902, contig03797, contig09917, contig12297, contig15133, contig15134, contig15429, contig19819	map00630
Glyoxylate and dicarboxylate metabolism	84	25	Isocitrate lyase	ec:4.1.3.1	2	contig00482, contig14634	map00630
Glyoxylate and dicarboxylate metabolism	84	25	Glycine hydroxymethyltransferase	ec:2.1.2.1	9	contig02204, contig02474, contig04378, contig05564, contig05596, contig13926, contig14731, contig17086, contig21339	map00630
Glyoxylate and dicarboxylate metabolism	84	25	Oxalate oxidase	ec:1.2.3.4	2	contig00553, contig00739	map00630
Glyoxylate and dicarboxylate metabolism	84	25	Phosphoglycolate phosphatase	ec:3.1.3.18	8	contig01082, contig02138, contig04524, contig05776, contig08696, contig09022, contig10900, contig19236	map00630
Glyoxylate and dicarboxylate metabolism	84	25	Malate synthase	ec:2.3.3.9	3	contig05881, contig11412, contig11513	map00630
Glyoxylate and dicarboxylate metabolism	84	25	Citrate (Si)-synthase	ec:2.3.3.1	3	contig03477, contig09388, contig16199	map00630
Glyoxylate and dicarboxylate metabolism	84	25	Formamidase	ec:3.5.1.49	1	contig03890	map00630
Glyoxylate and dicarboxylate metabolism	84	25	Formylmethionine deformylase	ec:3.5.1.31	1	contig05497	map00630
Glyoxylate and dicarboxylate metabolism	84	25	Hydroxypyruvate reductase	ec:1.1.1.81	2	contig00371, contig10209	map00630
Glyoxylate and dicarboxylate metabolism	84	25	Glyoxylate reductase (NADP(+))	ec:1.1.1.79	3	contig00371, contig10209, contig17884	map00630
Glyoxylate and dicarboxylate metabolism	84	25	Formate dehydrogenase	ec:1.2.1.2	1	contig03860	map00630
Glyoxylate and dicarboxylate metabolism	84	25	2-hydroxy-3-oxopropionate reductase	ec:1.1.1.60	2	contig11258, contig17884	map00630
Glyoxylate and dicarboxylate metabolism	84	25	Malate dehydrogenase	ec:1.1.1.37	8	contig00196, contig04017, contig07964, contig08902, contig11337, contig11517, contig11731, contig11738	map00630
Glyoxylate and dicarboxylate metabolism	84	25	Acetyl-CoA C-acetyltransferase	ec:2.3.1.9	3	contig03249, contig05637, contig17383	map00630
Glyoxylate and dicarboxylate metabolism	84	25	Acetoacetyl-CoA reductase	ec:1.1.1.36	2	contig00085, contig02994	map00630
Glyoxylate and dicarboxylate metabolism	84	25	Glyoxylate reductase	ec:1.1.1.26	5	contig00371, contig03956, contig09425, contig10209, contig11457	map00630
Glyoxylate and dicarboxylate metabolism	84	25	Glycine transaminase	ec:2.6.1.4	1	contig00304	map00630
Glyoxylate and dicarboxylate metabolism	84	25	Serine--glyoxylate transaminase	ec:2.6.1.45	1	contig05140	map00630
Glyoxylate and dicarboxylate metabolism	84	25	Glutamate--ammonia ligase	ec:6.3.1.2	1	contig04484	map00630
Glyoxylate and dicarboxylate metabolism	84	25	Glycerate 3-kinase	ec:2.7.1.31	3	contig06990, contig08011, contig19842	map00630
Glyoxylate and dicarboxylate metabolism	84	25	Aconitate hydratase	ec:4.2.1.3	2	contig12759, contig12761	map00630
Glyoxylate and dicarboxylate metabolism	84	25	(S)-2-hydroxy-acid oxidase	ec:1.1.3.15	8	contig02221, contig04352, contig13551, contig13552, contig13554, contig13555, contig14894, contig20182	map00630
Inositol phosphate metabolism	59	22	Phospholipase C	ec:3.1.4.3	1	contig08091	map00562
Inositol phosphate metabolism	59	22	Phosphoinositide phospholipase C	ec:3.1.4.11	4	contig00554, contig11830, contig17960, contig17961	map00562
Inositol phosphate metabolism	59	22	CDP-diacylglycerol--inositol 3-phosphatidyltransferase	ec:2.7.8.11	1	contig13590	map00562
Inositol phosphate metabolism	59	22	Triose-phosphate isomerase	ec:5.3.1.1	4	contig00971, contig01862, contig12332, contig21500	map00562
Inositol phosphate metabolism	59	22	Inositol oxygenase	ec:1.13.99.1	2	contig03855, contig14843	map00562
Inositol phosphate metabolism	59	22	Phosphatidylinositol-3,4,5-trisphosphate 3-phosphatase	ec:3.1.3.67	1	contig12133	map00562
Inositol phosphate metabolism	59	22	Phosphatidylinositol-3-phosphatase	ec:3.1.3.64	3	contig08258, contig08899, contig17634	map00562
Inositol phosphate metabolism	59	22	Multiple inositol-polyphosphate phosphatase	ec:3.1.3.62	1	contig13912	map00562
Inositol phosphate metabolism	59	22	Inositol-1,4-bisphosphate 1-phosphatase	ec:3.1.3.57	3	contig13729, contig14066, contig20426	map00562
Inositol phosphate metabolism	59	22	Phosphoinositide 5-phosphatase	ec:3.1.3.36	4	contig06975, contig08391, contig09511, contig17052	map00562
Inositol phosphate metabolism	59	22	Inositol-phosphate phosphatase	ec:3.1.3.25	5	contig11585, contig18333, contig18334, contig18335, contig19430	map00562
Inositol phosphate metabolism	59	22	Inositol-1,3,4-trisphosphate 5/6-kinase	ec:2.7.1.159	7	contig01795, contig07163, contig10111, contig11054, contig18604, contig20271, contig20272	map00562
Inositol phosphate metabolism	59	22	Inositol-pentakisphosphate 2-kinase	ec:2.7.1.158	4	contig07885, contig09801, contig17210, contig17211	map00562
Inositol phosphate metabolism	59	22	Inositol-polyphosphate multikinase	ec:2.7.1.151	1	contig07163	map00562
Inositol phosphate metabolism	59	22	1-phosphatidylinositol-3-phosphate 5-kinase	ec:2.7.1.150	8	contig00704, contig02761, contig04502, contig05566, contig09562, contig10564, contig12195, contig12197	map00562
Inositol phosphate metabolism	59	22	Phosphatidylinositol 3-kinase	ec:2.7.1.137	1	contig10306	map00562
Inositol phosphate metabolism	59	22	Inositol-tetrakisphosphate 1-kinase	ec:2.7.1.134	6	contig01795, contig10111, contig11054, contig18604, contig20271, contig20272	map00562
Inositol phosphate metabolism	59	22	Inositol-trisphosphate 3-kinase	ec:2.7.1.127	1	contig07163	map00562
Inositol phosphate metabolism	59	22	Inositol 2-dehydrogenase	ec:1.1.1.18	1	contig03323	map00562
Inositol phosphate metabolism	59	22	Inositol-3-phosphate synthase	ec:5.5.1.4	1	contig16994	map00562
Inositol phosphate metabolism	59	22	1-phosphatidylinositol-4-phosphate 5-kinase	ec:2.7.1.68	8	contig02761, contig04502, contig05566, contig06159, contig12195, contig16988, contig17107, contig17108	map00562
Inositol phosphate metabolism	59	22	1-phosphatidylinositol 4-kinase	ec:2.7.1.67	4	contig02258, contig05759, contig06450, contig14633	map00562
Pentose and glucuronate interconversions	83	16	Xylulokinase	ec:2.7.1.17	1	contig05976	map00040
Pentose and glucuronate interconversions	83	16	Xylose isomerase	ec:5.3.1.5	1	contig00311	map00040
Pentose and glucuronate interconversions	83	16	Ribulose-phosphate 3-epimerase	ec:5.1.3.1	6	contig00623, contig03607, contig04372, contig04373, contig07420, contig21920	map00040
Pentose and glucuronate interconversions	83	16	Galacturan 1,4-alpha-galacturonidase	ec:3.2.1.67	7	contig09603, contig11009, contig15137, contig16431, contig17470, contig18349, contig20448	map00040
Pentose and glucuronate interconversions	83	16	Pectinesterase	ec:3.1.1.11	23	contig00413, contig02828, contig02987, contig04213, contig05334, contig05899, contig06144, contig06478, contig06479, contig06480, contig07596, contig08682, contig09564, contig09694, contig09742, contig11311, contig11939, contig12057, contig13690, contig17718, contig18015, contig18341, contig19358	map00040
Pentose and glucuronate interconversions	83	16	Pectate lyase	ec:4.2.2.2	3	contig04715, contig06555, contig09488	map00040
Pentose and glucuronate interconversions	83	16	Alcohol dehydrogenase (NADP(+))	ec:1.1.1.2	5	contig01288, contig02217, contig02559, contig03107, contig07257	map00040
Pentose and glucuronate interconversions	83	16	Beta-glucuronidase	ec:3.2.1.31	2	contig04527, contig08834	map00040
Pentose and glucuronate interconversions	83	16	Polygalacturonase	ec:3.2.1.15	20	contig01531, contig01786, contig02583, contig03594, contig06600, contig07009, contig07872, contig09603, contig11009, contig12687, contig14262, contig14263, contig15137, contig16431, contig17350, contig17470, contig18349, contig20094, contig20448, contig20884	map00040
Pentose and glucuronate interconversions	83	16	UTP--glucose-1-phosphate uridylyltransferase	ec:2.7.7.9	5	contig02008, contig06223, contig06957, contig09011, contig13313	map00040
Pentose and glucuronate interconversions	83	16	Glucuronate-1-phosphate uridylyltransferase	ec:2.7.7.44	1	contig06957	map00040
Pentose and glucuronate interconversions	83	16	Aldehyde dehydrogenase (NAD(+))	ec:1.2.1.3	7	contig03833, contig04861, contig12312, contig13827, contig13829, contig13830, contig20576	map00040
Pentose and glucuronate interconversions	83	16	UDP-glucose 6-dehydrogenase	ec:1.1.1.22	5	contig02174, contig07176, contig11607, contig12372, contig21615	map00040
Pentose and glucuronate interconversions	83	16	Aldehyde reductase	ec:1.1.1.21	2	contig03971, contig09028	map00040
Pentose and glucuronate interconversions	83	16	L-iditol 2-dehydrogenase	ec:1.1.1.14	2	contig00579, contig01337	map00040
Pentose and glucuronate interconversions	83	16	Glucuronokinase	ec:2.7.1.43	1	contig09396	map00040
Pentose phosphate pathway	77	17	Ribokinase	ec:2.7.1.15	9	contig01955, contig04487, contig06717, contig06718, contig07167, contig07451, contig11226, contig15932, contig17241	map00030
Pentose phosphate pathway	77	17	6-phosphofructokinase	ec:2.7.1.11	10	contig01151, contig01152, contig01324, contig06682, contig08530, contig08878, contig10286, contig15371, contig16705, contig19729	map00030
Pentose phosphate pathway	77	17	Ribose-phosphate diphosphokinase	ec:2.7.6.1	4	contig10878, contig16982, contig17670, contig19929	map00030
Pentose phosphate pathway	77	17	Glucose-6-phosphate isomerase	ec:5.3.1.9	2	contig02749, contig08579	map00030
Pentose phosphate pathway	77	17	Ribose-5-phosphate isomerase	ec:5.3.1.6	2	contig01327, contig17808	map00030
Pentose phosphate pathway	77	17	Ribulose-phosphate 3-epimerase	ec:5.1.3.1	6	contig00623, contig03607, contig04372, contig04373, contig07420, contig21920	map00030
Pentose phosphate pathway	77	17	6-phosphogluconolactonase	ec:3.1.1.31	1	contig04822	map00030
Pentose phosphate pathway	77	17	Transaldolase	ec:2.2.1.2	5	contig00184, contig04600, contig10545, contig14097, contig21338	map00030
Pentose phosphate pathway	77	17	Transketolase	ec:2.2.1.1	2	contig05086, contig17341	map00030
Pentose phosphate pathway	77	17	Fructose-bisphosphatase	ec:3.1.3.11	6	contig00597, contig00599, contig06629, contig18901, contig20120, contig20781	map00030
Pentose phosphate pathway	77	17	Glyceraldehyde-3-phosphate dehydrogenase (NADP(+))	ec:1.2.1.9	2	contig06977, contig08510	map00030
Pentose phosphate pathway	77	17	Fructose-bisphosphate aldolase	ec:4.1.2.13	5	contig02469, contig02977, contig03742, contig07145, contig17501	map00030
Pentose phosphate pathway	77	17	Glucose-6-phosphate dehydrogenase (NADP(+))	ec:1.1.1.49	5	contig02157, contig13157, contig13158, contig15725, contig19386	map00030
Pentose phosphate pathway	77	17	Glucose 1-dehydrogenase (NAD(P)(+))	ec:1.1.1.47	1	contig13152	map00030
Pentose phosphate pathway	77	17	Phosphogluconate dehydrogenase (NADP(+)-dependent, decarboxylating)	ec:1.1.1.44	8	contig01591, contig03338, contig11258, contig13557, contig13783, contig13931, contig17501, contig17884	map00030
Pentose phosphate pathway	77	17	Phosphoglucomutase (alpha-D-glucose-1,6-bisphosphate-dependent)	ec:5.4.2.2	8	contig02681, contig02682, contig10396, contig13533, contig18835, contig19294, contig20721, contig21675	map00030
Propanoate metabolism	45	14	Enoyl-CoA hydratase	ec:4.2.1.17	16	contig01284, contig01429, contig02822, contig05058, contig05136, contig05744, contig09979, contig10155, contig10390, contig12380, contig15837, contig15838, contig15839, contig16995, contig19815, contig21358	map00640
Propanoate metabolism	45	14	Propionyl-CoA carboxylase	ec:6.4.1.3	1	contig07221	map00640
Propanoate metabolism	45	14	Acetyl-CoA carboxylase	ec:6.4.1.2	6	contig05213, contig05214, contig06808, contig07157, contig11763, contig15964	map00640
Propanoate metabolism	45	14	Methylisocitrate lyase	ec:4.1.3.30	2	contig06246, contig12590	map00640
Propanoate metabolism	45	14	3-hydroxyisobutyryl-CoA hydrolase	ec:3.1.2.4	3	contig01429, contig02822, contig15837	map00640
Propanoate metabolism	45	14	Succinate--CoA ligase (ADP-forming)	ec:6.2.1.5	5	contig05445, contig06658, contig15195, contig17498, contig18938	map00640
Propanoate metabolism	45	14	Succinate--CoA ligase (GDP-forming)	ec:6.2.1.4	2	contig05445, contig17498	map00640
Propanoate metabolism	45	14	Acetate--CoA ligase	ec:6.2.1.1	6	contig00752, contig02066, contig07711, contig14348, contig17388, contig19069	map00640
Propanoate metabolism	45	14	1-aminocyclopropane-1-carboxylate deaminase	ec:3.5.99.7	2	contig07086, contig11232	map00640
Propanoate metabolism	45	14	Malonyl-CoA decarboxylase	ec:4.1.1.9	1	contig10141	map00640
Propanoate metabolism	45	14	Acetyl-CoA C-acetyltransferase	ec:2.3.1.9	3	contig03249, contig05637, contig17383	map00640
Propanoate metabolism	45	14	L-lactate dehydrogenase	ec:1.1.1.27	1	contig18899	map00640
Propanoate metabolism	45	14	Methylmalonate-semialdehyde dehydrogenase (CoA acylating)	ec:1.2.1.27	1	contig10121	map00640
Pyruvate metabolism	111	26	Phosphoenolpyruvate carboxykinase (ATP)	ec:4.1.1.49	4	contig04002, contig08959, contig13425, contig17430	map00620
Pyruvate metabolism	111	26	Phosphoenolpyruvate carboxylase	ec:4.1.1.31	4	contig05242, contig05911, contig06384, contig18312	map00620
Pyruvate metabolism	111	26	Acetyl-CoA carboxylase	ec:6.4.1.2	6	contig05213, contig05214, contig06808, contig07157, contig11763, contig15964	map00620
Pyruvate metabolism	111	26	Hydroxyacylglutathione hydrolase	ec:3.1.2.6	5	contig01983, contig13129, contig13486, contig14756, contig14758	map00620
Pyruvate metabolism	111	26	Malate synthase	ec:2.3.3.9	3	contig05881, contig11412, contig11513	map00620
Pyruvate metabolism	111	26	Acetate--CoA ligase	ec:6.2.1.1	6	contig00752, contig02066, contig07711, contig14348, contig17388, contig19069	map00620
Pyruvate metabolism	111	26	Oxaloacetate decarboxylase	ec:4.1.1.3	3	contig11015, contig11097, contig17859	map00620
Pyruvate metabolism	111	26	Dihydrolipoyllysine-residue acetyltransferase	ec:2.3.1.12	5	contig07361, contig09538, contig14525, contig15359, contig20571	map00620
Pyruvate metabolism	111	26	Malate dehydrogenase (NADP(+))	ec:1.1.1.82	1	contig08902	map00620
Pyruvate metabolism	111	26	Glyoxylate reductase (NADP(+))	ec:1.1.1.79	3	contig00371, contig10209, contig17884	map00620
Pyruvate metabolism	111	26	Lactoylglutathione lyase	ec:4.4.1.5	14	contig00796, contig01023, contig02733, contig03417, contig05972, contig07352, contig10224, contig10838, contig11535, contig11584, contig11667, contig16172, contig20976, contig21326	map00620
Pyruvate metabolism	111	26	Acylphosphatase	ec:3.6.1.7	1	contig09223	map00620
Pyruvate metabolism	111	26	Aldehyde dehydrogenase (NAD(+))	ec:1.2.1.3	7	contig03833, contig04861, contig12312, contig13827, contig13829, contig13830, contig20576	map00620
Pyruvate metabolism	111	26	D-lactate dehydrogenase (cytochrome)	ec:1.1.2.4	1	contig13383	map00620
Pyruvate metabolism	111	26	Malate dehydrogenase (oxaloacetate-decarboxylating) (NADP(+))	ec:1.1.1.40	2	contig02648, contig17077	map00620
Pyruvate metabolism	111	26	Malate dehydrogenase (decarboxylating)	ec:1.1.1.39	5	contig08009, contig11015, contig11097, contig16417, contig17859	map00620
Pyruvate metabolism	111	26	Malate dehydrogenase (oxaloacetate-decarboxylating)	ec:1.1.1.38	7	contig02648, contig08009, contig11015, contig11097, contig16417, contig17077, contig17859	map00620
Pyruvate metabolism	111	26	Malate dehydrogenase	ec:1.1.1.37	8	contig00196, contig04017, contig07964, contig08902, contig11337, contig11517, contig11731, contig11738	map00620
Pyruvate metabolism	111	26	Acetyl-CoA C-acetyltransferase	ec:2.3.1.9	3	contig03249, contig05637, contig17383	map00620
Pyruvate metabolism	111	26	L-lactate dehydrogenase	ec:1.1.1.27	1	contig18899	map00620
Pyruvate metabolism	111	26	Pyruvate dehydrogenase (acetyl-transferring)	ec:1.2.4.1	7	contig03681, contig05086, contig05688, contig05834, contig09215, contig14139, contig20002	map00620
Pyruvate metabolism	111	26	2-isopropylmalate synthase	ec:2.3.3.13	1	contig17596	map00620
Pyruvate metabolism	111	26	Dihydrolipoyl dehydrogenase	ec:1.8.1.4	3	contig09209, contig17590, contig18098	map00620
Pyruvate metabolism	111	26	Pyruvate kinase	ec:2.7.1.40	17	contig03231, contig03452, contig04932, contig05790, contig07901, contig07929, contig09446, contig10200, contig14322, contig15254, contig16231, contig16527, contig16528, contig16529, contig18918, contig19786, contig20550	map00620
Pyruvate metabolism	111	26	Fumarate hydratase	ec:4.2.1.2	1	contig17817	map00620
Starch and sucrose metabolism	226	39	UDP-glucuronate decarboxylase	ec:4.1.1.35	10	contig02259, contig05557, contig10615, contig10663, contig12192, contig12453, contig14471, contig15581, contig15582, contig20765	map00500
Starch and sucrose metabolism	226	39	Glycogen phosphorylase	ec:2.4.1.1	1	contig19310	map00500
Starch and sucrose metabolism	226	39	Glucose-6-phosphate isomerase	ec:5.3.1.9	2	contig02749, contig08579	map00500
Starch and sucrose metabolism	226	39	Fructokinase	ec:2.7.1.4	8	contig01955, contig08592, contig09382, contig11226, contig15932, contig18022, contig18023, contig19026	map00500
Starch and sucrose metabolism	226	39	Glucokinase	ec:2.7.1.2	2	contig08592, contig09396	map00500
Starch and sucrose metabolism	226	39	UDP-glucuronate 4-epimerase	ec:5.1.3.6	3	contig00006, contig03803, contig10525	map00500
Starch and sucrose metabolism	226	39	Cellulase	ec:3.2.1.4	4	contig01347, contig04327, contig06054, contig07566	map00500
Starch and sucrose metabolism	226	39	Beta-amylase	ec:3.2.1.2	8	contig00768, contig01695, contig01839, contig02906, contig04715, contig05838, contig10747, contig12871	map00500
Starch and sucrose metabolism	226	39	Alpha-amylase	ec:3.2.1.1	8	contig02998, contig07603, contig07704, contig09055, contig15485, contig15486, contig16301, contig20323	map00500
Starch and sucrose metabolism	226	39	Galacturan 1,4-alpha-galacturonidase	ec:3.2.1.67	7	contig09603, contig11009, contig15137, contig16431, contig17470, contig18349, contig20448	map00500
Starch and sucrose metabolism	226	39	Pectinesterase	ec:3.1.1.11	23	contig00413, contig02828, contig02987, contig04213, contig05334, contig05899, contig06144, contig06478, contig06479, contig06480, contig07596, contig08682, contig09564, contig09694, contig09742, contig11311, contig11939, contig12057, contig13690, contig17718, contig18015, contig18341, contig19358	map00500
Starch and sucrose metabolism	226	39	Sucrose alpha-glucosidase	ec:3.2.1.48	5	contig03726, contig04130, contig05422, contig10320, contig13784	map00500
Starch and sucrose metabolism	226	39	Glucan endo-1,3-beta-D-glucosidase	ec:3.2.1.39	6	contig06668, contig07251, contig10679, contig11443, contig14257, contig14795	map00500
Starch and sucrose metabolism	226	39	Xylan 1,4-beta-xylosidase	ec:3.2.1.37	3	contig01565, contig03171, contig09348	map00500
Starch and sucrose metabolism	226	39	Beta-glucuronidase	ec:3.2.1.31	2	contig04527, contig08834	map00500
Starch and sucrose metabolism	226	39	Beta-fructofuranosidase	ec:3.2.1.26	5	contig03726, contig04130, contig05422, contig10320, contig13784	map00500
Starch and sucrose metabolism	226	39	Beta-glucosidase	ec:3.2.1.21	8	contig06332, contig07469, contig07494, contig07683, contig08699, contig13447, contig14034, contig14485	map00500
Starch and sucrose metabolism	226	39	Alpha-glucosidase	ec:3.2.1.20	3	contig03171, contig06298, contig09348	map00500
Starch and sucrose metabolism	226	39	Polygalacturonase	ec:3.2.1.15	20	contig01531, contig01786, contig02583, contig03594, contig06600, contig07009, contig07872, contig09603, contig11009, contig12687, contig14262, contig14263, contig15137, contig16431, contig17350, contig17470, contig18349, contig20094, contig20448, contig20884	map00500
Starch and sucrose metabolism	226	39	UTP--glucose-1-phosphate uridylyltransferase	ec:2.7.7.9	5	contig02008, contig06223, contig06957, contig09011, contig13313	map00500
Starch and sucrose metabolism	226	39	Sucrose-phosphate phosphatase	ec:3.1.3.24	2	contig03439, contig09496	map00500
Starch and sucrose metabolism	226	39	Trehalose-phosphatase	ec:3.1.3.12	13	contig00998, contig01725, contig04490, contig05296, contig05467, contig07269, contig07320, contig08987, contig10609, contig12358, contig16058, contig17326, contig19137	map00500
Starch and sucrose metabolism	226	39	Glucose-1-phosphate adenylyltransferase	ec:2.7.7.27	3	contig05026, contig05361, contig15685	map00500
Starch and sucrose metabolism	226	39	Polygalacturonate 4-alpha-galacturonosyltransferase	ec:2.4.1.43	9	contig00678, contig02069, contig02203, contig06623, contig08001, contig08149, contig14506, contig14782, contig18651	map00500
Starch and sucrose metabolism	226	39	1,3-beta-glucan synthase	ec:2.4.1.34	12	contig02674, contig03179, contig04089, contig04167, contig04311, contig06467, contig07213, contig07534, contig09430, contig09480, contig16212, contig16920	map00500
Starch and sucrose metabolism	226	39	Cellulose synthase (GDP-forming)	ec:2.4.1.29	4	contig03934, contig03972, contig04809, contig12736	map00500
Starch and sucrose metabolism	226	39	4-alpha-glucanotransferase	ec:2.4.1.25	4	contig01717, contig10312, contig14481, contig14482	map00500
Starch and sucrose metabolism	226	39	Starch synthase	ec:2.4.1.21	5	contig03120, contig06933, contig08498, contig09205, contig14822	map00500
Starch and sucrose metabolism	226	39	1,4-alpha-glucan branching enzyme	ec:2.4.1.18	3	contig00052, contig03391, contig10362	map00500
Starch and sucrose metabolism	226	39	Alpha,alpha-trehalose-phosphate synthase (UDP-forming)	ec:2.4.1.15	8	contig04490, contig05296, contig05467, contig07269, contig07320, contig08987, contig17326, contig19137	map00500
Starch and sucrose metabolism	226	39	Sucrose-phosphate synthase	ec:2.4.1.14	2	contig07181, contig10774	map00500
Starch and sucrose metabolism	226	39	Sucrose synthase	ec:2.4.1.13	7	contig02337, contig03491, contig03492, contig05743, contig05761, contig13601, contig19820	map00500
Starch and sucrose metabolism	226	39	Cellulose synthase (UDP-forming)	ec:2.4.1.12	26	contig00980, contig03094, contig03207, contig03208, contig03934, contig03972, contig04030, contig04048, contig04414, contig04809, contig06402, contig06576, contig08221, contig09516, contig09798, contig10508, contig10601, contig10912, contig11819, contig11820, contig11821, contig12736, contig15432, contig15434, contig21617, contig21737	map00500
Starch and sucrose metabolism	226	39	UDP-glucose 6-dehydrogenase	ec:1.1.1.22	5	contig02174, contig07176, contig11607, contig12372, contig21615	map00500
Starch and sucrose metabolism	226	39	Beta-phosphoglucomutase	ec:5.4.2.6	1	contig07471	map00500
Starch and sucrose metabolism	226	39	Phosphoglucomutase (alpha-D-glucose-1,6-bisphosphate-dependent)	ec:5.4.2.2	8	contig02681, contig02682, contig10396, contig13533, contig18835, contig19294, contig20721, contig21675	map00500
Energy Metabolism
Oxidative phosphorylation	94	8	NADH dehydrogenase	ec:1.6.99.3	10	contig02805, contig03010, contig03633, contig03884, contig04177, contig08705, contig10502, contig10983, contig11250, contig13346	map00190
Oxidative phosphorylation	94	8	Quinol--cytochrome-c reductase	ec:1.10.2.2	6	contig04160, contig05527, contig06476, contig10549, contig17646, contig19562	map00190
Oxidative phosphorylation	94	8	Proton-exporting ATPase	ec:3.6.3.6	5	contig00481, contig02940, contig04863, contig08633, contig19538	map00190
Oxidative phosphorylation	94	8	Succinate dehydrogenase (quinone)	ec:1.3.5.1	7	contig00166, contig04358, contig16402, contig19195, contig19478, contig20423, contig21876	map00190
Oxidative phosphorylation	94	8	NADH:ubiquinone reductase (H(+)-translocating)	ec:1.6.5.3	35	contig00054, contig00629, contig00846, contig00895, contig01622, contig01631, contig02691, contig02868, contig02881, contig03053, contig04614, contig05870, contig06684, contig07478, contig07910, contig08520, contig10030, contig10118, contig10261, contig10316, contig11011, contig11525, contig11804, contig11806, contig12181, contig12330, contig13519, contig14611, contig15484, contig16046, contig164…	map00190
Oxidative phosphorylation	94	8	Inorganic diphosphatase	ec:3.6.1.1	16	contig04678, contig06046, contig06326, contig07045, contig07560, contig08160, contig08447, contig08697, contig08861, contig08879, contig12667, contig13407, contig15483, contig17447, contig19818, contig21172	map00190
Oxidative phosphorylation	94	8	Cytochrome-c oxidase	ec:1.9.3.1	14	contig00150, contig01757, contig02655, contig05665, contig05690, contig07706, contig08388, contig10071, contig10533, contig10717, contig15169, contig15744, contig18880, contig21136	map00190
Photosynthesis	1	1	Ferredoxin--NADP(+) reductase	ec:1.18.1.2	1	contig11112	map00195
Carbon fixation pathways in prokaryotes	72	19	Formate--tetrahydrofolate ligase	ec:6.3.4.3	1	contig09033	map00720
Carbon fixation pathways in prokaryotes	72	19	Phosphoenolpyruvate carboxylase	ec:4.1.1.31	4	contig05242, contig05911, contig06384, contig18312	map00720
Carbon fixation pathways in prokaryotes	72	19	Methylenetetrahydrofolate reductase (NAD(P)H)	ec:1.5.1.20	2	contig01686, contig08265	map00720
Carbon fixation pathways in prokaryotes	72	19	Enoyl-CoA hydratase	ec:4.2.1.17	16	contig01284, contig01429, contig02822, contig05058, contig05136, contig05744, contig09979, contig10155, contig10390, contig12380, contig15837, contig15838, contig15839, contig16995, contig19815, contig21358	map00720
Carbon fixation pathways in prokaryotes	72	19	Propionyl-CoA carboxylase	ec:6.4.1.3	1	contig07221	map00720
Carbon fixation pathways in prokaryotes	72	19	Acetyl-CoA carboxylase	ec:6.4.1.2	6	contig05213, contig05214, contig06808, contig07157, contig11763, contig15964	map00720
Carbon fixation pathways in prokaryotes	72	19	Methenyltetrahydrofolate cyclohydrolase	ec:3.5.4.9	2	contig01431, contig10146	map00720
Carbon fixation pathways in prokaryotes	72	19	ATP citrate synthase	ec:2.3.3.8	4	contig05445, contig06658, contig15195, contig18938	map00720
Carbon fixation pathways in prokaryotes	72	19	Succinate--CoA ligase (ADP-forming)	ec:6.2.1.5	5	contig05445, contig06658, contig15195, contig17498, contig18938	map00720
Carbon fixation pathways in prokaryotes	72	19	Acetate--CoA ligase	ec:6.2.1.1	6	contig00752, contig02066, contig07711, contig14348, contig17388, contig19069	map00720
Carbon fixation pathways in prokaryotes	72	19	Succinate dehydrogenase (quinone)	ec:1.3.5.1	7	contig00166, contig04358, contig16402, contig19195, contig19478, contig20423, contig21876	map00720
Carbon fixation pathways in prokaryotes	72	19	Isocitrate dehydrogenase (NADP(+))	ec:1.1.1.42	3	contig05221, contig17405, contig17422	map00720
Carbon fixation pathways in prokaryotes	72	19	Malate dehydrogenase	ec:1.1.1.37	8	contig00196, contig04017, contig07964, contig08902, contig11337, contig11517, contig11731, contig11738	map00720
Carbon fixation pathways in prokaryotes	72	19	Acetyl-CoA C-acetyltransferase	ec:2.3.1.9	3	contig03249, contig05637, contig17383	map00720
Carbon fixation pathways in prokaryotes	72	19	3-hydroxyacyl-CoA dehydrogenase	ec:1.1.1.35	6	contig05058, contig05744, contig07051, contig07052, contig09979, contig20013	map00720
Carbon fixation pathways in prokaryotes	72	19	Methylenetetrahydrofolate dehydrogenase (NADP(+))	ec:1.5.1.5	2	contig01431, contig10146	map00720
Carbon fixation pathways in prokaryotes	72	19	Aconitate hydratase	ec:4.2.1.3	2	contig12759, contig12761	map00720
Carbon fixation pathways in prokaryotes	72	19	Fumarate hydratase	ec:4.2.1.2	1	contig17817	map00720
Carbon fixation in photosynthetic organisms	87	19	Phosphoribulokinase	ec:2.7.1.19	1	contig04977	map00710
Carbon fixation in photosynthetic organisms	87	19	Phosphoenolpyruvate carboxykinase (ATP)	ec:4.1.1.49	4	contig04002, contig08959, contig13425, contig17430	map00710
Carbon fixation in photosynthetic organisms	87	19	Ribulose-bisphosphate carboxylase	ec:4.1.1.39	4	contig00674, contig04560, contig12729, contig19317	map00710
Carbon fixation in photosynthetic organisms	87	19	Phosphoenolpyruvate carboxylase	ec:4.1.1.31	4	contig05242, contig05911, contig06384, contig18312	map00710
Carbon fixation in photosynthetic organisms	87	19	Ribose-5-phosphate isomerase	ec:5.3.1.6	2	contig01327, contig17808	map00710
Carbon fixation in photosynthetic organisms	87	19	Triose-phosphate isomerase	ec:5.3.1.1	4	contig00971, contig01862, contig12332, contig21500	map00710
Carbon fixation in photosynthetic organisms	87	19	Ribulose-phosphate 3-epimerase	ec:5.1.3.1	6	contig00623, contig03607, contig04372, contig04373, contig07420, contig21920	map00710
Carbon fixation in photosynthetic organisms	87	19	Transketolase	ec:2.2.1.1	2	contig05086, contig17341	map00710
Carbon fixation in photosynthetic organisms	87	19	Sedoheptulose-bisphosphatase	ec:3.1.3.37	1	contig06629	map00710
Carbon fixation in photosynthetic organisms	87	19	Fructose-bisphosphatase	ec:3.1.3.11	6	contig00597, contig00599, contig06629, contig18901, contig20120, contig20781	map00710
Carbon fixation in photosynthetic organisms	87	19	Phosphoglycerate kinase	ec:2.7.2.3	2	contig02117, contig02439	map00710
Carbon fixation in photosynthetic organisms	87	19	Malate dehydrogenase (NADP(+))	ec:1.1.1.82	1	contig08902	map00710
Carbon fixation in photosynthetic organisms	87	19	Fructose-bisphosphate aldolase	ec:4.1.2.13	5	contig02469, contig02977, contig03742, contig07145, contig17501	map00710
Carbon fixation in photosynthetic organisms	87	19	Malate dehydrogenase (oxaloacetate-decarboxylating) (NADP(+))	ec:1.1.1.40	2	contig02648, contig17077	map00710
Carbon fixation in photosynthetic organisms	87	19	Malate dehydrogenase (decarboxylating)	ec:1.1.1.39	5	contig08009, contig11015, contig11097, contig16417, contig17859	map00710
Carbon fixation in photosynthetic organisms	87	19	Malate dehydrogenase	ec:1.1.1.37	8	contig00196, contig04017, contig07964, contig08902, contig11337, contig11517, contig11731, contig11738	map00710
Carbon fixation in photosynthetic organisms	87	19	Alanine transaminase	ec:2.6.1.2	3	contig00304, contig18678, contig19207	map00710
Carbon fixation in photosynthetic organisms	87	19	Aspartate transaminase	ec:2.6.1.1	23	contig01349, contig01350, contig01351, contig01585, contig02086, contig02211, contig02212, contig02823, contig04458, contig05806, contig06027, contig07358, contig08577, contig08789, contig09063, contig09749, contig10628, contig11604, contig12889, contig13621, contig17856, contig18188, contig19966	map00710
Carbon fixation in photosynthetic organisms	87	19	Glyceraldehyde-3-phosphate dehydrogenase (phosphorylating)	ec:1.2.1.12	5	contig02434, contig02705, contig08353, contig08476, contig14769	map00710
Methane metabolism	82	18	6-phosphofructokinase	ec:2.7.1.11	10	contig01151, contig01152, contig01324, contig06682, contig08530, contig08878, contig10286, contig15371, contig16705, contig19729	map00680
Methane metabolism	82	18	Phosphoenolpyruvate carboxylase	ec:4.1.1.31	4	contig05242, contig05911, contig06384, contig18312	map00680
Methane metabolism	82	18	Phosphopyruvate hydratase	ec:4.2.1.11	6	contig02934, contig08376, contig14466, contig18218, contig18221, contig18709	map00680
Methane metabolism	82	18	Phosphosulfolactate synthase	ec:4.4.1.19	3	contig10210, contig13906, contig13909	map00680
Methane metabolism	82	18	Glycine hydroxymethyltransferase	ec:2.1.2.1	9	contig02204, contig02474, contig04378, contig05564, contig05596, contig13926, contig14731, contig17086, contig21339	map00680
Methane metabolism	82	18	Fructose-bisphosphatase	ec:3.1.3.11	6	contig00597, contig00599, contig06629, contig18901, contig20120, contig20781	map00680
Methane metabolism	82	18	Acetate--CoA ligase	ec:6.2.1.1	6	contig00752, contig02066, contig07711, contig14348, contig17388, contig19069	map00680
Methane metabolism	82	18	Phosphoglycerate dehydrogenase	ec:1.1.1.95	3	contig00314, contig01127, contig09075	map00680
Methane metabolism	82	18	Phosphoserine phosphatase	ec:3.1.3.3	3	contig03736, contig09135, contig18993	map00680
Methane metabolism	82	18	S-(hydroxymethyl)glutathione dehydrogenase	ec:1.1.1.284	7	contig01019, contig04211, contig05175, contig06293, contig11753, contig12372, contig19805	map00680
Methane metabolism	82	18	Formate dehydrogenase	ec:1.2.1.2	1	contig03860	map00680
Methane metabolism	82	18	Fructose-bisphosphate aldolase	ec:4.1.2.13	5	contig02469, contig02977, contig03742, contig07145, contig17501	map00680
Methane metabolism	82	18	Malate dehydrogenase	ec:1.1.1.37	8	contig00196, contig04017, contig07964, contig08902, contig11337, contig11517, contig11731, contig11738	map00680
Methane metabolism	82	18	Phosphoserine transaminase	ec:2.6.1.52	2	contig00604, contig14001	map00680
Methane metabolism	82	18	Serine--glyoxylate transaminase	ec:2.6.1.45	1	contig05140	map00680
Methane metabolism	82	18	S-formylglutathione hydrolase	ec:3.1.2.12	2	contig00693, contig14541	map00680
Methane metabolism	82	18	Coenzyme F420 hydrogenase	ec:1.12.98.1	2	contig03605, contig03606	map00680
Nitrogen metabolism	30	12	Glutamate synthase (NADH)	ec:1.4.1.14	2	contig01317, contig09880	map00910
Nitrogen metabolism	30	12	Cyanase	ec:4.2.1.104	1	contig05376	map00910
Nitrogen metabolism	30	12	Nitronate monooxygenase	ec:1.13.12.16	2	contig01807, contig09632	map00910
Nitrogen metabolism	30	12	Glutamate dehydrogenase (NAD(P)(+))	ec:1.4.1.3	3	contig10080, contig14610, contig15203	map00910
Nitrogen metabolism	30	12	Glutamate dehydrogenase	ec:1.4.1.2	2	contig10080, contig14610	map00910
Nitrogen metabolism	30	12	Nitrate reductase (NADH)	ec:1.7.1.1	5	contig01367, contig02168, contig11748, contig14487, contig16731	map00910
Nitrogen metabolism	30	12	Formamidase	ec:3.5.1.49	1	contig03890	map00910
Nitrogen metabolism	30	12	Carbamoyl-phosphate synthase (ammonia)	ec:6.3.4.16	1	contig07202	map00910
Nitrogen metabolism	30	12	Ferredoxin--nitrite reductase	ec:1.7.7.1	1	contig15848	map00910
Nitrogen metabolism	30	12	Nitrilase	ec:3.5.5.1	2	contig03409, contig15563	map00910
Nitrogen metabolism	30	12	Glutamate--ammonia ligase	ec:6.3.1.2	1	contig04484	map00910
Nitrogen metabolism	30	12	Carbonate dehydratase	ec:4.2.1.1	11	contig02971, contig03355, contig05201, contig06565, contig08300, contig08408, contig10853, contig14548, contig17319, contig17577, contig21184	map00910
Sulfur metabolism	39	14	Sulfite reductase (ferredoxin)	ec:1.8.7.1	3	contig01684, contig16332, contig16333	map00920
Sulfur metabolism	39	14	Adenylyl-sulfate reductase	ec:1.8.99.2	3	contig02665, contig02666, contig19411	map00920
Sulfur metabolism	39	14	Sulfite reductase	ec:1.8.99.1	3	contig01684, contig16332, contig16333	map00920
Sulfur metabolism	39	14	Sulfate adenylyltransferase	ec:2.7.7.4	4	contig01095, contig02972, contig05181, contig15685	map00920
Sulfur metabolism	39	14	Thiosulfate sulfurtransferase	ec:2.8.1.1	3	contig11478, contig13891, contig13893	map00920
Sulfur metabolism	39	14	Sulfite oxidase	ec:1.8.3.1	1	contig12267	map00920
Sulfur metabolism	39	14	Serine O-acetyltransferase	ec:2.3.1.30	3	contig00520, contig02059, contig07013	map00920
Sulfur metabolism	39	14	3'(2'),5'-bisphosphate nucleotidase	ec:3.1.3.7	7	contig11585, contig13729, contig14066, contig18333, contig18334, contig19430, contig20426	map00920
Sulfur metabolism	39	14	Cystathionine gamma-synthase	ec:2.5.1.48	2	contig06556, contig15843	map00920
Sulfur metabolism	39	14	Cysteine synthase	ec:2.5.1.47	8	contig00697, contig02232, contig03000, contig04363, contig06307, contig16416, contig17955, contig17956	map00920
Sulfur metabolism	39	14	Sulfate-transporting ATPase	ec:3.6.3.25	3	contig05932, contig15854, contig19577	map00920
Sulfur metabolism	39	14	Adenylyl-sulfate reductase (glutathione)	ec:1.8.4.9	3	contig02665, contig02666, contig19411	map00920
Sulfur metabolism	39	14	Phosphoadenylyl-sulfate reductase (thioredoxin)	ec:1.8.4.8	3	contig02665, contig02666, contig19411	map00920
Sulfur metabolism	39	14	Adenylyl-sulfate kinase	ec:2.7.1.25	2	contig03051, contig08838	map00920
Glycan Biosynthesis and Metabolism
Glycosaminoglycan biosynthesis - chondroitin sulfate / dermatan sulfate	20	3	Protein xylosyltransferase	ec:2.4.2.26	4	contig08659, contig09159, contig13041, contig13042	map00532
Glycosaminoglycan biosynthesis - chondroitin sulfate / dermatan sulfate	20	3	Galactosylgalactosylxylosylprotein 3-beta-glucuronosyltransferase	ec:2.4.1.135	3	contig04649, contig11185, contig12745	map00532
Glycosaminoglycan biosynthesis - chondroitin sulfate / dermatan sulfate	20	3	Galactosylxylosylprotein 3-beta-galactosyltransferase	ec:2.4.1.134	13	contig01664, contig03058, contig03059, contig06392, contig07043, contig07374, contig12790, contig13542, contig13543, contig13760, contig14977, contig15243, contig20179	map00532
Glycosaminoglycan biosynthesis - heparan sulfate / heparin	29	5	Glucuronosyl-N-acetylglucosaminyl-proteoglycan 4-alpha-N-	ec:2.4.2.26	4	contig08659, contig09159, contig13041, contig13042	map00534
Glycosaminoglycan biosynthesis - heparan sulfate / heparin	29	5	Glucuronyl-galactosyl-proteoglycan 4-alpha-N-	ec:2.4.1.135	3	contig04649, contig11185, contig12745	map00534
Glycosaminoglycan biosynthesis - heparan sulfate / heparin	29	5	Protein xylosyltransferase	ec:2.4.1.134	13	contig01664, contig03058, contig03059, contig06392, contig07043, contig07374, contig12790, contig13542, contig13543, contig13760, contig14977, contig15243, contig20179	map00534
Glycosaminoglycan biosynthesis - heparan sulfate / heparin	29	5	Galactosylgalactosylxylosylprotein 3-beta-glucuronosyltransferase	ec:2.4.1.224	5	contig04824, contig06370, contig07512, contig11182, contig16591	map00534
Glycosaminoglycan biosynthesis - heparan sulfate / heparin	29	5	Galactosylxylosylprotein 3-beta-galactosyltransferase	ec:2.4.1.223	4	contig03841, contig05451, contig07347, contig14307	map00534
Glycosaminoglycan degradation	20	3	Alpha-N-acetylglucosaminidase	ec:3.2.1.50	1	contig06352	map00531
Glycosaminoglycan degradation	20	3	Beta-glucuronidase	ec:3.2.1.31	2	contig04527, contig08834	map00531
Glycosaminoglycan degradation	20	3	Beta-galactosidase	ec:3.2.1.23	17	contig00459, contig01478, contig01479, contig01856, contig03056, contig04210, contig05542, contig05551, contig08853, contig09743, contig09757, contig11124, contig13831, contig15494, contig15724, contig18423, contig18788	map00531
Glycosphingolipid biosynthesis - ganglio series	17	1	Beta-galactosidase	ec:3.2.1.23	17	contig00459, contig01478, contig01479, contig01856, contig03056, contig04210, contig05542, contig05551, contig08853, contig09743, contig09757, contig11124, contig13831, contig15494, contig15724, contig18423, contig18788	map00604
Glycosphingolipid biosynthesis - globo series	9	2	Alpha-galactosidase	ec:3.2.1.22	8	contig01940, contig03467, contig05206, contig06441, contig10389, contig12983, contig15700, contig16929	map00603
Glycosphingolipid biosynthesis - globo series	9	2	Galactoside 2-alpha-L-fucosyltransferase	ec:2.4.1.69	1	contig05309	map00603
Glycosphingolipid biosynthesis - lacto and neolacto series	2	2	Galactoside 2-alpha-L-fucosyltransferase	ec:2.4.1.69	1	contig05309	map00601
Glycosphingolipid biosynthesis - lacto and neolacto series	2	2	3-galactosyl-N-acetylglucosaminide 4-alpha-L-fucosyltransferase	ec:2.4.1.65	1	contig13444	map00601
Glycosylphosphatidylinositol(GPI)-anchor biosynthesis	4	1	Phosphatidylinositol N-acetylglucosaminyltransferase	ec:2.4.1.198	4	contig01258, contig05154, contig06458, contig18961	map00563
Lipopolysaccharide biosynthesis	10	8	3-deoxy-manno-octulosonate cytidylyltransferase	ec:2.7.7.38	2	contig16608, contig19798	map00540
Lipopolysaccharide biosynthesis	10	8	Acyl-[acyl-carrier-protein]--UDP-N-acetylglucosamine O-acyltransferase	ec:2.3.1.129	2	contig05905, contig10443	map00540
Lipopolysaccharide biosynthesis	10	8	Tetraacyldisaccharide 4'-kinase	ec:2.7.1.130	1	contig05474	map00540
Lipopolysaccharide biosynthesis	10	8	3-deoxy-8-phosphooctulonate synthase	ec:2.5.1.55	1	contig18280	map00540
N-Glycan biosynthesis	28	12	UDP-N-acetylglucosamine--dolichyl-phosphate	ec:2.7.8.15	1	contig09927	map00510
N-Glycan biosynthesis	28	12	Glucan 1,3-alpha-glucosidase	ec:3.2.1.84	1	contig15967	map00510
N-Glycan biosynthesis	28	12	Beta-1,4-mannosyl-glycoprotein 4-beta-N-acetylglucosaminyltransferase	ec:2.4.1.144	2	contig05991, contig21783	map00510
N-Glycan biosynthesis	28	12	Alpha-1,6-mannosyl-glycoprotein 2-beta-N-acetylglucosaminyltransferase	ec:2.4.1.143	1	contig05228	map00510
N-Glycan biosynthesis	28	12	Chitobiosyldiphosphodolichol beta-mannosyltransferase	ec:2.4.1.142	3	contig18966, contig20440, contig20967	map00510
N-Glycan biosynthesis	28	12	GDP-Man:Man(1)GlcNAc(2)-PP-dolichol alpha-1,3-mannosyltransferase	ec:2.4.1.132	1	contig04749	map00510
N-Glycan biosynthesis	28	12	Dolichyl-phosphate beta-glucosyltransferase	ec:2.4.1.117	3	contig13258, contig13259, contig13260	map00510
N-Glycan biosynthesis	28	12	Alpha-1,3-mannosyl-glycoprotein 2-beta-N-acetylglucosaminyltransferase	ec:2.4.1.101	2	contig05609, contig18769	map00510
N-Glycan biosynthesis	28	12	Mannosyl-oligosaccharide 1,3-1,6-alpha-mannosidase	ec:3.2.1.114	1	contig10305	map00510
N-Glycan biosynthesis	28	12	Mannosyl-oligosaccharide 1,2-alpha-mannosidase	ec:3.2.1.113	10	contig08134, contig08754, contig08864, contig09345, contig16571, contig16573, contig18155, contig18356, contig18538, contig18539	map00510
N-Glycan biosynthesis	28	12	Mannosyl-oligosaccharide glucosidase	ec:3.2.1.106	1	contig06298	map00510
N-Glycan biosynthesis	28	12	Dolichyl-phosphate beta-D-mannosyltransferase	ec:2.4.1.83	2	contig01802, contig14069	map00510
Other types of O-glycan biosynthesis	4	2	Galactosylgalactosylxylosylprotein 3-beta-glucuronosyltransferase	ec:2.4.1.135	3	contig04649, contig11185, contig12745	map00514
Other types of O-glycan biosynthesis	4	2	Dolichyl-phosphate-mannose--protein mannosyltransferase	ec:2.4.1.109	1	contig11521	map00514
Peptidoglycan biosynthesis	2	2	Phospho-N-acetylmuramoyl-pentapeptide-transferase	ec:2.7.8.13	1	contig09927	map00550
Peptidoglycan biosynthesis	2	2	UDP-N-acetylmuramoyl-L-alanine--D-glutamate ligase	ec:6.3.2.9	1	contig21915	map00550
Various types of N-glycan biosynthesis	19	8	Alpha-1,6-mannosyl-glycoprotein 2-beta-N-acetylglucosaminyltransferase	ec:2.4.1.143	1	contig05228	map00513
Various types of N-glycan biosynthesis	19	8	Chitobiosyldiphosphodolichol beta-mannosyltransferase	ec:2.4.1.142	3	contig18966, contig20440, contig20967	map00513
Various types of N-glycan biosynthesis	19	8	GDP-Man:Man(1)GlcNAc(2)-PP-dolichol alpha-1,3-mannosyltransferase	ec:2.4.1.132	1	contig04749	map00513
Various types of N-glycan biosynthesis	19	8	Alpha-1,3-mannosyl-glycoprotein 2-beta-N-acetylglucosaminyltransferase	ec:2.4.1.101	2	contig05609, contig18769	map00513
Various types of N-glycan biosynthesis	19	8	Mannosyl-oligosaccharide 1,3-1,6-alpha-mannosidase	ec:3.2.1.114	1	contig10305	map00513
Various types of N-glycan biosynthesis	19	8	Mannosyl-oligosaccharide 1,2-alpha-mannosidase	ec:3.2.1.113	10	contig08134, contig08754, contig08864, contig09345, contig16571, contig16573, contig18155, contig18356, contig18538, contig18539	map00513
Various types of N-glycan biosynthesis	19	8	Initiation-specific alpha-1,6-mannosyltransferase	ec:2.4.1.232	1	contig04749	map00513
Various types of N-glycan biosynthesis	19	8	Glycoprotein 3-alpha-L-fucosyltransferase	ec:2.4.1.214	1	contig06320	map00513
Other glycan degradation	27	5	Alpha-L-fucosidase	ec:3.2.1.51	3	contig07097, contig08220, contig16556	map00511
Other glycan degradation	27	5	Glucosylceramidase	ec:3.2.1.45	4	contig05332, contig05333, contig07741, contig10468	map00511
Other glycan degradation	27	5	Beta-mannosidase	ec:3.2.1.25	1	contig07078	map00511
Other glycan degradation	27	5	Alpha-mannosidase	ec:3.2.1.24	2	contig08924, contig18008	map00511
Other glycan degradation	27	5	Beta-galactosidase	ec:3.2.1.23	17	contig00459, contig01478, contig01479, contig01856, contig03056, contig04210, contig05542, contig05551, contig08853, contig09743, contig09757, contig11124, contig13831, contig15494, contig15724, contig18423, contig18788	map00511
Lipid Metabolism
alpha-Linolenic acid metabolism	56	11	Allene-oxide cyclase	ec:5.3.99.6	2	contig13255, contig17514	map00592
alpha-Linolenic acid metabolism	56	11	Hydroperoxide dehydratase	ec:4.2.1.92	1	contig00093	map00592
alpha-Linolenic acid metabolism	56	11	Jasmonate O-methyltransferase	ec:2.1.1.141	4	contig09341, contig09885, contig14766, contig18454	map00592
alpha-Linolenic acid metabolism	56	11	Enoyl-CoA hydratase	ec:4.2.1.17	16	contig01284, contig01429, contig02822, contig05058, contig05136, contig05744, contig09979, contig10155, contig10390, contig12380, contig15837, contig15838, contig15839, contig16995, contig19815, contig21358	map00592
alpha-Linolenic acid metabolism	56	11	Phospholipase A(1)	ec:3.1.1.32	3	contig03952, contig06601, contig13282	map00592
alpha-Linolenic acid metabolism	56	11	Alcohol dehydrogenase	ec:1.1.1.1	8	contig00477, contig01019, contig04302, contig05175, contig08165, contig10283, contig10779, contig12372	map00592
alpha-Linolenic acid metabolism	56	11	Acetyl-CoA C-acyltransferase	ec:2.3.1.16	2	contig04145, contig07334	map00592
alpha-Linolenic acid metabolism	56	11	Linoleate 13S-lipoxygenase	ec:1.13.11.12	4	contig00614, contig00615, contig10504, contig14962	map00592
alpha-Linolenic acid metabolism	56	11	Acyl-CoA oxidase	ec:1.3.3.6	7	contig04240, contig08139, contig10829, contig15709, contig17096, contig17668, contig20016	map00592
alpha-Linolenic acid metabolism	56	11	Phospholipase A(2)	ec:3.1.1.4	7	contig01187, contig02379, contig03621, contig07910, contig12462, contig16658, contig17266	map00592
alpha-Linolenic acid metabolism	56	11	12-oxophytodienoate reductase	ec:1.3.1.42	2	contig03020, contig13818	map00592
Arachidonic acid metabolism	45	7	Soluble epoxide hydrolase	ec:3.3.2.10	3	contig00336, contig05692, contig18217	map00590
Arachidonic acid metabolism	45	7	Alkane 1-monooxygenase	ec:1.14.15.3	4	contig02760, contig04280, contig11238, contig16501	map00590
Arachidonic acid metabolism	45	7	Glutathione peroxidase	ec:1.11.1.9	10	contig01338, contig02105, contig04882, contig05247, contig10047, contig11632, contig11697, contig12280, contig12284, contig12572	map00590
Arachidonic acid metabolism	45	7	Prostaglandin-E(2) 9-reductase	ec:1.1.1.189	6	contig00918, contig02559, contig02560, contig12917, contig14592, contig19487	map00590
Arachidonic acid metabolism	45	7	Carbonyl reductase (NADPH)	ec:1.1.1.184	4	contig02559, contig02560, contig07952, contig14592	map00590
Arachidonic acid metabolism	45	7	Unspecific monooxygenase	ec:1.14.14.1	17	contig01390, contig02461, contig03277, contig04060, contig04280, contig05390, contig07805, contig09378, contig09983, contig11177, contig11238, contig13370, contig15836, contig16501, contig17966, contig17967, contig19190	map00590
Arachidonic acid metabolism	45	7	Phospholipase A(2)	ec:3.1.1.4	7	contig01187, contig02379, contig03621, contig07910, contig12462, contig16658, contig17266	map00590
Biosynthesis of unsaturated fatty acids	51	8	Enoyl-CoA hydratase	ec:4.2.1.17	16	contig01284, contig01429, contig02822, contig05058, contig05136, contig05744, contig09979, contig10155, contig10390, contig12380, contig15837, contig15838, contig15839, contig16995, contig19815, contig21358	map01040
Biosynthesis of unsaturated fatty acids	51	8	Palmitoyl-CoA hydrolase	ec:3.1.2.2	1	contig00151	map01040
Biosynthesis of unsaturated fatty acids	51	8	3-oxoacyl-[acyl-carrier-protein] reductase	ec:1.1.1.100	17	contig00273, contig01005, contig01408, contig02217, contig03444, contig06231, contig07257, contig08747, contig11978, contig11979, contig14836, contig16554, contig18689, contig19249, contig20084, contig21111, contig21412	map01040
Biosynthesis of unsaturated fatty acids	51	8	Acetyl-CoA C-acyltransferase	ec:2.3.1.16	2	contig04145, contig07334	map01040
Biosynthesis of unsaturated fatty acids	51	8	Acyl-[acyl-carrier-protein] desaturase	ec:1.14.19.2	5	contig03293, contig16367, contig16368, contig18144, contig19191	map01040
Biosynthesis of unsaturated fatty acids	51	8	Stearoyl-CoA 9-desaturase	ec:1.14.19.1	2	contig07797, contig18144	map01040
Biosynthesis of unsaturated fatty acids	51	8	Acyl-CoA oxidase	ec:1.3.3.6	7	contig04240, contig08139, contig10829, contig15709, contig17096, contig17668, contig20016	map01040
Biosynthesis of unsaturated fatty acids	51	8	Trans-2-enoyl-CoA reductase (NADPH)	ec:1.3.1.38	2	contig01559, contig01571	map01040
Ether lipid metabolism	16	4	Phospholipase D	ec:3.1.4.4	5	contig03165, contig03343, contig10904, contig15443, contig16340	map00565
Ether lipid metabolism	16	4	Phospholipase C	ec:3.1.4.3	1	contig08091	map00565
Ether lipid metabolism	16	4	Phosphatidate phosphatase	ec:3.1.3.4	3	contig03775, contig05216, contig10134	map00565
Ether lipid metabolism	16	4	Phospholipase A(2)	ec:3.1.1.4	7	contig01187, contig02379, contig03621, contig07910, contig12462, contig16658, contig17266	map00565
Fatty acid biosynthesis	50	10	Acetyl-CoA carboxylase	ec:6.4.1.2	6	contig05213, contig05214, contig06808, contig07157, contig11763, contig15964	map00061
Fatty acid biosynthesis	50	10	3-oxoacyl-[acyl-carrier-protein] reductase	ec:1.1.1.100	17	contig00273, contig01005, contig01408, contig02217, contig03444, contig06231, contig07257, contig08747, contig11978, contig11979, contig14836, contig16554, contig18689, contig19249, contig20084, contig21111, contig21412	map00061
Fatty acid biosynthesis	50	10	Beta-ketoacyl-[acyl-carrier-protein] synthase III	ec:2.3.1.180	1	contig05068	map00061
Fatty acid biosynthesis	50	10	Fatty-acyl-CoA synthase	ec:2.3.1.86	1	contig01854	map00061
Fatty acid biosynthesis	50	10	Long-chain-fatty-acid--CoA ligase	ec:6.2.1.3	11	contig02531, contig03192, contig04688, contig05825, contig07900, contig13897, contig14425, contig15490, contig17499, contig17500, contig20891	map00061
Fatty acid biosynthesis	50	10	Beta-ketoacyl-[acyl-carrier-protein] synthase I	ec:2.3.1.41	5	contig00442, contig01218, contig02910, contig05068, contig08211	map00061
Fatty acid biosynthesis	50	10	[Acyl-carrier-protein] S-malonyltransferase	ec:2.3.1.39	1	contig02165	map00061
Fatty acid biosynthesis	50	10	Acyl-[acyl-carrier-protein] desaturase	ec:1.14.19.2	5	contig03293, contig16367, contig16368, contig18144, contig19191	map00061
Fatty acid biosynthesis	50	10	Oleoyl-[acyl-carrier-protein] hydrolase	ec:3.1.2.14	3	contig04873, contig06582, contig14233	map00061
Fatty acid elongation	25	7	Long-chain-enoyl-CoA hydratase	ec:4.2.1.74	1	contig05058	map00062
Fatty acid elongation	25	7	Enoyl-CoA hydratase	ec:4.2.1.17	16	contig01284, contig01429, contig02822, contig05058, contig05136, contig05744, contig09979, contig10155, contig10390, contig12380, contig15837, contig15838, contig15839, contig16995, contig19815, contig21358	map00062
Fatty acid elongation	25	7	Palmitoyl-CoA hydrolase	ec:3.1.2.2	1	contig00151	map00062
Fatty acid elongation	25	7	Acetyl-CoA C-acyltransferase	ec:2.3.1.16	2	contig04145, contig07334	map00062
Fatty acid elongation	25	7	3-hydroxyacyl-CoA dehydrogenase	ec:1.1.1.35	6	contig05058, contig05744, contig07051, contig07052, contig09979, contig20013	map00062
Fatty acid elongation	25	7	Palmitoyl-protein hydrolase	ec:3.1.2.22	1	contig05100	map00062
Fatty acid elongation	25	7	Trans-2-enoyl-CoA reductase (NADPH)	ec:1.3.1.38	2	contig01559, contig01571	map00062
Glycerolipid metabolism	103	19	Galactolipase	ec:3.1.1.26	6	contig00099, contig03952, contig04920, contig06601, contig13268, contig19563	map00561
Glycerolipid metabolism	103	19	Acylglycerol lipase	ec:3.1.1.23	5	contig00716, contig00818, contig03052, contig10313, contig14814	map00561
Glycerolipid metabolism	103	19	Galactolipid galactosyltransferase	ec:2.4.1.184	2	contig12911, contig16135	map00561
Glycerolipid metabolism	103	19	Alcohol dehydrogenase (NADP(+))	ec:1.1.1.2	5	contig01288, contig02217, contig02559, contig03107, contig07257	map00561
Glycerolipid metabolism	103	19	Alpha-galactosidase	ec:3.2.1.22	8	contig01940, contig03467, contig05206, contig06441, contig10389, contig12983, contig15700, contig16929	map00561
Glycerolipid metabolism	103	19	Phospholipid:diacylglycerol acyltransferase	ec:2.3.1.158	2	contig02496, contig13416	map00561
Glycerolipid metabolism	103	19	1-acylglycerol-3-phosphate O-acyltransferase	ec:2.3.1.51	8	contig00090, contig02040, contig10054, contig10430, contig15092, contig15096, contig19182, contig21446	map00561
Glycerolipid metabolism	103	19	2-acylglycerol O-acyltransferase	ec:2.3.1.22	1	contig19324	map00561
Glycerolipid metabolism	103	19	Diacylglycerol O-acyltransferase	ec:2.3.1.20	6	contig00653, contig04042, contig07701, contig07953, contig14653, contig16458	map00561
Glycerolipid metabolism	103	19	Glycerol-3-phosphate 1-O-acyltransferase	ec:2.3.1.15	11	contig00090, contig00114, contig01353, contig02763, contig10054, contig10656, contig10882, contig11833, contig15011, contig20188, contig21386	map00561
Glycerolipid metabolism	103	19	Phosphatidate phosphatase	ec:3.1.3.4	3	contig03775, contig05216, contig10134	map00561
Glycerolipid metabolism	103	19	Monogalactosyldiacylglycerol synthase	ec:2.4.1.46	1	contig10244	map00561
Glycerolipid metabolism	103	19	Aldehyde dehydrogenase (NAD(+))	ec:1.2.1.3	7	contig03833, contig04861, contig12312, contig13827, contig13829, contig13830, contig20576	map00561
Glycerolipid metabolism	103	19	Diacylglycerol kinase (ATP)	ec:2.7.1.107	13	contig01321, contig04713, contig04725, contig06372, contig06624, contig07368, contig10620, contig11160, contig12203, contig14812, contig14813, contig15172, contig16160	map00561
Glycerolipid metabolism	103	19	Aldehyde reductase	ec:1.1.1.21	2	contig03971, contig09028	map00561
Glycerolipid metabolism	103	19	Digalactosyldiacylglycerol synthase	ec:2.4.1.241	3	contig13709, contig16135, contig19002	map00561
Glycerolipid metabolism	103	19	Triacylglycerol lipase	ec:3.1.1.3	24	contig00099, contig01468, contig02004, contig03139, contig03782, contig03952, contig04368, contig04920, contig05237, contig05546, contig06601, contig07545, contig09146, contig09760, contig10919, contig12464, contig12631, contig12633, contig12671, contig13268, contig14113, contig16403, contig17456, contig19563	map00561
Glycerolipid metabolism	103	19	Glycerate 3-kinase	ec:2.7.1.31	3	contig06990, contig08011, contig19842	map00561
Glycerolipid metabolism	103	19	Glycerol kinase	ec:2.7.1.30	1	contig15005	map00561
Glycerophospholipid metabolism	90	28	Glycerophosphodiester phosphodiesterase	ec:3.1.4.46	5	contig00246, contig02091, contig07796, contig07896, contig17344	map00564
Glycerophospholipid metabolism	90	28	Phosphatidylserine decarboxylase	ec:4.1.1.65	1	contig17220	map00564
Glycerophospholipid metabolism	90	28	Phospholipase D	ec:3.1.4.4	5	contig03165, contig03343, contig10904, contig15443, contig16340	map00564
Glycerophospholipid metabolism	90	28	Phospholipase C	ec:3.1.4.3	1	contig08091	map00564
Glycerophospholipid metabolism	90	28	Glycerophosphocholine phosphodiesterase	ec:3.1.4.2	1	contig07796	map00564
Glycerophospholipid metabolism	90	28	CDP-diacylglycerol--inositol 3-phosphatidyltransferase	ec:2.7.8.11	1	contig13590	map00564
Glycerophospholipid metabolism	90	28	Phosphoethanolamine N-methyltransferase	ec:2.1.1.103	2	contig00270, contig00702	map00564
Glycerophospholipid metabolism	90	28	Phospholipase A(1)	ec:3.1.1.32	3	contig03952, contig06601, contig13282	map00564
Glycerophospholipid metabolism	90	28	Glycerol-3-phosphate dehydrogenase (NAD(+))	ec:1.1.1.8	4	contig00979, contig06871, contig07377, contig07410	map00564
Glycerophospholipid metabolism	90	28	Phosphoethanolamine/phosphocholine phosphatase	ec:3.1.3.75	4	contig04678, contig07560, contig08886, contig21231	map00564
Glycerophospholipid metabolism	90	28	Phosphatidate cytidylyltransferase	ec:2.7.7.41	6	contig03639, contig05084, contig05272, contig07003, contig14286, contig21930	map00564
Glycerophospholipid metabolism	90	28	Choline-phosphate cytidylyltransferase	ec:2.7.7.15	3	contig00657, contig02243, contig19680	map00564
Glycerophospholipid metabolism	90	28	Ethanolamine-phosphate cytidylyltransferase	ec:2.7.7.14	1	contig00791	map00564
Glycerophospholipid metabolism	90	28	1-acylglycerol-3-phosphate O-acyltransferase	ec:2.3.1.51	8	contig00090, contig02040, contig10054, contig10430, contig15092, contig15096, contig19182, contig21446	map00564
Glycerophospholipid metabolism	90	28	Phosphatidylcholine--sterol O-acyltransferase	ec:2.3.1.43	3	contig08492, contig13416, contig19505	map00564
Glycerophospholipid metabolism	90	28	Glycerol-3-phosphate dehydrogenase (NAD(P)(+))	ec:1.1.1.94	4	contig00979, contig06871, contig07377, contig07410	map00564
Glycerophospholipid metabolism	90	28	Glycerol-3-phosphate 1-O-acyltransferase	ec:2.3.1.15	11	contig00090, contig00114, contig01353, contig02763, contig10054, contig10656, contig10882, contig11833, contig15011, contig20188, contig21386	map00564
Glycerophospholipid metabolism	90	28	Phosphatidate phosphatase	ec:3.1.3.4	3	contig03775, contig05216, contig10134	map00564
Glycerophospholipid metabolism	90	28	CDP-glycerol diphosphatase	ec:3.6.1.16	1	contig05139	map00564
Glycerophospholipid metabolism	90	28	Diacylglycerol kinase (ATP)	ec:2.7.1.107	13	contig01321, contig04713, contig04725, contig06372, contig06624, contig07368, contig10620, contig11160, contig12203, contig14812, contig14813, contig15172, contig16160	map00564
Glycerophospholipid metabolism	90	28	CDP-diacylglycerol--serine O-phosphatidyltransferase	ec:2.7.8.8	1	contig08813	map00564
Glycerophospholipid metabolism	90	28	Glycerol-3-phosphate dehydrogenase	ec:1.1.5.3	1	contig08523	map00564
Glycerophospholipid metabolism	90	28	Ethanolamine kinase	ec:2.7.1.82	4	contig01144, contig02738, contig11410, contig11441	map00564
Glycerophospholipid metabolism	90	28	Lysophospholipase	ec:3.1.1.5	1	contig19324	map00564
Glycerophospholipid metabolism	90	28	Phospholipase A(2)	ec:3.1.1.4	7	contig01187, contig02379, contig03621, contig07910, contig12462, contig16658, contig17266	map00564
Glycerophospholipid metabolism	90	28	Choline kinase	ec:2.7.1.32	2	contig01144, contig02738	map00564
Glycerophospholipid metabolism	90	28	Glycerol-3-phosphate oxidase	ec:1.1.3.21	1	contig08523	map00564
Linoleic acid metabolism	33	Delta(12)-fatty acid dehydrogenase	acid dehydrogenase	ec:1.14.99.33	5	contig00247, contig00569, contig09890, contig13945, contig14186	map00591
Linoleic acid metabolism	33	Linoleate 13S-lipoxygenase	13S-lipoxygenase	ec:1.13.11.12	4	contig00614, contig00615, contig10504, contig14962	map00591
Linoleic acid metabolism	33	Unspecific monooxygenase	monooxygenase	ec:1.14.14.1	17	contig01390, contig02461, contig03277, contig04060, contig04280, contig05390, contig07805, contig09378, contig09983, contig11177, contig11238, contig13370, contig15836, contig16501, contig17966, contig17967, contig19190	map00591
Linoleic acid metabolism	33	Phospholipase A(2)	A2	ec:3.1.1.4	7	contig01187, contig02379, contig03621, contig07910, contig12462, contig16658, contig17266	map00591
Primary bile acid biosynthesis	9	3	Delta(4)-3-oxosteroid 5-beta-reductase	ec:1.3.1.3	1	contig00889	map00120
Primary bile acid biosynthesis	9	3	3-alpha,7-alpha,12-alpha-trihydroxy-5-beta-cholest-24-enoyl-CoA	ec:4.2.1.107	2	contig09870, contig10743	map00120
Primary bile acid biosynthesis	9	3	3-hydroxyacyl-CoA dehydrogenase	ec:1.1.1.35	6	contig05058, contig05744, contig07051, contig07052, contig09979, contig20013	map00120
Sphingolipid metabolism	49	11	Sphingomyelin phosphodiesterase	ec:3.1.4.12	4	contig00722, contig01055, contig03644, contig10472	map00600
Sphingolipid metabolism	49	11	Glucosylceramidase	ec:3.2.1.45	4	contig05332, contig05333, contig07741, contig10468	map00600
Sphingolipid metabolism	49	11	Beta-galactosidase	ec:3.2.1.23	17	contig00459, contig01478, contig01479, contig01856, contig03056, contig04210, contig05542, contig05551, contig08853, contig09743, contig09757, contig11124, contig13831, contig15494, contig15724, contig18423, contig18788	map00600
Sphingolipid metabolism	49	11	Alpha-galactosidase	ec:3.2.1.22	8	contig01940, contig03467, contig05206, contig06441, contig10389, contig12983, contig15700, contig16929	map00600
Sphingolipid metabolism	49	11	3-dehydrosphinganine reductase	ec:1.1.1.102	1	contig11011	map00600
Sphingolipid metabolism	49	11	Serine C-palmitoyltransferase	ec:2.3.1.50	4	contig04018, contig04019, contig04020, contig14025	map00600
Sphingolipid metabolism	49	11	Sphingosine N-acyltransferase	ec:2.3.1.24	4	contig05628, contig07050, contig15560, contig16900	map00600
Sphingolipid metabolism	49	11	Phosphatidate phosphatase	ec:3.1.3.4	3	contig03775, contig05216, contig10134	map00600
Sphingolipid metabolism	49	11	Sphinganine-1-phosphate aldolase	ec:4.1.2.27	1	contig06621	map00600
Sphingolipid metabolism	49	11	Ceramide kinase	ec:2.7.1.138	2	contig04725, contig11160	map00600
Steroid biosynthesis	21	11	24-methylenesterol C-methyltransferase	ec:2.1.1.143	1	contig02116	map00100
Steroid biosynthesis	21	11	Lathosterol oxidase	ec:1.14.21.6	1	contig04668	map00100
Steroid biosynthesis	21	11	3-beta-hydroxysteroid-4-alpha-carboxylate 3-dehydrogenase	ec:1.1.1.170	2	contig05760, contig16555	map00100
Steroid biosynthesis	21	11	Sterol 24-C-methyltransferase	ec:2.1.1.41	1	contig19630	map00100
Steroid biosynthesis	21	11	Squalene monooxygenase	ec:1.14.13.132	3	contig06726, contig15868, contig15869	map00100
Steroid biosynthesis	21	11	Methylsterol monooxygenase	ec:1.14.13.72	3	contig12346, contig12456, contig19775	map00100
Steroid biosynthesis	21	11	Sterol 14-alpha-demethylase	ec:1.14.13.70	2	contig07390, contig07807	map00100
Steroid biosynthesis	21	11	Squalene synthase	ec:2.5.1.21	4	contig03281, contig09778, contig10596, contig16028	map00100
Steroid biosynthesis	21	11	Delta(24)-sterol reductase	ec:1.3.1.72	1	contig03865	map00100
Steroid biosynthesis	21	11	Cycloeucalenol cycloisomerase	ec:5.5.1.9	1	contig16132	map00100
Steroid biosynthesis	21	11	7-dehydrocholesterol reductase	ec:1.3.1.21	2	contig03340, contig15763	map00100
Steroid hormone biosynthesis	49	7	Delta(4)-3-oxosteroid 5-beta-reductase	ec:1.3.1.3	1	contig00889	map00140
Steroid hormone biosynthesis	49	7	11-beta-hydroxysteroid dehydrogenase	ec:1.1.1.146	7	contig02785, contig06502, contig11252, contig11978, contig13658, contig16374, contig20084	map00140
Steroid hormone biosynthesis	49	7	3-beta-hydroxy-Delta(5)-steroid dehydrogenase	ec:1.1.1.145	17	contig00630, contig00631, contig00695, contig00889, contig00900, contig01729, contig02538, contig04987, contig05760, contig06646, contig12153, contig12824, contig12825, contig12982, contig16555, contig17600, contig21311	map00140
Steroid hormone biosynthesis	49	7	17-beta-estradiol 17-dehydrogenase	ec:1.1.1.62	4	contig00085, contig02159, contig02994, contig11561	map00140
Steroid hormone biosynthesis	49	7	3-alpha-(or 20-beta)-hydroxysteroid dehydrogenase	ec:1.1.1.53	3	contig00501, contig03908, contig15470	map00140
Steroid hormone biosynthesis	49	7	Unspecific monooxygenase	ec:1.14.14.1	17	contig01390, contig02461, contig03277, contig04060, contig04280, contig05390, contig07805, contig09378, contig09983, contig11177, contig11238, contig13370, contig15836, contig16501, contig17966, contig17967, contig19190	map00140
Synthesis and degradation of ketone bodies	5	3	Hydroxymethylglutaryl-CoA lyase	ec:4.1.3.4	1	contig00409	map00072
Synthesis and degradation of ketone bodies	5	3	Acetyl-CoA C-acetyltransferase	ec:2.3.1.9	3	contig03249, contig05637, contig17383	map00072
Synthesis and degradation of ketone bodies	5	3	Hydroxymethylglutaryl-CoA synthase	ec:2.3.3.10	1	contig01732	map00072
Cutin, suberine and wax biosynthesis	7	2	Diacylglycerol O-acyltransferase	ec:2.3.1.20	6	contig00653, contig04042, contig07701, contig07953, contig14653, contig16458	map00073
Cutin, suberine and wax biosynthesis	7	2	Long-chain-fatty-acyl-CoA reductase	ec:1.2.1.50	1	contig12487	map00073
Fatty acid degradation	77	13	Long-chain-enoyl-CoA hydratase	ec:4.2.1.74	1	contig05058	map00071
Fatty acid degradation	77	13	Enoyl-CoA hydratase	ec:4.2.1.17	16	contig01284, contig01429, contig02822, contig05058, contig05136, contig05744, contig09979, contig10155, contig10390, contig12380, contig15837, contig15838, contig15839, contig16995, contig19815, contig21358	map00071
Fatty acid degradation	77	13	Alkane 1-monooxygenase	ec:1.14.15.3	4	contig02760, contig04280, contig11238, contig16501	map00071
Fatty acid degradation	77	13	Alcohol dehydrogenase	ec:1.1.1.1	8	contig00477, contig01019, contig04302, contig05175, contig08165, contig10283, contig10779, contig12372	map00071
Fatty acid degradation	77	13	Long-chain-fatty-acid--CoA ligase	ec:6.2.1.3	11	contig02531, contig03192, contig04688, contig05825, contig07900, contig13897, contig14425, contig15490, contig17499, contig17500, contig20891	map00071
Fatty acid degradation	77	13	Acetyl-CoA C-acyltransferase	ec:2.3.1.16	2	contig04145, contig07334	map00071
Fatty acid degradation	77	13	Aldehyde dehydrogenase (NAD(+))	ec:1.2.1.3	7	contig03833, contig04861, contig12312, contig13827, contig13829, contig13830, contig20576	map00071
Fatty acid degradation	77	13	Acetyl-CoA C-acetyltransferase	ec:2.3.1.9	3	contig03249, contig05637, contig17383	map00071
Fatty acid degradation	77	13	3-hydroxyacyl-CoA dehydrogenase	ec:1.1.1.35	6	contig05058, contig05744, contig07051, contig07052, contig09979, contig20013	map00071
Fatty acid degradation	77	13	Acyl-CoA oxidase	ec:1.3.3.6	7	contig04240, contig08139, contig10829, contig15709, contig17096, contig17668, contig20016	map00071
Fatty acid degradation	77	13	3-hydroxybutyryl-CoA epimerase	ec:5.1.2.3	4	contig05058, contig05744, contig09979, contig10390	map00071
Fatty acid degradation	77	13	Unspecific monooxygenase	ec:1.14.14.1	17	contig01390, contig02461, contig03277, contig04060, contig04280, contig05390, contig07805, contig09378, contig09983, contig11177, contig11238, contig13370, contig15836, contig16501, contig17966, contig17967, contig19190	map00071
Fatty acid degradation	77	13	Dodecenoyl-CoA isomerase	ec:5.3.3.8	4	contig05058, contig10390, contig17769, contig17770	map00071
Secondary bile acid biosynthesis	1	1	Bile-acid-CoA hydrolase	ec:3.1.2.26	1	contig10320	map00121
Metabolism of Cofactors and Vitamins
Biotin metabolism	30	7	3-oxoacyl-[acyl-carrier-protein] reductase	ec:1.1.1.100	17	contig00273, contig01005, contig01408, contig02217, contig03444, contig06231, contig07257, contig08747, contig11978, contig11979, contig14836, contig16554, contig18689, contig19249, contig20084, contig21111, contig21412	map00780
Biotin metabolism	30	7	Biotin synthase	ec:2.8.1.6	1	contig08518	map00780
Biotin metabolism	30	7	8-amino-7-oxononanoate synthase	ec:2.3.1.47	4	contig04957, contig10640, contig17619, contig18486	map00780
Biotin metabolism	30	7	Beta-ketoacyl-[acyl-carrier-protein] synthase I	ec:2.3.1.41	5	contig00442, contig01218, contig02910, contig05068, contig08211	map00780
Biotin metabolism	30	7	Biotin--[acetyl-CoA-carboxylase] ligase	ec:6.3.4.15	2	contig00936, contig12317	map00780
Biotin metabolism	30	7	Biotin--[methylcrotonoyl-CoA-carboxylase] ligase	ec:6.3.4.11	2	contig00936, contig12317	map00780
Folate biosynthesis	10	7	Aminodeoxychorismate lyase	ec:4.1.3.38	1	contig17887	map00790
Folate biosynthesis	10	7	Tetrahydrofolate synthase	ec:6.3.2.17	2	contig03823, contig17088	map00790
Folate biosynthesis	10	7	Dihydrofolate synthase	ec:6.3.2.12	1	contig17088	map00790
Folate biosynthesis	10	7	Dihydroneopterin aldolase	ec:4.1.2.25	1	contig03406	map00790
Folate biosynthesis	10	7	Aminodeoxychorismate synthase	ec:2.6.1.85	1	contig05359	map00790
Folate biosynthesis	10	7	Dihydrofolate reductase	ec:1.5.1.3	3	contig03328, contig18132, contig19291	map00790
Lipoic acid metabolism	7	2	Lipoyl(octanoyl) transferase	ec:2.3.1.181	1	contig02796	map00785
Lipoic acid metabolism	7	2	Lipoyl synthase	ec:2.8.1.8	6	contig00099, contig03567, contig04920, contig07458, contig13268, contig19563	map00785
Nicotinate and nicotinamide metabolism	32	10	L-aspartate oxidase	ec:1.4.3.16	1	contig17363	map00760
Nicotinate and nicotinamide metabolism	32	10	Nicotinate-nucleotide diphosphorylase (carboxylating)	ec:2.4.2.19	4	contig02150, contig05252, contig05254, contig13155	map00760
Nicotinate and nicotinamide metabolism	32	10	NAD(+) synthase (glutamine-hydrolyzing)	ec:6.3.5.1	1	contig18586	map00760
Nicotinate and nicotinamide metabolism	32	10	Nicotinamide-nucleotide adenylyltransferase	ec:2.7.7.1	5	contig10383, contig16365, contig16366, contig20210, contig21803	map00760
Nicotinate and nicotinamide metabolism	32	10	Nicotinate-nucleotide adenylyltransferase	ec:2.7.7.18	5	contig10383, contig16365, contig16366, contig20210, contig21803	map00760
Nicotinate and nicotinamide metabolism	32	10	Uridine nucleosidase	ec:3.2.2.3	1	contig11043	map00760
Nicotinate and nicotinamide metabolism	32	10	Nicotinamidase	ec:3.5.1.19	3	contig01919, contig02597, contig15435	map00760
Nicotinate and nicotinamide metabolism	32	10	5'-nucleotidase	ec:3.1.3.5	8	contig08432, contig08788, contig15782, contig15783, contig17245, contig17730, contig17731, contig21093	map00760
Nicotinate and nicotinamide metabolism	32	10	NAD(+) diphosphatase	ec:3.6.1.22	6	contig03575, contig09685, contig10066, contig10106, contig11897, contig16146	map00760
Nicotinate and nicotinamide metabolism	32	10	NAD(+) kinase	ec:2.7.1.23	3	contig03946, contig04631, contig10018	map00760
One carbon pool by folate	30	12	Formate--tetrahydrofolate ligase	ec:6.3.4.3	1	contig09033	map00670
One carbon pool by folate	30	12	Aminomethyltransferase	ec:2.1.2.10	3	contig00708, contig00709, contig03021	map00670
One carbon pool by folate	30	12	Methylenetetrahydrofolate reductase (NAD(P)H)	ec:1.5.1.20	2	contig01686, contig08265	map00670
One carbon pool by folate	30	12	Thymidylate synthase	ec:2.1.1.45	3	contig03328, contig18132, contig19291	map00670
One carbon pool by folate	30	12	Phosphoribosylaminoimidazolecarboxamide formyltransferase	ec:2.1.2.3	3	contig10952, contig17369, contig17370	map00670
One carbon pool by folate	30	12	Phosphoribosylglycinamide formyltransferase	ec:2.1.2.2	1	contig16072	map00670
One carbon pool by folate	30	12	Glycine hydroxymethyltransferase	ec:2.1.2.1	9	contig02204, contig02474, contig04378, contig05564, contig05596, contig13926, contig14731, contig17086, contig21339	map00670
One carbon pool by folate	30	12	Methenyltetrahydrofolate cyclohydrolase	ec:3.5.4.9	2	contig01431, contig10146	map00670
One carbon pool by folate	30	12	Methionine synthase	ec:2.1.1.13	2	contig03731, contig03886	map00670
One carbon pool by folate	30	12	5-formyltetrahydrofolate cyclo-ligase	ec:6.3.3.2	3	contig00601, contig10884, contig21777	map00670
One carbon pool by folate	30	12	Methylenetetrahydrofolate dehydrogenase (NADP(+))	ec:1.5.1.5	2	contig01431, contig10146	map00670
One carbon pool by folate	30	12	Dihydrofolate reductase	ec:1.5.1.3	3	contig03328, contig18132, contig19291	map00670
Pantothenate and CoA biosynthesis	47	15	Dihydropyrimidine dehydrogenase (NADP(+))	ec:1.3.1.2	1	contig14187	map00770
Pantothenate and CoA biosynthesis	47	15	3-methyl-2-oxobutanoate hydroxymethyltransferase	ec:2.1.2.11	1	contig06595	map00770
Pantothenate and CoA biosynthesis	47	15	Phosphopantothenoylcysteine decarboxylase	ec:4.1.1.36	1	contig14964	map00770
Pantothenate and CoA biosynthesis	47	15	Phosphopantothenate--cysteine ligase	ec:6.3.2.5	4	contig08224, contig16105, contig17280, contig17281	map00770
Pantothenate and CoA biosynthesis	47	15	Pantoate--beta-alanine ligase (AMP-forming)	ec:6.3.2.1	1	contig08516	map00770
Pantothenate and CoA biosynthesis	47	15	Beta-ureidopropionase	ec:3.5.1.6	3	contig01084, contig06059, contig12650	map00770
Pantothenate and CoA biosynthesis	47	15	Acetolactate synthase	ec:2.2.1.6	3	contig03526, contig03547, contig11205	map00770
Pantothenate and CoA biosynthesis	47	15	Pantetheine-phosphate adenylyltransferase	ec:2.7.7.3	2	contig17146, contig17147	map00770
Pantothenate and CoA biosynthesis	47	15	Ketol-acid reductoisomerase	ec:1.1.1.86	2	contig01617, contig19504	map00770
Pantothenate and CoA biosynthesis	47	15	Dihydropyrimidinase	ec:3.5.2.2	1	contig11006	map00770
Pantothenate and CoA biosynthesis	47	15	Holo-[acyl-carrier-protein] synthase	ec:2.7.8.7	3	contig08307, contig14405, contig14406	map00770
Pantothenate and CoA biosynthesis	47	15	Branched-chain-amino-acid transaminase	ec:2.6.1.42	12	contig00834, contig02958, contig04049, contig04050, contig07113, contig07610, contig08773, contig09470, contig09514, contig15897, contig16144, contig16145	map00770
Pantothenate and CoA biosynthesis	47	15	Pantothenate kinase	ec:2.7.1.33	4	contig06331, contig07407, contig07817, contig21914	map00770
Pantothenate and CoA biosynthesis	47	15	Dihydroxy-acid dehydratase	ec:4.2.1.9	2	contig06745, contig07557	map00770
Pantothenate and CoA biosynthesis	47	15	Dephospho-CoA kinase	ec:2.7.1.24	4	contig01381, contig01958, contig12995, contig19241	map00770
Porphyrin and chlorophyll metabolism	58	23	Uroporphyrinogen decarboxylase	ec:4.1.1.37	5	contig03371, contig15274, contig15275, contig20274, contig20668	map00860
Porphyrin and chlorophyll metabolism	58	23	Uroporphyrinogen-III synthase	ec:4.2.1.75	1	contig09479	map00860
Porphyrin and chlorophyll metabolism	58	23	Sirohydrochlorin ferrochelatase	ec:4.99.1.4	1	contig14612	map00860
Porphyrin and chlorophyll metabolism	58	23	Sirohydrochlorin cobaltochelatase	ec:4.99.1.3	1	contig14612	map00860
Porphyrin and chlorophyll metabolism	58	23	Ferrochelatase	ec:4.99.1.1	6	contig10802, contig12809, contig12812, contig12814, contig20289, contig21264	map00860
Porphyrin and chlorophyll metabolism	58	23	Porphobilinogen synthase	ec:4.2.1.24	1	contig15223	map00860
Porphyrin and chlorophyll metabolism	58	23	Uroporphyrinogen-III C-methyltransferase	ec:2.1.1.107	2	contig17993, contig18401	map00860
Porphyrin and chlorophyll metabolism	58	23	Glutamate-1-semialdehyde 2,1-aminomutase	ec:5.4.3.8	2	contig02001, contig17494	map00860
Porphyrin and chlorophyll metabolism	58	23	Phytochromobilin:ferredoxin oxidoreductase	ec:1.3.7.4	1	contig12011	map00860
Porphyrin and chlorophyll metabolism	58	23	Beta-glucuronidase	ec:3.2.1.31	2	contig04527, contig08834	map00860
Porphyrin and chlorophyll metabolism	58	23	Heme oxygenase (biliverdin-producing)	ec:1.14.99.3	6	contig01353, contig02316, contig10408, contig11421, contig11464, contig20188	map00860
Porphyrin and chlorophyll metabolism	58	23	Chlorophyll(ide) b reductase	ec:1.1.1.294	2	contig07952, contig13152	map00860
Porphyrin and chlorophyll metabolism	58	23	Chlorophyllide-a oxygenase	ec:1.14.13.122	6	contig03812, contig07086, contig10156, contig12730, contig13731, contig13733	map00860
Porphyrin and chlorophyll metabolism	58	23	Hydroxymethylbilane synthase	ec:2.5.1.61	2	contig08897, contig16651	map00860
Porphyrin and chlorophyll metabolism	58	23	Glutamate--tRNA ligase	ec:6.1.1.17	2	contig03564, contig14243	map00860
Porphyrin and chlorophyll metabolism	58	23	Glutamyl-tRNA reductase	ec:1.2.1.70	1	contig10864	map00860
Porphyrin and chlorophyll metabolism	58	23	Protoporphyrinogen oxidase	ec:1.3.3.4	2	contig04290, contig17114	map00860
Porphyrin and chlorophyll metabolism	58	23	Coproporphyrinogen oxidase	ec:1.3.3.3	1	contig05486	map00860
Porphyrin and chlorophyll metabolism	58	23	Ferroxidase	ec:1.16.3.1	4	contig02887, contig02974, contig11969, contig11971	map00860
Porphyrin and chlorophyll metabolism	58	23	Precorrin-2 dehydrogenase	ec:1.3.1.76	2	contig17993, contig18401	map00860
Porphyrin and chlorophyll metabolism	58	23	Protochlorophyllide reductase	ec:1.3.1.33	7	contig03038, contig03279, contig09554, contig13731, contig13733, contig15401, contig18573	map00860
Porphyrin and chlorophyll metabolism	58	23	Magnesium chelatase	ec:6.6.1.1	3	contig05711, contig07297, contig10538	map00860
Retinol metabolism	30	4	Alkane 1-monooxygenase	ec:1.14.15.3	4	contig02760, contig04280, contig11238, contig16501	map00830
Retinol metabolism	30	4	Alcohol dehydrogenase	ec:1.1.1.1	8	contig00477, contig01019, contig04302, contig05175, contig08165, contig10283, contig10779, contig12372	map00830
Retinol metabolism	30	4	Retinal dehydrogenase	ec:1.2.1.36	4	contig01863, contig03833, contig11638, contig16624	map00830
Retinol metabolism	30	4	Unspecific monooxygenase	ec:1.14.14.1	17	contig01390, contig02461, contig03277, contig04060, contig04280, contig05390, contig07805, contig09378, contig09983, contig11177, contig11238, contig13370, contig15836, contig16501, contig17966, contig17967, contig19190	map00830
Riboflavin metabolism	34	9	5-amino-6-(5-phosphoribosylamino)uracil reductase	ec:1.1.1.193	2	contig06764, contig19310	map00740
Riboflavin metabolism	34	9	Diaminohydroxyphosphoribosylaminopyrimidine deaminase	ec:3.5.4.26	2	contig06764, contig19310	map00740
Riboflavin metabolism	34	9	GTP cyclohydrolase II	ec:3.5.4.25	6	contig06494, contig07302, contig09435, contig10931, contig17031, contig17032	map00740
Riboflavin metabolism	34	9	FAD synthetase	ec:2.7.7.2	3	contig09022, contig10900, contig16020	map00740
Riboflavin metabolism	34	9	Riboflavin synthase	ec:2.5.1.9	1	contig03581	map00740
Riboflavin metabolism	34	9	Acid phosphatase	ec:3.1.3.2	21	contig04031, contig04153, contig04589, contig05404, contig05640, contig06606, contig07327, contig07852, contig08714, contig08870, contig09539, contig10134, contig10297, contig10932, contig13578, contig13912, contig14764, contig18536, contig18802, contig18803, contig21093	map00740
Riboflavin metabolism	34	9	3,4-dihydroxy-2-butanone-4-phosphate synthase	ec:4.1.99.12	6	contig06494, contig07302, contig09435, contig10931, contig17031, contig17032	map00740
Riboflavin metabolism	34	9	FAD diphosphatase	ec:3.6.1.18	1	contig08538	map00740
Riboflavin metabolism	34	9	Riboflavin kinase	ec:2.7.1.26	2	contig09022, contig10900	map00740
Thiamine metabolism	51	7	Thiamine diphosphokinase	ec:2.7.6.2	2	contig02860, contig13713	map00730
Thiamine metabolism	51	7	Phosphomethylpyrimidine kinase	ec:2.7.4.7	2	contig07996, contig15498	map00730
Thiamine metabolism	51	7	1-deoxy-D-xylulose-5-phosphate synthase	ec:2.2.1.7	1	contig19699	map00730
Thiamine metabolism	51	7	Thiamine-phosphate diphosphorylase	ec:2.5.1.3	4	contig07271, contig07996, contig12315, contig15498	map00730
Thiamine metabolism	51	7	Cysteine desulfurase	ec:2.8.1.7	2	contig06771, contig10732	map00730
Thiamine metabolism	51	7	Nucleoside-triphosphate phosphatase	ec:3.6.1.15	42	contig00146, contig00193, contig01273, contig01393, contig02310, contig02421, contig02737, contig03330, contig03707, contig03800, contig04102, contig04677, contig05133, contig05504, contig05711, contig05914, contig06182, contig07853, contig08329, contig08613, contig08880, contig09109, contig09411, contig09431, contig10631, contig10673, contig11247, contig11736, contig11877, contig12616, contig133…	map00730
Thiamine metabolism	51	7	Hydroxymethylpyrimidine kinase	ec:2.7.1.49	2	contig07996, contig15498	map00730
Ubiquinone and other terpenoid-quinone biosynthesis	46	10	Polyprenyldihydroxybenzoate methyltransferase	ec:2.1.1.114	2	contig03080, contig17285	map00130
Ubiquinone and other terpenoid-quinone biosynthesis	46	10	Tocopherol O-methyltransferase	ec:2.1.1.95	1	contig05969	map00130
Ubiquinone and other terpenoid-quinone biosynthesis	46	10	3-demethylubiquinol 3-O-methyltransferase	ec:2.1.1.64	1	contig03080	map00130
Ubiquinone and other terpenoid-quinone biosynthesis	46	10	NAD(P)H dehydrogenase (quinone)	ec:1.6.5.2	1	contig05827	map00130
Ubiquinone and other terpenoid-quinone biosynthesis	46	10	4-hydroxyphenylpyruvate dioxygenase	ec:1.13.11.27	2	contig00994, contig00995	map00130
Ubiquinone and other terpenoid-quinone biosynthesis	46	10	Hydroxyphenylpyruvate reductase	ec:1.1.1.237	1	contig10209	map00130
Ubiquinone and other terpenoid-quinone biosynthesis	46	10	o-succinylbenzoate--CoA ligase	ec:6.2.1.26	9	contig00394, contig02066, contig04505, contig07711, contig08815, contig09712, contig14348, contig14887, contig19069	map00130
Ubiquinone and other terpenoid-quinone biosynthesis	46	10	Tyrosine transaminase	ec:2.6.1.5	22	contig01349, contig01350, contig01351, contig01585, contig02086, contig02211, contig02212, contig02823, contig04458, contig05806, contig06027, contig07358, contig08577, contig08789, contig09063, contig09749, contig11604, contig12889, contig13621, contig17856, contig18188, contig19966	map00130
Ubiquinone and other terpenoid-quinone biosynthesis	46	10	Trans-cinnamate 4-monooxygenase	ec:1.14.13.11	1	contig00044	map00130
Ubiquinone and other terpenoid-quinone biosynthesis	46	10	4-coumarate--CoA ligase	ec:6.2.1.12	7	contig01854, contig02028, contig02947, contig07594, contig07611, contig08856, contig09522	map00130
Vitamin B6 metabolism	19	6	Pyridoxal 5'-phosphate synthase	ec:1.4.3.5	5	contig07657, contig16033, contig17114, contig17115, contig19648	map00750
Vitamin B6 metabolism	19	6	Pyridoxal 4-dehydrogenase	ec:1.1.1.107	1	contig15203	map00750
Vitamin B6 metabolism	19	6	Pyridoxine 4-dehydrogenase	ec:1.1.1.65	6	contig01057, contig03290, contig15652, contig18499, contig20633, contig21107	map00750
Vitamin B6 metabolism	19	6	Threonine synthase	ec:4.2.3.1	3	contig00648, contig03274, contig20986	map00750
Vitamin B6 metabolism	19	6	Phosphoserine transaminase	ec:2.6.1.52	2	contig00604, contig14001	map00750
Vitamin B6 metabolism	19	6	Pyridoxal kinase	ec:2.7.1.35	2	contig02215, contig17110	map00750
Metabolism of Other Amino Acids
beta-Alanine metabolism	46	13	Dihydropyrimidine dehydrogenase (NADP(+))	ec:1.3.1.2	1	contig14187	map00410
beta-Alanine metabolism	46	13	Glutamate decarboxylase	ec:4.1.1.15	2	contig01626, contig04111	map00410
beta-Alanine metabolism	46	13	Enoyl-CoA hydratase	ec:4.2.1.17	16	contig01284, contig01429, contig02822, contig05058, contig05136, contig05744, contig09979, contig10155, contig10390, contig12380, contig15837, contig15838, contig15839, contig16995, contig19815, contig21358	map00410
beta-Alanine metabolism	46	13	Primary-amine oxidase	ec:1.4.3.21	8	contig00551, contig03169, contig07993, contig08957, contig09202, contig09761, contig14110, contig20219	map00410
beta-Alanine metabolism	46	13	Pantoate--beta-alanine ligase (AMP-forming)	ec:6.3.2.1	1	contig08516	map00410
beta-Alanine metabolism	46	13	3-hydroxyisobutyryl-CoA hydrolase	ec:3.1.2.4	3	contig01429, contig02822, contig15837	map00410
beta-Alanine metabolism	46	13	Beta-ureidopropionase	ec:3.5.1.6	3	contig01084, contig06059, contig12650	map00410
beta-Alanine metabolism	46	13	Malonyl-CoA decarboxylase	ec:4.1.1.9	1	contig10141	map00410
beta-Alanine metabolism	46	13	Aldehyde dehydrogenase (NAD(P)(+))	ec:1.2.1.5	6	contig02636, contig04861, contig12312, contig13827, contig13829, contig13830	map00410
beta-Alanine metabolism	46	13	Aldehyde dehydrogenase (NAD(+))	ec:1.2.1.3	7	contig03833, contig04861, contig12312, contig13827, contig13829, contig13830, contig20576	map00410
beta-Alanine metabolism	46	13	Dihydropyrimidinase	ec:3.5.2.2	1	contig11006	map00410
beta-Alanine metabolism	46	13	Spermine synthase	ec:2.5.1.22	1	contig12180	map00410
beta-Alanine metabolism	46	13	Spermidine synthase	ec:2.5.1.16	3	contig06747, contig07083, contig12180	map00410
Cyanoamino acid metabolism	49	12	3-cyanoalanine hydratase	ec:4.2.1.65	2	contig03935, contig03937	map00460
Cyanoamino acid metabolism	49	12	Gamma-glutamyltransferase	ec:2.3.2.2	1	contig06249	map00460
Cyanoamino acid metabolism	49	12	Asparaginase	ec:3.5.1.1	1	contig03931	map00460
Cyanoamino acid metabolism	49	12	Beta-glucosidase	ec:3.2.1.21	8	contig06332, contig07469, contig07494, contig07683, contig08699, contig13447, contig14034, contig14485	map00460
Cyanoamino acid metabolism	49	12	Glycine hydroxymethyltransferase	ec:2.1.2.1	9	contig02204, contig02474, contig04378, contig05564, contig05596, contig13926, contig14731, contig17086, contig21339	map00460
Cyanoamino acid metabolism	49	12	Amygdalin beta-glucosidase	ec:3.2.1.117	1	contig07078	map00460
Cyanoamino acid metabolism	49	12	Formamidase	ec:3.5.1.49	1	contig03890	map00460
Cyanoamino acid metabolism	49	12	L-3-cyanoalanine synthase	ec:4.4.1.9	1	contig00697	map00460
Cyanoamino acid metabolism	49	12	4-hydroxyphenylacetaldehyde oxime monooxygenase	ec:1.14.13.68	19	contig00280, contig02311, contig03205, contig04356, contig04359, contig06058, contig06161, contig07944, contig08006, contig09323, contig10591, contig11846, contig13940, contig14930, contig15309, contig17486, contig17487, contig17842, contig19920	map00460
Cyanoamino acid metabolism	49	12	Cyanoalanine nitrilase	ec:3.5.5.4	2	contig03935, contig03937	map00460
Cyanoamino acid metabolism	49	12	Nitrilase	ec:3.5.5.1	2	contig03409, contig15563	map00460
Cyanoamino acid metabolism	49	12	Aspartate--ammonia ligase	ec:6.3.1.1	1	contig10077	map00460
D-Alanine metabolism	2	2	D-amino-acid transaminase	ec:2.6.1.21	2	contig05487, contig17887	map00473
D-Arginine and D-ornithine metabolism	2	2	D-amino-acid transaminase	ec:2.6.1.21	2	contig05487, contig17887	map00472
D-Glutamine and D-glutamate metabolism	5	3	UDP-N-acetylmuramoyl-L-alanine--D-glutamate ligase	ec:6.3.2.9	1	contig21915	map00471
D-Glutamine and D-glutamate metabolism	5	3	Glutaminase	ec:3.5.1.2	1	contig05405	map00471
D-Glutamine and D-glutamate metabolism	5	3	Glutamate dehydrogenase (NAD(P)(+))	ec:1.4.1.3	3	contig10080, contig14610, contig15203	map00471
Glutathione metabolism	67	16	Gamma-glutamyltransferase	ec:2.3.2.2	1	contig06249	map00480
Glutathione metabolism	67	16	Glutathione synthase	ec:6.3.2.3	1	contig10147	map00480
Glutathione metabolism	67	16	Glutamate--cysteine ligase	ec:6.3.2.2	1	contig03906	map00480
Glutathione metabolism	67	16	Glutathione peroxidase	ec:1.11.1.9	10	contig01338, contig02105, contig04882, contig05247, contig10047, contig11632, contig11697, contig12280, contig12284, contig12572	map00480
Glutathione metabolism	67	16	Peroxiredoxin	ec:1.11.1.15	10	contig00058, contig00059, contig00906, contig01550, contig02951, contig13779, contig17586, contig17806, contig20169, contig21004	map00480
Glutathione metabolism	67	16	L-ascorbate peroxidase	ec:1.11.1.11	3	contig02619, contig12178, contig19955	map00480
Glutathione metabolism	67	16	Glutathione dehydrogenase (ascorbate)	ec:1.8.5.1	1	contig06521	map00480
Glutathione metabolism	67	16	Ribonucleoside-diphosphate reductase	ec:1.17.4.1	2	contig06038, contig18284	map00480
Glutathione metabolism	67	16	5-oxoprolinase (ATP-hydrolyzing)	ec:3.5.2.9	1	contig05892	map00480
Glutathione metabolism	67	16	Glucose-6-phosphate dehydrogenase (NADP(+))	ec:1.1.1.49	5	contig02157, contig13157, contig13158, contig15725, contig19386	map00480
Glutathione metabolism	67	16	Phosphogluconate dehydrogenase (NADP(+)-dependent, decarboxylating)	ec:1.1.1.44	8	contig01591, contig03338, contig11258, contig13557, contig13783, contig13931, contig17501, contig17884	map00480
Glutathione metabolism	67	16	Isocitrate dehydrogenase (NADP(+))	ec:1.1.1.42	3	contig05221, contig17405, contig17422	map00480
Glutathione metabolism	67	16	Spermine synthase	ec:2.5.1.22	1	contig12180	map00480
Glutathione metabolism	67	16	Glutathione transferase	ec:2.5.1.18	20	contig02208, contig02209, contig03417, contig04029, contig04882, contig05266, contig05804, contig07751, contig09139, contig11535, contig11603, contig11632, contig11697, contig14118, contig14211, contig16172, contig19844, contig20476, contig21237, contig21326	map00480
Glutathione metabolism	67	16	Spermidine synthase	ec:2.5.1.16	3	contig06747, contig07083, contig12180	map00480
Glutathione metabolism	67	16	Glutathione-disulfide reductase	ec:1.8.1.7	1	contig03019	map00480
Phosphonate and phosphinate metabolism	4	2	Choline-phosphate cytidylyltransferase	ec:2.7.7.15	3	contig00657, contig02243, contig19680	map00440
Phosphonate and phosphinate metabolism	4	2	Ethanolamine-phosphate cytidylyltransferase	ec:2.7.7.14	1	contig00791	map00440
Selenocompound metabolism	14	8	Methionine gamma-lyase	ec:4.4.1.11	1	contig06556	map00450
Selenocompound metabolism	14	8	Sulfate adenylyltransferase	ec:2.7.7.4	4	contig01095, contig02972, contig05181, contig15685	map00450
Selenocompound metabolism	14	8	5-methyltetrahydropteroyltriglutamate--homocysteine S-methyltransferase	ec:2.1.1.14	2	contig03731, contig03886	map00450
Selenocompound metabolism	14	8	Methionine synthase	ec:2.1.1.13	2	contig03731, contig03886	map00450
Selenocompound metabolism	14	8	Cystathionine beta-lyase	ec:4.4.1.8	3	contig06176, contig14067, contig21804	map00450
Selenocompound metabolism	14	8	Cystathionine gamma-lyase	ec:4.4.1.1	4	contig06176, contig14067, contig18892, contig21804	map00450
Selenocompound metabolism	14	8	Cystathionine gamma-synthase	ec:2.5.1.48	2	contig06556, contig15843	map00450
Selenocompound metabolism	14	8	Methionine--tRNA ligase	ec:6.1.1.10	1	contig02726	map00450
Taurine and hypotaurine metabolism	15	4	Glutamate decarboxylase	ec:4.1.1.15	2	contig01626, contig04111	map00430
Taurine and hypotaurine metabolism	15	4	Gamma-glutamyltransferase	ec:2.3.2.2	1	contig06249	map00430
Taurine and hypotaurine metabolism	15	4	Glutamate dehydrogenase	ec:1.4.1.2	2	contig10080, contig14610	map00430
Taurine and hypotaurine metabolism	15	4	Cysteamine dioxygenase	ec:1.13.11.19	8	contig00628, contig02019, contig02097, contig03375, contig17950, contig17953, contig19906, contig19975	map00430
Metabolism of Terpenoids and Polyketides
Biosynthesis of ansamycins	2	1	Transketolase	ec:2.2.1.1	2	contig05086, contig17341	map01051
Biosynthesis of siderophore group nonribosomal peptides	1	2	Isochorismatase	ec:3.3.2.1	1	contig02597	map01053
Biosynthesis of vancomycin group antibiotics	1	2	dTDP-glucose 4,6-dehydratase	ec:4.2.1.46	1	contig04642	map01055
Carotenoid biosynthesis	15	8	Capsanthin/capsorubin synthase	ec:5.3.99.8	1	contig12212	map00906
Carotenoid biosynthesis	15	8	Abscisic-aldehyde oxidase	ec:1.2.3.14	1	contig11324	map00906
Carotenoid biosynthesis	15	8	9,9'-di-cis-zeta-carotene desaturase	ec:1.3.5.6	2	contig09643, contig12782	map00906
Carotenoid biosynthesis	15	8	Xanthoxin dehydrogenase	ec:1.1.1.288	1	contig01005	map00906
Carotenoid biosynthesis	15	8	(+)-abscisic acid 8'-hydroxylase	ec:1.14.13.93	4	contig06551, contig10023, contig17785, contig17989	map00906
Carotenoid biosynthesis	15	8	Zeaxanthin epoxidase	ec:1.14.13.90	2	contig07393, contig15643	map00906
Carotenoid biosynthesis	15	8	9-cis-epoxycarotenoid dioxygenase	ec:1.13.11.51	3	contig02415, contig09491, contig10346	map00906
Carotenoid biosynthesis	15	8	15-cis-phytoene synthase	ec:2.5.1.32	1	contig10418	map00906
Diterpenoid biosynthesis	20	9	Ent-copalyl diphosphate synthase	ec:5.5.1.13	1	contig02283	map00904
Diterpenoid biosynthesis	20	9	Ent-kaurene synthase	ec:4.2.3.19	1	contig09772	map00904
Diterpenoid biosynthesis	20	9	10-deacetylbaccatin III 10-O-acetyltransferase	ec:2.3.1.167	1	contig01472	map00904
Diterpenoid biosynthesis	20	9	Taxadien-5-alpha-ol O-acetyltransferase	ec:2.3.1.162	3	contig01472, contig08041, contig19139	map00904
Diterpenoid biosynthesis	20	9	Gibberellin 3-beta-dioxygenase	ec:1.14.11.15	10	contig01498, contig02423, contig08126, contig10458, contig10957, contig12220, contig12311, contig12658, contig15677, contig18542	map00904
Diterpenoid biosynthesis	20	9	Gibberellin 2-beta-dioxygenase	ec:1.14.11.13	1	contig10957	map00904
Diterpenoid biosynthesis	20	9	Casbene synthase	ec:4.2.3.8	1	contig07123	map00904
Diterpenoid biosynthesis	20	9	Ent-kaurene oxidase	ec:1.14.13.78	2	contig09671, contig14842	map00904
Diterpenoid biosynthesis	20	9	Taxane 13-alpha-hydroxylase	ec:1.14.13.77	2	contig01300, contig03501	map00904
Limonene and pinene degradation	23	2	Enoyl-CoA hydratase	ec:4.2.1.17	16	contig01284, contig01429, contig02822, contig05058, contig05136, contig05744, contig09979, contig10155, contig10390, contig12380, contig15837, contig15838, contig15839, contig16995, contig19815, contig21358	map00903
Limonene and pinene degradation	23	2	Aldehyde dehydrogenase (NAD(+))	ec:1.2.1.3	7	contig03833, contig04861, contig12312, contig13827, contig13829, contig13830, contig20576	map00903
Monoterpenoid biosynthesis	12	7	R-linalool synthase	ec:4.2.3.26	1	contig20931	map00902
Monoterpenoid biosynthesis	12	7	S-linalool synthase	ec:4.2.3.25	1	contig04404	map00902
Monoterpenoid biosynthesis	12	7	(R)-limonene synthase	ec:4.2.3.20	2	contig20930, contig20931	map00902
Monoterpenoid biosynthesis	12	7	Myrcene synthase	ec:4.2.3.15	1	contig14964	map00902
Monoterpenoid biosynthesis	12	7	Secologanin synthase	ec:1.3.3.9	3	contig01439, contig05811, contig07270	map00902
Monoterpenoid biosynthesis	12	7	(+)-neomenthol dehydrogenase	ec:1.1.1.208	5	contig01288, contig02559, contig02560, contig14592, contig19487	map00902
Monoterpenoid biosynthesis	12	7	(-)-menthol dehydrogenase	ec:1.1.1.207	5	contig01288, contig02559, contig02560, contig14592, contig19487	map00902
Geraniol degradation	22	4	Enoyl-CoA hydratase	ec:4.2.1.17	16	contig01284, contig01429, contig02822, contig05058, contig05136, contig05744, contig09979, contig10155, contig10390, contig12380, contig15837, contig15838, contig15839, contig16995, contig19815, contig21358	map00281
Geraniol degradation	22	4	Hydroxymethylglutaryl-CoA lyase	ec:4.1.3.4	1	contig00409	map00281
Geraniol degradation	22	4	Acetyl-CoA C-acyltransferase	ec:2.3.1.16	2	contig04145, contig07334	map00281
Geraniol degradation	22	4	3-hydroxyacyl-CoA dehydrogenase	ec:1.1.1.35	6	contig05058, contig05744, contig07051, contig07052, contig09979, contig20013	map00281
Polyketide sugar unit biosynthesis	4	3	dTDP-4-dehydrorhamnose 3,5-epimerase	ec:5.1.3.13	2	contig00789, contig00790	map00523
Polyketide sugar unit biosynthesis	4	3	dTDP-glucose 4,6-dehydratase	ec:4.2.1.46	1	contig04642	map00523
Polyketide sugar unit biosynthesis	4	3	dTDP-4-dehydrorhamnose reductase	ec:1.1.1.133	4	contig00789, contig00790, contig04642, contig07536	map00523
Sesquiterpenoid and triterpenoid biosynthesis	10	4	(+)-delta-cadinene synthase	ec:4.2.3.13	2	contig05682, contig07123	map00909
Sesquiterpenoid and triterpenoid biosynthesis	10	4	Squalene monooxygenase	ec:1.14.13.132	3	contig06726, contig15868, contig15869	map00909
Sesquiterpenoid and triterpenoid biosynthesis	10	4	Squalene synthase	ec:2.5.1.21	4	contig03281, contig09778, contig10596, contig16028	map00909
Sesquiterpenoid and triterpenoid biosynthesis	10	4	Farnesol dehydrogenase	ec:1.1.1.216	1	contig18733	map00909
Terpenoid backbone biosynthesis	38	25	Diphosphomevalonate decarboxylase	ec:4.1.1.33	1	contig18385	map00900
Terpenoid backbone biosynthesis	38	25	Protein-S-isoprenylcysteine O-methyltransferase	ec:2.1.1.100	2	contig10676, contig18129	map00900
Terpenoid backbone biosynthesis	38	25	Phosphomevalonate kinase	ec:2.7.4.2	1	contig06967	map00900
Terpenoid backbone biosynthesis	38	25	Isoprene synthase	ec:4.2.3.27	1	contig00205	map00900
Terpenoid backbone biosynthesis	38	25	1-deoxy-D-xylulose-5-phosphate synthase	ec:2.2.1.7	1	contig19699	map00900
Terpenoid backbone biosynthesis	38	25	4-hydroxy-3-methylbut-2-enyl diphosphate reductase	ec:1.17.1.2	1	contig00281	map00900
Terpenoid backbone biosynthesis	38	25	2-C-methyl-D-erythritol 4-phosphate cytidylyltransferase	ec:2.7.7.60	1	contig12738	map00900
Terpenoid backbone biosynthesis	38	25	Dimethylallyltranstransferase	ec:2.5.1.1	7	contig01773, contig04286, contig04959, contig05673, contig08222, contig11289, contig20029	map00900
Terpenoid backbone biosynthesis	38	25	2-C-methyl-D-erythritol 2,4-cyclodiphosphate synthase	ec:4.6.1.12	1	contig02043	map00900
Terpenoid backbone biosynthesis	38	25	Prenylcysteine oxidase	ec:1.8.3.5	1	contig05852	map00900
Terpenoid backbone biosynthesis	38	25	(E)-4-hydroxy-3-methylbut-2-enyl-diphosphate synthase (ferredoxin)	ec:1.17.7.1	2	contig00281, contig03641	map00900
Terpenoid backbone biosynthesis	38	25	4-(cytidine 5'-diphospho)-2-C-methyl-D-erythritol kinase	ec:2.7.1.148	1	contig07465	map00900
Terpenoid backbone biosynthesis	38	25	All-trans-nonaprenyl-diphosphate synthase (geranylgeranyl-diphosphate	ec:2.5.1.85	2	contig09606, contig11289	map00900
Terpenoid backbone biosynthesis	38	25	All-trans-nonaprenyl-diphosphate synthase (geranyl-diphosphate specific)	ec:2.5.1.84	2	contig09606, contig11289	map00900
Terpenoid backbone biosynthesis	38	25	1-deoxy-D-xylulose-5-phosphate reductoisomerase	ec:1.1.1.267	1	contig11057	map00900
Terpenoid backbone biosynthesis	38	25	Protein farnesyltransferase	ec:2.5.1.58	4	contig04197, contig06632, contig10596, contig16028	map00900
Terpenoid backbone biosynthesis	38	25	Acetyl-CoA C-acetyltransferase	ec:2.3.1.9	3	contig03249, contig05637, contig17383	map00900
Terpenoid backbone biosynthesis	38	25	Hydroxymethylglutaryl-CoA reductase (NADPH)	ec:1.1.1.34	1	contig08378	map00900
Terpenoid backbone biosynthesis	38	25	Ditrans,polycis-undecaprenyl-diphosphate synthase ((2E,6E)-farnesyl-	ec:2.5.1.31	1	contig16161	map00900
Terpenoid backbone biosynthesis	38	25	Geranylgeranyl diphosphate synthase	ec:2.5.1.29	1	contig21415	map00900
Terpenoid backbone biosynthesis	38	25	Farnesol dehydrogenase	ec:1.1.1.216	1	contig18733	map00900
Terpenoid backbone biosynthesis	38	25	(2E,6E)-farnesyl diphosphate synthase	ec:2.5.1.10	1	contig01773	map00900
Terpenoid backbone biosynthesis	38	25	Hydroxymethylglutaryl-CoA synthase	ec:2.3.3.10	1	contig01732	map00900
Terpenoid backbone biosynthesis	38	25	Isopentenyl-diphosphate Delta-isomerase	ec:5.3.3.2	1	contig03386	map00900
Terpenoid backbone biosynthesis	38	25	Mevalonate kinase	ec:2.7.1.36	4	contig13848, contig13849, contig13850, contig20202	map00900
Insect hormone biosynthesis	3	2	NADP+-dependent Farnesol dehydrogenase	ec:1.1.1.216	1	contig18733	map00981
Insect hormone biosynthesis	3	2	cholesterol 7-dehydrogenase	ec:1.3.1.21	2	contig03340, contig15763	map00981
Tetracycline biosynthesis	6	1	Acetyl-CoA carboxylase	ec:6.4.1.2	6	contig05213, contig05214, contig06808, contig07157, contig11763, contig15964	map00253
Zeatin biosynthesis	12	3	Cytokinin dehydrogenase	ec:1.5.99.12	5	contig00490, contig03624, contig05555, contig10318, contig10855	map00908
Zeatin biosynthesis	12	3	Cis-zeatin O-beta-D-glucosyltransferase	ec:2.4.1.215	7	contig00289, contig00787, contig02933, contig03522, contig06611, contig11433, contig12560	map00908
Zeatin biosynthesis	12	3	Trans-zeatin O-beta-D-glucosyltransferase	ec:2.4.1.203	7	contig00289, contig00787, contig02933, contig03522, contig06611, contig11433, contig12560	map00908
Biosynthesis of terpenoids and steroids	1	1	15-cis-phytoene synthase	ec:2.5.1.32	1	contig10418	map01062
Nucleotide Metabolism
Purine metabolism	315	49	Adenylosuccinate synthase	ec:6.3.4.4	3	contig01348, contig09667, contig15162	map00230
Purine metabolism	315	49	GTP diphosphokinase	ec:2.7.6.5	5	contig03428, contig05757, contig07241, contig12659, contig17461	map00230
Purine metabolism	315	49	Ribose-phosphate diphosphokinase	ec:2.7.6.1	4	contig10878, contig16982, contig17670, contig19929	map00230
Purine metabolism	315	49	Allantoate deiminase	ec:3.5.3.9	3	contig01978, contig08420, contig16806	map00230
Purine metabolism	315	49	Guanosine-3',5'-bis(diphosphate) 3'-diphosphatase	ec:3.1.7.2	4	contig04529, contig06469, contig12659, contig17082	map00230
Purine metabolism	315	49	Xanthine oxidase	ec:1.17.3.2	2	contig04968, contig09074	map00230
Purine metabolism	315	49	Factor independent urate hydroxylase	ec:1.7.3.3	1	contig01619	map00230
Purine metabolism	315	49	Hydroxyisourate hydrolase	ec:3.5.2.17	2	contig05054, contig08010	map00230
Purine metabolism	315	49	Phosphoribosylaminoimidazolesuccinocarboxamide synthase	ec:6.3.2.6	1	contig13697	map00230
Purine metabolism	315	49	Guanylate kinase	ec:2.7.4.8	2	contig04696, contig09097	map00230
Purine metabolism	315	49	Nucleoside-diphosphate kinase	ec:2.7.4.6	5	contig02402, contig03459, contig05286, contig06221, contig15474	map00230
Purine metabolism	315	49	Adenylate kinase	ec:2.7.4.3	12	contig00077, contig00453, contig02016, contig05716, contig05717, contig05903, contig07324, contig08359, contig11183, contig11758, contig11858, contig16692	map00230
Purine metabolism	315	49	Amidophosphoribosyltransferase	ec:2.4.2.14	2	contig05018, contig15959	map00230
Purine metabolism	315	49	Phosphoribosylformylglycinamidine synthase	ec:6.3.5.3	2	contig07670, contig10695	map00230
Purine metabolism	315	49	GMP synthase (glutamine-hydrolyzing)	ec:6.3.5.2	2	contig05549, contig16042	map00230
Purine metabolism	315	49	Guanylate cyclase	ec:4.6.1.2	2	contig12381, contig18003	map00230
Purine metabolism	315	49	Phosphoribosylaminoimidazolecarboxamide formyltransferase	ec:2.1.2.3	3	contig10952, contig17369, contig17370	map00230
Purine metabolism	315	49	Phosphoribosylglycinamide formyltransferase	ec:2.1.2.2	1	contig16072	map00230
Purine metabolism	315	49	Xanthine dehydrogenase	ec:1.17.1.4	2	contig04968, contig11324	map00230
Purine metabolism	315	49	IMP cyclohydrolase	ec:3.5.4.10	3	contig10952, contig17369, contig17370	map00230
Purine metabolism	315	49	Polyribonucleotide nucleotidyltransferase	ec:2.7.7.8	1	contig11942	map00230
Purine metabolism	315	49	DNA-directed DNA polymerase	ec:2.7.7.7	31	contig01409, contig01410, contig03215, contig03296, contig03330, contig04558, contig05113, contig06965, contig07103, contig07289, contig07392, contig07875, contig08023, contig08024, contig08366, contig08433, contig09237, contig10374, contig11436, contig12616, contig14006, contig14489, contig15267, contig15268, contig17199, contig17202, contig18627, contig18629, contig18888, contig19087, contig205…	map00230
Purine metabolism	315	49	DNA-directed RNA polymerase	ec:2.7.7.6	57	contig00244, contig01214, contig01265, contig01291, contig01398, contig01465, contig01519, contig02488, contig02788, contig03007, contig03017, contig03299, contig03540, contig03762, contig03868, contig04430, contig04864, contig04939, contig05012, contig05545, contig05922, contig06725, contig07591, contig07667, contig08324, contig08403, contig08725, contig08870, contig09466, contig09525, contig099…	map00230
Purine metabolism	315	49	Sulfate adenylyltransferase	ec:2.7.7.4	4	contig01095, contig02972, contig05181, contig15685	map00230
Purine metabolism	315	49	AMP deaminase	ec:3.5.4.6	5	contig04503, contig06349, contig13737, contig16753, contig21124	map00230
Purine metabolism	315	49	Adenosine deaminase	ec:3.5.4.4	3	contig05195, contig09285, contig19043	map00230
Purine metabolism	315	49	Guanine deaminase	ec:3.5.4.3	1	contig18262	map00230
Purine metabolism	315	49	Hypoxanthine phosphoribosyltransferase	ec:2.4.2.8	1	contig04612	map00230
Purine metabolism	315	49	Adenine phosphoribosyltransferase	ec:2.4.2.7	6	contig07707, contig11340, contig14093, contig14925, contig18550, contig19269	map00230
Purine metabolism	315	49	Ribonucleoside-diphosphate reductase	ec:1.17.4.1	2	contig06038, contig18284	map00230
Purine metabolism	315	49	Adenosine nucleosidase	ec:3.2.2.7	1	contig11043	map00230
Purine metabolism	315	49	Phosphoribosylformylglycinamidine cyclo-ligase	ec:6.3.3.1	2	contig03504, contig06040	map00230
Purine metabolism	315	49	Inosine nucleosidase	ec:3.2.2.2	2	contig06053, contig11043	map00230
Purine metabolism	315	49	5'-nucleotidase	ec:3.1.3.5	8	contig08432, contig08788, contig15782, contig15783, contig17245, contig17730, contig17731, contig21093	map00230
Purine metabolism	315	49	Nucleoside diphosphate phosphatase	ec:3.6.1.6	1	contig07658	map00230
Purine metabolism	315	49	Adenosinetriphosphatase	ec:3.6.1.3	40	contig00822, contig00823, contig01845, contig01846, contig02727, contig02779, contig03175, contig03476, contig05310, contig05449, contig05973, contig06199, contig06410, contig06965, contig07627, contig07658, contig07969, contig08443, contig10052, contig10062, contig10538, contig10659, contig12844, contig13112, contig13698, contig14179, contig14249, contig14341, contig14743, contig15675, contig162…	map00230
Purine metabolism	315	49	Adenylosuccinate lyase	ec:4.3.2.2	2	contig03982, contig03983	map00230
Purine metabolism	315	49	Allantoinase	ec:3.5.2.5	4	contig05121, contig07511, contig15628, contig15629	map00230
Purine metabolism	315	49	Phosphoribosylamine--glycine ligase	ec:6.3.4.13	3	contig01391, contig12592, contig12593	map00230
Purine metabolism	315	49	Nucleoside-triphosphate diphosphatase	ec:3.6.1.19	1	contig10207	map00230
Purine metabolism	315	49	Bis(5'-nucleosyl)-tetraphosphatase (asymmetrical)	ec:3.6.1.17	3	contig04529, contig06469, contig17082	map00230
Purine metabolism	315	49	Nucleoside-triphosphate phosphatase	ec:3.6.1.15	42	contig00146, contig00193, contig01273, contig01393, contig02310, contig02421, contig02737, contig03330, contig03707, contig03800, contig04102, contig04677, contig05133, contig05504, contig05711, contig05914, contig06182, contig07853, contig08329, contig08613, contig08880, contig09109, contig09411, contig09431, contig10631, contig10673, contig11247, contig11736, contig11877, contig12616, contig133…	map00230
Purine metabolism	315	49	ADP-ribose diphosphatase	ec:3.6.1.13	2	contig03575, contig05139	map00230
Purine metabolism	315	49	Nucleoside-triphosphate--adenylate kinase	ec:2.7.4.10	7	contig00177, contig02016, contig04830, contig05716, contig06363, contig11858, contig13191	map00230
Purine metabolism	315	49	Phosphoglucomutase (alpha-D-glucose-1,6-bisphosphate-dependent)	ec:5.4.2.2	8	contig02681, contig02682, contig10396, contig13533, contig18835, contig19294, contig20721, contig21675	map00230
Purine metabolism	315	49	Pyruvate kinase	ec:2.7.1.40	17	contig03231, contig03452, contig04932, contig05790, contig07901, contig07929, contig09446, contig10200, contig14322, contig15254, contig16231, contig16527, contig16528, contig16529, contig18918, contig19786, contig20550	map00230
Purine metabolism	315	49	Adenylyl-sulfate kinase	ec:2.7.1.25	2	contig03051, contig08838	map00230
Purine metabolism	315	49	Adenosine kinase	ec:2.7.1.20	5	contig01703, contig05717, contig06717, contig06718, contig17241	map00230
Pyrimidine metabolism	154	28	CTP synthase (glutamine hydrolyzing)	ec:6.3.4.2	2	contig02383, contig18737	map00240
Pyrimidine metabolism	154	28	Dihydropyrimidine dehydrogenase (NADP(+))	ec:1.3.1.2	1	contig14187	map00240
Pyrimidine metabolism	154	28	Orotidine-5'-phosphate decarboxylase	ec:4.1.1.23	1	contig11997	map00240
Pyrimidine metabolism	154	28	dTMP kinase	ec:2.7.4.9	1	contig12508	map00240
Pyrimidine metabolism	154	28	Nucleoside-diphosphate kinase	ec:2.7.4.6	5	contig02402, contig03459, contig05286, contig06221, contig15474	map00240
Pyrimidine metabolism	154	28	Beta-ureidopropionase	ec:3.5.1.6	3	contig01084, contig06059, contig12650	map00240
Pyrimidine metabolism	154	28	Orotate phosphoribosyltransferase	ec:2.4.2.10	1	contig11997	map00240
Pyrimidine metabolism	154	28	Carbamoyl-phosphate synthase (glutamine-hydrolyzing)	ec:6.3.5.5	2	contig00342, contig07202	map00240
Pyrimidine metabolism	154	28	Thymidylate synthase	ec:2.1.1.45	3	contig03328, contig18132, contig19291	map00240
Pyrimidine metabolism	154	28	dCMP deaminase	ec:3.5.4.12	1	contig18141	map00240
Pyrimidine metabolism	154	28	Polyribonucleotide nucleotidyltransferase	ec:2.7.7.8	1	contig11942	map00240
Pyrimidine metabolism	154	28	DNA-directed DNA polymerase	ec:2.7.7.7	31	contig01409, contig01410, contig03215, contig03296, contig03330, contig04558, contig05113, contig06965, contig07103, contig07289, contig07392, contig07875, contig08023, contig08024, contig08366, contig08433, contig09237, contig10374, contig11436, contig12616, contig14006, contig14489, contig15267, contig15268, contig17199, contig17202, contig18627, contig18629, contig18888, contig19087, contig205…	map00240
Pyrimidine metabolism	154	28	DNA-directed RNA polymerase	ec:2.7.7.6	57	contig00244, contig01214, contig01265, contig01291, contig01398, contig01465, contig01519, contig02488, contig02788, contig03007, contig03017, contig03299, contig03540, contig03762, contig03868, contig04430, contig04864, contig04939, contig05012, contig05545, contig05922, contig06725, contig07591, contig07667, contig08324, contig08403, contig08725, contig08870, contig09466, contig09525, contig099…	map00240
Pyrimidine metabolism	154	28	Uracil phosphoribosyltransferase	ec:2.4.2.9	5	contig00486, contig05448, contig08266, contig08320, contig18699	map00240
Pyrimidine metabolism	154	28	Ribonucleoside-diphosphate reductase	ec:1.17.4.1	2	contig06038, contig18284	map00240
Pyrimidine metabolism	154	28	Uridine nucleosidase	ec:3.2.2.3	1	contig11043	map00240
Pyrimidine metabolism	154	28	5'-nucleotidase	ec:3.1.3.5	8	contig08432, contig08788, contig15782, contig15783, contig17245, contig17730, contig17731, contig21093	map00240
Pyrimidine metabolism	154	28	Nucleoside diphosphate phosphatase	ec:3.6.1.6	1	contig07658	map00240
Pyrimidine metabolism	154	28	Dihydroorotase	ec:3.5.2.3	1	contig17981	map00240
Pyrimidine metabolism	154	28	Dihydropyrimidinase	ec:3.5.2.2	1	contig11006	map00240
Pyrimidine metabolism	154	28	dUTP diphosphatase	ec:3.6.1.23	1	contig02194	map00240
Pyrimidine metabolism	154	28	Nucleoside-triphosphate diphosphatase	ec:3.6.1.19	1	contig10207	map00240
Pyrimidine metabolism	154	28	Bis(5'-nucleosyl)-tetraphosphatase (asymmetrical)	ec:3.6.1.17	3	contig04529, contig06469, contig17082	map00240
Pyrimidine metabolism	154	28	UMP kinase	ec:2.7.4.22	3	contig15264, contig17317, contig18477	map00240
Pyrimidine metabolism	154	28	UMP/CMP kinase	ec:2.7.4.14	6	contig00177, contig00453, contig04830, contig06363, contig08359, contig13191	map00240
Pyrimidine metabolism	154	28	Aspartate carbamoyltransferase	ec:2.1.3.2	2	contig14229, contig20433	map00240
Pyrimidine metabolism	154	28	Uridine kinase	ec:2.7.1.48	10	contig00486, contig04439, contig06894, contig08266, contig08320, contig08880, contig13541, contig18698, contig18699, contig19554	map00240
Pyrimidine metabolism	154	28	Thymidine kinase	ec:2.7.1.21	2	contig16627, contig18830	map00240
Xenobiotics Biodegradation and Metabolism
Aminobenzoate degradation	70	9	Nitrile hydratase	ec:4.2.1.84	2	contig03935, contig03937	map00627
Aminobenzoate degradation	70	9	Enoyl-CoA hydratase	ec:4.2.1.17	16	contig01284, contig01429, contig02822, contig05058, contig05136, contig05744, contig09979, contig10155, contig10390, contig12380, contig15837, contig15838, contig15839, contig16995, contig19815, contig21358	map00627
Aminobenzoate degradation	70	9	Amidase	ec:3.5.1.4	6	contig08015, contig09188, contig09740, contig10349, contig13180, contig20650	map00627
Aminobenzoate degradation	70	9	4-nitrophenylphosphatase	ec:3.1.3.41	2	contig12690, contig12691	map00627
Aminobenzoate degradation	70	9	Acid phosphatase	ec:3.1.3.2	21	contig04031, contig04153, contig04589, contig05404, contig05640, contig06606, contig07327, contig07852, contig08714, contig08870, contig09539, contig10134, contig10297, contig10932, contig13578, contig13912, contig14764, contig18536, contig18802, contig18803, contig21093	map00627
Aminobenzoate degradation	70	9	Acylphosphatase	ec:3.6.1.7	1	contig09223	map00627
Aminobenzoate degradation	70	9	Nitrilase	ec:3.5.5.1	2	contig03409, contig15563	map00627
Aminobenzoate degradation	70	9	Unspecific monooxygenase	ec:1.14.14.1	17	contig01390, contig02461, contig03277, contig04060, contig04280, contig05390, contig07805, contig09378, contig09983, contig11177, contig11238, contig13370, contig15836, contig16501, contig17966, contig17967, contig19190	map00627
Aminobenzoate degradation	70	9	Benzaldehyde dehydrogenase (NAD(+))	ec:1.2.1.28	1	contig11324	map00627
Atrazine degradation	2	2	Atrazine chlorohydrolase	ec:3.8.1.8	2	contig06216, contig09508	map00791
Bisphenol degradation	2	2	Arylesterase	ec:3.1.1.2	2	contig14225, contig21221	map00363
Benzoate degradation	24	7	Enoyl-CoA hydratase	ec:4.2.1.17	16	contig01284, contig01429, contig02822, contig05058, contig05136, contig05744, contig09979, contig10155, contig10390, contig12380, contig15837, contig15838, contig15839, contig16995, contig19815, contig21358	map00362
Benzoate degradation	24	7	3-hydroxybutyryl-CoA dehydrogenase	ec:1.1.1.157	3	contig07051, contig07052, contig20013	map00362
Benzoate degradation	24	7	Acetyl-CoA C-acyltransferase	ec:2.3.1.16	2	contig04145, contig07334	map00362
Benzoate degradation	24	7	Acetyl-CoA C-acetyltransferase	ec:2.3.1.9	3	contig03249, contig05637, contig17383	map00362
Caprolactam degradation	24	7	Enoyl-CoA hydratase	ec:4.2.1.17	16	contig01284, contig01429, contig02822, contig05058, contig05136, contig05744, contig09979, contig10155, contig10390, contig12380, contig15837, contig15838, contig15839, contig16995, contig19815, contig21358	map00930
Caprolactam degradation	24	7	Alcohol dehydrogenase (NADP(+))	ec:1.1.1.2	5	contig01288, contig02217, contig02559, contig03107, contig07257	map00930
Caprolactam degradation	24	7	3-hydroxyacyl-CoA dehydrogenase	ec:1.1.1.35	6	contig05058, contig05744, contig07051, contig07052, contig09979, contig20013	map00930
Chloroalkane and chloroalkene degradation	18	3	Soluble epoxide hydrolase	ec:3.3.2.10	3	contig00336, contig05692, contig18217	map00625
Chloroalkane and chloroalkene degradation	18	3	Alcohol dehydrogenase	ec:1.1.1.1	8	contig00477, contig01019, contig04302, contig05175, contig08165, contig10283, contig10779, contig12372	map00625
Chloroalkane and chloroalkene degradation	18	3	Aldehyde dehydrogenase (NAD(+))	ec:1.2.1.3	7	contig03833, contig04861, contig12312, contig13827, contig13829, contig13830, contig20576	map00625
Chlorocyclohexane and chlorobenzene degradation	4	1	Carboxymethylenebutenolidase	ec:3.1.1.45	4	contig18283, contig18781, contig19092, contig21348	map00361
Drug metabolism - cytochrome P450	60	5	Alcohol dehydrogenase	ec:1.1.1.1	8	contig00477, contig01019, contig04302, contig05175, contig08165, contig10283, contig10779, contig12372	map00982
Drug metabolism - cytochrome P450	60	5	Flavin-containing monooxygenase	ec:1.14.13.8	9	contig01035, contig01161, contig02820, contig11757, contig12381, contig12382, contig12451, contig12452, contig20776	map00982
Drug metabolism - cytochrome P450	60	5	Aldehyde dehydrogenase (NAD(P)(+))	ec:1.2.1.5	6	contig02636, contig04861, contig12312, contig13827, contig13829, contig13830	map00982
Drug metabolism - cytochrome P450	60	5	Glutathione transferase	ec:2.5.1.18	20	contig02208, contig02209, contig03417, contig04029, contig04882, contig05266, contig05804, contig07751, contig09139, contig11535, contig11603, contig11632, contig11697, contig14118, contig14211, contig16172, contig19844, contig20476, contig21237, contig21326	map00982
Drug metabolism - cytochrome P450	60	5	Unspecific monooxygenase	ec:1.14.14.1	17	contig01390, contig02461, contig03277, contig04060, contig04280, contig05390, contig07805, contig09378, contig09983, contig11177, contig11238, contig13370, contig15836, contig16501, contig17966, contig17967, contig19190	map00982
Drug metabolism - other enzymes	70	12	Dihydropyrimidine dehydrogenase (NADP(+))	ec:1.3.1.2	1	contig14187	map00983
Drug metabolism - other enzymes	70	12	Xanthine oxidase	ec:1.17.3.2	2	contig04968, contig09074	map00983
Drug metabolism - other enzymes	70	12	Beta-ureidopropionase	ec:3.5.1.6	3	contig01084, contig06059, contig12650	map00983
Drug metabolism - other enzymes	70	12	Orotate phosphoribosyltransferase	ec:2.4.2.10	1	contig11997	map00983
Drug metabolism - other enzymes	70	12	Beta-glucuronidase	ec:3.2.1.31	2	contig04527, contig08834	map00983
Drug metabolism - other enzymes	70	12	GMP synthase (glutamine-hydrolyzing)	ec:6.3.5.2	2	contig05549, contig16042	map00983
Drug metabolism - other enzymes	70	12	Hypoxanthine phosphoribosyltransferase	ec:2.4.2.8	1	contig04612	map00983
Drug metabolism - other enzymes	70	12	Dihydropyrimidinase	ec:3.5.2.2	1	contig11006	map00983
Drug metabolism - other enzymes	70	12	Nucleoside-triphosphate diphosphatase	ec:3.6.1.19	1	contig10207	map00983
Drug metabolism - other enzymes	70	12	Carboxylesterase	ec:3.1.1.1	44	contig00693, contig01130, contig01653, contig02315, contig02361, contig02563, contig02711, contig02712, contig02850, contig03413, contig03907, contig04141, contig04353, contig04425, contig04453, contig04656, contig05238, contig06201, contig06566, contig06598, contig06969, contig07216, contig07438, contig08227, contig08694, contig09005, contig09317, contig09656, contig10520, contig10860, contig109…	map00983
Drug metabolism - other enzymes	70	12	Uridine kinase	ec:2.7.1.48	10	contig00486, contig04439, contig06894, contig08266, contig08320, contig08880, contig13541, contig18698, contig18699, contig19554	map00983
Drug metabolism - other enzymes	70	12	Thymidine kinase	ec:2.7.1.21	2	contig16627, contig18830	map00983
Ethylbenzene degradation	2	1	Acetyl-CoA C-acyltransferase	ec:2.3.1.16	2	contig04145, contig07334	map00642
Fluorobenzoate degradation	6	2	Nitrile hydratase	ec:4.2.1.84	2	contig03935, contig03937	map00364
Fluorobenzoate degradation	6	2	Carboxymethylenebutenolidase	ec:3.1.1.45	4	contig18283, contig18781, contig19092, contig21348	map00364
Metabolism of xenobiotics by cytochrome P450	62	6	Carbonyl reductase (NADPH)	ec:1.1.1.184	4	contig02559, contig02560, contig07952, contig14592	map00980
Metabolism of xenobiotics by cytochrome P450	62	6	Alcohol dehydrogenase	ec:1.1.1.1	8	contig00477, contig01019, contig04302, contig05175, contig08165, contig10283, contig10779, contig12372	map00980
Metabolism of xenobiotics by cytochrome P450	62	6	11-beta-hydroxysteroid dehydrogenase	ec:1.1.1.146	7	contig02785, contig06502, contig11252, contig11978, contig13658, contig16374, contig20084	map00980
Metabolism of xenobiotics by cytochrome P450	62	6	Aldehyde dehydrogenase (NAD(P)(+))	ec:1.2.1.5	6	contig02636, contig04861, contig12312, contig13827, contig13829, contig13830	map00980
Metabolism of xenobiotics by cytochrome P450	62	6	Glutathione transferase	ec:2.5.1.18	20	contig02208, contig02209, contig03417, contig04029, contig04882, contig05266, contig05804, contig07751, contig09139, contig11535, contig11603, contig11632, contig11697, contig14118, contig14211, contig16172, contig19844, contig20476, contig21237, contig21326	map00980
Metabolism of xenobiotics by cytochrome P450	62	6	Unspecific monooxygenase	ec:1.14.14.1	17	contig01390, contig02461, contig03277, contig04060, contig04280, contig05390, contig07805, contig09378, contig09983, contig11177, contig11238, contig13370, contig15836, contig16501, contig17966, contig17967, contig19190	map00980
Naphthalene degradation	8	1	Alcohol dehydrogenase	ec:1.1.1.1	8	contig00477, contig01019, contig04302, contig05175, contig08165, contig10283, contig10779, contig12372	map00626
Styrene degradation	20	6	Fumarylacetoacetase	ec:3.7.1.2	1	contig15135	map00643
Styrene degradation	20	6	Nitrile hydratase	ec:4.2.1.84	2	contig03935, contig03937	map00643
Styrene degradation	20	6	Amidase	ec:3.5.1.4	6	contig08015, contig09188, contig09740, contig10349, contig13180, contig20650	map00643
Styrene degradation	20	6	Homogentisate 1,2-dioxygenase	ec:1.13.11.5	5	contig01150, contig05207, contig09937, contig11878, contig18342	map00643
Styrene degradation	20	6	Maleylacetoacetate isomerase	ec:5.2.1.2	3	contig08541, contig14118, contig19844	map00643
Styrene degradation	20	6	Nitrilase	ec:3.5.5.1	2	contig03409, contig15563	map00643
Toluene degradation	11	3	Carboxymethylenebutenolidase	ec:3.1.1.45	4	contig18283, contig18781, contig19092, contig21348	map00623
Toluene degradation	11	3	3-hydroxyacyl-CoA dehydrogenase	ec:1.1.1.35	6	contig05058, contig05744, contig07051, contig07052, contig09979, contig20013	map00623
Toluene degradation	11	3	Benzaldehyde dehydrogenase (NAD(+))	ec:1.2.1.28	1	contig11324	map00623
Xylene degradation	1	1	Benzaldehyde dehydrogenase (NAD(+))	ec:1.2.1.28	1	contig11324	map00622
Steroid degradation	19	2	3-beta-hydroxy-Delta(5)-steroid dehydrogenase	ec:1.1.1.145	17	contig00630, contig00631, contig00695, contig00889, contig00900, contig01729, contig02538, contig04987, contig05760, contig06646, contig12153, contig12824, contig12825, contig12982, contig16555, contig17600, contig21311	map00984
Steroid degradation	19	2	3-oxo-5-alpha-steroid 4-dehydrogenase (acceptor)	ec:1.3.99.5	2	contig01559, contig16710	map00984
Translation
Aminoacyl-tRNA biosynthesis	58	21	Valine--tRNA ligase	ec:6.1.1.9	2	contig07117, contig11170	map00970
Aminoacyl-tRNA biosynthesis	58	21	Alanine--tRNA ligase	ec:6.1.1.7	5	contig05292, contig05547, contig06994, contig11746, contig11749	map00970
Aminoacyl-tRNA biosynthesis	58	21	Lysine--tRNA ligase	ec:6.1.1.6	1	contig13024	map00970
Aminoacyl-tRNA biosynthesis	58	21	Isoleucine--tRNA ligase	ec:6.1.1.5	3	contig06071, contig10258, contig11231	map00970
Aminoacyl-tRNA biosynthesis	58	21	Leucine--tRNA ligase	ec:6.1.1.4	1	contig17273	map00970
Aminoacyl-tRNA biosynthesis	58	21	Threonine--tRNA ligase	ec:6.1.1.3	3	contig05554, contig06308, contig16766	map00970
Aminoacyl-tRNA biosynthesis	58	21	Tryptophan--tRNA ligase	ec:6.1.1.2	2	contig11678, contig15853	map00970
Aminoacyl-tRNA biosynthesis	58	21	Tyrosine--tRNA ligase	ec:6.1.1.1	4	contig05837, contig19782, contig19783, contig21343	map00970
Aminoacyl-tRNA biosynthesis	58	21	Glutaminyl-tRNA synthase (glutamine-hydrolyzing)	ec:6.3.5.7	4	contig04832, contig05196, contig06833, contig08085	map00970
Aminoacyl-tRNA biosynthesis	58	21	Asparagine--tRNA ligase	ec:6.1.1.22	2	contig09498, contig18303	map00970
Aminoacyl-tRNA biosynthesis	58	21	Histidine--tRNA ligase	ec:6.1.1.21	1	contig03093	map00970
Aminoacyl-tRNA biosynthesis	58	21	Phenylalanine--tRNA ligase	ec:6.1.1.20	4	contig05165, contig06064, contig14967, contig18035	map00970
Aminoacyl-tRNA biosynthesis	58	21	Glutamine--tRNA ligase	ec:6.1.1.18	2	contig11682, contig18552	map00970
Aminoacyl-tRNA biosynthesis	58	21	Glutamate--tRNA ligase	ec:6.1.1.17	2	contig03564, contig14243	map00970
Aminoacyl-tRNA biosynthesis	58	21	Cysteine--tRNA ligase	ec:6.1.1.16	6	contig12025, contig12028, contig15492, contig15493, contig20569, contig20933	map00970
Aminoacyl-tRNA biosynthesis	58	21	Proline--tRNA ligase	ec:6.1.1.15	2	contig04815, contig15273	map00970
Aminoacyl-tRNA biosynthesis	58	21	Glycine--tRNA ligase	ec:6.1.1.14	2	contig06910, contig10960	map00970
Aminoacyl-tRNA biosynthesis	58	21	Aspartate--tRNA ligase	ec:6.1.1.12	3	contig03351, contig16985, contig16986	map00970
Aminoacyl-tRNA biosynthesis	58	21	Serine--tRNA ligase	ec:6.1.1.11	4	contig03953, contig06894, contig16098, contig19554	map00970
Aminoacyl-tRNA biosynthesis	58	21	Methionine--tRNA ligase	ec:6.1.1.10	1	contig02726	map00970
Signal Transduction
Phosphatidylinositol signaling system	78	17	Phosphoinositide phospholipase C	ec:3.1.4.11	4	contig00554, contig11830, contig17960, contig17961	map04070
Phosphatidylinositol signaling system	78	17	CDP-diacylglycerol--inositol 3-phosphatidyltransferase	ec:2.7.8.11	1	contig13590	map04070
Phosphatidylinositol signaling system	78	17	Phosphatidylinositol-3,4,5-trisphosphate 3-phosphatase	ec:3.1.3.67	1	contig12133	map04070
Phosphatidylinositol signaling system	78	17	Phosphatidylinositol-3-phosphatase	ec:3.1.3.64	3	contig08258, contig08899, contig17634	map04070
Phosphatidylinositol signaling system	78	17	Protein kinase C	ec:2.7.11.13	10	contig04544, contig06553, contig06610, contig08362, contig11579, contig11668, contig12946, contig17612, contig17672, contig17942	map04070
Phosphatidylinositol signaling system	78	17	Inositol-1,4-bisphosphate 1-phosphatase	ec:3.1.3.57	3	contig13729, contig14066, contig20426	map04070
Phosphatidylinositol signaling system	78	17	Phosphoinositide 5-phosphatase	ec:3.1.3.36	4	contig06975, contig08391, contig09511, contig17052	map04070
Phosphatidylinositol signaling system	78	17	Inositol-phosphate phosphatase	ec:3.1.3.25	5	contig11585, contig18333, contig18334, contig18335, contig19430	map04070
Phosphatidylinositol signaling system	78	17	Phosphatidate cytidylyltransferase	ec:2.7.7.41	6	contig03639, contig05084, contig05272, contig07003, contig14286, contig21930	map04070
Phosphatidylinositol signaling system	78	17	Inositol-1,3,4-trisphosphate 5/6-kinase	ec:2.7.1.159	7	contig01795, contig07163, contig10111, contig11054, contig18604, contig20271, contig20272	map04070
Phosphatidylinositol signaling system	78	17	Inositol-pentakisphosphate 2-kinase	ec:2.7.1.158	4	contig07885, contig09801, contig17210, contig17211	map04070
Phosphatidylinositol signaling system	78	17	1-phosphatidylinositol-3-phosphate 5-kinase	ec:2.7.1.150	8	contig00704, contig02761, contig04502, contig05566, contig09562, contig10564, contig12195, contig12197	map04070
Phosphatidylinositol signaling system	78	17	Phosphatidylinositol 3-kinase	ec:2.7.1.137	1	contig10306	map04070
Phosphatidylinositol signaling system	78	17	Inositol-trisphosphate 3-kinase	ec:2.7.1.127	1	contig07163	map04070
Phosphatidylinositol signaling system	78	17	Diacylglycerol kinase (ATP)	ec:2.7.1.107	13	contig01321, contig04713, contig04725, contig06372, contig06624, contig07368, contig10620, contig11160, contig12203, contig14812, contig14813, contig15172, contig16160	map04070
Phosphatidylinositol signaling system	78	17	1-phosphatidylinositol-4-phosphate 5-kinase	ec:2.7.1.68	8	contig02761, contig04502, contig05566, contig06159, contig12195, contig16988, contig17107, contig17108	map04070
Phosphatidylinositol signaling system	78	17	1-phosphatidylinositol 4-kinase	ec:2.7.1.67	4	contig02258, contig05759, contig06450, contig14633	map04070
mTOR signaling pathway	13	1	Mitogen-activated protein kinase	ec:2.7.11.24	13	contig00080, contig00725, contig02293, contig03304, contig06043, contig07209, contig08083, contig11309, contig16549, contig17296, contig17297, contig18787, contig20438	map04150
Immune systems
T cell receptor signaling pathway	117	2	Protein-serine/threonine phosphatase	ec:3.1.3.16	52	contig00315, contig00435, contig00538, contig00610, contig00611, contig00613, contig00887, contig01034, contig01671, contig01672, contig01722, contig02041, contig02154, contig02367, contig02643, contig03190, contig03297, contig03834, contig03896, contig03959, contig03960, contig04301, contig05287, contig05377, contig06286, contig07275, contig08047, contig08775, contig08798, contig09093, contig091…	map04660
T cell receptor signaling pathway	117	2	Non-specific protein-tyrosine kinase	ec:2.7.10.2	63	contig00238, contig00336, contig01010, contig01011, contig01058, contig01140, contig01715, contig01803, contig01866, contig02036, contig02275, contig03696, contig03996, contig04369, contig04440, contig04441, contig04667, contig05374, contig05417, contig05450, contig05799, contig05845, contig06095, contig06552, contig06643, contig07108, contig07194, contig07258, contig07408, contig07759, contig080…	map04660
