# Supplementary material for: Gene expression profiling identifies pathways involved in seed maturation of Jatropha curcas
Source: BMC Genomics. 2020 Apr 9;21:290. doi: 10.1186/s12864-020-6666-1 (PMC7146973; doi:10.1186/s12864-020-6666-1)
Supplement: Supplementary file 15 — Additional file 15: Table S5. Relative transcript expression value (log2) of all DESs (with a cut-off of P-value <1e-8) in each developmental stages and related clusters. [file 12864_2020_6666_MOESM15_ESM.xlsx]

## Sheet: Table_S5
Table S5. Relative transcript expression value (log2) of all DESs (with a cut-off of P-Value < 1e-8) in each developmental stages and related clusters.
PROBE / CONTIG ANNOTATION			MODEL P.Val	log2 (expression)						EM clust
Probe name	Contig name	ID	cont.eb.F.p.value.sigg8.	Stage I	Stage II	Stage III	Stage IV	Stage V	Stage VI	mainclust	Kazusa transcript ID	CN gene ID	Blast text annotation	GO Ids	GO names	InterPro	Protein ID	Enzyme Code (EC)	Enzyme name	KEGG map	KEGG pathway	Transporter family	Transcription factor	RGA
contig00003_length=841|250|60	contig00003	contig00003.Antisense	9.80894e-10	4.29557	5.01052	7.44906	6.91174	6.36675	5.056	10	Jcr4S00555.50	XM_012230523.1	pentatricopeptide repeat-containing			NON_CYTOPLASMIC_DOMAIN (PHOBIUS); CYTOPLASMIC_DOMAIN (PHOBIUS); TRANSMEMBRANE (PHOBIUS); TMhelix (TMHMM)
contig00004_length=1208|1000|60	contig00004	contig00004.Sense	3.29957e-12	6.18085	7.14323	9.96081	11.4826	11.1088	9.8547	8	Jcr4S16138.30		conserved hypothetical protein	F:GO:0016772; P:GO:0044238; P:GO:0044260; C:GO:0005622; F:GO:0097159; F:GO:1901363	F:transferase activity, transferring phosphorus-containing groups; P:primary metabolic process; P:cellular macromolecule metabolic process; C:intracellular; F:organic cyclic compound binding; F:heterocyclic compound binding	no IPS match
contig00004_length=1208|250|60	contig00004	contig00004.Antisense	3.7372e-11	4.1519	5.89511	7.91382	9.29405	8.51932	8.55358	10	Jcr4S16138.30		conserved hypothetical protein	F:GO:0016772; P:GO:0044238; P:GO:0044260; C:GO:0005622; F:GO:0097159; F:GO:1901363	F:transferase activity, transferring phosphorus-containing groups; P:primary metabolic process; P:cellular macromolecule metabolic process; C:intracellular; F:organic cyclic compound binding; F:heterocyclic compound binding	no IPS match
contig00004_length=1208|500|60	contig00004	contig00004.Sense	1.49347e-09	3.6654	4.42631	6.23395	8.30258	7.90531	7.92539	10	Jcr4S16138.30		conserved hypothetical protein	F:GO:0016772; P:GO:0044238; P:GO:0044260; C:GO:0005622; F:GO:0097159; F:GO:1901363	F:transferase activity, transferring phosphorus-containing groups; P:primary metabolic process; P:cellular macromolecule metabolic process; C:intracellular; F:organic cyclic compound binding; F:heterocyclic compound binding	no IPS match
contig00006_length=1737|1000|60	contig00006	contig00006.Sense	4.16932e-15	12.6608	12.1633	10.2419	10.6838	10.558	7.96849	1	Jcr4S12569.10	XM_012216210.1	udp-glucuronate 4-epimerase 1-like	F:GO:0050379; C:GO:0005768; C:GO:0005794; P:GO:0009225; F:GO:0050662; F:GO:0050378; C:GO:0005802; P:GO:0005982; P:GO:0005985	F:UDP-glucuronate 5'-epimerase activity; C:endosome; C:Golgi apparatus; P:nucleotide-sugar metabolic process; F:coenzyme binding; F:UDP-glucuronate 4-epimerase activity; C:trans-Golgi network; P:starch metabolic process; P:sucrose metabolic process	no IPS match	829167|GAE1|GAE1 (UDP-D-GLUCURONATE 4-EPIMERASE 1); UDP-glucuronate 4-epimerase/ catalytic	EC:5.1.3.6; EC:5.1.3.12	(5.1) Racemases and epimerases; (5.1) Racemases and epimerases	map00520; map00500	Amino sugar and nucleotide sugar metabolism; Starch and sucrose metabolism
contig00006_length=1737|500|60	contig00006	contig00006.Sense	2.45854e-12	9.83267	9.07537	6.91996	7.80728	7.25868	4.99404	6	Jcr4S12569.10	XM_012216210.1	udp-glucuronate 4-epimerase 1-like	F:GO:0050379; C:GO:0005768; C:GO:0005794; P:GO:0009225; F:GO:0050662; F:GO:0050378; C:GO:0005802; P:GO:0005982; P:GO:0005985	F:UDP-glucuronate 5'-epimerase activity; C:endosome; C:Golgi apparatus; P:nucleotide-sugar metabolic process; F:coenzyme binding; F:UDP-glucuronate 4-epimerase activity; C:trans-Golgi network; P:starch metabolic process; P:sucrose metabolic process	no IPS match	829167|GAE1|GAE1 (UDP-D-GLUCURONATE 4-EPIMERASE 1); UDP-glucuronate 4-epimerase/ catalytic	EC:5.1.3.6; EC:5.1.3.12	(5.1) Racemases and epimerases; (5.1) Racemases and epimerases	map00520; map00500	Amino sugar and nucleotide sugar metabolism; Starch and sucrose metabolism
contig00007_length=1474|1000|60	contig00007	contig00007.Sense	4.1903e-12	8.40126	9.72557	4.72282	3.20791	3.9838	3.15302	3	Jcr4S00223.70	XM_012212591.1	aspartyl protease	C:GO:0009505; C:GO:0048046; P:GO:0006508; F:GO:0004190	C:plant-type cell wall; C:apoplast; P:proteolysis; F:aspartic-type endopeptidase activity	no IPS match	837504|AT1G09750|chloroplast nucleoid DNA-binding protein-related	EC:3.4.23	(3.4) Acting on peptide bonds (peptide hydrolases)
contig00008_length=1268|750|60	contig00008	contig00008.NA	7.20092e-11	8.70943	9.70765	10.9171	9.98144	9.88155	11.7185	2	Jcr4S08434.40	XM_012225851.1				no IPS match
contig00009_length=697|0|60	contig00009	contig00009.Sense	4.47582e-09	6.82319	6.14111	7.79837	8.35252	8.78092	7.35139	9						no IPS match
contig00009_length=697|250|60	contig00009	contig00009.Antisense	2.476e-13	9.47645	8.20852	9.29107	11.208	11.6127	9.14058	9						no IPS match
contig00010_length=942|750|60	contig00010	contig00010.Antisense	1.41652e-10	6.30171	6.98348	9.48478	8.24231	7.92538	8.55037	10	Jcr4S03895.40	XM_012233326.1	ap2 erf domain-containing transcription factor	P:GO:0006355; P:GO:0006351; C:GO:0005634; F:GO:0003700; F:GO:0003677	P:regulation of transcription, DNA-dependent; P:transcription, DNA-dependent; C:nucleus; F:sequence-specific DNA binding transcription factor activity; F:DNA binding	TRANSMEMBRANE (PHOBIUS); CYTOPLASMIC_DOMAIN (PHOBIUS); TRANSMEMBRANE (PHOBIUS); NON_CYTOPLASMIC_DOMAIN (PHOBIUS); NON_CYTOPLASMIC_DOMAIN (PHOBIUS); TMhelix (TMHMM); TMhelix (TMHMM)	831174|Rap2.6L|Rap2.6L (related to AP2 6L); DNA binding / transcription factor						AP2; ERF; RAV
contig00011_length=481|0|60	contig00011	contig00011.Sense	1.02628e-09	7.93093	7.91275	8.73912	8.71624	8.00696	5.3018	1	Jcr4S03895.40	XM_012233326.1	ap2 domain transcription factor	P:GO:0006355; P:GO:0006351; C:GO:0005634; F:GO:0003700; F:GO:0003677	P:regulation of transcription, DNA-dependent; P:transcription, DNA-dependent; C:nucleus; F:sequence-specific DNA binding transcription factor activity; F:DNA binding	no IPS match
contig00012_length=1317|250|60	contig00012	contig00012.Antisense	3.43973e-13	12.5193	13.3778	14.136	13.7038	12.5395	9.96705	1	Jcr4S03357.10	XM_012226641.1	ap2 erf and b3 domain-containing transcription repressor tem1-like	P:GO:0050896; P:GO:0006355; F:GO:0003677; P:GO:0044767; P:GO:0009791; F:GO:0003700; P:GO:0048608; C:GO:0005634; C:GO:0005667; P:GO:0045449	P:response to stimulus; P:regulation of transcription, DNA-dependent; F:DNA binding; P:single-organism developmental process; P:post-embryonic development; F:sequence-specific DNA binding transcription factor activity; P:reproductive structure development; C:nucleus; C:transcription factor complex; P:regulation of transcription, DNA-dependent	no IPS match	839143|TEM1|TEM1 (TEMPRANILLO 1); transcription factor						AP2; ARF; B3; ERF; RAV
contig00012_length=1317|500|60	contig00012	contig00012.Sense	1.10075e-10	6.61953	7.29952	8.7151	7.25986	6.72139	5.11458	1	Jcr4S03357.10	XM_012226641.1	ap2 erf and b3 domain-containing transcription repressor tem1-like	P:GO:0050896; P:GO:0006355; F:GO:0003677; P:GO:0044767; P:GO:0009791; F:GO:0003700; P:GO:0048608; C:GO:0005634; C:GO:0005667; P:GO:0045449	P:response to stimulus; P:regulation of transcription, DNA-dependent; F:DNA binding; P:single-organism developmental process; P:post-embryonic development; F:sequence-specific DNA binding transcription factor activity; P:reproductive structure development; C:nucleus; C:transcription factor complex; P:regulation of transcription, DNA-dependent	no IPS match	839143|TEM1|TEM1 (TEMPRANILLO 1); transcription factor						AP2; ARF; B3; ERF; RAV
contig00012_length=1317|750|60	contig00012	contig00012.Antisense	1.27422e-13	10.6343	11.6002	12.631	11.6282	10.5949	7.91273	1	Jcr4S03357.10	XM_012226641.1	ap2 erf and b3 domain-containing transcription repressor tem1-like	P:GO:0050896; P:GO:0006355; F:GO:0003677; P:GO:0044767; P:GO:0009791; F:GO:0003700; P:GO:0048608; C:GO:0005634; C:GO:0005667; P:GO:0045449	P:response to stimulus; P:regulation of transcription, DNA-dependent; F:DNA binding; P:single-organism developmental process; P:post-embryonic development; F:sequence-specific DNA binding transcription factor activity; P:reproductive structure development; C:nucleus; C:transcription factor complex; P:regulation of transcription, DNA-dependent	no IPS match	839143|TEM1|TEM1 (TEMPRANILLO 1); transcription factor						AP2; ARF; B3; ERF; RAV
contig00013_length=1507|250|60	contig00013	contig00013.Antisense	1.14026e-09	10.7717	10.6426	10.4025	9.88904	10.9109	8.87747	7	Jcr4S06081.30	XM_012225004.1	nuclear transport factor 2 and rna recognition motif domain-containing protein	P:GO:0009737; F:GO:0003676; C:GO:0005622; F:GO:0000166; P:GO:0006810	P:response to abscisic acid stimulus; F:nucleic acid binding; C:intracellular; F:nucleotide binding; P:transport	IPR000504 (SMART); G3DSA:3.10.450.50 (GENE3D); IPR000504 (PFAM); IPR002075 (PFAM); IPR012677 (G3DSA:3.30.70.GENE3D); PTHR10693 (PANTHER); PTHR10693:SF8 (PANTHER); IPR000504 (PROSITE_PROFILES); IPR018222 (PROSITE_PROFILES); SSF54928 (SUPERFAMILY); SSF54427 (SUPERFAMILY)	836219|AT5G60980|nuclear transport factor 2 (NTF2) family protein / RNA recognition motif (RRM)-containing protein
contig00014_length=1293|250|60	contig00014	contig00014.Antisense	2.39925e-12	8.04048	7.64552	7.54385	7.81481	8.25862	5.14107	9	Jcr4S00750.50	XM_012229474.1	conserved hypothetical protein			CYTOPLASMIC_DOMAIN (PHOBIUS); NON_CYTOPLASMIC_DOMAIN (PHOBIUS); TRANSMEMBRANE (PHOBIUS); TMhelix (TMHMM)	819935|AT3G07470|hypothetical protein
contig00014_length=1293|750|60	contig00014	contig00014.Antisense	5.10094e-09	7.61156	7.39091	7.03834	7.21799	7.56552	5.41119	7	Jcr4S00750.50	XM_012229474.1	conserved hypothetical protein			CYTOPLASMIC_DOMAIN (PHOBIUS); NON_CYTOPLASMIC_DOMAIN (PHOBIUS); TRANSMEMBRANE (PHOBIUS); TMhelix (TMHMM)	819935|AT3G07470|hypothetical protein
contig00016_length=1291|250|60	contig00016	contig00016.Antisense	3.24098e-11	8.27629	8.52189	11.4343	12.0156	11.3256	10.6543	9	Jcr4S02150.50	XM_012223978.1	acyl- binding protein 3a	F:GO:0000062	F:fatty-acyl-CoA binding	SIGNAL_PEPTIDE_N_REGION (PHOBIUS); SIGNAL_PEPTIDE (PHOBIUS); SIGNAL_PEPTIDE_C_REGION (PHOBIUS); SIGNAL_PEPTIDE_H_REGION (PHOBIUS); NON_CYTOPLASMIC_DOMAIN (PHOBIUS); SignalP-noTM (SIGNALP_EUK); TMhelix (TMHMM)	835428|ACBP1|ACBP1 (ACYL-COA BINDING PROTEIN 1); acyl-CoA binding / lead ion binding
contig00016_length=1291|750|60	contig00016	contig00016.Antisense	1.79377e-10	4.84171	4.93014	7.12581	8.69057	7.45181	6.42856	10	Jcr4S02150.50	XM_012223978.1	acyl- binding protein 3a	F:GO:0000062	F:fatty-acyl-CoA binding	SIGNAL_PEPTIDE_N_REGION (PHOBIUS); SIGNAL_PEPTIDE (PHOBIUS); SIGNAL_PEPTIDE_C_REGION (PHOBIUS); SIGNAL_PEPTIDE_H_REGION (PHOBIUS); NON_CYTOPLASMIC_DOMAIN (PHOBIUS); SignalP-noTM (SIGNALP_EUK); TMhelix (TMHMM)	835428|ACBP1|ACBP1 (ACYL-COA BINDING PROTEIN 1); acyl-CoA binding / lead ion binding
contig00018_length=871|250|60	contig00018	contig00018.Antisense	1.80442e-13	11.6973	11.6501	13.459	14.3304	12.5147	14.1165	9	Jcr4S01522.10	XM_012219980.1	nadp-dependent alkenal double bond reductase p2	P:GO:0006979; P:GO:0046686; C:GO:0005886; F:GO:0032440; C:GO:0005634; F:GO:0008270; C:GO:0005829; P:GO:0055114	P:response to oxidative stress; P:response to cadmium ion; C:plasma membrane; F:2-alkenal reductase [NAD(P)] activity; C:nucleus; F:zinc ion binding; C:cytosol; P:oxidation-reduction process	TMhelix (TMHMM)	831562|AT5G16990|NADP-dependent oxidoreductase, putative	EC:1.3.1.74	(1.3) Acting on the CH-CH group of donors
contig00026_length=1073|250|60	contig00026	contig00026.Antisense	1.82022e-10	8.92114	8.09665	6.94674	7.23982	8.35301	8.51492	6	Jcr4S03895.60	XM_012233329.1	protein mei2-like 4-like	P:GO:0048507; F:GO:0003676; P:GO:0045836; F:GO:0000166	P:meristem development; F:nucleic acid binding; P:positive regulation of meiosis; F:nucleotide binding	SignalP-noTM (SIGNALP_EUK)	836317|AML1|AML1 (ARABIDOPSIS MEI2-LIKE PROTEIN 1); RNA binding / protein binding
contig00027_length=1226|250|60	contig00027	contig00027.Antisense	7.83851e-18	14.6138	13.8296	12.2294	10.4746	11.8694	9.1008	1	Jcr4S03287.30	XM_012209500.1	tet3_arath ame: full=tetraspanin-3	C:GO:0016021; C:GO:0009506; P:GO:0007568; C:GO:0005886	C:integral to membrane; C:plasmodesma; P:aging; C:plasma membrane	TRANSMEMBRANE (PHOBIUS); CYTOPLASMIC_DOMAIN (PHOBIUS); NON_CYTOPLASMIC_DOMAIN (PHOBIUS); TMhelix (TMHMM)	823702|TET3|TET3 (TETRASPANIN3)
contig00027_length=1226|500|60	contig00027	contig00027.Sense	4.66467e-09	7.81647	7.25384	6.94722	7.41774	7.47462	8.67328	2	Jcr4S03287.30	XM_012209500.1	tet3_arath ame: full=tetraspanin-3	C:GO:0016021; C:GO:0009506; P:GO:0007568; C:GO:0005886	C:integral to membrane; C:plasmodesma; P:aging; C:plasma membrane	TRANSMEMBRANE (PHOBIUS); CYTOPLASMIC_DOMAIN (PHOBIUS); NON_CYTOPLASMIC_DOMAIN (PHOBIUS); TMhelix (TMHMM)	823702|TET3|TET3 (TETRASPANIN3)
contig00027_length=1226|750|60	contig00027	contig00027.Antisense	5.03769e-17	12.9143	12.189	10.246	9.14747	10.3068	7.62579	1	Jcr4S03287.30	XM_012209500.1	tet3_arath ame: full=tetraspanin-3	C:GO:0016021; C:GO:0009506; P:GO:0007568; C:GO:0005886	C:integral to membrane; C:plasmodesma; P:aging; C:plasma membrane	TRANSMEMBRANE (PHOBIUS); CYTOPLASMIC_DOMAIN (PHOBIUS); NON_CYTOPLASMIC_DOMAIN (PHOBIUS); TMhelix (TMHMM)	823702|TET3|TET3 (TETRASPANIN3)
contig00029_length=1250|500|60	contig00029	contig00029.Sense	1.88169e-09	5.51512	5.44792	4.34312	6.05367	6.51119	7.39072	2		XR_001047537.1				TRANSMEMBRANE (PHOBIUS); CYTOPLASMIC_DOMAIN (PHOBIUS); NON_CYTOPLASMIC_DOMAIN (PHOBIUS); TMhelix (TMHMM)
contig00032_length=1163|1000|60	contig00032	contig00032.Sense	5.55189e-09	8.76131	7.72344	8.60769	9.0982	8.92473	9.02669	8	Jcr4S06747.20	XM_012219276.1	r3h domain-containing protein	F:GO:0003676	F:nucleic acid binding	NON_CYTOPLASMIC_DOMAIN (PHOBIUS); TRANSMEMBRANE (PHOBIUS); CYTOPLASMIC_DOMAIN (PHOBIUS)	824835|AT3G56680|nucleic acid binding
contig00034_length=1280|250|60	contig00034	contig00034.NA	1.95007e-12	11.1761	10.0138	9.09204	9.99153	10.4689	11.4426	2	Jcr4S02443.40	XM_012213465.1	u6 snrna-associated sm-like protein lsm1	F:GO:0003676; C:GO:0005732; F:GO:0005515; P:GO:0016070; C:GO:0000932; C:GO:0005634; P:GO:0010228	F:nucleic acid binding; C:small nucleolar ribonucleoprotein complex; F:protein binding; P:RNA metabolic process; C:cytoplasmic mRNA processing body; C:nucleus; P:vegetative to reproductive phase transition of meristem	NON_CYTOPLASMIC_DOMAIN (PHOBIUS); CYTOPLASMIC_DOMAIN (PHOBIUS); TRANSMEMBRANE (PHOBIUS); CYTOPLASMIC_DOMAIN (PHOBIUS); TRANSMEMBRANE (PHOBIUS); TMhelix (TMHMM)	820624|AT3G14080|small nuclear ribonucleoprotein, putative / snRNP, putative / Sm protein, putative
contig00035_length=1351|0|60	contig00035	contig00035.Sense	7.98699e-11	7.60224	7.08707	8.14562	7.77135	8.43448	10.8927	2	Jcr4S27885.10		retrotransposon like protein	F:GO:0005488	F:binding	CYTOPLASMIC_DOMAIN (PHOBIUS); TRANSMEMBRANE (PHOBIUS); NON_CYTOPLASMIC_DOMAIN (PHOBIUS); TMhelix (TMHMM)	828415|AT4G23160|protein kinase family protein
contig00035_length=1351|500|60	contig00035	contig00035.Sense	2.10212e-11	6.10088	5.92202	7.17983	7.05562	7.89418	10.1474	10	Jcr4S27885.10		retrotransposon like protein	F:GO:0005488	F:binding	CYTOPLASMIC_DOMAIN (PHOBIUS); TRANSMEMBRANE (PHOBIUS); NON_CYTOPLASMIC_DOMAIN (PHOBIUS); TMhelix (TMHMM)	828415|AT4G23160|protein kinase family protein
contig00037_length=1758|1500|60	contig00037	contig00037.Sense	1.04781e-09	13.3252	12.9566	13.6021	14.515	14.1724	13.6544	4	Jcr4S00535.130	XM_012231429.1	d111 g-patch domain-containing protein	F:GO:0003676; P:GO:0008150; C:GO:0005634; C:GO:0005622	F:nucleic acid binding; P:biological_process; C:nucleus; C:intracellular	NON_CYTOPLASMIC_DOMAIN (PHOBIUS); TRANSMEMBRANE (PHOBIUS); CYTOPLASMIC_DOMAIN (PHOBIUS)	842701|AT1G63980|D111/G-patch domain-containing protein
contig00038_length=1017|0|60	contig00038	contig00038.NA	7.0038e-12	12.5698	13.5445	14.7444	14.4611	13.3167	11.7675	1	Jcr4S04670.20	XM_012215222.1	nac domain ipr003441	P:GO:0006355; F:GO:0003677; P:GO:0009737; P:GO:0009414; C:GO:0005634	P:regulation of transcription, DNA-dependent; F:DNA binding; P:response to abscisic acid stimulus; P:response to water deprivation; C:nucleus	no IPS match	828849|RD26|RD26 (RESPONSIVE TO DESICCATION 26); transcription activator/ transcription factor
contig00038_length=1017|500|60	contig00038	contig00038.Sense	1.18052e-10	14.8026	15.5844	16.261	16.2276	15.2803	14.0016	1	Jcr4S04670.20	XM_012215222.1	nac domain ipr003441	P:GO:0006355; F:GO:0003677; P:GO:0009737; P:GO:0009414; C:GO:0005634	P:regulation of transcription, DNA-dependent; F:DNA binding; P:response to abscisic acid stimulus; P:response to water deprivation; C:nucleus	no IPS match	828849|RD26|RD26 (RESPONSIVE TO DESICCATION 26); transcription activator/ transcription factor
contig00040_length=596|250|60	contig00040	contig00040.Antisense	5.14898e-11	7.86287	7.03018	5.07692	4.45971	4.89467	5.41912	6	Jcr4S03989.30	XM_012209556.1	protein	P:GO:0050896; F:GO:0016491; C:GO:0044424	P:response to stimulus; F:oxidoreductase activity; C:intracellular part	no IPS match	821128|AT3G03080|NADP-dependent oxidoreductase, putative
contig00041_length=678|250|60	contig00041	contig00041.Antisense	1.10148e-16	10.0827	9.06032	6.48624	4.8816	6.14276	6.74032	6	Jcr4S03989.30	XM_012209556.1	zinc-binding dehydrogenase family protein	P:GO:0006979; C:GO:0005829; P:GO:0055114; F:GO:0008270; C:GO:0009506; P:GO:0030036; P:GO:0009860; P:GO:0015824; F:GO:0032440; P:GO:0010583; P:GO:0046686; P:GO:0009407; P:GO:0030048; P:GO:0009827; C:GO:0005634; C:GO:0005886	P:response to oxidative stress; C:cytosol; P:oxidation-reduction process; F:zinc ion binding; C:plasmodesma; P:actin cytoskeleton organization; P:pollen tube growth; P:proline transport; F:2-alkenal reductase [NAD(P)] activity; P:response to cyclopentenone; P:response to cadmium ion; P:toxin catabolic process; P:actin filament-based movement; P:plant-type cell wall modification; C:nucleus; C:plas…	no IPS match	833777|AT5G37980|NADP-dependent oxidoreductase, putative	EC:1.3.1.74	(1.3) Acting on the CH-CH group of donors
contig00043_length=1054|250|60	contig00043	contig00043.Antisense	1.30488e-13	14.4309	13.5734	14.4705	12.7148	12.1892	11.3501	1	Jcr4S01525.20	XM_012212847.1	zinc finger protein zat10-like	P:GO:0009628; P:GO:0006950	P:response to abiotic stimulus; P:response to stress	no IPS match	839666|STZ|STZ (salt tolerance zinc finger); nucleic acid binding / transcription factor/ transcription repressor/ zinc ion binding						C2H2
contig00043_length=1054|500|60	contig00043	contig00043.Sense	1.07212e-09	8.16773	7.40204	7.89095	6.39803	6.2708	5.37801	6	Jcr4S01525.20	XM_012212847.1	zinc finger protein zat10-like	P:GO:0009628; P:GO:0006950	P:response to abiotic stimulus; P:response to stress	no IPS match	839666|STZ|STZ (salt tolerance zinc finger); nucleic acid binding / transcription factor/ transcription repressor/ zinc ion binding						C2H2
contig00044_length=1759|1000|60	contig00044	contig00044.Sense	3.97917e-14	12.4598	11.8833	9.0058	6.1915	9.0769	6.19068	5	Jcr4S00685.50	XM_012222786.1	trans-cinnamate 4-hydroxylase	P:GO:0009555; C:GO:0009505; F:GO:0016710; P:GO:0009611; C:GO:0005886; F:GO:0009055; F:GO:0005506; F:GO:0020037; P:GO:0040007; C:GO:0005783; P:GO:0009416; P:GO:0055114; P:GO:0080167; P:GO:0006558; P:GO:0009805; P:GO:0009809; P:GO:0009811; P:GO:0006118	P:pollen development; C:plant-type cell wall; F:trans-cinnamate 4-monooxygenase activity; P:response to wounding; C:plasma membrane; F:electron carrier activity; F:iron ion binding; F:heme binding; P:growth; C:endoplasmic reticulum; P:response to light stimulus; P:oxidation-reduction process; P:response to karrikin; P:L-phenylalanine metabolic process; P:coumarin biosynthetic process; P:lignin bi…	no IPS match	817599|C4H|C4H (CINNAMATE-4-HYDROXYLASE); trans-cinnamate 4-monooxygenase	EC:1.14.13.11	(1.1) Acting on the CH-OH group of donors	map00130; map00360; map00945; map00941; map00940	Ubiquinone and other terpenoid-quinone biosynthesis; Phenylalanine metabolism; Stilbenoid, diarylheptanoid and gingerol biosynthesis; Flavonoid biosynthesis; Phenylpropanoid biosynthesis
contig00044_length=1759|1500|60	contig00044	contig00044.Sense	3.49569e-15	13.5947	13.071	10.228	6.71797	10.2768	6.78756	5	Jcr4S00685.50	XM_012222786.1	trans-cinnamate 4-hydroxylase	P:GO:0009555; C:GO:0009505; F:GO:0016710; P:GO:0009611; C:GO:0005886; F:GO:0009055; F:GO:0005506; F:GO:0020037; P:GO:0040007; C:GO:0005783; P:GO:0009416; P:GO:0055114; P:GO:0080167; P:GO:0006558; P:GO:0009805; P:GO:0009809; P:GO:0009811; P:GO:0006118	P:pollen development; C:plant-type cell wall; F:trans-cinnamate 4-monooxygenase activity; P:response to wounding; C:plasma membrane; F:electron carrier activity; F:iron ion binding; F:heme binding; P:growth; C:endoplasmic reticulum; P:response to light stimulus; P:oxidation-reduction process; P:response to karrikin; P:L-phenylalanine metabolic process; P:coumarin biosynthetic process; P:lignin bi…	no IPS match	817599|C4H|C4H (CINNAMATE-4-HYDROXYLASE); trans-cinnamate 4-monooxygenase	EC:1.14.13.11	(1.1) Acting on the CH-OH group of donors	map00130; map00360; map00945; map00941; map00940	Ubiquinone and other terpenoid-quinone biosynthesis; Phenylalanine metabolism; Stilbenoid, diarylheptanoid and gingerol biosynthesis; Flavonoid biosynthesis; Phenylpropanoid biosynthesis
contig00044_length=1759|500|60	contig00044	contig00044.Sense	2.48965e-13	11.4955	10.9704	7.68892	6.1406	8.11839	6.74678	1	Jcr4S00685.50	XM_012222786.1	trans-cinnamate 4-hydroxylase	P:GO:0009555; C:GO:0009505; F:GO:0016710; P:GO:0009611; C:GO:0005886; F:GO:0009055; F:GO:0005506; F:GO:0020037; P:GO:0040007; C:GO:0005783; P:GO:0009416; P:GO:0055114; P:GO:0080167; P:GO:0006558; P:GO:0009805; P:GO:0009809; P:GO:0009811; P:GO:0006118	P:pollen development; C:plant-type cell wall; F:trans-cinnamate 4-monooxygenase activity; P:response to wounding; C:plasma membrane; F:electron carrier activity; F:iron ion binding; F:heme binding; P:growth; C:endoplasmic reticulum; P:response to light stimulus; P:oxidation-reduction process; P:response to karrikin; P:L-phenylalanine metabolic process; P:coumarin biosynthetic process; P:lignin bi…	no IPS match	817599|C4H|C4H (CINNAMATE-4-HYDROXYLASE); trans-cinnamate 4-monooxygenase	EC:1.14.13.11	(1.1) Acting on the CH-OH group of donors	map00130; map00360; map00945; map00941; map00940	Ubiquinone and other terpenoid-quinone biosynthesis; Phenylalanine metabolism; Stilbenoid, diarylheptanoid and gingerol biosynthesis; Flavonoid biosynthesis; Phenylpropanoid biosynthesis
contig00047_length=426|250|60	contig00047	contig00047.Antisense	2.88839e-09	7.66359	7.75802	9.12897	7.77169	7.71244	8.94314	10
contig00051_length=820|250|60	contig00051	contig00051.Antisense	1.07336e-09	4.23522	3.76215	3.82457	6.11621	6.54341	3.48666	9						CYTOPLASMIC_DOMAIN (PHOBIUS); NON_CYTOPLASMIC_DOMAIN (PHOBIUS); TRANSMEMBRANE (PHOBIUS); TMhelix (TMHMM)
contig00051_length=820|750|60	contig00051	contig00051.Antisense	4.86822e-09	6.95643	6.70952	8.3733	9.71848	10.2786	7.05811	10						CYTOPLASMIC_DOMAIN (PHOBIUS); NON_CYTOPLASMIC_DOMAIN (PHOBIUS); TRANSMEMBRANE (PHOBIUS); TMhelix (TMHMM)
contig00052_length=1087|250|60	contig00052	contig00052.Antisense	5.44093e-13	5.11849	5.14019	6.60372	6.1878	6.94001	10.2629	10	Jcr4S17942.10	XM_012211061.1	starch branching enzyme ii	P:GO:0010021; F:GO:0003844; P:GO:0019252; C:GO:0009570; P:GO:0009664; P:GO:0000272; P:GO:0005985	P:amylopectin biosynthetic process; F:1,4-alpha-glucan branching enzyme activity; P:starch biosynthetic process; C:chloroplast stroma; P:plant-type cell wall organization; P:polysaccharide catabolic process; P:sucrose metabolic process	TRANSMEMBRANE (PHOBIUS); CYTOPLASMIC_DOMAIN (PHOBIUS); NON_CYTOPLASMIC_DOMAIN (PHOBIUS); TMhelix (TMHMM)	818212|SBE2.1|SBE2.1 (starch branching enzyme 2.1); 1,4-alpha-glucan branching enzyme	EC:2.4.1.18	(2.4) Glycosyltransferases	map00500	Starch and sucrose metabolism
contig00053_length=694|250|60	contig00053	contig00053.Antisense	1.65859e-10	11.7896	10.1282	10.2403	10.3654	10.761	9.57798	6	Jcr4S07572.20	XM_012220803.1	uncharacterized loc101204625	P:GO:0006914; C:GO:0005634	P:autophagy; C:nucleus	no IPS match	817330|AT2G27830|hypothetical protein
contig00056_length=1774|1000|60	contig00056	contig00056.Sense	2.25275e-12	10.2956	9.68313	6.87765	5.80871	3.73304	3.68126	3	Jcr4S01145.20	XM_012220355.1	protein	F:GO:0050660; F:GO:0050468; P:GO:0050896; F:GO:0008762; P:GO:0055114; P:GO:0009821; P:GO:0006040	F:flavin adenine dinucleotide binding; F:reticuline oxidase activity; P:response to stimulus; F:UDP-N-acetylmuramate dehydrogenase activity; P:oxidation-reduction process; P:alkaloid biosynthetic process; P:amino sugar metabolic process	no IPS match	827828|AT4G20800|FAD-binding domain-containing protein	EC:1.21.3.3; EC:1.1.1.158	(1.2) Acting on the aldehyde or oxo group of donors; (1.1) Acting on the CH-OH group of donors	map00950	Isoquinoline alkaloid biosynthesis
contig00056_length=1774|1500|60	contig00056	contig00056.Sense	7.82229e-14	10.4188	9.81677	6.94662	5.4608	3.7232	3.86799	3	Jcr4S01145.20	XM_012220355.1	protein	F:GO:0050660; F:GO:0050468; P:GO:0050896; F:GO:0008762; P:GO:0055114; P:GO:0009821; P:GO:0006040	F:flavin adenine dinucleotide binding; F:reticuline oxidase activity; P:response to stimulus; F:UDP-N-acetylmuramate dehydrogenase activity; P:oxidation-reduction process; P:alkaloid biosynthetic process; P:amino sugar metabolic process	no IPS match	827828|AT4G20800|FAD-binding domain-containing protein	EC:1.21.3.3; EC:1.1.1.158	(1.2) Acting on the aldehyde or oxo group of donors; (1.1) Acting on the CH-OH group of donors	map00950	Isoquinoline alkaloid biosynthesis
contig00056_length=1774|500|60	contig00056	contig00056.Sense	7.38817e-13	9.74667	9.49589	7.40191	5.21124	4.17506	4.16712	3	Jcr4S01145.20	XM_012220355.1	protein	F:GO:0050660; F:GO:0050468; P:GO:0050896; F:GO:0008762; P:GO:0055114; P:GO:0009821; P:GO:0006040	F:flavin adenine dinucleotide binding; F:reticuline oxidase activity; P:response to stimulus; F:UDP-N-acetylmuramate dehydrogenase activity; P:oxidation-reduction process; P:alkaloid biosynthetic process; P:amino sugar metabolic process	no IPS match	827828|AT4G20800|FAD-binding domain-containing protein	EC:1.21.3.3; EC:1.1.1.158	(1.2) Acting on the aldehyde or oxo group of donors; (1.1) Acting on the CH-OH group of donors	map00950	Isoquinoline alkaloid biosynthesis
contig00057_length=1271|250|60	contig00057	contig00057.Antisense	5.35172e-14	7.92729	8.13949	10.1611	11.3742	11.5677	10.4573	9	Jcr4S01196.20	XM_012234978.1	xyloglucan galactosyltransferase katamari1 homolog	P:GO:0006007; F:GO:0003723; F:GO:0005524; F:GO:0008378; F:GO:0004386; P:GO:0009969; C:GO:0016020; C:GO:0005794; C:GO:0005634	P:glucose catabolic process; F:RNA binding; F:ATP binding; F:galactosyltransferase activity; F:helicase activity; P:xyloglucan biosynthetic process; C:membrane; C:Golgi apparatus; C:nucleus	IPR004263 (PFAM); PTHR11062 (PANTHER); PTHR11062:SF11 (PANTHER)	836343|AT5G62220|exostosin family protein	EC:2.4.1	(2.4) Glycosyltransferases
contig00057_length=1271|750|60	contig00057	contig00057.Antisense	1.70708e-14	7.33825	7.70416	9.76163	11.0741	11.3694	9.93582	8	Jcr4S01196.20	XM_012234978.1	xyloglucan galactosyltransferase katamari1 homolog	P:GO:0006007; F:GO:0003723; F:GO:0005524; F:GO:0008378; F:GO:0004386; P:GO:0009969; C:GO:0016020; C:GO:0005794; C:GO:0005634	P:glucose catabolic process; F:RNA binding; F:ATP binding; F:galactosyltransferase activity; F:helicase activity; P:xyloglucan biosynthetic process; C:membrane; C:Golgi apparatus; C:nucleus	IPR004263 (PFAM); PTHR11062 (PANTHER); PTHR11062:SF11 (PANTHER)	836343|AT5G62220|exostosin family protein	EC:2.4.1	(2.4) Glycosyltransferases
contig00058_length=663|250|60	contig00058	contig00058.Antisense	3.3989e-16	7.80709	8.69281	10.7954	10.9177	11.3705	12.0277	8	Jcr4S00717.10	XM_012226867.1	thioredoxin-like protein chloroplastic-like	P:GO:0010264; F:GO:0004601; F:GO:0051920; C:GO:0005576; C:GO:0009507; P:GO:0055114; P:GO:0006804; P:GO:0006979	P:myo-inositol hexakisphosphate biosynthetic process; F:peroxidase activity; F:peroxiredoxin activity; C:extracellular region; C:chloroplast; P:oxidation-reduction process; P:peroxidase reaction; P:response to oxidative stress	no IPS match	818301|AT2G37240|hypothetical protein	EC:1.11.1.15; EC:1.11.1.7	(1.1) Acting on the CH-OH group of donors; (1.1) Acting on the CH-OH group of donors	map00480; map00360; map00940	Glutathione metabolism; Phenylalanine metabolism; Phenylpropanoid biosynthesis
contig00062_length=421|0|60	contig00062	contig00062.Sense	8.29397e-09	5.46971	6.88743	8.80741	7.56441	7.77892	8.10963	10	Jcr4S00099.60	XM_012233684.1	uncharacterized gpi-anchored protein at3g06035-like	C:GO:0031225; C:GO:0005886; P:GO:0016114	C:anchored to membrane; C:plasma membrane; P:terpenoid biosynthetic process	no IPS match	841925|AT1G54860|hypothetical protein
contig00063_length=897|500|60	contig00063	contig00063.Sense	3.22312e-10	7.84749	7.8112	7.71554	6.2512	6.8933	3.94511	1	Jcr4S04155.20	XM_012221563.1	o-acyltransferase wsd1	F:GO:0004144; P:GO:0045017	F:diacylglycerol O-acyltransferase activity; P:glycerolipid biosynthetic process	no IPS match	824082|AT3G49210|hypothetical protein
contig00066_length=1228|250|60	contig00066	contig00066.Antisense	4.63878e-09	5.98696	5.71154	6.99129	7.00991	8.26256	9.96282	10		XM_012230256.1				no IPS match
contig00066_length=1228|750|60	contig00066	contig00066.Antisense	2.2302e-10	5.16723	5.13196	5.99521	6.21906	7.52459	9.32463	10		XM_012230256.1				no IPS match
contig00070_length=1079|250|60	contig00070	contig00070.Antisense	2.87511e-11	12.3737	11.4048	9.56872	10.2657	9.19569	10.0309	6	Jcr4S00284.110	XM_012212634.1	anthranilate n-benzoyltransferase	F:GO:0016740	F:transferase activity	no IPS match	828553|CER2|CER2 (ECERIFERUM 2); transferase/ transferase, transferring acyl groups other than amino-acyl groups
contig00070_length=1079|750|60	contig00070	contig00070.Antisense	4.53179e-10	8.86195	7.70788	5.4978	6.84362	5.76377	6.37935	6	Jcr4S00284.110	XM_012212634.1	anthranilate n-benzoyltransferase	F:GO:0016740	F:transferase activity	no IPS match	828553|CER2|CER2 (ECERIFERUM 2); transferase/ transferase, transferring acyl groups other than amino-acyl groups
contig00071_length=519|250|60	contig00071	contig00071.Antisense	6.78632e-12	11.0443	9.73561	7.65669	7.85303	7.86785	9.02313	6	Jcr4S00284.120	XM_012212634.1	anthranilate n-benzoyltransferase	P:GO:0010025; F:GO:0016772; F:GO:0016747; C:GO:0005634	P:wax biosynthetic process; F:transferase activity, transferring phosphorus-containing groups; F:transferase activity, transferring acyl groups other than amino-acyl groups; C:nucleus	no IPS match	828553|CER2|CER2 (ECERIFERUM 2); transferase/ transferase, transferring acyl groups other than amino-acyl groups
contig00073_length=148|0|60	contig00073	contig00073.NA	6.1113e-15	10.6331	10.0595	8.93643	7.82875	8.2254	3.34752	1		XM_012224903.1											NAC
contig00076_length=1766|1000|60	contig00076	contig00076.Sense	1.70347e-09	4.76453	3.9971	6.3763	8.24334	6.786	6.7024	10	Jcr4S09411.20	XM_012216353.1	cytochrome p450	F:GO:0020037; F:GO:0033772; F:GO:0005506; F:GO:0009055; P:GO:0055114; P:GO:0006118	F:heme binding; F:flavonoid 3',5'-hydroxylase activity; F:iron ion binding; F:electron carrier activity; P:oxidation-reduction process; P:electron transport	no IPS match	829324|CYP82C4|CYP82C4; electron carrier/ heme binding / iron ion binding / monooxygenase/ oxygen binding	EC:1.14.13.88	(1.1) Acting on the CH-OH group of donors	map00944; map00941	Flavone and flavonol biosynthesis; Flavonoid biosynthesis
contig00076_length=1766|1500|60	contig00076	contig00076.Sense	6.90998e-13	4.64735	5.36768	8.66712	9.90166	8.60256	8.55354	10	Jcr4S09411.20	XM_012216353.1	cytochrome p450	F:GO:0020037; F:GO:0033772; F:GO:0005506; F:GO:0009055; P:GO:0055114; P:GO:0006118	F:heme binding; F:flavonoid 3',5'-hydroxylase activity; F:iron ion binding; F:electron carrier activity; P:oxidation-reduction process; P:electron transport	no IPS match	829324|CYP82C4|CYP82C4; electron carrier/ heme binding / iron ion binding / monooxygenase/ oxygen binding	EC:1.14.13.88	(1.1) Acting on the CH-OH group of donors	map00944; map00941	Flavone and flavonol biosynthesis; Flavonoid biosynthesis
contig00077_length=1004|500|60	contig00077	contig00077.Sense	1.96545e-09	11.5234	10.7904	11.5603	11.9138	10.7669	10.0841	9	Jcr4S02128.40	XM_012218235.1	probable adenylate kinase chloroplastic-like	F:GO:0004017; F:GO:0005524; P:GO:0046939; P:GO:0006144; P:GO:0046034	F:adenylate kinase activity; F:ATP binding; P:nucleotide phosphorylation; P:purine nucleobase metabolic process; P:ATP metabolic process	no IPS match	818512|AT2G39270|adenylate kinase family protein	EC:2.7.4.3	(2.7) Transferring phosphorous-containing groups	map00230	Purine metabolism
contig00080_length=1782|1000|60	contig00080	contig00080.NA	3.39035e-09	9.70848	8.7519	7.82518	8.50162	8.82139	9.9346	2	Jcr4S00296.30	XM_012216531.1	mitogen-activated protein kinase homolog ntf3-like	F:GO:0004707; P:GO:0000165; P:GO:0006468; F:GO:0005524; P:GO:0007178; P:GO:0009069	F:MAP kinase activity; P:MAPK cascade; P:protein phosphorylation; F:ATP binding; P:transmembrane receptor protein serine/threonine kinase signaling pathway; P:serine family amino acid metabolic process	no IPS match	842248|ATMPK2|ATMPK2 (ARABIDOPSIS THALIANA MITOGEN-ACTIVATED PROTEIN KINASE HOMOLOG 2); MAP kinase/ kinase/ protein kinase	EC:2.7.11.24	(2.7) Transferring phosphorous-containing groups	map04150	mTOR signaling pathway
contig00080_length=1782|1500|60	contig00080	contig00080.Sense	7.06317e-09	10.683	9.9083	9.24892	9.53378	9.99926	10.9586	2	Jcr4S00296.30	XM_012216531.1	mitogen-activated protein kinase homolog ntf3-like	F:GO:0004707; P:GO:0000165; P:GO:0006468; F:GO:0005524; P:GO:0007178; P:GO:0009069	F:MAP kinase activity; P:MAPK cascade; P:protein phosphorylation; F:ATP binding; P:transmembrane receptor protein serine/threonine kinase signaling pathway; P:serine family amino acid metabolic process	no IPS match	842248|ATMPK2|ATMPK2 (ARABIDOPSIS THALIANA MITOGEN-ACTIVATED PROTEIN KINASE HOMOLOG 2); MAP kinase/ kinase/ protein kinase	EC:2.7.11.24	(2.7) Transferring phosphorous-containing groups	map04150	mTOR signaling pathway
contig00081_length=773|250|60	contig00081	contig00081.Antisense	4.12503e-10	3.85438	3.98992	5.32114	6.45888	7.18056	5.866	9	Jcr4S00947.40	XM_012230591.1	lycopene beta-cyclase	P:GO:0008299; F:GO:0016860	P:isoprenoid biosynthetic process; F:intramolecular oxidoreductase activity	no IPS match	820185|LYC|LYC (LYCOPENE CYCLASE); lycopene beta cyclase
contig00083_length=1397|500|60	contig00083	contig00083.Sense	2.73084e-09	11.384	10.6974	9.70967	10.731	9.81463	11.005	2	Jcr4S02940.50	XM_012213258.1	glutaredoxin family protein	P:GO:0045454; F:GO:0009055; F:GO:0015035; P:GO:0006118	P:cell redox homeostasis; F:electron carrier activity; F:protein disulfide oxidoreductase activity; P:electron transport	no IPS match	831226|AT5G13810|glutaredoxin family protein
contig00085_length=1400|250|60	contig00085	contig00085.Antisense	1.47443e-12	11.0827	10.8189	9.52773	8.30974	9.44128	9.18171	6	Jcr4S00066.210	XM_012230173.1	very-long-chain 3-oxoacyl- reductase 1-like	P:GO:0046520; P:GO:0042335; P:GO:0055114; F:GO:0018454; F:GO:0045703; F:GO:0004303; P:GO:0042761; C:GO:0009507; C:GO:0016020; C:GO:0005783; P:GO:0016126; P:GO:0009790; P:GO:0008209; P:GO:0008210	P:sphingoid biosynthetic process; P:cuticle development; P:oxidation-reduction process; F:acetoacetyl-CoA reductase activity; F:ketoreductase activity; F:estradiol 17-beta-dehydrogenase activity; P:very long-chain fatty acid biosynthetic process; C:chloroplast; C:membrane; C:endoplasmic reticulum; P:sterol biosynthetic process; P:embryo development; P:androgen metabolic process; P:estrogen metabo…	no IPS match	843098|YBR159|YBR159; ketoreductase/ oxidoreductase	EC:1.1; EC:1.1.1.36; EC:1.1.1.62	(1.1) Acting on the CH-OH group of donors; (1.1) Acting on the CH-OH group of donors; (1.1) Acting on the CH-OH group of donors	map00140; map00650; map00630	Steroid hormone biosynthesis; Butanoate metabolism; Glyoxylate and dicarboxylate metabolism
contig00087_length=612|250|60	contig00087	contig00087.Antisense	6.99918e-10	5.05779	5.70941	7.50651	7.94852	6.2522	7.9393	10		XM_012228083.1				no IPS match
contig00091_length=169|0|60	contig00091	contig00091.Sense	5.58965e-11	9.70901	8.40284	6.3452	7.40404	7.62382	6.64414	6
contig00092_length=992|250|60	contig00092	contig00092.Antisense	2.65026e-14	12.8005	11.6634	9.925	11.2652	11.5548	9.78793	7						no IPS match
contig00092_length=992|750|60	contig00092	contig00092.Antisense	7.68396e-13	13.0429	12.1522	10.1143	11.8216	12.3802	10.5143	7						no IPS match
contig00093_length=1271|250|60	contig00093	contig00093.Antisense	7.7101e-16	11.4496	11.6774	10.6302	9.04927	10.8742	7.876	1	Jcr4S05038.20	XM_012216362.1	allene oxide synthase	F:GO:0009978; P:GO:0009753; P:GO:0055114; P:GO:0009620; C:GO:0005739; P:GO:0009611; C:GO:0009941; F:GO:0016705; F:GO:0009055; F:GO:0004497; C:GO:0009535; F:GO:0047987; C:GO:0010287; F:GO:0020037; F:GO:0005506; P:GO:0031408; P:GO:0006118	F:allene oxide synthase activity; P:response to jasmonic acid stimulus; P:oxidation-reduction process; P:response to fungus; C:mitochondrion; P:response to wounding; C:chloroplast envelope; F:oxidoreductase activity, acting on paired donors, with incorporation or reduction of molecular oxygen; F:electron carrier activity; F:monooxygenase activity; C:chloroplast thylakoid membrane; F:hydroperoxide…	no IPS match	834273|AOS|AOS (ALLENE OXIDE SYNTHASE); allene oxide synthase/ hydro-lyase/ oxygen binding	EC:4.2.1.92	(4.2) Carbon-oxygen lyases	map00592	alpha-Linolenic acid metabolism
contig00093_length=1271|750|60	contig00093	contig00093.Antisense	1.5808e-10	9.64257	10.0445	8.97523	7.91247	9.25082	7.33486	6	Jcr4S05038.20	XM_012216362.1	allene oxide synthase	F:GO:0009978; P:GO:0009753; P:GO:0055114; P:GO:0009620; C:GO:0005739; P:GO:0009611; C:GO:0009941; F:GO:0016705; F:GO:0009055; F:GO:0004497; C:GO:0009535; F:GO:0047987; C:GO:0010287; F:GO:0020037; F:GO:0005506; P:GO:0031408; P:GO:0006118	F:allene oxide synthase activity; P:response to jasmonic acid stimulus; P:oxidation-reduction process; P:response to fungus; C:mitochondrion; P:response to wounding; C:chloroplast envelope; F:oxidoreductase activity, acting on paired donors, with incorporation or reduction of molecular oxygen; F:electron carrier activity; F:monooxygenase activity; C:chloroplast thylakoid membrane; F:hydroperoxide…	no IPS match	834273|AOS|AOS (ALLENE OXIDE SYNTHASE); allene oxide synthase/ hydro-lyase/ oxygen binding	EC:4.2.1.92	(4.2) Carbon-oxygen lyases	map00592	alpha-Linolenic acid metabolism
contig00094_length=599|250|60	contig00094	contig00094.Antisense	8.66292e-10	11.8925	11.5736	10.6806	11.5366	12.199	12.5872	4	Jcr4S00053.190	XM_012236877.1	small nuclear ribonucleoprotein sm d1-like	C:GO:0005730; F:GO:0003676; C:GO:0030529; C:GO:0005886	C:nucleolus; F:nucleic acid binding; C:ribonucleoprotein complex; C:plasma membrane	no IPS match	828163|AT4G02840|small nuclear ribonucleoprotein D1, putative / snRNP core protein D1, putative / Sm protein D1, putative
contig00099_length=708|500|60	contig00099	contig00099.Sense	3.99553e-09	6.09486	5.59739	5.73067	7.09717	6.33956	7.07999	4		XM_012219860.1	uncharacterized gtp-binding protein at5g64813-like	P:GO:0009107; P:GO:0006636; P:GO:0032922; F:GO:0004620; C:GO:0005759; F:GO:0047714; P:GO:0019288; F:GO:0004806; P:GO:0006766; F:GO:0016992; C:GO:0005615; P:GO:0006546; P:GO:0019748; F:GO:0005525; C:GO:0009507; P:GO:0006184; P:GO:0009640; P:GO:0015995; P:GO:0009965; P:GO:0007264; P:GO:0009695; P:GO:0030154; P:GO:0019344; P:GO:0045893; P:GO:0009073; F:GO:0003924; C:GO:0005634; P:GO:0006733; P:GO:00…	P:lipoate biosynthetic process; P:unsaturated fatty acid biosynthetic process; P:circadian regulation of gene expression; F:phospholipase activity; C:mitochondrial matrix; F:galactolipase activity; P:isopentenyl diphosphate biosynthetic process, methylerythritol 4-phosphate pathway; F:triglyceride lipase activity; P:vitamin metabolic process; F:lipoate synthase activity; C:extracellular space; P:…	no IPS match		EC:3.1.1.26; EC:2.8.1.8; EC:3.1.1; EC:3.1.1.3	(3.1) Acting on ester bonds; (2.8) Transferring sulfur-containing groups; (3.1) Acting on ester bonds; (3.1) Acting on ester bonds	map00785; map00561	Lipoic acid metabolism; Glycerolipid metabolism
contig00101_length=1412|0|60	contig00101	contig00101.Sense	2.3357e-10	8.87889	7.93359	6.7641	5.21435	6.02826	4.1999	6	Jcr4S20471.10	XM_012215594.1	cytochrome p450	F:GO:0016705; F:GO:0004497; F:GO:0005488	F:oxidoreductase activity, acting on paired donors, with incorporation or reduction of molecular oxygen; F:monooxygenase activity; F:binding	TRANSMEMBRANE (PHOBIUS); CYTOPLASMIC_DOMAIN (PHOBIUS); CYTOPLASMIC_DOMAIN (PHOBIUS); NON_CYTOPLASMIC_DOMAIN (PHOBIUS); TRANSMEMBRANE (PHOBIUS); NON_CYTOPLASMIC_DOMAIN (PHOBIUS); TRANSMEMBRANE (PHOBIUS); SignalP-TM (SIGNALP_GRAM_POSITIVE); TMhelix (TMHMM); TMhelix (TMHMM)	822222|CYP71B23|CYP71B23; electron carrier/ heme binding / iron ion binding / monooxygenase/ oxygen binding
contig00101_length=1412|1000|60	contig00101	contig00101.NA	2.93115e-16	12.4862	11.5764	10.7541	8.89896	9.63135	7.02385	1	Jcr4S20471.10	XM_012215594.1	cytochrome p450	F:GO:0016705; F:GO:0004497; F:GO:0005488	F:oxidoreductase activity, acting on paired donors, with incorporation or reduction of molecular oxygen; F:monooxygenase activity; F:binding	TRANSMEMBRANE (PHOBIUS); CYTOPLASMIC_DOMAIN (PHOBIUS); CYTOPLASMIC_DOMAIN (PHOBIUS); NON_CYTOPLASMIC_DOMAIN (PHOBIUS); TRANSMEMBRANE (PHOBIUS); NON_CYTOPLASMIC_DOMAIN (PHOBIUS); TRANSMEMBRANE (PHOBIUS); SignalP-TM (SIGNALP_GRAM_POSITIVE); TMhelix (TMHMM); TMhelix (TMHMM)	822222|CYP71B23|CYP71B23; electron carrier/ heme binding / iron ion binding / monooxygenase/ oxygen binding
contig00101_length=1412|500|60	contig00101	contig00101.Sense	2.72638e-15	11.1582	10.2614	9.11706	7.6156	8.16302	6.22706	1	Jcr4S20471.10	XM_012215594.1	cytochrome p450	F:GO:0016705; F:GO:0004497; F:GO:0005488	F:oxidoreductase activity, acting on paired donors, with incorporation or reduction of molecular oxygen; F:monooxygenase activity; F:binding	TRANSMEMBRANE (PHOBIUS); CYTOPLASMIC_DOMAIN (PHOBIUS); CYTOPLASMIC_DOMAIN (PHOBIUS); NON_CYTOPLASMIC_DOMAIN (PHOBIUS); TRANSMEMBRANE (PHOBIUS); NON_CYTOPLASMIC_DOMAIN (PHOBIUS); TRANSMEMBRANE (PHOBIUS); SignalP-TM (SIGNALP_GRAM_POSITIVE); TMhelix (TMHMM); TMhelix (TMHMM)	822222|CYP71B23|CYP71B23; electron carrier/ heme binding / iron ion binding / monooxygenase/ oxygen binding
contig00102_length=2078|2000|60	contig00102	contig00102.Sense	6.01352e-09	10.8367	10.904	12.0189	12.3404	12.0611	12.3244	4			ribosomal protein s4	F:GO:0003735; C:GO:0015935; C:GO:0009507; P:GO:0006412; F:GO:0019843; C:GO:0005739; P:GO:0042254	F:structural constituent of ribosome; C:small ribosomal subunit; C:chloroplast; P:translation; F:rRNA binding; C:mitochondrion; P:ribosome biogenesis	CYTOPLASMIC_DOMAIN (PHOBIUS); TRANSMEMBRANE (PHOBIUS); NON_CYTOPLASMIC_DOMAIN (PHOBIUS); TMhelix (TMHMM)	844765|rps4|ribosomal protein S4
contig00103_length=694|0|60	contig00103	contig00103.Sense	3.03491e-09	10.164	10.4048	11.746	11.9737	11.9023	12.0966	4			conserved hypothetical protein			no IPS match
contig00103_length=694|500|60	contig00103	contig00103.Sense	1.89339e-12	12.4357	12.4525	13.8979	14.5201	14.3119	14.3646	9			conserved hypothetical protein			no IPS match
contig00104_length=1488|750|60	contig00104	contig00104.NA	1.68967e-11	6.46637	7.52629	8.69598	10.4614	9.97018	8.72705	10	Jcr4S01217.10	XM_012215410.1	nadp-dependent alkenal double bond reductase p2	P:GO:0006979; P:GO:0046686; C:GO:0005886; F:GO:0032440; C:GO:0005634; F:GO:0008270; C:GO:0005829; P:GO:0055114	P:response to oxidative stress; P:response to cadmium ion; C:plasma membrane; F:2-alkenal reductase [NAD(P)] activity; C:nucleus; F:zinc ion binding; C:cytosol; P:oxidation-reduction process	no IPS match	831562|AT5G16990|NADP-dependent oxidoreductase, putative	EC:1.3.1.74	(1.3) Acting on the CH-CH group of donors
contig00112_length=1153|1000|60	contig00112	contig00112.Sense	9.14377e-11	13.2516	12.7536	12.355	13.682	14.0535	13.7206	4	Jcr4S02821.20	XM_012234429.1	protein	P:GO:0000278; P:GO:0006396; P:GO:0000060; F:GO:0005515; P:GO:0006406; C:GO:0005634	P:mitotic cell cycle; P:RNA processing; P:protein import into nucleus, translocation; F:protein binding; P:mRNA export from nucleus; C:nucleus	no IPS match	835973|RANBP1|RANBP1 (RAN BINDING PROTEIN 1); protein binding
contig00113_length=397|250|60	contig00113	contig00113.Antisense	1.21248e-10	4.98329	5.74228	8.90651	9.29949	9.39832	7.45178	10	Jcr4S00141.170	XM_012227341.1	small rubber particle	P:GO:0006950; F:GO:0003746; C:GO:0005840; P:GO:0006448	P:response to stress; F:translation elongation factor activity; C:ribosome; P:regulation of translational elongation	IPR008802 (PFAM); CYTOPLASMIC_DOMAIN (PHOBIUS); NON_CYTOPLASMIC_DOMAIN (PHOBIUS); TRANSMEMBRANE (PHOBIUS)	819390|AT2G47780|rubber elongation factor (REF) protein-related
contig00115_length=1012|250|60	contig00115	contig00115.Antisense	7.48189e-09	6.40701	6.78253	5.64394	5.70362	4.96646	4.50836	3	Jcr4S02553.20	XM_012232742.1	l-type lectin-domain containing receptor kinase -like	F:GO:0030246; F:GO:0016301; P:GO:0016310	F:carbohydrate binding; F:kinase activity; P:phosphorylation	no IPS match	831840|AT5G01090|legume lectin family protein
contig00116_length=634|250|60	contig00116	contig00116.Antisense	1.64613e-10	10.1895	10.7276	9.42105	8.42719	9.21872	8.92614	6	Jcr4S04817.20	XM_012226707.1	50s ribosomal protein chloroplastic-like	P:GO:0006354; C:GO:0009941; C:GO:0000311; F:GO:0003735; C:GO:0009570; P:GO:0006412; P:GO:0042254	P:DNA-dependent transcription, elongation; C:chloroplast envelope; C:plastid large ribosomal subunit; F:structural constituent of ribosome; C:chloroplast stroma; P:translation; P:ribosome biogenesis	no IPS match	822189|RPL15|RPL15; structural constituent of ribosome
contig00118_length=1306|1000|60	contig00118	contig00118.Sense	4.48169e-09	8.60379	7.34767	9.5952	8.40371	7.86203	6.01599	5	Jcr4S01470.10	XM_012237607.1	protein	F:GO:0003674; P:GO:0008150; C:GO:0005634	F:molecular_function; P:biological_process; C:nucleus	no IPS match	837896|AT1G13360|hypothetical protein
contig00119_length=1607|250|60	contig00119	contig00119.Antisense	3.61358e-11	8.78143	8.46819	6.87649	5.91714	5.77608	5.76431	6	Jcr4S02360.50	XM_012212643.1	uncharacterized loc101214199 isoform 1	F:GO:0005524; F:GO:0004672; P:GO:0006468; F:GO:0016772; F:GO:0004674	F:ATP binding; F:protein kinase activity; P:protein phosphorylation; F:transferase activity, transferring phosphorus-containing groups; F:protein serine/threonine kinase activity	no IPS match	836678|AT5G65520|binding
contig00119_length=1607|750|60	contig00119	contig00119.Antisense	8.6587e-14	13.5241	13.4831	12.3743	10.98	10.5077	11.343	1	Jcr4S02360.50	XM_012212643.1	uncharacterized loc101214199 isoform 1	F:GO:0005524; F:GO:0004672; P:GO:0006468; F:GO:0016772; F:GO:0004674	F:ATP binding; F:protein kinase activity; P:protein phosphorylation; F:transferase activity, transferring phosphorus-containing groups; F:protein serine/threonine kinase activity	no IPS match	836678|AT5G65520|binding
contig00121_length=1754|1000|60	contig00121	contig00121.Sense	7.03464e-11	4.92993	4.86408	7.79631	8.74318	6.77374	4.29491	10	Jcr4S00030.200	XM_012216611.1	cytochrome p450 82a3-like	F:GO:0046872; F:GO:0016705; F:GO:0004497	F:metal ion binding; F:oxidoreductase activity, acting on paired donors, with incorporation or reduction of molecular oxygen; F:monooxygenase activity	NON_CYTOPLASMIC_DOMAIN (PHOBIUS); SIGNAL_PEPTIDE_N_REGION (PHOBIUS); SIGNAL_PEPTIDE_H_REGION (PHOBIUS); SIGNAL_PEPTIDE_C_REGION (PHOBIUS); SIGNAL_PEPTIDE (PHOBIUS); SignalP-TM (SIGNALP_GRAM_POSITIVE)	829327|CYP82C2|CYP82C2; electron carrier/ heme binding / iron ion binding / monooxygenase/ oxygen binding
contig00121_length=1754|1500|60	contig00121	contig00121.Sense	3.10623e-10	4.64271	4.71941	9.10813	9.88233	7.63099	3.96776	5	Jcr4S00030.200	XM_012216611.1	cytochrome p450 82a3-like	F:GO:0046872; F:GO:0016705; F:GO:0004497	F:metal ion binding; F:oxidoreductase activity, acting on paired donors, with incorporation or reduction of molecular oxygen; F:monooxygenase activity	NON_CYTOPLASMIC_DOMAIN (PHOBIUS); SIGNAL_PEPTIDE_N_REGION (PHOBIUS); SIGNAL_PEPTIDE_H_REGION (PHOBIUS); SIGNAL_PEPTIDE_C_REGION (PHOBIUS); SIGNAL_PEPTIDE (PHOBIUS); SignalP-TM (SIGNALP_GRAM_POSITIVE)	829327|CYP82C2|CYP82C2; electron carrier/ heme binding / iron ion binding / monooxygenase/ oxygen binding
contig00129_length=976|250|60	contig00129	contig00129.Antisense	1.73623e-14	11.4847	9.58904	9.86259	7.25376	6.0621	6.73997	5	Jcr4S02862.70	XM_012235753.1	at5g05250 k18i23_5	C:GO:0009536	C:plastid	no IPS match	830407|AT5G05250|hypothetical protein
contig00129_length=976|750|60	contig00129	contig00129.Antisense	3.95094e-14	9.0981	7.24966	7.12074	5.35474	4.7285	4.6842	3	Jcr4S02862.70	XM_012235753.1	at5g05250 k18i23_5	C:GO:0009536	C:plastid	no IPS match	830407|AT5G05250|hypothetical protein
contig00130_length=1170|250|60	contig00130	contig00130.Antisense	1.47355e-12	9.58242	9.8341	7.4385	6.65432	5.89582	8.48284	1	Jcr4S01602.30	XM_012231041.1	aspartic proteinase nepenthesin-1	P:GO:0033591; P:GO:0009416; P:GO:0006508; P:GO:0052546; F:GO:0004190; C:GO:0005576; C:GO:0005794; P:GO:0052541; P:GO:0016126	P:response to L-ascorbic acid; P:response to light stimulus; P:proteolysis; P:cell wall pectin metabolic process; F:aspartic-type endopeptidase activity; C:extracellular region; C:Golgi apparatus; P:plant-type cell wall cellulose metabolic process; P:sterol biosynthetic process	no IPS match	833732|AT5G37540|aspartyl protease family protein	EC:3.4.23	(3.4) Acting on peptide bonds (peptide hydrolases)
contig00130_length=1170|750|60	contig00130	contig00130.Antisense	1.05785e-13	9.77736	10.0485	7.16256	6.70063	6.04653	8.63612	1	Jcr4S01602.30	XM_012231041.1	aspartic proteinase nepenthesin-1	P:GO:0033591; P:GO:0009416; P:GO:0006508; P:GO:0052546; F:GO:0004190; C:GO:0005576; C:GO:0005794; P:GO:0052541; P:GO:0016126	P:response to L-ascorbic acid; P:response to light stimulus; P:proteolysis; P:cell wall pectin metabolic process; F:aspartic-type endopeptidase activity; C:extracellular region; C:Golgi apparatus; P:plant-type cell wall cellulose metabolic process; P:sterol biosynthetic process	no IPS match	833732|AT5G37540|aspartyl protease family protein	EC:3.4.23	(3.4) Acting on peptide bonds (peptide hydrolases)
contig00133_length=746|0|60	contig00133	contig00133.Sense	2.61853e-12	9.40308	9.77596	8.33023	8.67743	9.88479	6.0782	1	Jcr4S00685.60	XM_012222854.1	with no lysine kinase	F:GO:0005524; P:GO:0000186; F:GO:0004709; C:GO:0005737; C:GO:0005634; P:GO:0007178; P:GO:0009069	F:ATP binding; P:activation of MAPKK activity; F:MAP kinase kinase kinase activity; C:cytoplasm; C:nucleus; P:transmembrane receptor protein serine/threonine kinase signaling pathway; P:serine family amino acid metabolic process	G3DSA:3.30.200.20 (GENE3D); IPR000719 (PFAM); PTHR13902 (PANTHER); PTHR13902:SF37 (PANTHER); IPR000719 (PROSITE_PROFILES); IPR011009 (SUPERFAMILY)	824326|WNK5|WNK5 (WITH NO LYSINE (K) KINASE 5); protein kinase	EC:2.7.11.25; EC:2.7.11	(2.7) Transferring phosphorous-containing groups; (2.7) Transferring phosphorous-containing groups					KIN domain
contig00133_length=746|250|60	contig00133	contig00133.Antisense	2.93407e-11	6.66872	6.93087	5.78779	6.06401	6.73736	4.64256	7	Jcr4S00685.60	XM_012222854.1	with no lysine kinase	F:GO:0005524; P:GO:0000186; F:GO:0004709; C:GO:0005737; C:GO:0005634; P:GO:0007178; P:GO:0009069	F:ATP binding; P:activation of MAPKK activity; F:MAP kinase kinase kinase activity; C:cytoplasm; C:nucleus; P:transmembrane receptor protein serine/threonine kinase signaling pathway; P:serine family amino acid metabolic process	G3DSA:3.30.200.20 (GENE3D); IPR000719 (PFAM); PTHR13902 (PANTHER); PTHR13902:SF37 (PANTHER); IPR000719 (PROSITE_PROFILES); IPR011009 (SUPERFAMILY)	824326|WNK5|WNK5 (WITH NO LYSINE (K) KINASE 5); protein kinase	EC:2.7.11.25; EC:2.7.11	(2.7) Transferring phosphorous-containing groups; (2.7) Transferring phosphorous-containing groups					KIN domain
contig00133_length=746|500|60	contig00133	contig00133.Sense	6.33384e-15	9.90959	9.81426	8.38035	8.8597	10.4676	5.84729	1	Jcr4S00685.60	XM_012222854.1	with no lysine kinase	F:GO:0005524; P:GO:0000186; F:GO:0004709; C:GO:0005737; C:GO:0005634; P:GO:0007178; P:GO:0009069	F:ATP binding; P:activation of MAPKK activity; F:MAP kinase kinase kinase activity; C:cytoplasm; C:nucleus; P:transmembrane receptor protein serine/threonine kinase signaling pathway; P:serine family amino acid metabolic process	G3DSA:3.30.200.20 (GENE3D); IPR000719 (PFAM); PTHR13902 (PANTHER); PTHR13902:SF37 (PANTHER); IPR000719 (PROSITE_PROFILES); IPR011009 (SUPERFAMILY)	824326|WNK5|WNK5 (WITH NO LYSINE (K) KINASE 5); protein kinase	EC:2.7.11.25; EC:2.7.11	(2.7) Transferring phosphorous-containing groups; (2.7) Transferring phosphorous-containing groups					KIN domain
contig00134_length=1632|250|60	contig00134	contig00134.Antisense	3.42791e-11	11.5044	10.992	10.9351	11.8118	11.3586	12.758	4	Jcr4S00851.70	XM_012228722.1	galactose kinase	P:GO:0046835; F:GO:0005524; P:GO:0006012; F:GO:0004335; C:GO:0005829; F:GO:0033858	P:carbohydrate phosphorylation; F:ATP binding; P:galactose metabolic process; F:galactokinase activity; C:cytosol; F:N-acetylgalactosamine kinase activity	no IPS match	819837|GALK|GALK; ATP binding / galactokinase	EC:2.7.1.6; EC:2.7.1.157	(2.7) Transferring phosphorous-containing groups; (2.7) Transferring phosphorous-containing groups	map00520; map00052	Amino sugar and nucleotide sugar metabolism; Galactose metabolism
contig00135_length=1221|250|60	contig00135	contig00135.Antisense	5.81482e-10	12.4457	11.9101	10.9313	11.2488	11.7625	11.0044	7	Jcr4S03050.20	XM_012230930.1	e3 ubiquitin-protein ligase sinat3-like	P:GO:0007275; P:GO:0016567; P:GO:0006511; F:GO:0004842; C:GO:0005634; F:GO:0008270; C:GO:0005739	P:multicellular organismal development; P:protein ubiquitination; P:ubiquitin-dependent protein catabolic process; F:ubiquitin-protein ligase activity; C:nucleus; F:zinc ion binding; C:mitochondrion	NON_CYTOPLASMIC_DOMAIN (PHOBIUS); TRANSMEMBRANE (PHOBIUS); CYTOPLASMIC_DOMAIN (PHOBIUS); TMhelix (TMHMM)	825352|AT3G61790|seven in absentia (SINA) family protein	EC:6.3.2.19	(6.3) Forming carbon-nitrogen bonds
contig00135_length=1221|750|60	contig00135	contig00135.NA	5.00296e-09	10.672	9.97919	8.65613	9.48315	9.75915	9.19646	7	Jcr4S03050.20	XM_012230930.1	e3 ubiquitin-protein ligase sinat3-like	P:GO:0007275; P:GO:0016567; P:GO:0006511; F:GO:0004842; C:GO:0005634; F:GO:0008270; C:GO:0005739	P:multicellular organismal development; P:protein ubiquitination; P:ubiquitin-dependent protein catabolic process; F:ubiquitin-protein ligase activity; C:nucleus; F:zinc ion binding; C:mitochondrion	NON_CYTOPLASMIC_DOMAIN (PHOBIUS); TRANSMEMBRANE (PHOBIUS); CYTOPLASMIC_DOMAIN (PHOBIUS); TMhelix (TMHMM)	825352|AT3G61790|seven in absentia (SINA) family protein	EC:6.3.2.19	(6.3) Forming carbon-nitrogen bonds
contig00138_length=1349|1250|60	contig00138	contig00138.Antisense	8.35535e-11	6.2258	5.78591	6.76633	7.63158	5.72475	3.89458	5	Jcr4S07908.10	XM_012232213.1	mitogen-activated protein kinase kinase kinase a-like	P:GO:0006468; F:GO:0004674; F:GO:0005524; P:GO:0000165; P:GO:0009069	P:protein phosphorylation; F:protein serine/threonine kinase activity; F:ATP binding; P:MAPK cascade; P:serine family amino acid metabolic process	IPR001245 (PRINTS); IPR002290 (SMART); G3DSA:1.10.510.10 (GENE3D); G3DSA:3.30.200.20 (GENE3D); IPR000719 (PFAM); PTHR24361:SF129 (PANTHER); PTHR24361 (PANTHER); IPR008271 (PROSITE_PATTERNS); IPR017441 (PROSITE_PATTERNS); IPR000719 (PROSITE_PROFILES); IPR011009 (SUPERFAMILY)	817812|MAPKKK17|MAPKKK17; ATP binding / kinase/ protein kinase/ protein serine/threonine kinase	EC:2.7.11	(2.7) Transferring phosphorous-containing groups					KIN domain, Ser-Thr site
contig00138_length=1349|250|60	contig00138	contig00138.Antisense	8.62326e-12	10.9478	10.7487	12.3989	12.6213	10.7101	8.38605	1	Jcr4S07908.10	XM_012232213.1	mitogen-activated protein kinase kinase kinase a-like	P:GO:0006468; F:GO:0004674; F:GO:0005524; P:GO:0000165; P:GO:0009069	P:protein phosphorylation; F:protein serine/threonine kinase activity; F:ATP binding; P:MAPK cascade; P:serine family amino acid metabolic process	IPR001245 (PRINTS); IPR002290 (SMART); G3DSA:1.10.510.10 (GENE3D); G3DSA:3.30.200.20 (GENE3D); IPR000719 (PFAM); PTHR24361:SF129 (PANTHER); PTHR24361 (PANTHER); IPR008271 (PROSITE_PATTERNS); IPR017441 (PROSITE_PATTERNS); IPR000719 (PROSITE_PROFILES); IPR011009 (SUPERFAMILY)	817812|MAPKKK17|MAPKKK17; ATP binding / kinase/ protein kinase/ protein serine/threonine kinase	EC:2.7.11	(2.7) Transferring phosphorous-containing groups					KIN domain, Ser-Thr site
contig00138_length=1349|750|60	contig00138	contig00138.Antisense	6.87671e-11	9.23159	9.11365	10.4876	11.01	9.00458	6.9051	5	Jcr4S07908.10	XM_012232213.1	mitogen-activated protein kinase kinase kinase a-like	P:GO:0006468; F:GO:0004674; F:GO:0005524; P:GO:0000165; P:GO:0009069	P:protein phosphorylation; F:protein serine/threonine kinase activity; F:ATP binding; P:MAPK cascade; P:serine family amino acid metabolic process	IPR001245 (PRINTS); IPR002290 (SMART); G3DSA:1.10.510.10 (GENE3D); G3DSA:3.30.200.20 (GENE3D); IPR000719 (PFAM); PTHR24361:SF129 (PANTHER); PTHR24361 (PANTHER); IPR008271 (PROSITE_PATTERNS); IPR017441 (PROSITE_PATTERNS); IPR000719 (PROSITE_PROFILES); IPR011009 (SUPERFAMILY)	817812|MAPKKK17|MAPKKK17; ATP binding / kinase/ protein kinase/ protein serine/threonine kinase	EC:2.7.11	(2.7) Transferring phosphorous-containing groups					KIN domain, Ser-Thr site
contig00143_length=919|250|60	contig00143	contig00143.Antisense	8.5706e-09	8.71522	7.78932	6.68276	6.80267	6.83693	6.91981	6	Jcr4S03867.20	XM_012209606.1	histone h2b	C:GO:0000786; C:GO:0005730; F:GO:0003677; P:GO:0006334; F:GO:0046982; C:GO:0009507	C:nucleosome; C:nucleolus; F:DNA binding; P:nucleosome assembly; F:protein heterodimerization activity; C:chloroplast	no IPS match	837293|HTB1|HTB1; DNA binding
contig00144_length=1253|750|60	contig00144	contig00144.Antisense	4.45768e-09	11.1445	12.8289	13.3413	12.408	11.4897	12.1253	1	Jcr4S00051.90	XM_012221658.1	damaged dna-binding isoform 1			CYTOPLASMIC_DOMAIN (PHOBIUS); NON_CYTOPLASMIC_DOMAIN (PHOBIUS); TRANSMEMBRANE (PHOBIUS); TMhelix (TMHMM)	832254|AT5G21940|hypothetical protein
contig00145_length=1853|1250|60	contig00145	contig00145.Antisense	5.65413e-14	10.0698	9.81197	8.38386	7.65138	6.9043	6.27554	6	Jcr4S06418.10	XM_012220690.1	o-fucosyltransferase family protein	C:GO:0005802; C:GO:0009505; C:GO:0005794; C:GO:0005768; F:GO:0016757	C:trans-Golgi network; C:plant-type cell wall; C:Golgi apparatus; C:endosome; F:transferase activity, transferring glycosyl groups	CYTOPLASMIC_DOMAIN (PHOBIUS); NON_CYTOPLASMIC_DOMAIN (PHOBIUS); TRANSMEMBRANE (PHOBIUS); TMhelix (TMHMM)	841588|AT1G51630|hypothetical protein
contig00145_length=1853|250|60	contig00145	contig00145.Antisense	2.14749e-14	10.6849	10.474	9.54195	8.36659	7.44012	6.50835	1	Jcr4S06418.10	XM_012220690.1	o-fucosyltransferase family protein	C:GO:0005802; C:GO:0009505; C:GO:0005794; C:GO:0005768; F:GO:0016757	C:trans-Golgi network; C:plant-type cell wall; C:Golgi apparatus; C:endosome; F:transferase activity, transferring glycosyl groups	CYTOPLASMIC_DOMAIN (PHOBIUS); NON_CYTOPLASMIC_DOMAIN (PHOBIUS); TRANSMEMBRANE (PHOBIUS); TMhelix (TMHMM)	841588|AT1G51630|hypothetical protein
contig00145_length=1853|750|60	contig00145	contig00145.Antisense	3.00047e-15	11.81	11.7118	10.6244	9.35838	8.47343	7.76618	1	Jcr4S06418.10	XM_012220690.1	o-fucosyltransferase family protein	C:GO:0005802; C:GO:0009505; C:GO:0005794; C:GO:0005768; F:GO:0016757	C:trans-Golgi network; C:plant-type cell wall; C:Golgi apparatus; C:endosome; F:transferase activity, transferring glycosyl groups	CYTOPLASMIC_DOMAIN (PHOBIUS); NON_CYTOPLASMIC_DOMAIN (PHOBIUS); TRANSMEMBRANE (PHOBIUS); TMhelix (TMHMM)	841588|AT1G51630|hypothetical protein
contig00146_length=1726|1500|60	contig00146	contig00146.Sense	2.82571e-11	12.2093	11.4151	10.1372	8.38391	8.80438	8.06459	6	Jcr4S08696.10	XM_012227306.1	atp binding	P:GO:0009737; F:GO:0005524; F:GO:0017111; C:GO:0005783; C:GO:0005739	P:response to abscisic acid stimulus; F:ATP binding; F:nucleoside-triphosphatase activity; C:endoplasmic reticulum; C:mitochondrion	no IPS match	833998|AATP1|AATP1 (AAA-ATPase 1); ATP binding / ATPase/ nucleoside-triphosphatase/ nucleotide binding	EC:3.6.1.15	(3.6) Acting on acid anhydrides	map00730; map00230	Thiamine metabolism; Purine metabolism
contig00150_length=1683|1250|60	contig00150	contig00150.Antisense	9.67304e-10	12.2837	12.4994	13.4633	12.2072	12.5993	14.6412	2	Jcr4U39226.20	XM_012211021.1	cytochrome c oxidase subunit 1	F:GO:0005507; F:GO:0004129; C:GO:0005751; C:GO:0016021; F:GO:0009055; P:GO:0009060; F:GO:0020037; F:GO:0005506; C:GO:0005886; P:GO:0006123; P:GO:0015992; P:GO:0006118	F:copper ion binding; F:cytochrome-c oxidase activity; C:mitochondrial respiratory chain complex IV; C:integral to membrane; F:electron carrier activity; P:aerobic respiration; F:heme binding; F:iron ion binding; C:plasma membrane; P:mitochondrial electron transport, cytochrome c to oxygen; P:proton transport; P:electron transport	no IPS match	814620|cox1|cytochrome c oxidase subunit 1	EC:1.9.3.1	(1.9) Acting on a heme group of donors	map00190	Oxidative phosphorylation	3.D.4 (cytochrome c oxidase subunit 1)
contig00150_length=1683|750|60	contig00150	contig00150.Antisense	1.47659e-09	12.066	12.4859	13.5236	12.1445	12.4449	14.0786	2	Jcr4U39226.20	XM_012211021.1	cytochrome c oxidase subunit 1	F:GO:0005507; F:GO:0004129; C:GO:0005751; C:GO:0016021; F:GO:0009055; P:GO:0009060; F:GO:0020037; F:GO:0005506; C:GO:0005886; P:GO:0006123; P:GO:0015992; P:GO:0006118	F:copper ion binding; F:cytochrome-c oxidase activity; C:mitochondrial respiratory chain complex IV; C:integral to membrane; F:electron carrier activity; P:aerobic respiration; F:heme binding; F:iron ion binding; C:plasma membrane; P:mitochondrial electron transport, cytochrome c to oxygen; P:proton transport; P:electron transport	no IPS match	814620|cox1|cytochrome c oxidase subunit 1	EC:1.9.3.1	(1.9) Acting on a heme group of donors	map00190	Oxidative phosphorylation	3.D.4 (cytochrome c oxidase subunit 1)
contig00154_length=1437|250|60	contig00154	contig00154.Antisense	1.14407e-11	8.48816	8.16765	7.92571	8.4733	9.12023	10.4121	2	Jcr4S15066.10	XM_012210320.1	zinc finger ccch domain-containing protein 1-like	C:GO:0016020; F:GO:0003676; C:GO:0005634; F:GO:0008270	C:membrane; F:nucleic acid binding; C:nucleus; F:zinc ion binding	NON_CYTOPLASMIC_DOMAIN (PHOBIUS); TRANSMEMBRANE (PHOBIUS); CYTOPLASMIC_DOMAIN (PHOBIUS)	838964|AT1G01350|nucleic acid binding / protein binding / zinc ion binding						C3H
contig00154_length=1437|750|60	contig00154	contig00154.Antisense	1.23056e-10	7.39957	7.0663	7.21066	7.20956	7.80265	9.16484	2	Jcr4S15066.10	XM_012210320.1	zinc finger ccch domain-containing protein 1-like	C:GO:0016020; F:GO:0003676; C:GO:0005634; F:GO:0008270	C:membrane; F:nucleic acid binding; C:nucleus; F:zinc ion binding	NON_CYTOPLASMIC_DOMAIN (PHOBIUS); TRANSMEMBRANE (PHOBIUS); CYTOPLASMIC_DOMAIN (PHOBIUS)	838964|AT1G01350|nucleic acid binding / protein binding / zinc ion binding						C3H
contig00155_length=1332|250|60	contig00155	contig00155.Antisense	9.92703e-10	4.49504	7.0206	10.5187	11.1382	11.1246	12.2782	8	Jcr4S00230.120	XM_012214298.1	leucine-rich repeat extensin-like protein 6-like	F:GO:0016301; C:GO:0009506; C:GO:0009505; P:GO:0016310; F:GO:0005199; F:GO:0005515; P:GO:0042546	F:kinase activity; C:plasmodesma; C:plant-type cell wall; P:phosphorylation; F:structural constituent of cell wall; F:protein binding; P:cell wall biogenesis	no IPS match	821851|AT3G22800|leucine-rich repeat family protein / extensin family protein					3.A.20 (leucine-rich repeat extensin-like protein 6-like)
contig00155_length=1332|750|60	contig00155	contig00155.Antisense	9.14696e-13	4.75516	6.33794	9.22591	10.1326	10.1153	11.0942	8	Jcr4S00230.120	XM_012214298.1	leucine-rich repeat extensin-like protein 6-like	F:GO:0016301; C:GO:0009506; C:GO:0009505; P:GO:0016310; F:GO:0005199; F:GO:0005515; P:GO:0042546	F:kinase activity; C:plasmodesma; C:plant-type cell wall; P:phosphorylation; F:structural constituent of cell wall; F:protein binding; P:cell wall biogenesis	no IPS match	821851|AT3G22800|leucine-rich repeat family protein / extensin family protein					3.A.20 (leucine-rich repeat extensin-like protein 6-like)
contig00157_length=1197|250|60	contig00157	contig00157.Antisense	5.23706e-11	11.3649	11.7409	11.8024	11.9102	12.5616	13.4733	4	Jcr4S00003.410	XM_012234619.1	heterogeneous nuclear ribonucleoprotein f-like	F:GO:0003723; C:GO:0005737; C:GO:0030529; F:GO:0000166	F:RNA binding; C:cytoplasm; C:ribonucleoprotein complex; F:nucleotide binding	NON_CYTOPLASMIC_DOMAIN (PHOBIUS); TRANSMEMBRANE (PHOBIUS); NON_CYTOPLASMIC_DOMAIN (PHOBIUS); TRANSMEMBRANE (PHOBIUS); CYTOPLASMIC_DOMAIN (PHOBIUS); TMhelix (TMHMM); TMhelix (TMHMM)	821638|AT3G20890|RNA binding / nucleic acid binding / nucleotide binding
contig00168_length=356|250|60	contig00168	contig00168.NA	9.32098e-10	9.08744	8.52208	9.33119	8.31138	4.58862	3.03948	5	Jcr4S01708.10	XM_012229291.1	protein	F:GO:0004866; P:GO:0010951	F:endopeptidase inhibitor activity; P:negative regulation of endopeptidase activity	G3DSA:2.80.10.50 (GENE3D); IPR002160 (PFAM); IPR002160 (PROSITE_PATTERNS); CYTOPLASMIC_DOMAIN (PHOBIUS); NON_CYTOPLASMIC_DOMAIN (PHOBIUS); TRANSMEMBRANE (PHOBIUS); IPR011065 (SUPERFAMILY); TMhelix (TMHMM)	838365|AT1G17860|trypsin and protease inhibitor family protein / Kunitz family protein
contig00169_length=930|500|60	contig00169	contig00169.Sense	2.87684e-10	9.01518	9.48719	8.42232	7.36426	8.26415	9.65555	2	Jcr4S00162.30	XM_012226558.1	protein	P:GO:0044763; P:GO:0016043	P:single-organism cellular process; P:cellular component organization	no IPS match	831341|AT5G14890|NHL repeat-containing protein
contig00170_length=1151|1000|60	contig00170	contig00170.Sense	7.13947e-13	9.16966	9.57443	9.33733	8.34604	8.72737	5.42903	1	Jcr4S00593.120	XM_012235304.1	protein transport protein sec61 gamma subunit	C:GO:0005789; F:GO:0015450; C:GO:0005886; P:GO:0006605; C:GO:0016021; C:GO:0009941	C:endoplasmic reticulum membrane; F:P-P-bond-hydrolysis-driven protein transmembrane transporter activity; C:plasma membrane; P:protein targeting; C:integral to membrane; C:chloroplast envelope	no IPS match
contig00172_length=1139|250|60	contig00172	contig00172.Antisense	4.97183e-11	9.68236	9.67652	9.79704	9.4702	7.87946	6.07372	1	Jcr4S04728.20	XM_012228935.1	ac007202_7 ests gb	C:GO:0009507	C:chloroplast	no IPS match	844289|AT1G79510|hypothetical protein
contig00172_length=1139|750|60	contig00172	contig00172.Antisense	2.888e-10	7.78733	8.06543	8.08452	7.47894	6.13467	5.22143	1	Jcr4S04728.20	XM_012228935.1	ac007202_7 ests gb	C:GO:0009507	C:chloroplast	no IPS match	844289|AT1G79510|hypothetical protein
contig00173_length=2048|1000|60	contig00173	contig00173.Sense	9.52637e-09	11.1141	10.7754	10.232	9.83397	11.2168	9.09352	6	Jcr4S00271.10	XM_012212403.1	rna binding	F:GO:0003676; F:GO:0000166; P:GO:0006810; C:GO:0005622	F:nucleic acid binding; F:nucleotide binding; P:transport; C:intracellular	no IPS match	836219|AT5G60980|nuclear transport factor 2 (NTF2) family protein / RNA recognition motif (RRM)-containing protein
contig00173_length=2048|1500|60	contig00173	contig00173.Sense	1.18533e-10	8.50074	7.96919	7.11004	7.6871	8.77881	6.3295	7	Jcr4S00271.10	XM_012212403.1	rna binding	F:GO:0003676; F:GO:0000166; P:GO:0006810; C:GO:0005622	F:nucleic acid binding; F:nucleotide binding; P:transport; C:intracellular	no IPS match	836219|AT5G60980|nuclear transport factor 2 (NTF2) family protein / RNA recognition motif (RRM)-containing protein
contig00177_length=719|250|60	contig00177	contig00177.Antisense	2.65281e-10	11.3729	11.2681	10.9825	10.1542	10.5801	9.57235	7	Jcr4S00004.320	XM_012235368.1	adenylate kinase-like	P:GO:0046939; F:GO:0004127; P:GO:0006354; F:GO:0005524; P:GO:0006221; C:GO:0005737; C:GO:0005634; F:GO:0046899; P:GO:0006206	P:nucleotide phosphorylation; F:cytidylate kinase activity; P:DNA-dependent transcription, elongation; F:ATP binding; P:pyrimidine nucleotide biosynthetic process; C:cytoplasm; C:nucleus; F:nucleoside triphosphate adenylate kinase activity; P:pyrimidine nucleobase metabolic process	no IPS match	828631|AT4G25280|adenylate kinase family protein	EC:2.7.4.10; EC:2.7.4.14	(2.7) Transferring phosphorous-containing groups; (2.7) Transferring phosphorous-containing groups	map00240; map00230	Pyrimidine metabolism; Purine metabolism
contig00179_length=765|500|60	contig00179	contig00179.Sense	5.01457e-09	9.56727	8.412	7.34966	7.7059	8.02269	8.12811	6	Jcr4S02979.30	XM_012220592.1	nac transcription factor 077	P:GO:0006355; F:GO:0003677	P:regulation of transcription, DNA-dependent; F:DNA binding	IPR003441 (PFAM); IPR003441 (PROSITE_PROFILES); IPR003441 (SUPERFAMILY)	841722|ANAC019|ANAC019 (Arabidopsis NAC domain containing protein 19); transcription factor						NAC
contig00182_length=813|500|60	contig00182	contig00182.NA	1.74968e-15	5.81992	6.77802	10.4638	10.7652	11.6314	8.49735	10	Jcr4S05284.10	XM_012226342.1	udp-rhamnose:rhamnosyltransferase 1-like	F:GO:0016758; P:GO:0008152; C:GO:0016020	F:transferase activity, transferring hexosyl groups; P:metabolic process; C:membrane	G3DSA:3.40.50.2000 (GENE3D); IPR002213 (PFAM); IPR002213 (PANTHER); PTHR11926:SF15 (PANTHER); SSF53756 (SUPERFAMILY)	836681|AT5G65550|UDP-glucoronosyl/UDP-glucosyl transferase family protein
contig00184_length=795|0|60	contig00184	contig00184.NA	8.48331e-10	10.7908	10.5859	10.3413	9.74826	9.82095	9.20949	7	Jcr4S05486.10	XM_012231746.1	transaldolase 2	F:GO:0008270; C:GO:0009507; F:GO:0004801; P:GO:0006098	F:zinc ion binding; C:chloroplast; F:sedoheptulose-7-phosphate:D-glyceraldehyde-3-phosphate glyceronetransferase activity; P:pentose-phosphate shunt	IPR013785 (G3DSA:3.20.20.GENE3D); IPR001585 (PFAM); IPR001585 (PANTHER); SIGNAL_PEPTIDE_N_REGION (PHOBIUS); SIGNAL_PEPTIDE_C_REGION (PHOBIUS); SIGNAL_PEPTIDE (PHOBIUS); NON_CYTOPLASMIC_DOMAIN (PHOBIUS); SIGNAL_PEPTIDE_H_REGION (PHOBIUS); SignalP-noTM (SIGNALP_EUK); SignalP-noTM (SIGNALP_GRAM_NEGATIVE); SSF51569 (SUPERFAMILY)		EC:2.2.1.2	(2.2) Transferring aldehyde or ketone residues	map00030	Pentose phosphate pathway
contig00184_length=795|500|60	contig00184	contig00184.NA	2.72143e-10	11.6556	11.0669	10.8128	10.2356	10.5746	9.48569	7	Jcr4S05486.10	XM_012231746.1	transaldolase 2	F:GO:0008270; C:GO:0009507; F:GO:0004801; P:GO:0006098	F:zinc ion binding; C:chloroplast; F:sedoheptulose-7-phosphate:D-glyceraldehyde-3-phosphate glyceronetransferase activity; P:pentose-phosphate shunt	IPR013785 (G3DSA:3.20.20.GENE3D); IPR001585 (PFAM); IPR001585 (PANTHER); SIGNAL_PEPTIDE_N_REGION (PHOBIUS); SIGNAL_PEPTIDE_C_REGION (PHOBIUS); SIGNAL_PEPTIDE (PHOBIUS); NON_CYTOPLASMIC_DOMAIN (PHOBIUS); SIGNAL_PEPTIDE_H_REGION (PHOBIUS); SignalP-noTM (SIGNALP_EUK); SignalP-noTM (SIGNALP_GRAM_NEGATIVE); SSF51569 (SUPERFAMILY)		EC:2.2.1.2	(2.2) Transferring aldehyde or ketone residues	map00030	Pentose phosphate pathway
contig00185_length=819|0|60	contig00185	contig00185.NA	2.18294e-11	9.42854	8.74477	10.3512	8.85218	7.02952	6.96928	1	Jcr4S02033.10	XM_012213419.1	zinc finger	F:GO:0016788; P:GO:0009620; P:GO:0042742; P:GO:1901700; P:GO:0009723	F:hydrolase activity, acting on ester bonds; P:response to fungus; P:defense response to bacterium; P:response to oxygen-containing compound; P:response to ethylene stimulus	IPR001087 (PFAM); IPR013831 (G3DSA:3.40.50.GENE3D); PTHR22835:SF39 (PANTHER); PTHR22835 (PANTHER); SSF52266 (SUPERFAMILY)	834101|GLIP1|GLIP1 (GDSL LIPASE1); carboxylesterase/ lipase
contig00185_length=819|500|60	contig00185	contig00185.Sense	3.91669e-11	10.6823	10.1691	11.6165	10.3512	8.04165	8.27912	1	Jcr4S02033.10	XM_012213419.1	zinc finger	F:GO:0016788; P:GO:0009620; P:GO:0042742; P:GO:1901700; P:GO:0009723	F:hydrolase activity, acting on ester bonds; P:response to fungus; P:defense response to bacterium; P:response to oxygen-containing compound; P:response to ethylene stimulus	IPR001087 (PFAM); IPR013831 (G3DSA:3.40.50.GENE3D); PTHR22835:SF39 (PANTHER); PTHR22835 (PANTHER); SSF52266 (SUPERFAMILY)	834101|GLIP1|GLIP1 (GDSL LIPASE1); carboxylesterase/ lipase
contig00188_length=1408|250|60	contig00188	contig00188.Antisense	1.41728e-12	4.55219	7.36118	7.90551	7.98756	8.45741	7.91522	8		XM_012212342.1				no IPS match
contig00188_length=1408|750|60	contig00188	contig00188.Antisense	8.42424e-12	4.3653	6.78096	7.4817	7.20988	7.86781	7.2587	8		XM_012212342.1				no IPS match
contig00192_length=1393|0|60	contig00192	contig00192.Sense	6.02259e-09	4.17758	5.18405	7.75592	7.54208	7.70184	5.29874	10	Jcr4S00858.30	XM_012227674.1	aldose 1-epimerase-like	F:GO:0030246; F:GO:0004034; P:GO:0006094; P:GO:0006096	F:carbohydrate binding; F:aldose 1-epimerase activity; P:gluconeogenesis; P:glycolysis	IPR015443 (PIRSF); IPR008183 (PFAM); IPR014718 (G3DSA:2.70.98.GENE3D); PTHR10091:SF0 (PANTHER); IPR015443 (PANTHER); SIGNAL_PEPTIDE_N_REGION (PHOBIUS); SIGNAL_PEPTIDE (PHOBIUS); SIGNAL_PEPTIDE_C_REGION (PHOBIUS); NON_CYTOPLASMIC_DOMAIN (PHOBIUS); SIGNAL_PEPTIDE_H_REGION (PHOBIUS); IPR011013 (SUPERFAMILY); TMhelix (TMHMM)	831366|AT5G15140|aldose 1-epimerase family protein	EC:5.1.3.3	(5.1) Racemases and epimerases	map00052; map00010	Galactose metabolism; Glycolysis / Gluconeogenesis
contig00192_length=1393|250|60	contig00192	contig00192.Antisense	4.12209e-09	4.40071	7.90728	10.1871	10.088	9.87086	6.51752	8	Jcr4S00858.30	XM_012227674.1	aldose 1-epimerase-like	F:GO:0030246; F:GO:0004034; P:GO:0006094; P:GO:0006096	F:carbohydrate binding; F:aldose 1-epimerase activity; P:gluconeogenesis; P:glycolysis	IPR015443 (PIRSF); IPR008183 (PFAM); IPR014718 (G3DSA:2.70.98.GENE3D); PTHR10091:SF0 (PANTHER); IPR015443 (PANTHER); SIGNAL_PEPTIDE_N_REGION (PHOBIUS); SIGNAL_PEPTIDE (PHOBIUS); SIGNAL_PEPTIDE_C_REGION (PHOBIUS); NON_CYTOPLASMIC_DOMAIN (PHOBIUS); SIGNAL_PEPTIDE_H_REGION (PHOBIUS); IPR011013 (SUPERFAMILY); TMhelix (TMHMM)	831366|AT5G15140|aldose 1-epimerase family protein	EC:5.1.3.3	(5.1) Racemases and epimerases	map00052; map00010	Galactose metabolism; Glycolysis / Gluconeogenesis
contig00193_length=777|500|60	contig00193	contig00193.Sense	3.30874e-11	9.45668	7.83968	3.95671	4.0486	4.24477	3.55875	3	Jcr4S01687.30	XM_012237215.1	atp binding	F:GO:0005524; F:GO:0017111; C:GO:0005739	F:ATP binding; F:nucleoside-triphosphatase activity; C:mitochondrion	IPR003593 (SMART); IPR003959 (PFAM); G3DSA:3.40.50.300 (GENE3D); PTHR23070:SF1 (PANTHER); PTHR23070 (PANTHER); IPR003960 (PROSITE_PATTERNS); IPR027417 (SUPERFAMILY)	824257|BCS1|BCS1 (CYTOCHROME BC1 SYNTHESIS); ATP binding / ATPase/ nucleoside-triphosphatase/ nucleotide binding	EC:3.6.1.15	(3.6) Acting on acid anhydrides	map00730; map00230	Thiamine metabolism; Purine metabolism	3.A.16 (atp binding)
contig00194_length=581|0|60	contig00194	contig00194.NA	5.48241e-15	8.59046	9.55778	12.7366	12.3017	11.3581	12.6331	8	Jcr4S03466.20	XM_012232235.1	nac domain-containing	P:GO:1901700; P:GO:0010033	P:response to oxygen-containing compound; P:response to organic substance	SignalP-noTM (SIGNALP_EUK)	839265|ATAF1|ATAF1; transcription activator/ transcription factor
contig00194_length=581|500|60	contig00194	contig00194.Sense	9.67469e-13	5.69421	6.90245	9.35806	8.42569	7.42257	8.54506	10	Jcr4S03466.20	XM_012232235.1	nac domain-containing	P:GO:1901700; P:GO:0010033	P:response to oxygen-containing compound; P:response to organic substance	SignalP-noTM (SIGNALP_EUK)	839265|ATAF1|ATAF1; transcription activator/ transcription factor
contig00195_length=955|250|60	contig00195	contig00195.Antisense	1.82319e-10	4.79989	5.67325	7.365	8.79268	9.37761	7.28378	10	Jcr4S08466.10		protein	F:GO:0003676; F:GO:0004523	F:nucleic acid binding; F:ribonuclease H activity	TRANSMEMBRANE (PHOBIUS); NON_CYTOPLASMIC_DOMAIN (PHOBIUS); CYTOPLASMIC_DOMAIN (PHOBIUS)
contig00195_length=955|750|60	contig00195	contig00195.Antisense	2.10359e-11	5.02359	5.40647	6.57894	8.06588	8.26933	7.12843	9	Jcr4S08466.10		protein	F:GO:0003676; F:GO:0004523	F:nucleic acid binding; F:ribonuclease H activity	TRANSMEMBRANE (PHOBIUS); NON_CYTOPLASMIC_DOMAIN (PHOBIUS); CYTOPLASMIC_DOMAIN (PHOBIUS)
contig00196_length=1667|1250|60	contig00196	contig00196.Antisense	6.47733e-11	10.3353	9.8375	10.6208	12.0796	11.3666	11.1471	9	Jcr4S21649.10	XM_012224104.1	malate glyoxysomal-like	P:GO:0006097; F:GO:0030060; P:GO:0006108; P:GO:0031998; P:GO:0080093; C:GO:0009507; C:GO:0009514; P:GO:0006090; P:GO:0019643	P:glyoxylate cycle; F:L-malate dehydrogenase activity; P:malate metabolic process; P:regulation of fatty acid beta-oxidation; P:regulation of photorespiration; C:chloroplast; C:glyoxysome; P:pyruvate metabolic process; P:reductive tricarboxylic acid cycle	no IPS match	816808|PMDH1|PMDH1 (PEROXISOMAL NAD-MALATE DEHYDROGENASE 1); L-malate dehydrogenase/ binding / catalytic/ malate dehydrogenase/ oxidoreductase/ oxidoreductase, acting on the CH-OH group of donors, NAD or NADP as acceptor	EC:1.1.1.37	(1.1) Acting on the CH-OH group of donors	map00720; map00680; map00710; map00270; map00630; map00620; map00020	Carbon fixation pathways in prokaryotes; Methane metabolism; Carbon fixation in photosynthetic organisms; Cysteine and methionine metabolism; Glyoxylate and dicarboxylate metabolism; Pyruvate metabolism; Citrate cycle (TCA cycle)
contig00196_length=1667|250|60	contig00196	contig00196.Antisense	1.95417e-11	10.6055	10.5462	11.4521	12.6158	12.2835	11.9238	4	Jcr4S21649.10	XM_012224104.1	malate glyoxysomal-like	P:GO:0006097; F:GO:0030060; P:GO:0006108; P:GO:0031998; P:GO:0080093; C:GO:0009507; C:GO:0009514; P:GO:0006090; P:GO:0019643	P:glyoxylate cycle; F:L-malate dehydrogenase activity; P:malate metabolic process; P:regulation of fatty acid beta-oxidation; P:regulation of photorespiration; C:chloroplast; C:glyoxysome; P:pyruvate metabolic process; P:reductive tricarboxylic acid cycle	no IPS match	816808|PMDH1|PMDH1 (PEROXISOMAL NAD-MALATE DEHYDROGENASE 1); L-malate dehydrogenase/ binding / catalytic/ malate dehydrogenase/ oxidoreductase/ oxidoreductase, acting on the CH-OH group of donors, NAD or NADP as acceptor	EC:1.1.1.37	(1.1) Acting on the CH-OH group of donors	map00720; map00680; map00710; map00270; map00630; map00620; map00020	Carbon fixation pathways in prokaryotes; Methane metabolism; Carbon fixation in photosynthetic organisms; Cysteine and methionine metabolism; Glyoxylate and dicarboxylate metabolism; Pyruvate metabolism; Citrate cycle (TCA cycle)
contig00196_length=1667|750|60	contig00196	contig00196.Antisense	1.96343e-12	10.6504	10.7103	11.7324	12.8995	12.3244	12.1308	9	Jcr4S21649.10	XM_012224104.1	malate glyoxysomal-like	P:GO:0006097; F:GO:0030060; P:GO:0006108; P:GO:0031998; P:GO:0080093; C:GO:0009507; C:GO:0009514; P:GO:0006090; P:GO:0019643	P:glyoxylate cycle; F:L-malate dehydrogenase activity; P:malate metabolic process; P:regulation of fatty acid beta-oxidation; P:regulation of photorespiration; C:chloroplast; C:glyoxysome; P:pyruvate metabolic process; P:reductive tricarboxylic acid cycle	no IPS match	816808|PMDH1|PMDH1 (PEROXISOMAL NAD-MALATE DEHYDROGENASE 1); L-malate dehydrogenase/ binding / catalytic/ malate dehydrogenase/ oxidoreductase/ oxidoreductase, acting on the CH-OH group of donors, NAD or NADP as acceptor	EC:1.1.1.37	(1.1) Acting on the CH-OH group of donors	map00720; map00680; map00710; map00270; map00630; map00620; map00020	Carbon fixation pathways in prokaryotes; Methane metabolism; Carbon fixation in photosynthetic organisms; Cysteine and methionine metabolism; Glyoxylate and dicarboxylate metabolism; Pyruvate metabolism; Citrate cycle (TCA cycle)
contig00198_length=959|0|60	contig00198	contig00198.Sense	4.05128e-14	11.367	7.40752	6.51557	4.25087	3.33884	4.50087	3	Jcr4S18551.20	XM_012210526.1	flavanone 3-hydroxylase	F:GO:0046872; F:GO:0031418; F:GO:0045486; P:GO:0009813; F:GO:0016702; P:GO:0055114	F:metal ion binding; F:L-ascorbic acid binding; F:naringenin 3-dioxygenase activity; P:flavonoid biosynthetic process; F:oxidoreductase activity, acting on single donors with incorporation of molecular oxygen, incorporation of two atoms of oxygen; P:oxidation-reduction process	no IPS match	824287|F3H|F3H (FLAVANONE 3-HYDROXYLASE); naringenin 3-dioxygenase	EC:1.13.11; EC:1.14.11.9	(1.1) Acting on the CH-OH group of donors; (1.1) Acting on the CH-OH group of donors	map00941	Flavonoid biosynthesis
contig00198_length=959|500|60	contig00198	contig00198.Sense	6.77821e-15	13.2836	9.40118	8.23888	5.2439	4.49028	6.02163	5	Jcr4S18551.20	XM_012210526.1	flavanone 3-hydroxylase	F:GO:0046872; F:GO:0031418; F:GO:0045486; P:GO:0009813; F:GO:0016702; P:GO:0055114	F:metal ion binding; F:L-ascorbic acid binding; F:naringenin 3-dioxygenase activity; P:flavonoid biosynthetic process; F:oxidoreductase activity, acting on single donors with incorporation of molecular oxygen, incorporation of two atoms of oxygen; P:oxidation-reduction process	no IPS match	824287|F3H|F3H (FLAVANONE 3-HYDROXYLASE); naringenin 3-dioxygenase	EC:1.13.11; EC:1.14.11.9	(1.1) Acting on the CH-OH group of donors; (1.1) Acting on the CH-OH group of donors	map00941	Flavonoid biosynthesis
contig00201_length=1371|0|60	contig00201	contig00201.Sense	2.9212e-09	8.68255	8.41896	7.15081	8.27355	8.97615	4.97042	9	Jcr4S00685.60	XM_012222854.1	probable serine threonine-protein kinase wnk4-like	C:GO:0005737; P:GO:0046777; F:GO:0004674; P:GO:0000165; C:GO:0005634; P:GO:0009069	C:cytoplasm; P:protein autophosphorylation; F:protein serine/threonine kinase activity; P:MAPK cascade; C:nucleus; P:serine family amino acid metabolic process	no IPS match	835947|WNK4|WNK4 (WITH NO K (=LYSINE) 4); kinase/ protein kinase	EC:2.7.11	(2.7) Transferring phosphorous-containing groups
contig00201_length=1371|1000|60	contig00201	contig00201.Sense	2.39768e-16	13.3284	13.134	12.278	12.9089	13.6659	9.64846	1	Jcr4S00685.60	XM_012222854.1	probable serine threonine-protein kinase wnk4-like	C:GO:0005737; P:GO:0046777; F:GO:0004674; P:GO:0000165; C:GO:0005634; P:GO:0009069	C:cytoplasm; P:protein autophosphorylation; F:protein serine/threonine kinase activity; P:MAPK cascade; C:nucleus; P:serine family amino acid metabolic process	no IPS match	835947|WNK4|WNK4 (WITH NO K (=LYSINE) 4); kinase/ protein kinase	EC:2.7.11	(2.7) Transferring phosphorous-containing groups
contig00201_length=1371|500|60	contig00201	contig00201.Sense	1.47803e-14	12.0008	11.8648	10.777	11.7054	12.4623	8.77136	9	Jcr4S00685.60	XM_012222854.1	probable serine threonine-protein kinase wnk4-like	C:GO:0005737; P:GO:0046777; F:GO:0004674; P:GO:0000165; C:GO:0005634; P:GO:0009069	C:cytoplasm; P:protein autophosphorylation; F:protein serine/threonine kinase activity; P:MAPK cascade; C:nucleus; P:serine family amino acid metabolic process	no IPS match	835947|WNK4|WNK4 (WITH NO K (=LYSINE) 4); kinase/ protein kinase	EC:2.7.11	(2.7) Transferring phosphorous-containing groups
contig00209_length=1208|250|60	contig00209	contig00209.Antisense	5.72354e-09	9.85064	10.389	10.0913	9.61623	8.73978	9.84689	1	Jcr4S00627.40	XM_012237765.1	serine carboxypeptidase-like 18-like	F:GO:0004185; P:GO:0006508	F:serine-type carboxypeptidase activity; P:proteolysis	no IPS match	840248|scpl18|scpl18 (serine carboxypeptidase-like 18); serine-type carboxypeptidase	EC:3.4.16	(3.4) Acting on peptide bonds (peptide hydrolases)
contig00213_length=1212|1000|60	contig00213	contig00213.Sense	3.02174e-09	7.47488	6.31375	5.44086	6.12561	6.11365	8.53056	2	Jcr4S01274.50	XM_012236963.1	u1 small nuclear ribonucleoprotein c-like	F:GO:0003676; C:GO:0030529; C:GO:0005634	F:nucleic acid binding; C:ribonucleoprotein complex; C:nucleus	no IPS match	828071|AT4G03120|proline-rich family protein
contig00213_length=1212|500|60	contig00213	contig00213.Sense	2.30433e-12	8.52738	7.59098	7.09622	7.50667	7.24848	9.77275	2	Jcr4S01274.50	XM_012236963.1	u1 small nuclear ribonucleoprotein c-like	F:GO:0003676; C:GO:0030529; C:GO:0005634	F:nucleic acid binding; C:ribonucleoprotein complex; C:nucleus	no IPS match	828071|AT4G03120|proline-rich family protein
contig00214_length=917|250|60	contig00214	contig00214.Antisense	1.15128e-10	8.8089	8.44522	9.5773	9.88995	10.7227	11.1948	4	Jcr4S02384.40	XM_012225061.1	udp-glycosyltransferase 89b1-like	F:GO:0047213; P:GO:0009813	F:anthocyanidin 3-O-glucosyltransferase activity; P:flavonoid biosynthetic process	no IPS match	843725|UGT89B1|UGT89B1 (UDP-GLUCOSYL TRANSFERASE 89B1); UDP-glycosyltransferase/ quercetin 3-O-glucosyltransferase/ quercetin 4'-O-glucosyltransferase/ quercetin 7-O-glucosyltransferase/ transferase, transferring glycosyl groups / transferase, transferring hexosyl groups	EC:2.4.1.115	(2.4) Glycosyltransferases	map00942	Anthocyanin biosynthesis
contig00214_length=917|500|60	contig00214	contig00214.Sense	5.90572e-09	10.7049	9.32072	9.26236	9.6019	8.42726	8.1981	6	Jcr4S02384.40	XM_012225061.1	udp-glycosyltransferase 89b1-like	F:GO:0047213; P:GO:0009813	F:anthocyanidin 3-O-glucosyltransferase activity; P:flavonoid biosynthetic process	no IPS match	843725|UGT89B1|UGT89B1 (UDP-GLUCOSYL TRANSFERASE 89B1); UDP-glycosyltransferase/ quercetin 3-O-glucosyltransferase/ quercetin 4'-O-glucosyltransferase/ quercetin 7-O-glucosyltransferase/ transferase, transferring glycosyl groups / transferase, transferring hexosyl groups	EC:2.4.1.115	(2.4) Glycosyltransferases	map00942	Anthocyanin biosynthesis
contig00216_length=511|250|60	contig00216	contig00216.Antisense	5.99226e-12	11.0307	7.24222	6.46659	2.59432	2.25846	3.52145	5						CYTOPLASMIC_DOMAIN (PHOBIUS); TRANSMEMBRANE (PHOBIUS); NON_CYTOPLASMIC_DOMAIN (PHOBIUS); TMhelix (TMHMM)
contig00218_length=1007|250|60	contig00218*	contig00218.Antisense	1.39281e-13	5.74811	5.47065	7.18057	10.5106	10.3023	5.88626	10						no IPS match
contig00218_length=1007|500|60	contig00218*	contig00218.Sense	5.24012e-10	4.56618	4.00669	4.98348	7.9307	8.01223	4.73826	10						no IPS match
contig00218_length=1007|750|60	contig00218*	contig00218.Antisense	3.33521e-11	4.42037	4.09448	5.58857	8.7813	8.4915	4.37256	10						no IPS match
contig00219_length=1476|250|60	contig00219	contig00219.Antisense	2.51065e-11	9.74546	9.25505	9.36031	10.5248	11.0367	10.6377	4	Jcr4S10803.20	XM_012213077.1	Uncharacterized protein isoform 1			no IPS match	831814|AT5G01120|hypothetical protein
contig00220_length=574|250|60	contig00220	contig00220.Antisense	5.43459e-12	9.57862	8.95679	7.36749	6.46719	6.7966	6.18869	6	Jcr4S02907.30	XM_012214845.1	plasma membrane isoform 1	C:GO:0005783; C:GO:0005886	C:endoplasmic reticulum; C:plasma membrane	IPR011528 (PFAM); CYTOPLASMIC_DOMAIN (PHOBIUS); NON_CYTOPLASMIC_DOMAIN (PHOBIUS); TRANSMEMBRANE (PHOBIUS); IPR011528 (PROSITE_PROFILES)	842810|AT1G65020|hypothetical protein
contig00221_length=1054|0|60	contig00221	contig00221.Sense	9.20265e-11	8.96882	8.31557	6.71088	5.96304	6.28944	5.39657	6	Jcr4S02907.20	XM_012214845.1	plasma membrane isoform 1	C:GO:0005783; C:GO:0005886	C:endoplasmic reticulum; C:plasma membrane	TMhelix (TMHMM)	842810|AT1G65020|hypothetical protein
contig00221_length=1054|500|60	contig00221	contig00221.Sense	8.42139e-13	9.19035	8.83281	7.0703	5.83467	6.22446	5.75379	6	Jcr4S02907.20	XM_012214845.1	plasma membrane isoform 1	C:GO:0005783; C:GO:0005886	C:endoplasmic reticulum; C:plasma membrane	TMhelix (TMHMM)	842810|AT1G65020|hypothetical protein
contig00221_length=1054|750|60	contig00221	contig00221.Antisense	5.86478e-11	7.98925	6.50263	3.69057	4.15583	4.14728	4.99238	6	Jcr4S02907.20	XM_012214845.1	plasma membrane isoform 1	C:GO:0005783; C:GO:0005886	C:endoplasmic reticulum; C:plasma membrane	TMhelix (TMHMM)	842810|AT1G65020|hypothetical protein
contig00222_length=1882|1000|60	contig00222	contig00222.Sense	2.4461e-10	5.81986	6.5542	8.23811	7.9942	5.79854	4.91081	5	Jcr4S02464.40	XM_012223939.1	cytochrome family subfamily polypeptide	F:GO:0020037; F:GO:0033773; F:GO:0005506; F:GO:0009055; P:GO:0055114; P:GO:0006118	F:heme binding; F:isoflavone 2'-hydroxylase activity; F:iron ion binding; F:electron carrier activity; P:oxidation-reduction process; P:electron transport	no IPS match	829889|CYP81D3|CYP81D3; electron carrier/ heme binding / iron ion binding / monooxygenase/ oxygen binding	EC:1.14.13.89	(1.1) Acting on the CH-OH group of donors	map00943	Isoflavonoid biosynthesis
contig00222_length=1882|1500|60	contig00222	contig00222.NA	2.36155e-11	10.4868	11.4659	12.8422	12.9096	11.8597	9.93608	1	Jcr4S02464.40	XM_012223939.1	cytochrome family subfamily polypeptide	F:GO:0020037; F:GO:0033773; F:GO:0005506; F:GO:0009055; P:GO:0055114; P:GO:0006118	F:heme binding; F:isoflavone 2'-hydroxylase activity; F:iron ion binding; F:electron carrier activity; P:oxidation-reduction process; P:electron transport	no IPS match	829889|CYP81D3|CYP81D3; electron carrier/ heme binding / iron ion binding / monooxygenase/ oxygen binding	EC:1.14.13.89	(1.1) Acting on the CH-OH group of donors	map00943	Isoflavonoid biosynthesis
contig00222_length=1882|500|60	contig00222	contig00222.Sense	2.13903e-11	6.8728	8.32039	10.3608	8.91175	7.08753	5.86636	5	Jcr4S02464.40	XM_012223939.1	cytochrome family subfamily polypeptide	F:GO:0020037; F:GO:0033773; F:GO:0005506; F:GO:0009055; P:GO:0055114; P:GO:0006118	F:heme binding; F:isoflavone 2'-hydroxylase activity; F:iron ion binding; F:electron carrier activity; P:oxidation-reduction process; P:electron transport	no IPS match	829889|CYP81D3|CYP81D3; electron carrier/ heme binding / iron ion binding / monooxygenase/ oxygen binding	EC:1.14.13.89	(1.1) Acting on the CH-OH group of donors	map00943	Isoflavonoid biosynthesis
contig00224_length=168|0|60	contig00224	contig00224.Sense	1.70086e-09	8.38146	7.41466	6.74535	7.79994	8.54286	6.3332	9						no IPS match
contig00226_length=1779|250|60	contig00226	contig00226.Antisense	9.19033e-09	10.2045	10.509	10.5012	10.3327	10.3538	9.18643	7	Jcr4S06157.20	XM_012229055.1	protein	F:GO:0003674; P:GO:0008150; C:GO:0005634	F:molecular_function; P:biological_process; C:nucleus	NON_CYTOPLASMIC_DOMAIN (PHOBIUS); CYTOPLASMIC_DOMAIN (PHOBIUS); TRANSMEMBRANE (PHOBIUS)	830053|AT4G38980|hypothetical protein
contig00229_length=596|250|60	contig00229	contig00229.Antisense	4.94052e-14	7.44819	9.07387	11.8451	12.645	12.8647	13.6347	8	Jcr4S00858.80	XM_012227717.1	PREDICTED: uncharacterized protein LOC100242238			no IPS match
contig00229_length=596|500|60	contig00229	contig00229.Sense	5.2072e-11	4.55472	4.11799	5.58959	7.36553	7.5964	7.65119	9	Jcr4S00858.80	XM_012227717.1	PREDICTED: uncharacterized protein LOC100242238			no IPS match
contig00230_length=1288|250|60	contig00230	contig00230.Antisense	6.18118e-10	10.5738	10.9982	10.5425	10.1773	9.73143	9.11142	7	Jcr4S01357.70	XM_012211862.1	protein rer1a-like isoform 2	P:GO:0006944; P:GO:0006891; C:GO:0005794; P:GO:0006890; C:GO:0016021; C:GO:0005783; C:GO:0005739	P:membrane fusion; P:intra-Golgi vesicle-mediated transport; C:Golgi apparatus; P:retrograde vesicle-mediated transport, Golgi to ER; C:integral to membrane; C:endoplasmic reticulum; C:mitochondrion	no IPS match	830077|ATRER1A|ATRER1A					9.B.82 (protein rer1a-like isoform 2)
contig00231_length=1190|0|60	contig00231	contig00231.Sense	1.78981e-09	7.33968	8.73117	8.49919	6.76268	6.92326	6.81213	1	Jcr4S00040.60	XM_012215676.1	er membrane protein complex subunit 8 9 homolog	P:GO:0009793; C:GO:0005783	P:embryo development ending in seed dormancy; C:endoplasmic reticulum	no IPS match	835692|emb2731|emb2731 (embryo defective 2731)
contig00235_length=1017|0|60	contig00235	contig00235.NA	1.1308e-09	6.83349	5.59988	3.46065	2.77762	2.96104	3.20009	6	Jcr4S06820.20	XM_012217447.1	mads-box dna-binding domain transcription factor	P:GO:0010048; P:GO:0008360; P:GO:0006355; P:GO:0080155; F:GO:0032440; P:GO:0043481; F:GO:0046983; F:GO:0003677; F:GO:0003700; P:GO:0055114; P:GO:2000029; C:GO:0005634; P:GO:0048481; P:GO:0048316; C:GO:0005667; P:GO:0045449	P:vernalization response; P:regulation of cell shape; P:regulation of transcription, DNA-dependent; P:regulation of double fertilization forming a zygote and endosperm; F:2-alkenal reductase [NAD(P)] activity; P:anthocyanin accumulation in tissues in response to UV light; F:protein dimerization activity; F:DNA binding; F:sequence-specific DNA binding transcription factor activity; P:oxidation-red…	no IPS match	832390|TT16|TT16 (TRANSPARENT TESTA16); transcription factor	EC:1.3.1.74	(1.3) Acting on the CH-CH group of donors				bZIP; MIKC; M-type
contig00235_length=1017|500|60	contig00235	contig00235.NA	1.58093e-17	13.6493	11.8711	7.06591	4.01245	3.08482	3.8253	5	Jcr4S06820.20	XM_012217447.1	mads-box dna-binding domain transcription factor	P:GO:0010048; P:GO:0008360; P:GO:0006355; P:GO:0080155; F:GO:0032440; P:GO:0043481; F:GO:0046983; F:GO:0003677; F:GO:0003700; P:GO:0055114; P:GO:2000029; C:GO:0005634; P:GO:0048481; P:GO:0048316; C:GO:0005667; P:GO:0045449	P:vernalization response; P:regulation of cell shape; P:regulation of transcription, DNA-dependent; P:regulation of double fertilization forming a zygote and endosperm; F:2-alkenal reductase [NAD(P)] activity; P:anthocyanin accumulation in tissues in response to UV light; F:protein dimerization activity; F:DNA binding; F:sequence-specific DNA binding transcription factor activity; P:oxidation-red…	no IPS match	832390|TT16|TT16 (TRANSPARENT TESTA16); transcription factor	EC:1.3.1.74	(1.3) Acting on the CH-CH group of donors				bZIP; MIKC; M-type
contig00238_length=2067|1500|60	contig00238	contig00238.Sense	1.22168e-10	6.51821	7.00589	6.99089	6.38555	5.3172	4.64956	1	Jcr4S05030.10	XM_012219591.1	l-type lectin-domain containing receptor kinase -like	F:GO:0004715; F:GO:0030246; P:GO:0006468; F:GO:0005524; F:GO:0004674; P:GO:0009069	F:non-membrane spanning protein tyrosine kinase activity; F:carbohydrate binding; P:protein phosphorylation; F:ATP binding; F:protein serine/threonine kinase activity; P:serine family amino acid metabolic process	CYTOPLASMIC_DOMAIN (PHOBIUS); TRANSMEMBRANE (PHOBIUS); NON_CYTOPLASMIC_DOMAIN (PHOBIUS)		EC:2.7.11; EC:2.7.10.2	(2.7) Transferring phosphorous-containing groups; (2.7) Transferring phosphorous-containing groups	map04660	T cell receptor signaling pathway
contig00238_length=2067|2000|60	contig00238	contig00238.Sense	4.11485e-11	8.91712	9.48704	9.81887	8.76568	7.82503	7.01041	1	Jcr4S05030.10	XM_012219591.1	l-type lectin-domain containing receptor kinase -like	F:GO:0004715; F:GO:0030246; P:GO:0006468; F:GO:0005524; F:GO:0004674; P:GO:0009069	F:non-membrane spanning protein tyrosine kinase activity; F:carbohydrate binding; P:protein phosphorylation; F:ATP binding; F:protein serine/threonine kinase activity; P:serine family amino acid metabolic process	CYTOPLASMIC_DOMAIN (PHOBIUS); TRANSMEMBRANE (PHOBIUS); NON_CYTOPLASMIC_DOMAIN (PHOBIUS)		EC:2.7.11; EC:2.7.10.2	(2.7) Transferring phosphorous-containing groups; (2.7) Transferring phosphorous-containing groups	map04660	T cell receptor signaling pathway
contig00239_length=772|250|60	contig00239	contig00239.Antisense	3.69791e-12	17.3591	15.2482	16.2655	16.6353	16.3593	14.9054	1	Jcr4U29703.30	XM_012231771.1	14 kda proline-rich protein			IPR016140 (SMART); IPR016140 (PFAM); G3DSA:1.10.110.10 (GENE3D); PTHR31731 (PANTHER); SIGNAL_PEPTIDE_N_REGION (PHOBIUS); NON_CYTOPLASMIC_DOMAIN (PHOBIUS); SIGNAL_PEPTIDE_C_REGION (PHOBIUS); SIGNAL_PEPTIDE_H_REGION (PHOBIUS); SIGNAL_PEPTIDE (PHOBIUS); IPR016140 (SUPERFAMILY); TMhelix (TMHMM)	842548|AT1G62510|protease inhibitor/seed storage/lipid transfer protein (LTP) family protein
contig00240_length=1523|1250|60	contig00240	contig00240.Antisense	5.09733e-09	6.60648	6.04093	7.14375	7.08018	7.84387	9.6896	2						CYTOPLASMIC_DOMAIN (PHOBIUS); NON_CYTOPLASMIC_DOMAIN (PHOBIUS); TRANSMEMBRANE (PHOBIUS); CYTOPLASMIC_DOMAIN (PHOBIUS); TRANSMEMBRANE (PHOBIUS); TMhelix (TMHMM); TMhelix (TMHMM); TMhelix (TMHMM)
contig00240_length=1523|250|60	contig00240	contig00240.Antisense	4.04057e-11	6.01692	5.86392	7.19156	6.78662	7.71578	10.6175	10						CYTOPLASMIC_DOMAIN (PHOBIUS); NON_CYTOPLASMIC_DOMAIN (PHOBIUS); TRANSMEMBRANE (PHOBIUS); CYTOPLASMIC_DOMAIN (PHOBIUS); TRANSMEMBRANE (PHOBIUS); TMhelix (TMHMM); TMhelix (TMHMM); TMhelix (TMHMM)
contig00244_length=1575|750|60	contig00244	contig00244.Antisense	9.6161e-10	10.7066	11.4727	13.1023	12.5775	12.1744	11.5337	9	Jcr4U29902.30		rna polymerase beta partial	F:GO:0003899; P:GO:0006351; F:GO:0003677; C:GO:0009507; C:GO:0005730; P:GO:0006144; P:GO:0006206	F:DNA-directed RNA polymerase activity; P:transcription, DNA-dependent; F:DNA binding; C:chloroplast; C:nucleolus; P:purine nucleobase metabolic process; P:pyrimidine nucleobase metabolic process	IPR007083 (PFAM); IPR007081 (PFAM); PTHR19376:SF1 (PANTHER); PTHR19376 (PANTHER); SSF64484 (SUPERFAMILY)	844785|rpoC2|RNA polymerase beta'' chain	EC:2.7.7.6	(2.7) Transferring phosphorous-containing groups	map00240; map00230	Pyrimidine metabolism; Purine metabolism
contig00247_length=1490|1250|60	contig00247	contig00247.Antisense	1.83267e-14	11.8596	11.3536	10.1822	10.6083	10.8272	8.25618	7	Jcr4S09407.30	XM_012232373.1	omega-6 endoplasmic reticulum	F:GO:0045485; F:GO:0016720; P:GO:0055114; P:GO:0006629; F:GO:0016717	F:omega-6 fatty acid desaturase activity; F:delta12-fatty acid dehydrogenase activity; P:oxidation-reduction process; P:lipid metabolic process; F:oxidoreductase activity, acting on paired donors, with oxidation of a pair of donors resulting in the reduction of molecular oxygen to two molecules of water	no IPS match	820387|FAD2|FAD2 (FATTY ACID DESATURASE 2); delta12-fatty acid dehydrogenase/ omega-6 fatty acid desaturase	EC:1.14.99.33; EC:1.14.19	(1.1) Acting on the CH-OH group of donors; (1.1) Acting on the CH-OH group of donors	map00591	Linoleic acid metabolism
contig00247_length=1490|250|60	contig00247	contig00247.Antisense	5.44752e-16	14.8423	14.4112	13.6177	13.5046	14.0275	11.2587	1	Jcr4S09407.30	XM_012232373.1	omega-6 endoplasmic reticulum	F:GO:0045485; F:GO:0016720; P:GO:0055114; P:GO:0006629; F:GO:0016717	F:omega-6 fatty acid desaturase activity; F:delta12-fatty acid dehydrogenase activity; P:oxidation-reduction process; P:lipid metabolic process; F:oxidoreductase activity, acting on paired donors, with oxidation of a pair of donors resulting in the reduction of molecular oxygen to two molecules of water	no IPS match	820387|FAD2|FAD2 (FATTY ACID DESATURASE 2); delta12-fatty acid dehydrogenase/ omega-6 fatty acid desaturase	EC:1.14.99.33; EC:1.14.19	(1.1) Acting on the CH-OH group of donors; (1.1) Acting on the CH-OH group of donors	map00591	Linoleic acid metabolism
contig00247_length=1490|750|60	contig00247	contig00247.Antisense	2.29103e-14	11.8951	11.4412	10.2826	10.7898	11.0549	8.35802	7	Jcr4S09407.30	XM_012232373.1	omega-6 endoplasmic reticulum	F:GO:0045485; F:GO:0016720; P:GO:0055114; P:GO:0006629; F:GO:0016717	F:omega-6 fatty acid desaturase activity; F:delta12-fatty acid dehydrogenase activity; P:oxidation-reduction process; P:lipid metabolic process; F:oxidoreductase activity, acting on paired donors, with oxidation of a pair of donors resulting in the reduction of molecular oxygen to two molecules of water	no IPS match	820387|FAD2|FAD2 (FATTY ACID DESATURASE 2); delta12-fatty acid dehydrogenase/ omega-6 fatty acid desaturase	EC:1.14.99.33; EC:1.14.19	(1.1) Acting on the CH-OH group of donors; (1.1) Acting on the CH-OH group of donors	map00591	Linoleic acid metabolism
contig00249_length=1240|250|60	contig00249	contig00249.Antisense	1.26804e-12	7.61626	6.14638	8.1335	9.72335	9.72135	8.1115	8						TRANSMEMBRANE (PHOBIUS); NON_CYTOPLASMIC_DOMAIN (PHOBIUS); CYTOPLASMIC_DOMAIN (PHOBIUS); TMhelix (TMHMM)
contig00250_length=1164|250|60	contig00250	contig00250.Antisense	1.03283e-13	9.24595	9.3953	13.0802	13.151	12.3602	12.6381	9	Jcr4S00005.110	XM_012221570.1	heat shock factor protein	F:GO:0003700; F:GO:0043565; C:GO:0005634; P:GO:0006355; C:GO:0005667; P:GO:0045449	F:sequence-specific DNA binding transcription factor activity; F:sequence-specific DNA binding; C:nucleus; P:regulation of transcription, DNA-dependent; C:transcription factor complex; P:regulation of transcription, DNA-dependent	no IPS match	817155|ATHSFA2|ATHSFA2; DNA binding / transcription factor						HSF
contig00250_length=1164|500|60	contig00250	contig00250.NA	2.90421e-10	4.01252	4.69548	7.93127	6.98404	6.79352	6.90857	10	Jcr4S00005.110	XM_012221570.1	heat shock factor protein	F:GO:0003700; F:GO:0043565; C:GO:0005634; P:GO:0006355; C:GO:0005667; P:GO:0045449	F:sequence-specific DNA binding transcription factor activity; F:sequence-specific DNA binding; C:nucleus; P:regulation of transcription, DNA-dependent; C:transcription factor complex; P:regulation of transcription, DNA-dependent	no IPS match	817155|ATHSFA2|ATHSFA2; DNA binding / transcription factor						HSF
contig00250_length=1164|750|60	contig00250	contig00250.Antisense	3.19278e-14	9.53023	9.25212	12.6921	12.7273	12.0175	12.0094	8	Jcr4S00005.110	XM_012221570.1	heat shock factor protein	F:GO:0003700; F:GO:0043565; C:GO:0005634; P:GO:0006355; C:GO:0005667; P:GO:0045449	F:sequence-specific DNA binding transcription factor activity; F:sequence-specific DNA binding; C:nucleus; P:regulation of transcription, DNA-dependent; C:transcription factor complex; P:regulation of transcription, DNA-dependent	no IPS match	817155|ATHSFA2|ATHSFA2; DNA binding / transcription factor						HSF
contig00251_length=301|0|60	contig00251	contig00251.Sense	4.96128e-11	8.66812	8.72273	11.9872	12.7744	11.7369	11.6635	9	Jcr4S00005.110	XM_012221570.1	heat shock factor protein	P:GO:0006355; P:GO:0006950; F:GO:0043565; C:GO:0005634; F:GO:0003700; F:GO:0003677	P:regulation of transcription, DNA-dependent; P:response to stress; F:sequence-specific DNA binding; C:nucleus; F:sequence-specific DNA binding transcription factor activity; F:DNA binding	no IPS match
contig00252_length=290|0|60	contig00252	contig00252.Sense	1.55935e-12	11.0166	11.3939	15.2011	14.8104	14.0668	14.7895	9		XM_012221570.1
contig00253_length=1212|250|60	contig00253	contig00253.NA	9.11113e-12	7.94996	9.45451	9.46801	8.20308	5.13523	6.73652	5	Jcr4S02033.10	XM_012213417.1	zinc finger	F:GO:0016788; P:GO:0009620; P:GO:0042742; P:GO:1901700; P:GO:0009723	F:hydrolase activity, acting on ester bonds; P:response to fungus; P:defense response to bacterium; P:response to oxygen-containing compound; P:response to ethylene stimulus	TRANSMEMBRANE (PHOBIUS); CYTOPLASMIC_DOMAIN (PHOBIUS); TRANSMEMBRANE (PHOBIUS); NON_CYTOPLASMIC_DOMAIN (PHOBIUS); CYTOPLASMIC_DOMAIN (PHOBIUS); TMhelix (TMHMM)	834101|GLIP1|GLIP1 (GDSL LIPASE1); carboxylesterase/ lipase
contig00253_length=1212|750|60	contig00253	contig00253.NA	3.43613e-10	6.31643	7.67118	7.49265	6.45388	3.47089	4.90456	5	Jcr4S02033.10	XM_012213417.1	zinc finger	F:GO:0016788; P:GO:0009620; P:GO:0042742; P:GO:1901700; P:GO:0009723	F:hydrolase activity, acting on ester bonds; P:response to fungus; P:defense response to bacterium; P:response to oxygen-containing compound; P:response to ethylene stimulus	TRANSMEMBRANE (PHOBIUS); CYTOPLASMIC_DOMAIN (PHOBIUS); TRANSMEMBRANE (PHOBIUS); NON_CYTOPLASMIC_DOMAIN (PHOBIUS); CYTOPLASMIC_DOMAIN (PHOBIUS); TMhelix (TMHMM)	834101|GLIP1|GLIP1 (GDSL LIPASE1); carboxylesterase/ lipase
contig00254_length=983|500|60	contig00254	contig00254.Sense	1.34934e-11	13.209	12.9746	12.447	12.2443	12.0855	10.9738	7	Jcr4S00809.60	XM_012228159.1	at1g65720 f1e22_13	F:GO:0003674; P:GO:0016192; C:GO:0009507; P:GO:0006623; P:GO:0008150	F:molecular_function; P:vesicle-mediated transport; C:chloroplast; P:protein targeting to vacuole; P:biological_process	CYTOPLASMIC_DOMAIN (PHOBIUS); TRANSMEMBRANE (PHOBIUS); NON_CYTOPLASMIC_DOMAIN (PHOBIUS); CYTOPLASMIC_DOMAIN (PHOBIUS); TRANSMEMBRANE (PHOBIUS); TRANSMEMBRANE (PHOBIUS); NON_CYTOPLASMIC_DOMAIN (PHOBIUS); TMhelix (TMHMM); TMhelix (TMHMM)	842883|AT1G65720|hypothetical protein
contig00256_length=1183|250|60	contig00256	contig00256.Antisense	8.17161e-16	12.2854	10.8412	9.52752	8.08742	8.40838	8.20541	6	Jcr4S00398.40		uncharacterized loc101216565			CYTOPLASMIC_DOMAIN (PHOBIUS); NON_CYTOPLASMIC_DOMAIN (PHOBIUS); TRANSMEMBRANE (PHOBIUS)	829545|AT4G33985|hypothetical protein
contig00256_length=1183|750|60	contig00256	contig00256.Antisense	2.55691e-15	11.9738	10.3426	8.69727	7.77609	7.74862	7.85727	6	Jcr4S00398.40		uncharacterized loc101216565			CYTOPLASMIC_DOMAIN (PHOBIUS); NON_CYTOPLASMIC_DOMAIN (PHOBIUS); TRANSMEMBRANE (PHOBIUS)	829545|AT4G33985|hypothetical protein
contig00257_length=1000|500|60	contig00257	contig00257.Sense	1.97852e-13	10.8139	10.1884	8.01845	6.03182	5.85941	7.80468	1	Jcr4S16178.10	XM_012219907.1	baculoviral iap repeat-containing protein	F:GO:0046872	F:metal ion binding	no IPS match	840168|AT1G32740|protein binding / zinc ion binding
contig00263_length=388|250|60	contig00263	contig00263.Antisense	7.78591e-13	14.0343	14.0363	12.7296	13.3738	13.0792	10.8396	7		XM_012212168.1	peptidyl-prolyl cis-trans isomerase cyp19-4	C:GO:0005829; P:GO:0048364; P:GO:0000413; C:GO:0005771; P:GO:0006623; P:GO:0006457; C:GO:0005795; F:GO:0003755; C:GO:0009507; C:GO:0016020; C:GO:0005783	C:cytosol; P:root development; P:protein peptidyl-prolyl isomerization; C:multivesicular body; P:protein targeting to vacuole; P:protein folding; C:Golgi stack; F:peptidyl-prolyl cis-trans isomerase activity; C:chloroplast; C:membrane; C:endoplasmic reticulum	no IPS match		EC:5.2.1.8	(5.2) Cis-trans-isomerases
contig00264_length=1188|500|60	contig00264	contig00264.Sense	1.68104e-10	11.3213	11.338	12.1806	12.4449	13.0844	14.2224	2			ribosomal protein s13	C:GO:0005763; F:GO:0003735; P:GO:0042254; C:GO:0005829; P:GO:0006412; F:GO:0019843	C:mitochondrial small ribosomal subunit; F:structural constituent of ribosome; P:ribosome biogenesis; C:cytosol; P:translation; F:rRNA binding	no IPS match	844111|AT1G77750|30S ribosomal protein S13, chloroplast, putative
contig00266_length=682|0|60	contig00266	contig00266.Sense	1.20926e-10	7.66587	8.0572	7.3688	6.27557	6.49045	8.06061	2	Jcr4S00542.100	XM_012226927.1	dna-binding protein s1fa2-like	P:GO:0006355; C:GO:0005634; F:GO:0003677	P:regulation of transcription, DNA-dependent; C:nucleus; F:DNA binding	SignalP-noTM (SIGNALP_EUK)							S1Fa-like
contig00267_length=385|250|60	contig00267	contig00267.Antisense	1.09621e-11	9.76794	9.33558	9.59191	9.2908	7.9546	7.59042	1		XM_012226954.1				TRANSMEMBRANE (PHOBIUS); CYTOPLASMIC_DOMAIN (PHOBIUS); NON_CYTOPLASMIC_DOMAIN (PHOBIUS); TMhelix (TMHMM)
contig00268_length=1720|1000|60	contig00268	contig00268.Sense	3.10694e-14	13.58	13.5359	12.0635	11.6683	11.3479	9.43173	1	Jcr4S11637.10	XM_012215224.1	nac domain ipr003441	F:GO:0003677; P:GO:0006355	F:DNA binding; P:regulation of transcription, DNA-dependent	IPR003441 (PFAM); PTHR31719 (PANTHER); PTHR31719:SF0 (PANTHER); IPR003441 (PROSITE_PROFILES); IPR003441 (SUPERFAMILY)	820790|ATNAC2|ATNAC2 (ARABIDOPSIS NAC DOMAIN CONTAINING PROTEIN 2); transcription factor						NAC
contig00268_length=1720|1500|60	contig00268	contig00268.Sense	1.45494e-13	14.1749	14.2198	12.775	12.0151	11.9453	9.37485	1	Jcr4S11637.10	XM_012215224.1	nac domain ipr003441	F:GO:0003677; P:GO:0006355	F:DNA binding; P:regulation of transcription, DNA-dependent	IPR003441 (PFAM); PTHR31719 (PANTHER); PTHR31719:SF0 (PANTHER); IPR003441 (PROSITE_PROFILES); IPR003441 (SUPERFAMILY)	820790|ATNAC2|ATNAC2 (ARABIDOPSIS NAC DOMAIN CONTAINING PROTEIN 2); transcription factor						NAC
contig00268_length=1720|250|60	contig00268	contig00268.Antisense	7.89738e-09	6.49459	6.46836	4.44312	4.87998	4.47945	2.62537	6	Jcr4S11637.10	XM_012215224.1	nac domain ipr003441	F:GO:0003677; P:GO:0006355	F:DNA binding; P:regulation of transcription, DNA-dependent	IPR003441 (PFAM); PTHR31719 (PANTHER); PTHR31719:SF0 (PANTHER); IPR003441 (PROSITE_PROFILES); IPR003441 (SUPERFAMILY)	820790|ATNAC2|ATNAC2 (ARABIDOPSIS NAC DOMAIN CONTAINING PROTEIN 2); transcription factor						NAC
contig00268_length=1720|500|60	contig00268	contig00268.NA	4.52181e-13	12.5266	12.4437	11.1808	10.5517	10.2652	8.32367	1	Jcr4S11637.10	XM_012215224.1	nac domain ipr003441	F:GO:0003677; P:GO:0006355	F:DNA binding; P:regulation of transcription, DNA-dependent	IPR003441 (PFAM); PTHR31719 (PANTHER); PTHR31719:SF0 (PANTHER); IPR003441 (PROSITE_PROFILES); IPR003441 (SUPERFAMILY)	820790|ATNAC2|ATNAC2 (ARABIDOPSIS NAC DOMAIN CONTAINING PROTEIN 2); transcription factor						NAC
contig00268_length=1720|750|60	contig00268	contig00268.Antisense	9.11705e-11	6.58145	6.36857	4.95202	5.05266	4.94972	3.46233	6	Jcr4S11637.10	XM_012215224.1	nac domain ipr003441	F:GO:0003677; P:GO:0006355	F:DNA binding; P:regulation of transcription, DNA-dependent	IPR003441 (PFAM); PTHR31719 (PANTHER); PTHR31719:SF0 (PANTHER); IPR003441 (PROSITE_PROFILES); IPR003441 (SUPERFAMILY)	820790|ATNAC2|ATNAC2 (ARABIDOPSIS NAC DOMAIN CONTAINING PROTEIN 2); transcription factor						NAC
contig00272_length=711|250|60	contig00272	contig00272.Antisense	5.23321e-12	9.46982	10.2076	10.0543	9.12396	7.63723	8.17812	1	Jcr4S03791.40	XM_012233679.1	xh xs domain-containing protein	P:GO:0006342; P:GO:0046686; C:GO:0005737; P:GO:0006306	P:chromatin silencing; P:response to cadmium ion; C:cytoplasm; P:DNA methylation	TRANSMEMBRANE (PHOBIUS); NON_CYTOPLASMIC_DOMAIN (PHOBIUS); CYTOPLASMIC_DOMAIN (PHOBIUS); TMhelix (TMHMM)	824027|AT3G48670|XH/XS domain-containing protein / XS zinc finger domain-containing protein
contig00275_length=1263|1000|60	contig00275	contig00275.Sense	1.17068e-14	13.9049	11.0031	7.90743	5.24813	6.59854	7.83881	5	Jcr4S00117.50	XM_012216498.1	phenylcoumaran benzylic ether reductase	P:GO:0046686; F:GO:0047526; C:GO:0005737; P:GO:0055114; C:GO:0005886; P:GO:0006979; P:GO:0009813	P:response to cadmium ion; F:2'-hydroxyisoflavone reductase activity; C:cytoplasm; P:oxidation-reduction process; C:plasma membrane; P:response to oxidative stress; P:flavonoid biosynthetic process	no IPS match	843865|AT1G75280|isoflavone reductase, putative	EC:1.3.1.45	(1.3) Acting on the CH-CH group of donors	map00943	Isoflavonoid biosynthesis
contig00276_length=774|0|60	contig00276	contig00276.Sense	1.03978e-09	9.02019	9.09431	9.30988	9.03466	9.0479	10.7397	2	Jcr4S01780.50	XM_012234519.1	thioredoxin superfamily protein isoform 1	C:GO:0005739	C:mitochondrion	no IPS match	835829|AT5G57230|hypothetical protein
contig00276_length=774|500|60	contig00276	contig00276.Sense	2.71563e-09	9.65688	9.64416	10.3444	9.95994	10.2048	11.2615	2	Jcr4S01780.50	XM_012234519.1	thioredoxin superfamily protein isoform 1	C:GO:0005739	C:mitochondrion	no IPS match	835829|AT5G57230|hypothetical protein
contig00277_length=1099|250|60	contig00277	contig00277.Antisense	8.07303e-10	8.66301	7.69166	8.27578	9.43044	9.26677	9.23304	4	Jcr4S00487.30	XM_012220226.1	wpp domain-associated	C:GO:0005739	C:mitochondrion	no IPS match	818038|AT2G34730|myosin heavy chain-related
contig00280_length=1855|1250|60	contig00280	contig00280.Antisense	6.45086e-11	10.5678	10.5624	10.7136	7.25494	5.83258	4.34943	5	Jcr4S02497.20	XM_012224565.1	cytochrome p450 71a4-like	F:GO:0020037; F:GO:0005506; F:GO:0009055; F:GO:0047085; P:GO:0055114; F:GO:0050592; P:GO:0006118; P:GO:0006570	F:heme binding; F:iron ion binding; F:electron carrier activity; F:hydroxyphenylacetonitrile 2-monooxygenase activity; P:oxidation-reduction process; F:4-hydroxyphenylacetaldehyde oxime monooxygenase activity; P:electron transport; P:tyrosine metabolic process	no IPS match	823986|CYP71A25|CYP71A25; electron carrier/ heme binding / iron ion binding / monooxygenase/ oxygen binding	EC:1.14.13.68	(1.1) Acting on the CH-OH group of donors	map00460	Cyanoamino acid metabolism
contig00280_length=1855|250|60	contig00280	contig00280.Antisense	9.08952e-15	12.6387	12.8194	12.7969	9.45519	7.89515	6.51887	5	Jcr4S02497.20	XM_012224565.1	cytochrome p450 71a4-like	F:GO:0020037; F:GO:0005506; F:GO:0009055; F:GO:0047085; P:GO:0055114; F:GO:0050592; P:GO:0006118; P:GO:0006570	F:heme binding; F:iron ion binding; F:electron carrier activity; F:hydroxyphenylacetonitrile 2-monooxygenase activity; P:oxidation-reduction process; F:4-hydroxyphenylacetaldehyde oxime monooxygenase activity; P:electron transport; P:tyrosine metabolic process	no IPS match	823986|CYP71A25|CYP71A25; electron carrier/ heme binding / iron ion binding / monooxygenase/ oxygen binding	EC:1.14.13.68	(1.1) Acting on the CH-OH group of donors	map00460	Cyanoamino acid metabolism
contig00280_length=1855|750|60	contig00280	contig00280.Antisense	2.29439e-13	11.3881	11.4869	11.1079	8.28507	6.28474	5.34306	5	Jcr4S02497.20	XM_012224565.1	cytochrome p450 71a4-like	F:GO:0020037; F:GO:0005506; F:GO:0009055; F:GO:0047085; P:GO:0055114; F:GO:0050592; P:GO:0006118; P:GO:0006570	F:heme binding; F:iron ion binding; F:electron carrier activity; F:hydroxyphenylacetonitrile 2-monooxygenase activity; P:oxidation-reduction process; F:4-hydroxyphenylacetaldehyde oxime monooxygenase activity; P:electron transport; P:tyrosine metabolic process	no IPS match	823986|CYP71A25|CYP71A25; electron carrier/ heme binding / iron ion binding / monooxygenase/ oxygen binding	EC:1.14.13.68	(1.1) Acting on the CH-OH group of donors	map00460	Cyanoamino acid metabolism
contig00281_length=1877|250|60	contig00281	contig00281.Antisense	2.13742e-10	11.5626	10.8607	10.5566	11.9863	12.4203	12.1053	4	Jcr4S00971.50	XM_012214086.1	4-hydroxy-3-methylbut-2-enyl diphosphate reductase	P:GO:0055114; F:GO:0046872; P:GO:0019288; P:GO:0050992; F:GO:0051538; P:GO:0016114; C:GO:0009570; F:GO:0046429; F:GO:0051745	P:oxidation-reduction process; F:metal ion binding; P:isopentenyl diphosphate biosynthetic process, methylerythritol 4-phosphate pathway; P:dimethylallyl diphosphate biosynthetic process; F:3 iron, 4 sulfur cluster binding; P:terpenoid biosynthetic process; C:chloroplast stroma; F:4-hydroxy-3-methylbut-2-en-1-yl diphosphate synthase activity; F:4-hydroxy-3-methylbut-2-en-1-yl diphosphate reductas…	no IPS match	829585|HDR|HDR (4-HYDROXY-3-METHYLBUT-2-ENYL DIPHOSPHATE REDUCTASE); 4-hydroxy-3-methylbut-2-en-1-yl diphosphate reductase/ 4-hydroxy-3-methylbut-2-en-1-yl diphosphate synthase	EC:1.17.1.2; EC:1.17.7.1	(1.1) Acting on the CH-OH group of donors; (1.1) Acting on the CH-OH group of donors	map00900	Terpenoid backbone biosynthesis
contig00281_length=1877|750|60	contig00281	contig00281.Antisense	7.95484e-11	10.544	9.83082	9.28288	11.2168	11.4147	11.2151	4	Jcr4S00971.50	XM_012214086.1	4-hydroxy-3-methylbut-2-enyl diphosphate reductase	P:GO:0055114; F:GO:0046872; P:GO:0019288; P:GO:0050992; F:GO:0051538; P:GO:0016114; C:GO:0009570; F:GO:0046429; F:GO:0051745	P:oxidation-reduction process; F:metal ion binding; P:isopentenyl diphosphate biosynthetic process, methylerythritol 4-phosphate pathway; P:dimethylallyl diphosphate biosynthetic process; F:3 iron, 4 sulfur cluster binding; P:terpenoid biosynthetic process; C:chloroplast stroma; F:4-hydroxy-3-methylbut-2-en-1-yl diphosphate synthase activity; F:4-hydroxy-3-methylbut-2-en-1-yl diphosphate reductas…	no IPS match	829585|HDR|HDR (4-HYDROXY-3-METHYLBUT-2-ENYL DIPHOSPHATE REDUCTASE); 4-hydroxy-3-methylbut-2-en-1-yl diphosphate reductase/ 4-hydroxy-3-methylbut-2-en-1-yl diphosphate synthase	EC:1.17.1.2; EC:1.17.7.1	(1.1) Acting on the CH-OH group of donors; (1.1) Acting on the CH-OH group of donors	map00900	Terpenoid backbone biosynthesis
contig00282_length=1435|1250|60	contig00282	contig00282.Antisense	7.06806e-11	10.9096	8.70532	9.43366	8.37289	7.19823	6.44098	5	Jcr4S03982.30	XM_012225909.1	caffeic acid o-methyltransferase	C:GO:0005737; F:GO:0047763; C:GO:0005886; F:GO:0046983; P:GO:0009809; P:GO:0032259; F:GO:0033799; C:GO:0005634; P:GO:0051555; F:GO:0030755; P:GO:0009805; P:GO:0009811	C:cytoplasm; F:caffeate O-methyltransferase activity; C:plasma membrane; F:protein dimerization activity; P:lignin biosynthetic process; P:methylation; F:myricetin 3'-O-methyltransferase activity; C:nucleus; P:flavonol biosynthetic process; F:quercetin 3-O-methyltransferase activity; P:coumarin biosynthetic process; P:stilbene biosynthetic process	no IPS match	835504|ATOMT1|ATOMT1 (O-METHYLTRANSFERASE 1); caffeate O-methyltransferase/ myricetin 3'-O-methyltransferase/ quercetin 3-O-methyltransferase	EC:2.1.1.68; EC:2.1.1.76; EC:2.1.1.149	(2.1) Transferring one-carbon groups; (2.1) Transferring one-carbon groups; (2.1) Transferring one-carbon groups	map00944; map00940	Flavone and flavonol biosynthesis; Phenylpropanoid biosynthesis
contig00282_length=1435|250|60	contig00282	contig00282.Antisense	1.0935e-13	15.3394	13.3036	14.0699	12.4197	11.5724	10.2753	1	Jcr4S03982.30	XM_012225909.1	caffeic acid o-methyltransferase	C:GO:0005737; F:GO:0047763; C:GO:0005886; F:GO:0046983; P:GO:0009809; P:GO:0032259; F:GO:0033799; C:GO:0005634; P:GO:0051555; F:GO:0030755; P:GO:0009805; P:GO:0009811	C:cytoplasm; F:caffeate O-methyltransferase activity; C:plasma membrane; F:protein dimerization activity; P:lignin biosynthetic process; P:methylation; F:myricetin 3'-O-methyltransferase activity; C:nucleus; P:flavonol biosynthetic process; F:quercetin 3-O-methyltransferase activity; P:coumarin biosynthetic process; P:stilbene biosynthetic process	no IPS match	835504|ATOMT1|ATOMT1 (O-METHYLTRANSFERASE 1); caffeate O-methyltransferase/ myricetin 3'-O-methyltransferase/ quercetin 3-O-methyltransferase	EC:2.1.1.68; EC:2.1.1.76; EC:2.1.1.149	(2.1) Transferring one-carbon groups; (2.1) Transferring one-carbon groups; (2.1) Transferring one-carbon groups	map00944; map00940	Flavone and flavonol biosynthesis; Phenylpropanoid biosynthesis
contig00282_length=1435|500|60	contig00282	contig00282.Sense	2.18293e-09	8.11342	6.24159	7.13352	5.88317	5.54539	4.75606	3	Jcr4S03982.30	XM_012225909.1	caffeic acid o-methyltransferase	C:GO:0005737; F:GO:0047763; C:GO:0005886; F:GO:0046983; P:GO:0009809; P:GO:0032259; F:GO:0033799; C:GO:0005634; P:GO:0051555; F:GO:0030755; P:GO:0009805; P:GO:0009811	C:cytoplasm; F:caffeate O-methyltransferase activity; C:plasma membrane; F:protein dimerization activity; P:lignin biosynthetic process; P:methylation; F:myricetin 3'-O-methyltransferase activity; C:nucleus; P:flavonol biosynthetic process; F:quercetin 3-O-methyltransferase activity; P:coumarin biosynthetic process; P:stilbene biosynthetic process	no IPS match	835504|ATOMT1|ATOMT1 (O-METHYLTRANSFERASE 1); caffeate O-methyltransferase/ myricetin 3'-O-methyltransferase/ quercetin 3-O-methyltransferase	EC:2.1.1.68; EC:2.1.1.76; EC:2.1.1.149	(2.1) Transferring one-carbon groups; (2.1) Transferring one-carbon groups; (2.1) Transferring one-carbon groups	map00944; map00940	Flavone and flavonol biosynthesis; Phenylpropanoid biosynthesis
contig00282_length=1435|750|60	contig00282	contig00282.Antisense	1.38737e-12	12.2245	10.3244	11.0464	9.6962	8.62439	7.35681	5	Jcr4S03982.30	XM_012225909.1	caffeic acid o-methyltransferase	C:GO:0005737; F:GO:0047763; C:GO:0005886; F:GO:0046983; P:GO:0009809; P:GO:0032259; F:GO:0033799; C:GO:0005634; P:GO:0051555; F:GO:0030755; P:GO:0009805; P:GO:0009811	C:cytoplasm; F:caffeate O-methyltransferase activity; C:plasma membrane; F:protein dimerization activity; P:lignin biosynthetic process; P:methylation; F:myricetin 3'-O-methyltransferase activity; C:nucleus; P:flavonol biosynthetic process; F:quercetin 3-O-methyltransferase activity; P:coumarin biosynthetic process; P:stilbene biosynthetic process	no IPS match	835504|ATOMT1|ATOMT1 (O-METHYLTRANSFERASE 1); caffeate O-methyltransferase/ myricetin 3'-O-methyltransferase/ quercetin 3-O-methyltransferase	EC:2.1.1.68; EC:2.1.1.76; EC:2.1.1.149	(2.1) Transferring one-carbon groups; (2.1) Transferring one-carbon groups; (2.1) Transferring one-carbon groups	map00944; map00940	Flavone and flavonol biosynthesis; Phenylpropanoid biosynthesis
contig00285_length=1317|250|60	contig00285	contig00285.Antisense	5.76682e-10	11.7051	10.8669	11.4449	12.0264	12.072	12.4843	4	Jcr4S05775.50	XM_012220998.1	eukaryotic translation initiation factor 3 subunit b-like	F:GO:0003743; P:GO:0001731; C:GO:0005829; C:GO:0016282; C:GO:0005852; C:GO:0033290; F:GO:0000166; P:GO:0006446; C:GO:0005634; F:GO:0031369; C:GO:0005840	F:translation initiation factor activity; P:formation of translation preinitiation complex; C:cytosol; C:eukaryotic 43S preinitiation complex; C:eukaryotic translation initiation factor 3 complex; C:eukaryotic 48S preinitiation complex; F:nucleotide binding; P:regulation of translational initiation; C:nucleus; F:translation initiation factor binding; C:ribosome	SIGNAL_PEPTIDE_C_REGION (PHOBIUS); SIGNAL_PEPTIDE_H_REGION (PHOBIUS); NON_CYTOPLASMIC_DOMAIN (PHOBIUS); SIGNAL_PEPTIDE (PHOBIUS); SIGNAL_PEPTIDE_N_REGION (PHOBIUS)	832826|TIF3B1|TIF3B1 (TRANSLATION INITIATION FACTOR 3B1); nucleic acid binding / translation initiation factor
contig00285_length=1317|750|60	contig00285	contig00285.Antisense	2.30116e-10	9.96574	9.2112	9.31682	10.2362	10.412	10.7458	4	Jcr4S05775.50	XM_012220998.1	eukaryotic translation initiation factor 3 subunit b-like	F:GO:0003743; P:GO:0001731; C:GO:0005829; C:GO:0016282; C:GO:0005852; C:GO:0033290; F:GO:0000166; P:GO:0006446; C:GO:0005634; F:GO:0031369; C:GO:0005840	F:translation initiation factor activity; P:formation of translation preinitiation complex; C:cytosol; C:eukaryotic 43S preinitiation complex; C:eukaryotic translation initiation factor 3 complex; C:eukaryotic 48S preinitiation complex; F:nucleotide binding; P:regulation of translational initiation; C:nucleus; F:translation initiation factor binding; C:ribosome	SIGNAL_PEPTIDE_C_REGION (PHOBIUS); SIGNAL_PEPTIDE_H_REGION (PHOBIUS); NON_CYTOPLASMIC_DOMAIN (PHOBIUS); SIGNAL_PEPTIDE (PHOBIUS); SIGNAL_PEPTIDE_N_REGION (PHOBIUS)	832826|TIF3B1|TIF3B1 (TRANSLATION INITIATION FACTOR 3B1); nucleic acid binding / translation initiation factor
contig00286_length=1385|250|60	contig00286	contig00286.NA	1.28223e-09	8.07557	9.36142	11.5336	10.3127	10.1446	10.0927	8	Jcr4S11843.10	XM_012211791.1	gata transcription factor	P:GO:0006355; F:GO:0043565; P:GO:0045893; F:GO:0008270; C:GO:0005634; F:GO:0003700; F:GO:0003677	P:regulation of transcription, DNA-dependent; F:sequence-specific DNA binding; P:positive regulation of transcription, DNA-dependent; F:zinc ion binding; C:nucleus; F:sequence-specific DNA binding transcription factor activity; F:DNA binding	no IPS match	836764|AT5G66320|zinc finger (GATA type) family protein						GATA
contig00286_length=1385|750|60	contig00286	contig00286.Antisense	4.40867e-09	6.11228	7.42263	9.35369	8.35531	7.96075	7.96677	10	Jcr4S11843.10	XM_012211791.1	gata transcription factor	P:GO:0006355; F:GO:0043565; P:GO:0045893; F:GO:0008270; C:GO:0005634; F:GO:0003700; F:GO:0003677	P:regulation of transcription, DNA-dependent; F:sequence-specific DNA binding; P:positive regulation of transcription, DNA-dependent; F:zinc ion binding; C:nucleus; F:sequence-specific DNA binding transcription factor activity; F:DNA binding	no IPS match	836764|AT5G66320|zinc finger (GATA type) family protein						GATA
contig00287_length=784|250|60	contig00287	contig00287.Antisense	1.45395e-11	8.56789	8.28363	10.6089	10.3189	7.89699	6.59412	5	Jcr4S02039.120	XM_012236665.1	mlp-like protein 423-like	P:GO:0006952; P:GO:0009607; C:GO:0009507; C:GO:0016020; P:GO:0016556	P:defense response; P:response to biotic stimulus; C:chloroplast; C:membrane; P:mRNA modification	SignalP-TM (SIGNALP_GRAM_POSITIVE)	839014|MLP423|MLP423 (MLP-LIKE PROTEIN 423)
contig00288_length=791|250|60	contig00288	contig00288.Antisense	3.25642e-16	13.0691	11.8307	11.3565	10.2541	10.4391	7.77803	1	Jcr4S00073.70		conserved hypothetical protein			no IPS match
contig00292_length=1191|250|60	contig00292	contig00292.Antisense	1.22458e-12	6.97857	7.33249	8.3087	10.4882	10.3053	10.0598	9	Jcr4S01766.50	XM_012214883.1	probable folate-biopterin transporter 7-like	P:GO:0009414; P:GO:0007623; P:GO:0009409; P:GO:0006810; P:GO:0009737; C:GO:0009507; C:GO:0016020; F:GO:0005215	P:response to water deprivation; P:circadian rhythm; P:response to cold; P:transport; P:response to abscisic acid stimulus; C:chloroplast; C:membrane; F:transporter activity	CYTOPLASMIC_DOMAIN (PHOBIUS); TRANSMEMBRANE (PHOBIUS); NON_CYTOPLASMIC_DOMAIN (PHOBIUS); TMhelix (TMHMM)	842797|AT1G64890|integral membrane transporter family protein					2.A.71 (probable folate-biopterin transporter 7-like)
contig00292_length=1191|750|60	contig00292	contig00292.Antisense	1.09812e-12	5.84886	5.79245	6.77544	8.89325	8.61018	8.39104	9	Jcr4S01766.50	XM_012214883.1	probable folate-biopterin transporter 7-like	P:GO:0009414; P:GO:0007623; P:GO:0009409; P:GO:0006810; P:GO:0009737; C:GO:0009507; C:GO:0016020; F:GO:0005215	P:response to water deprivation; P:circadian rhythm; P:response to cold; P:transport; P:response to abscisic acid stimulus; C:chloroplast; C:membrane; F:transporter activity	CYTOPLASMIC_DOMAIN (PHOBIUS); TRANSMEMBRANE (PHOBIUS); NON_CYTOPLASMIC_DOMAIN (PHOBIUS); TMhelix (TMHMM)	842797|AT1G64890|integral membrane transporter family protein					2.A.71 (probable folate-biopterin transporter 7-like)
contig00294_length=810|500|60	contig00294	contig00294.NA	2.10572e-15	12.6915	12.1124	11.3238	10.3496	10.5131	9.14168	6	Jcr4S03923.20	XM_012214968.1	nadh-cytochrome b5 reductase	F:GO:0004128; C:GO:0009505; P:GO:0042732; C:GO:0005886; P:GO:0006499; C:GO:0005783; P:GO:0022900; P:GO:0006040; P:GO:0006118	F:cytochrome-b5 reductase activity, acting on NAD(P)H; C:plant-type cell wall; P:D-xylose metabolic process; C:plasma membrane; P:N-terminal protein myristoylation; C:endoplasmic reticulum; P:electron transport chain; P:amino sugar metabolic process; P:electron transport	no IPS match	831645|ATCBR|ATCBR (ARABIDOPSIS THALIANA NADH:CYTOCHROME B5 REDUCTASE 1); cytochrome-b5 reductase	EC:1.6.2.2	(1.6) Acting on NADH or NADPH	map00520	Amino sugar and nucleotide sugar metabolism
contig00295_length=944|250|60	contig00295	contig00295.Antisense	1.42578e-09	10.7855	10.7086	10.722	11.2653	11.5196	12.0737	4	Jcr4S00004.230	XM_012235019.1	chloride conductance regulatory protein icln	P:GO:0000398; P:GO:0009640; P:GO:0006626; P:GO:0010388; F:GO:0005216; P:GO:0006821; C:GO:0005634; P:GO:0006884	P:mRNA splicing, via spliceosome; P:photomorphogenesis; P:protein targeting to mitochondrion; P:cullin deneddylation; F:ion channel activity; P:chloride transport; C:nucleus; P:cell volume homeostasis	no IPS match	836350|AT5G62290|nucleotide-sensitive chloride conductance regulator (ICln) family protein					1.A.47 (chloride conductance regulatory protein icln)
contig00303_length=1435|250|60	contig00303	contig00303.Antisense	1.71736e-12	8.2537	10.478	12.6343	11.3526	9.21071	5.31822	5	Jcr4S00695.20	XM_012211401.1	seed storage protein vicilin partial	F:GO:0045735	F:nutrient reservoir activity	no IPS match	821835|PAP85|PAP85; nutrient reservoir
contig00303_length=1435|750|60	contig00303	contig00303.Antisense	1.43209e-10	5.45574	7.7077	9.78868	8.16976	6.2403	4.21219	5	Jcr4S00695.20	XM_012211401.1	seed storage protein vicilin partial	F:GO:0045735	F:nutrient reservoir activity	no IPS match	821835|PAP85|PAP85; nutrient reservoir
contig00305_length=1440|250|60	contig00305	contig00305.Antisense	6.34458e-09	11.472	11.3299	10.6964	10.5639	10.2241	10.4508	7	Jcr4S01220.20	XM_012223645.1	conserved hypothetical protein	F:GO:0016740; F:GO:0003674; P:GO:0008150; C:GO:0005634	F:transferase activity; F:molecular_function; P:biological_process; C:nucleus	no IPS match	824980|AT3G58110|hypothetical protein
contig00309_length=1492|1000|60	contig00309	contig00309.Sense	2.19273e-09	10.3106	8.99657	8.63774	8.48137	8.61008	10.1058	2	Jcr4S01746.20	XM_012230554.1	dna repair protein reca-like protein	P:GO:0009987	P:cellular process	no IPS match	830278|AT5G03990|hypothetical protein
contig00311_length=1896|250|60	contig00311	contig00311.Antisense	1.08124e-10	10.8297	9.3148	8.89525	9.10341	9.72868	8.82473	6	Jcr4S01995.30	XM_012209897.1	xylose isomerase-like	P:GO:0006098; F:GO:0046872; P:GO:0042732; F:GO:0009045; C:GO:0005774; C:GO:0005783; C:GO:0005794; C:GO:0005886; P:GO:0006000; P:GO:0006013	P:pentose-phosphate shunt; F:metal ion binding; P:D-xylose metabolic process; F:xylose isomerase activity; C:vacuolar membrane; C:endoplasmic reticulum; C:Golgi apparatus; C:plasma membrane; P:fructose metabolic process; P:mannose metabolic process	no IPS match	835871|AT5G57655|xylose isomerase family protein	EC:5.3.1.5	(5.3) Intramolecular oxidoreductases	map00051; map00040	Fructose and mannose metabolism; Pentose and glucuronate interconversions
contig00311_length=1896|750|60	contig00311	contig00311.Antisense	4.48332e-10	12.3529	11.0376	10.3344	10.6273	11.0968	10.3763	7	Jcr4S01995.30	XM_012209897.1	xylose isomerase-like	P:GO:0006098; F:GO:0046872; P:GO:0042732; F:GO:0009045; C:GO:0005774; C:GO:0005783; C:GO:0005794; C:GO:0005886; P:GO:0006000; P:GO:0006013	P:pentose-phosphate shunt; F:metal ion binding; P:D-xylose metabolic process; F:xylose isomerase activity; C:vacuolar membrane; C:endoplasmic reticulum; C:Golgi apparatus; C:plasma membrane; P:fructose metabolic process; P:mannose metabolic process	no IPS match	835871|AT5G57655|xylose isomerase family protein	EC:5.3.1.5	(5.3) Intramolecular oxidoreductases	map00051; map00040	Fructose and mannose metabolism; Pentose and glucuronate interconversions
contig00315_length=1876|1750|60	contig00315	contig00315.Antisense	1.7203e-09	8.16362	7.16022	8.33499	7.36916	7.26913	5.51441	5	Jcr4S01352.10	XM_012233256.1	protein phosphatase 2c 37-like	P:GO:0009628; P:GO:0009738; F:GO:0004721; P:GO:0006950; P:GO:0006470	P:response to abiotic stimulus; P:abscisic acid mediated signaling pathway; F:phosphoprotein phosphatase activity; P:response to stress; P:protein dephosphorylation	NON_CYTOPLASMIC_DOMAIN (PHOBIUS); TRANSMEMBRANE (PHOBIUS); TRANSMEMBRANE (PHOBIUS); CYTOPLASMIC_DOMAIN (PHOBIUS); NON_CYTOPLASMIC_DOMAIN (PHOBIUS); TMhelix (TMHMM)	820314|PP2CA|PP2CA (ARABIDOPSIS THALIANA PROTEIN PHOSPHATASE 2CA); protein binding / protein serine/threonine phosphatase	EC:3.1.3.16	(3.1) Acting on ester bonds	map04660	T cell receptor signaling pathway
contig00316_length=814|0|60	contig00316	contig00316.NA	2.53457e-16	12.6938	12.2036	8.81801	6.76486	6.65549	6.79222	5	Jcr4S00292.70	XM_012218699.1	xyloglucan endotransglucosylase hydrolase family protein	P:GO:0006073; F:GO:0004553; C:GO:0048046; C:GO:0005618; F:GO:0016762	P:cellular glucan metabolic process; F:hydrolase activity, hydrolyzing O-glycosyl compounds; C:apoplast; C:cell wall; F:xyloglucan:xyloglucosyl transferase activity	IPR013320 (G3DSA:2.60.120.GENE3D); IPR010713 (PFAM); IPR000757 (PFAM); PTHR31062 (PANTHER); IPR008985 (SUPERFAMILY)	835860|TCH4|TCH4 (Touch 4); hydrolase, acting on glycosyl bonds / xyloglucan:xyloglucosyl transferase	EC:2.4.1.207	(2.4) Glycosyltransferases
contig00316_length=814|500|60	contig00316	contig00316.Sense	3.25148e-14	12.5911	12.1173	8.07756	5.60601	6.17579	6.57446	5	Jcr4S00292.70	XM_012218699.1	xyloglucan endotransglucosylase hydrolase family protein	P:GO:0006073; F:GO:0004553; C:GO:0048046; C:GO:0005618; F:GO:0016762	P:cellular glucan metabolic process; F:hydrolase activity, hydrolyzing O-glycosyl compounds; C:apoplast; C:cell wall; F:xyloglucan:xyloglucosyl transferase activity	IPR013320 (G3DSA:2.60.120.GENE3D); IPR010713 (PFAM); IPR000757 (PFAM); PTHR31062 (PANTHER); IPR008985 (SUPERFAMILY)	835860|TCH4|TCH4 (Touch 4); hydrolase, acting on glycosyl bonds / xyloglucan:xyloglucosyl transferase	EC:2.4.1.207	(2.4) Glycosyltransferases
contig00318_length=1259|250|60	contig00318	contig00318.Antisense	1.0976e-13	9.79983	8.52345	14.2739	12.3399	9.8092	5.64711	5	Jcr4S00979.40	XM_012225258.1	1-aminocyclopropane-1-carboxylate oxidase	F:GO:0046872; P:GO:0009693; P:GO:0009835; F:GO:0031418; F:GO:0009815; F:GO:0016706; P:GO:0055114	F:metal ion binding; P:ethylene biosynthetic process; P:fruit ripening; F:L-ascorbic acid binding; F:1-aminocyclopropane-1-carboxylate oxidase activity; F:oxidoreductase activity, acting on paired donors, with incorporation or reduction of molecular oxygen, 2-oxoglutarate as one donor, and incorporation of one atom each of oxygen into both donors; P:oxidation-reduction process	NON_CYTOPLASMIC_DOMAIN (PHOBIUS); CYTOPLASMIC_DOMAIN (PHOBIUS); TRANSMEMBRANE (PHOBIUS); TMhelix (TMHMM)	839345|EFE|EFE (ETHYLENE-FORMING ENZYME); 1-aminocyclopropane-1-carboxylate oxidase	EC:1.14.11; EC:1.14.17.4	(1.1) Acting on the CH-OH group of donors; (1.1) Acting on the CH-OH group of donors	map00270	Cysteine and methionine metabolism
contig00318_length=1259|750|60	contig00318	contig00318.Antisense	1.7095e-13	10.1209	8.5533	12.4356	10.7352	8.07553	4.4092	5	Jcr4S00979.40	XM_012225258.1	1-aminocyclopropane-1-carboxylate oxidase	F:GO:0046872; P:GO:0009693; P:GO:0009835; F:GO:0031418; F:GO:0009815; F:GO:0016706; P:GO:0055114	F:metal ion binding; P:ethylene biosynthetic process; P:fruit ripening; F:L-ascorbic acid binding; F:1-aminocyclopropane-1-carboxylate oxidase activity; F:oxidoreductase activity, acting on paired donors, with incorporation or reduction of molecular oxygen, 2-oxoglutarate as one donor, and incorporation of one atom each of oxygen into both donors; P:oxidation-reduction process	NON_CYTOPLASMIC_DOMAIN (PHOBIUS); CYTOPLASMIC_DOMAIN (PHOBIUS); TRANSMEMBRANE (PHOBIUS); TMhelix (TMHMM)	839345|EFE|EFE (ETHYLENE-FORMING ENZYME); 1-aminocyclopropane-1-carboxylate oxidase	EC:1.14.11; EC:1.14.17.4	(1.1) Acting on the CH-OH group of donors; (1.1) Acting on the CH-OH group of donors	map00270	Cysteine and methionine metabolism
contig00319_length=602|0|60	contig00319	contig00319.Sense	3.09035e-13	3.75579	5.41337	7.29272	7.51197	7.91241	8.9122	10	Jcr4S07454.30	XM_012234721.1	polypyrimidine tract-binding protein	F:GO:0003676; F:GO:0000166; C:GO:0005739; F:GO:0003674; P:GO:0008150	F:nucleic acid binding; F:nucleotide binding; C:mitochondrion; F:molecular_function; P:biological_process	TRANSMEMBRANE (PHOBIUS); TRANSMEMBRANE (PHOBIUS); CYTOPLASMIC_DOMAIN (PHOBIUS); TRANSMEMBRANE (PHOBIUS); CYTOPLASMIC_DOMAIN (PHOBIUS); NON_CYTOPLASMIC_DOMAIN (PHOBIUS); NON_CYTOPLASMIC_DOMAIN (PHOBIUS); TMhelix (TMHMM); TMhelix (TMHMM); TMhelix (TMHMM)	832478|AT5G24130|hypothetical protein
contig00319_length=602|500|60	contig00319	contig00319.Sense	5.44154e-12	5.36862	7.36186	9.77746	10.05	10.2658	11.5181	8	Jcr4S07454.30	XM_012234721.1	polypyrimidine tract-binding protein	F:GO:0003676; F:GO:0000166; C:GO:0005739; F:GO:0003674; P:GO:0008150	F:nucleic acid binding; F:nucleotide binding; C:mitochondrion; F:molecular_function; P:biological_process	TRANSMEMBRANE (PHOBIUS); TRANSMEMBRANE (PHOBIUS); CYTOPLASMIC_DOMAIN (PHOBIUS); TRANSMEMBRANE (PHOBIUS); CYTOPLASMIC_DOMAIN (PHOBIUS); NON_CYTOPLASMIC_DOMAIN (PHOBIUS); NON_CYTOPLASMIC_DOMAIN (PHOBIUS); TMhelix (TMHMM); TMhelix (TMHMM); TMhelix (TMHMM)	832478|AT5G24130|hypothetical protein
contig00322_length=776|250|60	contig00322	contig00322.Antisense	2.52101e-09	13.0312	12.4506	12.4288	11.8858	12.3393	10.9032	7	Jcr4S03387.10	XM_012209568.1	60s ribosomal protein l35-like	C:GO:0005730; F:GO:0003735; C:GO:0005886; C:GO:0022625; P:GO:0006412; P:GO:0042254	C:nucleolus; F:structural constituent of ribosome; C:plasma membrane; C:cytosolic large ribosomal subunit; P:translation; P:ribosome biogenesis	IPR001854 (PFAM); IPR001854 (TIGRFAM); IPR001854 (G3DSA:1.10.287.GENE3D); PTHR13872:SF11 (PANTHER); PTHR13872 (PANTHER); IPR001854 (HAMAP); IPR001854 (SUPERFAMILY)	831853|AT5G02610|60S ribosomal protein L35 (RPL35D)
contig00325_length=1177|250|60	contig00325	contig00325.Antisense	4.36211e-16	12.8718	11.9917	10.8772	8.70863	7.1856	8.74657	1	Jcr4S00913.20	XM_012210243.1	upf0496 protein 4-like			no IPS match
contig00326_length=491|250|60	contig00326	contig00326.Antisense	5.8598e-14	11.7822	9.76078	10.7221	9.3763	7.5138	7.28213	5	Jcr4S00105.130	XM_012236092.1	hexose transporter 1	P:GO:0009825; P:GO:0055085; P:GO:0015749; P:GO:0055114; C:GO:0016021; P:GO:0009735; C:GO:0009506; P:GO:0009627; F:GO:0032440; P:GO:0031347; C:GO:0005773; F:GO:0015145; F:GO:0005351; P:GO:0009624; C:GO:0005634; C:GO:0005886	P:multidimensional cell growth; P:transmembrane transport; P:monosaccharide transport; P:oxidation-reduction process; C:integral to membrane; P:response to cytokinin stimulus; C:plasmodesma; P:systemic acquired resistance; F:2-alkenal reductase [NAD(P)] activity; P:regulation of defense response; C:vacuole; F:monosaccharide transmembrane transporter activity; F:sugar:hydrogen symporter activity; …	NON_CYTOPLASMIC_DOMAIN (PHOBIUS); CYTOPLASMIC_DOMAIN (PHOBIUS); TRANSMEMBRANE (PHOBIUS); TMhelix (TMHMM)	837667|STP1|STP1 (SUGAR TRANSPORTER 1); carbohydrate transmembrane transporter/ sugar:hydrogen symporter	EC:1.3.1.74	(1.3) Acting on the CH-CH group of donors			2.A.1 (hexose transporter 1)
contig00327_length=1038|250|60	contig00327	contig00327.NA	2.78246e-14	14.3651	12.2299	12.786	11.9445	9.88013	8.95079	1	Jcr4S00105.130	XM_012236092.1	hexose transporter	P:GO:0009825; P:GO:0055085; P:GO:0015749; P:GO:0055114; C:GO:0016021; P:GO:0009735; C:GO:0009506; P:GO:0009627; F:GO:0032440; P:GO:0031347; C:GO:0005773; F:GO:0015145; F:GO:0005351; P:GO:0009624; C:GO:0005634; C:GO:0005886	P:multidimensional cell growth; P:transmembrane transport; P:monosaccharide transport; P:oxidation-reduction process; C:integral to membrane; P:response to cytokinin stimulus; C:plasmodesma; P:systemic acquired resistance; F:2-alkenal reductase [NAD(P)] activity; P:regulation of defense response; C:vacuole; F:monosaccharide transmembrane transporter activity; F:sugar:hydrogen symporter activity; …	no IPS match	837667|STP1|STP1 (SUGAR TRANSPORTER 1); carbohydrate transmembrane transporter/ sugar:hydrogen symporter	EC:1.3.1.74	(1.3) Acting on the CH-CH group of donors			2.A.1 (hexose transporter)
contig00327_length=1038|750|60	contig00327	contig00327.Antisense	3.80163e-12	13.179	11.042	11.5051	10.8561	8.92304	8.18526	1	Jcr4S00105.130	XM_012236092.1	hexose transporter	P:GO:0009825; P:GO:0055085; P:GO:0015749; P:GO:0055114; C:GO:0016021; P:GO:0009735; C:GO:0009506; P:GO:0009627; F:GO:0032440; P:GO:0031347; C:GO:0005773; F:GO:0015145; F:GO:0005351; P:GO:0009624; C:GO:0005634; C:GO:0005886	P:multidimensional cell growth; P:transmembrane transport; P:monosaccharide transport; P:oxidation-reduction process; C:integral to membrane; P:response to cytokinin stimulus; C:plasmodesma; P:systemic acquired resistance; F:2-alkenal reductase [NAD(P)] activity; P:regulation of defense response; C:vacuole; F:monosaccharide transmembrane transporter activity; F:sugar:hydrogen symporter activity; …	no IPS match	837667|STP1|STP1 (SUGAR TRANSPORTER 1); carbohydrate transmembrane transporter/ sugar:hydrogen symporter	EC:1.3.1.74	(1.3) Acting on the CH-CH group of donors			2.A.1 (hexose transporter)
contig00328_length=1509|1250|60	contig00328	contig00328.Antisense	8.11575e-10	8.86795	8.35396	7.02788	7.68137	7.13317	6.38072	6	Jcr4S02676.10	XM_012232575.1	phosphatidylinositol:ceramide inositolphosphotransferase 2-like	P:GO:0030148; F:GO:0045140; C:GO:0005886	P:sphingolipid biosynthetic process; F:inositol phosphoceramide synthase activity; C:plasma membrane	no IPS match	824569|AT3G54020|phosphatidic acid phosphatase-related / PAP2-related	EC:2.4.1	(2.4) Glycosyltransferases
contig00328_length=1509|250|60	contig00328	contig00328.Antisense	9.67122e-11	12.2771	11.8728	11.2618	10.9875	10.9855	10.4922	7	Jcr4S02676.10	XM_012232575.1	phosphatidylinositol:ceramide inositolphosphotransferase 2-like	P:GO:0030148; F:GO:0045140; C:GO:0005886	P:sphingolipid biosynthetic process; F:inositol phosphoceramide synthase activity; C:plasma membrane	no IPS match	824569|AT3G54020|phosphatidic acid phosphatase-related / PAP2-related	EC:2.4.1	(2.4) Glycosyltransferases
contig00328_length=1509|750|60	contig00328	contig00328.Antisense	7.49345e-09	10.454	10.0858	8.98404	9.49722	8.92027	8.7452	7	Jcr4S02676.10	XM_012232575.1	phosphatidylinositol:ceramide inositolphosphotransferase 2-like	P:GO:0030148; F:GO:0045140; C:GO:0005886	P:sphingolipid biosynthetic process; F:inositol phosphoceramide synthase activity; C:plasma membrane	no IPS match	824569|AT3G54020|phosphatidic acid phosphatase-related / PAP2-related	EC:2.4.1	(2.4) Glycosyltransferases
contig00333_length=167|0|60	contig00333	contig00333.Sense	2.33006e-12	7.60553	6.62746	7.65465	7.81684	5.93093	4.401	5	Jcr4S02502.20	XM_012228239.1	spx domain-containing protein 3-like	P:GO:0080040	P:positive regulation of cellular response to phosphate starvation	PTHR10783:SF5 (PANTHER); PTHR10783 (PANTHER)
contig00334_length=756|0|60	contig00334	contig00334.Sense	2.51134e-10	6.40652	6.56917	8.79475	8.85999	9.36984	7.28889	10						no IPS match
contig00336_length=1280|250|60	contig00336	contig00336.Antisense	1.8298e-13	11.3895	10.6225	9.21756	8.72771	9.20795	8.49637	6	Jcr4S01590.60	XM_012227415.1	bifunctional epoxide hydrolase 2-like	F:GO:0004301; C:GO:0005829; C:GO:0005777; F:GO:0004715; P:GO:0006805; P:GO:0009636	F:epoxide hydrolase activity; C:cytosol; C:peroxisome; F:non-membrane spanning protein tyrosine kinase activity; P:xenobiotic metabolic process; P:response to toxic substance	no IPS match	828063|AT4G02340|epoxide hydrolase, putative	EC:3.3.2.10; EC:2.7.10.2	(3.3) Acting on ether bonds; (2.7) Transferring phosphorous-containing groups	map04660; map00590; map00625	T cell receptor signaling pathway; Arachidonic acid metabolism; Chloroalkane and chloroalkene degradation
contig00336_length=1280|750|60	contig00336	contig00336.Antisense	8.41811e-13	11.1435	10.4095	8.7821	8.55836	8.86248	8.46683	6	Jcr4S01590.60	XM_012227415.1	bifunctional epoxide hydrolase 2-like	F:GO:0004301; C:GO:0005829; C:GO:0005777; F:GO:0004715; P:GO:0006805; P:GO:0009636	F:epoxide hydrolase activity; C:cytosol; C:peroxisome; F:non-membrane spanning protein tyrosine kinase activity; P:xenobiotic metabolic process; P:response to toxic substance	no IPS match	828063|AT4G02340|epoxide hydrolase, putative	EC:3.3.2.10; EC:2.7.10.2	(3.3) Acting on ether bonds; (2.7) Transferring phosphorous-containing groups	map04660; map00590; map00625	T cell receptor signaling pathway; Arachidonic acid metabolism; Chloroalkane and chloroalkene degradation
contig00337_length=1335|1000|60	contig00337	contig00337.Sense	2.61224e-13	10.6915	9.67567	8.40859	7.2876	6.80965	6.06646	6	Jcr4S00074.190	XM_012236755.1	guanine nucleotide-binding protein subunit gamma 2-like	P:GO:0044699; P:GO:0065007	P:single-organism process; P:biological regulation	IPR015898 (PFAM); NON_CYTOPLASMIC_DOMAIN (PHOBIUS); TRANSMEMBRANE (PHOBIUS); CYTOPLASMIC_DOMAIN (PHOBIUS)	825532|AGG2|AGG2 (G-PROTEIN GAMMA SUBUNIT 2)
contig00337_length=1335|500|60	contig00337	contig00337.Sense	5.21179e-12	9.32882	8.14433	6.91993	6.57303	5.55083	5.27254	6	Jcr4S00074.190	XM_012236755.1	guanine nucleotide-binding protein subunit gamma 2-like	P:GO:0044699; P:GO:0065007	P:single-organism process; P:biological regulation	IPR015898 (PFAM); NON_CYTOPLASMIC_DOMAIN (PHOBIUS); TRANSMEMBRANE (PHOBIUS); CYTOPLASMIC_DOMAIN (PHOBIUS)	825532|AGG2|AGG2 (G-PROTEIN GAMMA SUBUNIT 2)
contig00342_length=1298|250|60	contig00342	contig00342.Antisense	1.38063e-09	10.7755	10.8731	9.95499	11.3281	11.8335	11.7621	4	Jcr4S00506.30	XM_012210441.1	carbamoyl-phosphate synthase small chain-like	F:GO:0004088; P:GO:0006543; C:GO:0009570; P:GO:0016036; P:GO:0070409; C:GO:0005951; P:GO:0006206; P:GO:0006536	F:carbamoyl-phosphate synthase (glutamine-hydrolyzing) activity; P:glutamine catabolic process; C:chloroplast stroma; P:cellular response to phosphate starvation; P:carbamoyl phosphate biosynthetic process; C:carbamoyl-phosphate synthase complex; P:pyrimidine nucleobase metabolic process; P:glutamate metabolic process	SIGNAL_PEPTIDE_H_REGION (PHOBIUS); NON_CYTOPLASMIC_DOMAIN (PHOBIUS); SIGNAL_PEPTIDE_N_REGION (PHOBIUS); SIGNAL_PEPTIDE_C_REGION (PHOBIUS); SIGNAL_PEPTIDE (PHOBIUS); SignalP-noTM (SIGNALP_EUK)	822396|CARA|CARA (CARBAMOYL PHOSPHATE SYNTHETASE A); carbamoyl-phosphate synthase (glutamine-hydrolyzing)/ carbamoyl-phosphate synthase/ catalytic	EC:6.3.5.5	(6.3) Forming carbon-nitrogen bonds	map00250; map00240	Alanine, aspartate and glutamate metabolism; Pyrimidine metabolism
contig00342_length=1298|750|60	contig00342	contig00342.Antisense	1.48063e-10	8.45553	8.16305	6.64539	9.01938	9.22411	9.13969	4	Jcr4S00506.30	XM_012210441.1	carbamoyl-phosphate synthase small chain-like	F:GO:0004088; P:GO:0006543; C:GO:0009570; P:GO:0016036; P:GO:0070409; C:GO:0005951; P:GO:0006206; P:GO:0006536	F:carbamoyl-phosphate synthase (glutamine-hydrolyzing) activity; P:glutamine catabolic process; C:chloroplast stroma; P:cellular response to phosphate starvation; P:carbamoyl phosphate biosynthetic process; C:carbamoyl-phosphate synthase complex; P:pyrimidine nucleobase metabolic process; P:glutamate metabolic process	SIGNAL_PEPTIDE_H_REGION (PHOBIUS); NON_CYTOPLASMIC_DOMAIN (PHOBIUS); SIGNAL_PEPTIDE_N_REGION (PHOBIUS); SIGNAL_PEPTIDE_C_REGION (PHOBIUS); SIGNAL_PEPTIDE (PHOBIUS); SignalP-noTM (SIGNALP_EUK)	822396|CARA|CARA (CARBAMOYL PHOSPHATE SYNTHETASE A); carbamoyl-phosphate synthase (glutamine-hydrolyzing)/ carbamoyl-phosphate synthase/ catalytic	EC:6.3.5.5	(6.3) Forming carbon-nitrogen bonds	map00250; map00240	Alanine, aspartate and glutamate metabolism; Pyrimidine metabolism
contig00344_length=1038|250|60	contig00344	contig00344.Antisense	5.67315e-09	9.18138	9.03386	9.21538	10.0371	10.6489	9.58695	9	Jcr4S02438.30	XM_012215702.1	electron transport complex protein isoform 1			no IPS match	834369|AT5G43490|hypothetical protein
contig00344_length=1038|750|60	contig00344	contig00344.Antisense	6.0773e-10	7.60523	7.45306	7.25407	8.62215	9.06203	8.33135	4	Jcr4S02438.30	XM_012215702.1	electron transport complex protein isoform 1			no IPS match	834369|AT5G43490|hypothetical protein
contig00346_length=1136|0|60	contig00346	contig00346.Sense	2.12149e-09	5.53129	7.60712	9.55567	9.05416	9.44945	8.86308	8	Jcr4S01748.70	XM_012236899.1	eid1-like f-box protein 3-like	P:GO:0010029; P:GO:0009414; P:GO:0006457; P:GO:0009651; P:GO:0009408; P:GO:0010228; P:GO:0009738; P:GO:0009644; P:GO:0042542; C:GO:0005634	P:regulation of seed germination; P:response to water deprivation; P:protein folding; P:response to salt stress; P:response to heat; P:vegetative to reproductive phase transition of meristem; P:abscisic acid mediated signaling pathway; P:response to high light intensity; P:response to hydrogen peroxide; C:nucleus	SignalP-TM (SIGNALP_GRAM_POSITIVE)	825481|EDL3|EDL3 (EID1-like 3)
contig00346_length=1136|1000|60	contig00346	contig00346.Sense	1.30102e-14	4.62778	5.72086	7.2455	8.39632	8.35044	7.59221	10	Jcr4S01748.70	XM_012236899.1	eid1-like f-box protein 3-like	P:GO:0010029; P:GO:0009414; P:GO:0006457; P:GO:0009651; P:GO:0009408; P:GO:0010228; P:GO:0009738; P:GO:0009644; P:GO:0042542; C:GO:0005634	P:regulation of seed germination; P:response to water deprivation; P:protein folding; P:response to salt stress; P:response to heat; P:vegetative to reproductive phase transition of meristem; P:abscisic acid mediated signaling pathway; P:response to high light intensity; P:response to hydrogen peroxide; C:nucleus	SignalP-TM (SIGNALP_GRAM_POSITIVE)	825481|EDL3|EDL3 (EID1-like 3)
contig00346_length=1136|250|60	contig00346	contig00346.Antisense	1.34855e-13	8.9846	11.1989	13.6263	13.7522	13.9856	13.1803	8	Jcr4S01748.70	XM_012236899.1	eid1-like f-box protein 3-like	P:GO:0010029; P:GO:0009414; P:GO:0006457; P:GO:0009651; P:GO:0009408; P:GO:0010228; P:GO:0009738; P:GO:0009644; P:GO:0042542; C:GO:0005634	P:regulation of seed germination; P:response to water deprivation; P:protein folding; P:response to salt stress; P:response to heat; P:vegetative to reproductive phase transition of meristem; P:abscisic acid mediated signaling pathway; P:response to high light intensity; P:response to hydrogen peroxide; C:nucleus	SignalP-TM (SIGNALP_GRAM_POSITIVE)	825481|EDL3|EDL3 (EID1-like 3)
contig00346_length=1136|500|60	contig00346	contig00346.Sense	6.27612e-09	5.08852	5.19009	6.78849	7.24895	7.08782	6.27393	10	Jcr4S01748.70	XM_012236899.1	eid1-like f-box protein 3-like	P:GO:0010029; P:GO:0009414; P:GO:0006457; P:GO:0009651; P:GO:0009408; P:GO:0010228; P:GO:0009738; P:GO:0009644; P:GO:0042542; C:GO:0005634	P:regulation of seed germination; P:response to water deprivation; P:protein folding; P:response to salt stress; P:response to heat; P:vegetative to reproductive phase transition of meristem; P:abscisic acid mediated signaling pathway; P:response to high light intensity; P:response to hydrogen peroxide; C:nucleus	SignalP-TM (SIGNALP_GRAM_POSITIVE)	825481|EDL3|EDL3 (EID1-like 3)
contig00346_length=1136|750|60	contig00346	contig00346.Antisense	6.1518e-13	6.80657	9.00159	11.253	11.4838	11.6755	10.7248	8	Jcr4S01748.70	XM_012236899.1	eid1-like f-box protein 3-like	P:GO:0010029; P:GO:0009414; P:GO:0006457; P:GO:0009651; P:GO:0009408; P:GO:0010228; P:GO:0009738; P:GO:0009644; P:GO:0042542; C:GO:0005634	P:regulation of seed germination; P:response to water deprivation; P:protein folding; P:response to salt stress; P:response to heat; P:vegetative to reproductive phase transition of meristem; P:abscisic acid mediated signaling pathway; P:response to high light intensity; P:response to hydrogen peroxide; C:nucleus	SignalP-TM (SIGNALP_GRAM_POSITIVE)	825481|EDL3|EDL3 (EID1-like 3)
contig00347_length=1084|1000|60	contig00347	contig00347.Sense	8.1955e-10	12.1328	11.3445	11.7311	12.093	11.0707	13.115	2	Jcr4S01908.10	XM_012232460.1	pyridoxine biosynthesis protein	P:GO:0006098; P:GO:0043085; P:GO:0019252; P:GO:0010335; P:GO:0000023; P:GO:0006982; P:GO:0042823; C:GO:0009507; C:GO:0005829; F:GO:0046982; P:GO:0042538; P:GO:0010224; P:GO:0006520; C:GO:0012505; F:GO:0042803; F:GO:0003824; C:GO:0005886; P:GO:0015994; P:GO:0008615	P:pentose-phosphate shunt; P:positive regulation of catalytic activity; P:starch biosynthetic process; P:response to non-ionic osmotic stress; P:maltose metabolic process; P:response to lipid hydroperoxide; P:pyridoxal phosphate biosynthetic process; C:chloroplast; C:cytosol; F:protein heterodimerization activity; P:hyperosmotic salinity response; P:response to UV-B; P:cellular amino acid metabol…	no IPS match	831738|RSR4|RSR4 (REDUCED SUGAR RESPONSE 4); protein heterodimerization/ protein homodimerization
contig00347_length=1084|500|60	contig00347	contig00347.NA	8.20007e-10	14.1679	12.5398	12.3299	13.0095	12.7211	12.0358	7	Jcr4S01908.10	XM_012232460.1	pyridoxine biosynthesis protein	P:GO:0006098; P:GO:0043085; P:GO:0019252; P:GO:0010335; P:GO:0000023; P:GO:0006982; P:GO:0042823; C:GO:0009507; C:GO:0005829; F:GO:0046982; P:GO:0042538; P:GO:0010224; P:GO:0006520; C:GO:0012505; F:GO:0042803; F:GO:0003824; C:GO:0005886; P:GO:0015994; P:GO:0008615	P:pentose-phosphate shunt; P:positive regulation of catalytic activity; P:starch biosynthetic process; P:response to non-ionic osmotic stress; P:maltose metabolic process; P:response to lipid hydroperoxide; P:pyridoxal phosphate biosynthetic process; C:chloroplast; C:cytosol; F:protein heterodimerization activity; P:hyperosmotic salinity response; P:response to UV-B; P:cellular amino acid metabol…	no IPS match	831738|RSR4|RSR4 (REDUCED SUGAR RESPONSE 4); protein heterodimerization/ protein homodimerization
contig00350_length=477|0|60	contig00350	contig00350.Sense	3.57632e-09	11.3584	11.2166	12.6848	12.8464	12.0809	11.0912	9						CYTOPLASMIC_DOMAIN (PHOBIUS); NON_CYTOPLASMIC_DOMAIN (PHOBIUS); TRANSMEMBRANE (PHOBIUS); TMhelix (TMHMM)
contig00351_length=493|250|60	contig00351	contig00351.Antisense	3.70003e-10	12.6223	13.6335	15.2452	14.7853	14.3982	14.0159	8	Jcr4S00784.20	XM_012216520.1	bifunctional nuclease in basal defense response 1	P:GO:0090305; P:GO:0031063; P:GO:0009611; F:GO:0043565; F:GO:0004518; P:GO:0045892; P:GO:0050832	P:nucleic acid phosphodiester bond hydrolysis; P:regulation of histone deacetylation; P:response to wounding; F:sequence-specific DNA binding; F:nuclease activity; P:negative regulation of transcription, DNA-dependent; P:defense response to fungus	no IPS match		EC:3.1	(3.1) Acting on ester bonds
contig00352_length=1029|250|60	contig00352	contig00352.Antisense	1.36705e-09	10.5221	11.1613	12.5472	12.4323	12.0283	11.4643	9	Jcr4S00784.20	XM_012216520.1	bifunctional nuclease in basal defense response 1	P:GO:0090305; P:GO:0031063; P:GO:0009611; F:GO:0043565; F:GO:0004518; P:GO:0045892; P:GO:0050832	P:nucleic acid phosphodiester bond hydrolysis; P:regulation of histone deacetylation; P:response to wounding; F:sequence-specific DNA binding; F:nuclease activity; P:negative regulation of transcription, DNA-dependent; P:defense response to fungus	no IPS match	843874|AT1G75380|wound-responsive protein-related	EC:3.1	(3.1) Acting on ester bonds
contig00352_length=1029|750|60	contig00352	contig00352.Antisense	8.10612e-11	7.14922	8.08756	9.2894	9.56723	9.42573	7.95371	9	Jcr4S00784.20	XM_012216520.1	bifunctional nuclease in basal defense response 1	P:GO:0090305; P:GO:0031063; P:GO:0009611; F:GO:0043565; F:GO:0004518; P:GO:0045892; P:GO:0050832	P:nucleic acid phosphodiester bond hydrolysis; P:regulation of histone deacetylation; P:response to wounding; F:sequence-specific DNA binding; F:nuclease activity; P:negative regulation of transcription, DNA-dependent; P:defense response to fungus	no IPS match	843874|AT1G75380|wound-responsive protein-related	EC:3.1	(3.1) Acting on ester bonds
contig00354_length=542|0|60	contig00354	contig00354.Sense	1.8315e-12	7.22008	8.45955	10.3664	9.28994	9.37366	7.38063	10						no IPS match
contig00355_length=852|500|60	contig00355	contig00355.Sense	3.93961e-09	11.3844	11.386	12.0176	12.379	10.745	11.2869	1	Jcr4S00585.30	XM_012224004.1	conserved hypothetical protein	C:GO:0005739	C:mitochondrion	no IPS match
contig00356_length=670|250|60	contig00356	contig00356.Antisense	4.06868e-09	5.30418	4.63376	5.1381	6.91712	7.86504	5.77404	9	Jcr4S09922.40	XM_012216653.1	nuclear pore membrane glycoprotein 210-like	F:GO:0003676; F:GO:0000166	F:nucleic acid binding; F:nucleotide binding	CYTOPLASMIC_DOMAIN (PHOBIUS); TRANSMEMBRANE (PHOBIUS); NON_CYTOPLASMIC_DOMAIN (PHOBIUS); TMhelix (TMHMM)	834047|AT5G40490|RNA recognition motif (RRM)-containing protein
contig00359_length=1230|250|60	contig00359	contig00359.Antisense	4.38357e-11	8.78372	8.39212	7.50429	5.53833	6.23373	4.56098	6	Jcr4S00768.30	XM_012231286.1	protein abil2-like	F:GO:0003674; C:GO:0005737; P:GO:0008150	F:molecular_function; C:cytoplasm; P:biological_process	CYTOPLASMIC_DOMAIN (PHOBIUS); NON_CYTOPLASMIC_DOMAIN (PHOBIUS); TRANSMEMBRANE (PHOBIUS); TRANSMEMBRANE (PHOBIUS); NON_CYTOPLASMIC_DOMAIN (PHOBIUS)	824090|ABIL2|ABIL2 (ABL INTERACTOR-LIKE PROTEIN 2)
contig00359_length=1230|750|60	contig00359	contig00359.Antisense	1.62597e-10	8.08236	7.6307	6.71729	4.90424	5.47514	4.12967	6	Jcr4S00768.30	XM_012231286.1	protein abil2-like	F:GO:0003674; C:GO:0005737; P:GO:0008150	F:molecular_function; C:cytoplasm; P:biological_process	CYTOPLASMIC_DOMAIN (PHOBIUS); NON_CYTOPLASMIC_DOMAIN (PHOBIUS); TRANSMEMBRANE (PHOBIUS); TRANSMEMBRANE (PHOBIUS); NON_CYTOPLASMIC_DOMAIN (PHOBIUS)	824090|ABIL2|ABIL2 (ABL INTERACTOR-LIKE PROTEIN 2)
contig00363_length=738|500|60	contig00363	contig00363.Sense	5.9567e-11	9.81376	8.81418	8.4097	6.84345	6.35652	6.35298	6	Jcr4S00089.160	XM_012224676.1	uncharacterized loc101222998			no IPS match	838981|AT1G23710|hypothetical protein
contig00364_length=1151|500|60	contig00364	contig00364.Sense	5.57013e-10	3.75105	5.31177	7.20905	6.20127	6.24182	6.40533	10	Jcr4S06000.30	XM_012228892.1	sh3 domain-containing protein	C:GO:0005829; C:GO:0005634; C:GO:0009507; C:GO:0005886	C:cytosol; C:nucleus; C:chloroplast; C:plasma membrane	no IPS match	815305|AT2G07360|SH3 domain-containing protein
contig00368_length=843|250|60	contig00368	contig00368.Antisense	7.18474e-12	8.80597	9.85802	11.1053	11.632	10.9295	11.122	4	Jcr4S02886.40	XM_012230027.1	atp binding	F:GO:0005525	F:GTP binding	TRANSMEMBRANE (PHOBIUS); CYTOPLASMIC_DOMAIN (PHOBIUS); NON_CYTOPLASMIC_DOMAIN (PHOBIUS); TMhelix (TMHMM)	826917|AT4G13030|hypothetical protein
contig00368_length=843|750|60	contig00368	contig00368.Antisense	1.727e-11	6.3153	7.49393	9.18145	8.89185	8.33457	8.41789	10	Jcr4S02886.40	XM_012230027.1	atp binding	F:GO:0005525	F:GTP binding	TRANSMEMBRANE (PHOBIUS); CYTOPLASMIC_DOMAIN (PHOBIUS); NON_CYTOPLASMIC_DOMAIN (PHOBIUS); TMhelix (TMHMM)	826917|AT4G13030|hypothetical protein
contig00371_length=1067|1000|60	contig00371	contig00371.Sense	4.49892e-09	8.9084	8.12597	7.09981	7.22024	6.76064	6.45343	6	Jcr4S01478.60	XM_012217982.1	glyoxylate hydroxypyruvate reductase a hpr2-like	F:GO:0051287; P:GO:0009854; F:GO:0047964; F:GO:0030267; F:GO:0016618; C:GO:0005829; P:GO:0055114; P:GO:0046487; P:GO:0006090; P:GO:0006544; P:GO:0006563; P:GO:0006566	F:NAD binding; P:oxidative photosynthetic carbon pathway; F:glyoxylate reductase activity; F:glyoxylate reductase (NADP) activity; F:hydroxypyruvate reductase activity; C:cytosol; P:oxidation-reduction process; P:glyoxylate metabolic process; P:pyruvate metabolic process; P:glycine metabolic process; P:L-serine metabolic process; P:threonine metabolic process	no IPS match	844326|AT1G79870|oxidoreductase family protein	EC:1.1.1.26; EC:1.1.1.79; EC:1.1.1.81	(1.1) Acting on the CH-OH group of donors; (1.1) Acting on the CH-OH group of donors; (1.1) Acting on the CH-OH group of donors	map00260; map00630; map00620	Glycine, serine and threonine metabolism; Glyoxylate and dicarboxylate metabolism; Pyruvate metabolism
contig00372_length=1088|250|60	contig00372	contig00372.Antisense	1.2299e-14	13.6052	12.57	13.7419	11.6426	10.7052	7.77832	5	Jcr4S02020.10	XM_012210556.1	chaperone protein dnaj chloroplastic-like	P:GO:0009743	P:response to carbohydrate stimulus	IPR001623 (PRINTS); IPR001623 (SMART); IPR001623 (G3DSA:1.10.287.GENE3D); IPR001623 (PFAM); PTHR25040 (PANTHER); PTHR25040:SF88 (PANTHER); IPR018253 (PROSITE_PATTERNS); IPR001623 (PROSITE_PROFILES); IPR001623 (SUPERFAMILY)	816298|AT2G17880|DNAJ heat shock protein, putative
contig00372_length=1088|750|60	contig00372	contig00372.Antisense	1.27557e-13	13.41	12.4832	13.096	11.6494	10.4296	7.79803	1	Jcr4S02020.10	XM_012210556.1	chaperone protein dnaj chloroplastic-like	P:GO:0009743	P:response to carbohydrate stimulus	IPR001623 (PRINTS); IPR001623 (SMART); IPR001623 (G3DSA:1.10.287.GENE3D); IPR001623 (PFAM); PTHR25040 (PANTHER); PTHR25040:SF88 (PANTHER); IPR018253 (PROSITE_PATTERNS); IPR001623 (PROSITE_PROFILES); IPR001623 (SUPERFAMILY)	816298|AT2G17880|DNAJ heat shock protein, putative
contig00373_length=1427|250|60	contig00373	contig00373.NA	1.79959e-13	7.6769	7.1552	9.08339	10.2347	10.4665	10.5587	9	Jcr4S11943.10	XM_012211033.1	utp-glucose glucosyltransferase	P:GO:0008152; F:GO:0016758	P:metabolic process; F:transferase activity, transferring hexosyl groups	NON_CYTOPLASMIC_DOMAIN (PHOBIUS); CYTOPLASMIC_DOMAIN (PHOBIUS); TRANSMEMBRANE (PHOBIUS); TMhelix (TMHMM)	821730|AT3G21760|UDP-glucoronosyl/UDP-glucosyl transferase family protein
contig00373_length=1427|750|60	contig00373	contig00373.Antisense	6.07882e-11	4.67367	3.7207	5.30312	7.34539	7.12107	6.86464	10	Jcr4S11943.10	XM_012211033.1	utp-glucose glucosyltransferase	P:GO:0008152; F:GO:0016758	P:metabolic process; F:transferase activity, transferring hexosyl groups	NON_CYTOPLASMIC_DOMAIN (PHOBIUS); CYTOPLASMIC_DOMAIN (PHOBIUS); TRANSMEMBRANE (PHOBIUS); TMhelix (TMHMM)	821730|AT3G21760|UDP-glucoronosyl/UDP-glucosyl transferase family protein
contig00376_length=1528|1000|60	contig00376	contig00376.Sense	3.39444e-10	11.1935	11.0583	9.94223	9.95087	10.2542	8.90832	7	Jcr4S00700.110	XM_012224659.1	phosphate phosphoenolpyruvate translocator precursor	C:GO:0009941; F:GO:0015120; P:GO:0015713; P:GO:0015714; F:GO:0015121; C:GO:0009528; C:GO:0016021; C:GO:0005739	C:chloroplast envelope; F:phosphoglycerate transmembrane transporter activity; P:phosphoglycerate transport; P:phosphoenolpyruvate transport; F:phosphoenolpyruvate:phosphate antiporter activity; C:plastid inner membrane; C:integral to membrane; C:mitochondrion	no IPS match	833308|CUE1|CUE1 (CAB UNDEREXPRESSED 1); antiporter/ triose-phosphate transmembrane transporter					2.A.7 (phosphate phosphoenolpyruvate translocator precursor)
contig00376_length=1528|500|60	contig00376	contig00376.Sense	3.70039e-10	9.72011	9.55174	8.26782	8.40605	8.66533	7.46484	7	Jcr4S00700.110	XM_012224659.1	phosphate phosphoenolpyruvate translocator precursor	C:GO:0009941; F:GO:0015120; P:GO:0015713; P:GO:0015714; F:GO:0015121; C:GO:0009528; C:GO:0016021; C:GO:0005739	C:chloroplast envelope; F:phosphoglycerate transmembrane transporter activity; P:phosphoglycerate transport; P:phosphoenolpyruvate transport; F:phosphoenolpyruvate:phosphate antiporter activity; C:plastid inner membrane; C:integral to membrane; C:mitochondrion	no IPS match	833308|CUE1|CUE1 (CAB UNDEREXPRESSED 1); antiporter/ triose-phosphate transmembrane transporter					2.A.7 (phosphate phosphoenolpyruvate translocator precursor)
contig00379_length=1200|250|60	contig00379	contig00379.Antisense	1.4577e-09	7.3216	7.96096	9.24432	8.97705	8.36279	9.64979	4	Jcr4S01033.40	XM_012225736.1	uncharacterized methyltransferase chloroplastic-like	P:GO:0080167; C:GO:0010287; P:GO:0032259; F:GO:0008168	P:response to karrikin; C:plastoglobule; P:methylation; F:methyltransferase activity	no IPS match	818703|AT2G41040|methyltransferase-related
contig00380_length=1265|250|60	contig00380	contig00380.Antisense	6.26216e-09	6.78281	7.05855	7.74945	9.43654	9.39857	9.281	9	Jcr4S03363.30	XM_012231410.1	potassium transporter 3-like	P:GO:0009932; F:GO:0015079; C:GO:0005774; P:GO:0071805; P:GO:0044723	P:cell tip growth; F:potassium ion transmembrane transporter activity; C:vacuolar membrane; P:potassium ion transmembrane transport; P:single-organism carbohydrate metabolic process	IPR003855 (PFAM); PTHR30540 (PANTHER); PTHR30540:SF0 (PANTHER)	828464|TRH1|TRH1 (TINY ROOT HAIR 1); potassium ion transmembrane transporter					2.A.72 (potassium transporter 3-like)
contig00380_length=1265|750|60	contig00380	contig00380.NA	1.30545e-11	5.36852	5.55378	5.47876	7.98903	7.62888	7.766	10	Jcr4S03363.30	XM_012231410.1	potassium transporter 3-like	P:GO:0009932; F:GO:0015079; C:GO:0005774; P:GO:0071805; P:GO:0044723	P:cell tip growth; F:potassium ion transmembrane transporter activity; C:vacuolar membrane; P:potassium ion transmembrane transport; P:single-organism carbohydrate metabolic process	IPR003855 (PFAM); PTHR30540 (PANTHER); PTHR30540:SF0 (PANTHER)	828464|TRH1|TRH1 (TINY ROOT HAIR 1); potassium ion transmembrane transporter					2.A.72 (potassium transporter 3-like)
contig00382_length=1034|250|60	contig00382	contig00382.Antisense	2.81519e-13	7.69587	7.02895	7.07545	8.37865	8.43702	10.1426	2	Jcr4S03416.10	XM_012226277.1	conserved hypothetical protein			no IPS match	829962|AT4G38060|hypothetical protein
contig00382_length=1034|750|60	contig00382	contig00382.Antisense	2.75393e-11	7.69833	6.58384	6.86366	7.90403	7.97933	9.67936	2	Jcr4S03416.10	XM_012226277.1	conserved hypothetical protein			no IPS match	829962|AT4G38060|hypothetical protein
contig00390_length=308|0|60	contig00390	contig00390.Sense	1.86224e-12	6.19454	5.38985	5.54555	7.7175	8.48923	4.95017	9
contig00392_length=1284|250|60	contig00392	contig00392.Antisense	1.30919e-10	7.81841	10.5536	11.2684	10.2277	8.40945	9.18198	1	Jcr4S16787.10	XM_012215086.1	gata transcription factor 9-like	F:GO:0008270; P:GO:0006355; F:GO:0043565; F:GO:0003700; C:GO:0005667; P:GO:0045449	F:zinc ion binding; P:regulation of transcription, DNA-dependent; F:sequence-specific DNA binding; F:sequence-specific DNA binding transcription factor activity; C:transcription factor complex; P:regulation of transcription, DNA-dependent	TRANSMEMBRANE (PHOBIUS); NON_CYTOPLASMIC_DOMAIN (PHOBIUS); SIGNAL_PEPTIDE_N_REGION (PHOBIUS); SIGNAL_PEPTIDE (PHOBIUS); SIGNAL_PEPTIDE_C_REGION (PHOBIUS); CYTOPLASMIC_DOMAIN (PHOBIUS); SIGNAL_PEPTIDE_H_REGION (PHOBIUS); TMhelix (TMHMM)	836764|AT5G66320|zinc finger (GATA type) family protein						GATA
contig00392_length=1284|750|60	contig00392	contig00392.Antisense	3.44586e-13	6.54093	8.78658	9.51001	8.29702	6.72346	7.2953	1	Jcr4S16787.10	XM_012215086.1	gata transcription factor 9-like	F:GO:0008270; P:GO:0006355; F:GO:0043565; F:GO:0003700; C:GO:0005667; P:GO:0045449	F:zinc ion binding; P:regulation of transcription, DNA-dependent; F:sequence-specific DNA binding; F:sequence-specific DNA binding transcription factor activity; C:transcription factor complex; P:regulation of transcription, DNA-dependent	TRANSMEMBRANE (PHOBIUS); NON_CYTOPLASMIC_DOMAIN (PHOBIUS); SIGNAL_PEPTIDE_N_REGION (PHOBIUS); SIGNAL_PEPTIDE (PHOBIUS); SIGNAL_PEPTIDE_C_REGION (PHOBIUS); CYTOPLASMIC_DOMAIN (PHOBIUS); SIGNAL_PEPTIDE_H_REGION (PHOBIUS); TMhelix (TMHMM)	836764|AT5G66320|zinc finger (GATA type) family protein						GATA
contig00394_length=1519|1000|60	contig00394	contig00394.Sense	2.67791e-15	11.0621	10.038	8.07768	7.2556	7.81236	8.09317	6	Jcr4S26017.10	XM_012218276.1	acyl activating enzyme 1	P:GO:0015996; F:GO:0016208; C:GO:0005777; C:GO:0005739; F:GO:0008756; P:GO:0006744	P:chlorophyll catabolic process; F:AMP binding; C:peroxisome; C:mitochondrion; F:o-succinylbenzoate-CoA ligase activity; P:ubiquinone biosynthetic process	no IPS match	838644|AAE1|AAE1 (ACYL ACTIVATING ENZYME 1); AMP binding	EC:6.2.1.26	(6.2) Forming carbon-sulfur bonds	map00130	Ubiquinone and other terpenoid-quinone biosynthesis	4.C.1 (acyl activating enzyme 1)
contig00394_length=1519|500|60	contig00394	contig00394.Sense	7.89079e-15	9.02256	7.75105	5.66803	5.24758	5.25591	5.75501	6	Jcr4S26017.10	XM_012218276.1	acyl activating enzyme 1	P:GO:0015996; F:GO:0016208; C:GO:0005777; C:GO:0005739; F:GO:0008756; P:GO:0006744	P:chlorophyll catabolic process; F:AMP binding; C:peroxisome; C:mitochondrion; F:o-succinylbenzoate-CoA ligase activity; P:ubiquinone biosynthetic process	no IPS match	838644|AAE1|AAE1 (ACYL ACTIVATING ENZYME 1); AMP binding	EC:6.2.1.26	(6.2) Forming carbon-sulfur bonds	map00130	Ubiquinone and other terpenoid-quinone biosynthesis	4.C.1 (acyl activating enzyme 1)
contig00395_length=928|0|60	contig00395	contig00395.Sense	9.35785e-10	12.0171	12.8448	13.6952	11.4362	11.4423	12.3567	1	Jcr4S02621.50	XM_012217085.1	maternal effect embryo arrest 14 protein	P:GO:0009793; P:GO:0050832; C:GO:0009507; C:GO:0005634	P:embryo development ending in seed dormancy; P:defense response to fungus; C:chloroplast; C:nucleus	no IPS match	816085|MEE14|MEE14 (maternal effect embryo arrest 14)
contig00402_length=530|0|60	contig00402	contig00402.Sense	3.2673e-11	10.3479	9.69978	8.86833	8.23551	6.7799	7.40614	6	Jcr4S09708.10	XM_012224310.1	ghmp kinase family protein	P:GO:0046835; P:GO:0046396; F:GO:0004335; C:GO:0005829; F:GO:0000166; F:GO:0047912; P:GO:0006012; P:GO:0009117	P:carbohydrate phosphorylation; P:D-galacturonate metabolic process; F:galactokinase activity; C:cytosol; F:nucleotide binding; F:galacturonokinase activity; P:galactose metabolic process; P:nucleotide metabolic process	no IPS match	820239|AT3G10700|GHMP kinase family protein	EC:2.7.1.6; EC:2.7.1.44	(2.7) Transferring phosphorous-containing groups; (2.7) Transferring phosphorous-containing groups	map00520; map00052	Amino sugar and nucleotide sugar metabolism; Galactose metabolism
contig00403_length=1228|1000|60	contig00403	contig00403.Sense	4.76183e-12	10.4724	9.36322	8.72431	6.57952	5.06995	3.22669	5	Jcr4S05757.20	XM_012219568.1	ripening-related protein	F:GO:0016787	F:hydrolase activity	TRANSMEMBRANE (PHOBIUS); NON_CYTOPLASMIC_DOMAIN (PHOBIUS); CYTOPLASMIC_DOMAIN (PHOBIUS)	831784|AT5G02230|haloacid dehalogenase-like hydrolase family protein
contig00403_length=1228|250|60	contig00403	contig00403.Antisense	8.19417e-10	8.64353	7.21003	5.96511	5.25875	4.02472	3.10022	3	Jcr4S05757.20	XM_012219568.1	ripening-related protein	F:GO:0016787	F:hydrolase activity	TRANSMEMBRANE (PHOBIUS); NON_CYTOPLASMIC_DOMAIN (PHOBIUS); CYTOPLASMIC_DOMAIN (PHOBIUS)	831784|AT5G02230|haloacid dehalogenase-like hydrolase family protein
contig00403_length=1228|500|60	contig00403	contig00403.Sense	6.85749e-15	12.7115	11.5616	10.3699	8.79242	6.83868	4.57795	5	Jcr4S05757.20	XM_012219568.1	ripening-related protein	F:GO:0016787	F:hydrolase activity	TRANSMEMBRANE (PHOBIUS); NON_CYTOPLASMIC_DOMAIN (PHOBIUS); CYTOPLASMIC_DOMAIN (PHOBIUS)	831784|AT5G02230|haloacid dehalogenase-like hydrolase family protein
contig00407_length=924|0|60	contig00407	contig00407.Sense	1.12417e-11	11.1186	9.78118	7.72404	7.83324	8.80675	6.29397	6	Jcr4S01045.120	XM_012235817.1	wound-induced protein 1-like	P:GO:0009620; P:GO:0006950; P:GO:0007568	P:response to fungus; P:response to stress; P:aging	NON_CYTOPLASMIC_DOMAIN (PHOBIUS); SIGNAL_PEPTIDE_N_REGION (PHOBIUS); SIGNAL_PEPTIDE (PHOBIUS); SIGNAL_PEPTIDE_C_REGION (PHOBIUS); SIGNAL_PEPTIDE_H_REGION (PHOBIUS); SignalP-noTM (SIGNALP_EUK)	2745879|SAG20|SAG20 (SENESCENCE ASSOCIATED GENE 20)
contig00407_length=924|500|60	contig00407	contig00407.Sense	2.11079e-14	17.5611	16.5414	14.118	13.9069	14.5362	12.4929	1	Jcr4S01045.120	XM_012235817.1	wound-induced protein 1-like	P:GO:0009620; P:GO:0006950; P:GO:0007568	P:response to fungus; P:response to stress; P:aging	NON_CYTOPLASMIC_DOMAIN (PHOBIUS); SIGNAL_PEPTIDE_N_REGION (PHOBIUS); SIGNAL_PEPTIDE (PHOBIUS); SIGNAL_PEPTIDE_C_REGION (PHOBIUS); SIGNAL_PEPTIDE_H_REGION (PHOBIUS); SignalP-noTM (SIGNALP_EUK)	2745879|SAG20|SAG20 (SENESCENCE ASSOCIATED GENE 20)
contig00413_length=2272|1250|60	contig00413	contig00413.Antisense	1.32184e-14	11.9985	12.1873	10.2201	6.8003	4.54845	4.29078	5	Jcr4S00136.130	XM_012221705.1	probable pectinesterase pectinesterase inhibitor 54-like	P:GO:0042545; C:GO:0005618; F:GO:0030599; F:GO:0045330; F:GO:0004857; C:GO:0016020; P:GO:0043086; P:GO:0045490; P:GO:0005982; P:GO:0005985	P:cell wall modification; C:cell wall; F:pectinesterase activity; F:aspartyl esterase activity; F:enzyme inhibitor activity; C:membrane; P:negative regulation of catalytic activity; P:pectin catabolic process; P:starch metabolic process; P:sucrose metabolic process	NON_CYTOPLASMIC_DOMAIN (PHOBIUS); SIGNAL_PEPTIDE_N_REGION (PHOBIUS); SIGNAL_PEPTIDE_C_REGION (PHOBIUS); SIGNAL_PEPTIDE (PHOBIUS); SIGNAL_PEPTIDE_H_REGION (PHOBIUS); SignalP-noTM (SIGNALP_EUK)	832209|AT5G20860|pectinesterase family protein	EC:3.1.1.11	(3.1) Acting on ester bonds	map00500; map00040	Starch and sucrose metabolism; Pentose and glucuronate interconversions
contig00413_length=2272|1500|60	contig00413	contig00413.Sense	3.67602e-10	6.93938	7.70027	5.61163	3.73173	2.89574	1.99992	3	Jcr4S00136.130	XM_012221705.1	probable pectinesterase pectinesterase inhibitor 54-like	P:GO:0042545; C:GO:0005618; F:GO:0030599; F:GO:0045330; F:GO:0004857; C:GO:0016020; P:GO:0043086; P:GO:0045490; P:GO:0005982; P:GO:0005985	P:cell wall modification; C:cell wall; F:pectinesterase activity; F:aspartyl esterase activity; F:enzyme inhibitor activity; C:membrane; P:negative regulation of catalytic activity; P:pectin catabolic process; P:starch metabolic process; P:sucrose metabolic process	NON_CYTOPLASMIC_DOMAIN (PHOBIUS); SIGNAL_PEPTIDE_N_REGION (PHOBIUS); SIGNAL_PEPTIDE_C_REGION (PHOBIUS); SIGNAL_PEPTIDE (PHOBIUS); SIGNAL_PEPTIDE_H_REGION (PHOBIUS); SignalP-noTM (SIGNALP_EUK)	832209|AT5G20860|pectinesterase family protein	EC:3.1.1.11	(3.1) Acting on ester bonds	map00500; map00040	Starch and sucrose metabolism; Pentose and glucuronate interconversions
contig00413_length=2272|1750|60	contig00413	contig00413.Antisense	3.19126e-13	10.542	10.649	8.73353	5.83241	4.79292	4.14479	5	Jcr4S00136.130	XM_012221705.1	probable pectinesterase pectinesterase inhibitor 54-like	P:GO:0042545; C:GO:0005618; F:GO:0030599; F:GO:0045330; F:GO:0004857; C:GO:0016020; P:GO:0043086; P:GO:0045490; P:GO:0005982; P:GO:0005985	P:cell wall modification; C:cell wall; F:pectinesterase activity; F:aspartyl esterase activity; F:enzyme inhibitor activity; C:membrane; P:negative regulation of catalytic activity; P:pectin catabolic process; P:starch metabolic process; P:sucrose metabolic process	NON_CYTOPLASMIC_DOMAIN (PHOBIUS); SIGNAL_PEPTIDE_N_REGION (PHOBIUS); SIGNAL_PEPTIDE_C_REGION (PHOBIUS); SIGNAL_PEPTIDE (PHOBIUS); SIGNAL_PEPTIDE_H_REGION (PHOBIUS); SignalP-noTM (SIGNALP_EUK)	832209|AT5G20860|pectinesterase family protein	EC:3.1.1.11	(3.1) Acting on ester bonds	map00500; map00040	Starch and sucrose metabolism; Pentose and glucuronate interconversions
contig00413_length=2272|250|60	contig00413	contig00413.Antisense	1.4355e-15	15.0742	15.2768	12.883	9.87151	6.80766	5.56173	5	Jcr4S00136.130	XM_012221705.1	probable pectinesterase pectinesterase inhibitor 54-like	P:GO:0042545; C:GO:0005618; F:GO:0030599; F:GO:0045330; F:GO:0004857; C:GO:0016020; P:GO:0043086; P:GO:0045490; P:GO:0005982; P:GO:0005985	P:cell wall modification; C:cell wall; F:pectinesterase activity; F:aspartyl esterase activity; F:enzyme inhibitor activity; C:membrane; P:negative regulation of catalytic activity; P:pectin catabolic process; P:starch metabolic process; P:sucrose metabolic process	NON_CYTOPLASMIC_DOMAIN (PHOBIUS); SIGNAL_PEPTIDE_N_REGION (PHOBIUS); SIGNAL_PEPTIDE_C_REGION (PHOBIUS); SIGNAL_PEPTIDE (PHOBIUS); SIGNAL_PEPTIDE_H_REGION (PHOBIUS); SignalP-noTM (SIGNALP_EUK)	832209|AT5G20860|pectinesterase family protein	EC:3.1.1.11	(3.1) Acting on ester bonds	map00500; map00040	Starch and sucrose metabolism; Pentose and glucuronate interconversions
contig00413_length=2272|750|60	contig00413	contig00413.Antisense	2.83657e-16	13.3976	13.5866	11.0861	8.40276	5.72375	4.71265	5	Jcr4S00136.130	XM_012221705.1	probable pectinesterase pectinesterase inhibitor 54-like	P:GO:0042545; C:GO:0005618; F:GO:0030599; F:GO:0045330; F:GO:0004857; C:GO:0016020; P:GO:0043086; P:GO:0045490; P:GO:0005982; P:GO:0005985	P:cell wall modification; C:cell wall; F:pectinesterase activity; F:aspartyl esterase activity; F:enzyme inhibitor activity; C:membrane; P:negative regulation of catalytic activity; P:pectin catabolic process; P:starch metabolic process; P:sucrose metabolic process	NON_CYTOPLASMIC_DOMAIN (PHOBIUS); SIGNAL_PEPTIDE_N_REGION (PHOBIUS); SIGNAL_PEPTIDE_C_REGION (PHOBIUS); SIGNAL_PEPTIDE (PHOBIUS); SIGNAL_PEPTIDE_H_REGION (PHOBIUS); SignalP-noTM (SIGNALP_EUK)	832209|AT5G20860|pectinesterase family protein	EC:3.1.1.11	(3.1) Acting on ester bonds	map00500; map00040	Starch and sucrose metabolism; Pentose and glucuronate interconversions
contig00414_length=693|250|60	contig00414	contig00414.Antisense	5.514e-12	8.95972	8.67976	4.89228	4.76595	4.50947	4.54467	3	Jcr4S01959.50					no IPS match
contig00415_length=2441|750|60	contig00415	contig00415.Antisense	7.05286e-10	12.2999	12.3925	11.8731	12.9893	13.5235	13.4254	4	Jcr4S05961.40	XM_012228250.1	t-complex protein 1 subunit alpha-like	P:GO:0007010; P:GO:0006094; P:GO:0006457; P:GO:0009220; P:GO:0001510; P:GO:0010498; P:GO:0010388; P:GO:0009640; C:GO:0005829; F:GO:0051082; P:GO:0009909; P:GO:0034968; F:GO:0005524	P:cytoskeleton organization; P:gluconeogenesis; P:protein folding; P:pyrimidine ribonucleotide biosynthetic process; P:RNA methylation; P:proteasomal protein catabolic process; P:cullin deneddylation; P:photomorphogenesis; C:cytosol; F:unfolded protein binding; P:regulation of flower development; P:histone lysine methylation; F:ATP binding	no IPS match	821544|ATTCP-1|ATTCP-1; ATP binding / protein binding / unfolded protein binding
contig00416_length=1091|1000|60	contig00416	contig00416.NA	1.92933e-12	11.0892	10.9405	10.2949	7.79808	7.90671	8.70052	6	Jcr4S00004.70	XM_012218333.1	prolyl 4-hydroxylase alpha	C:GO:0005768; P:GO:0018401; C:GO:0005794; F:GO:0031418; F:GO:0005506; F:GO:0004656; C:GO:0005802; C:GO:0005739; P:GO:0055114; P:GO:0006525; P:GO:0006560	C:endosome; P:peptidyl-proline hydroxylation to 4-hydroxy-L-proline; C:Golgi apparatus; F:L-ascorbic acid binding; F:iron ion binding; F:procollagen-proline 4-dioxygenase activity; C:trans-Golgi network; C:mitochondrion; P:oxidation-reduction process; P:arginine metabolic process; P:proline metabolic process	CYTOPLASMIC_DOMAIN (PHOBIUS); TRANSMEMBRANE (PHOBIUS); NON_CYTOPLASMIC_DOMAIN (PHOBIUS); SignalP-noTM (SIGNALP_EUK)	838615|AT1G20270|oxidoreductase, 2OG-Fe(II) oxygenase family protein	EC:1.14.11.2	(1.1) Acting on the CH-OH group of donors	map00330	Arginine and proline metabolism
contig00416_length=1091|500|60	contig00416	contig00416.Sense	5.1693e-12	9.20994	9.06441	7.82804	6.00964	6.11079	6.7732	6	Jcr4S00004.70	XM_012218333.1	prolyl 4-hydroxylase alpha	C:GO:0005768; P:GO:0018401; C:GO:0005794; F:GO:0031418; F:GO:0005506; F:GO:0004656; C:GO:0005802; C:GO:0005739; P:GO:0055114; P:GO:0006525; P:GO:0006560	C:endosome; P:peptidyl-proline hydroxylation to 4-hydroxy-L-proline; C:Golgi apparatus; F:L-ascorbic acid binding; F:iron ion binding; F:procollagen-proline 4-dioxygenase activity; C:trans-Golgi network; C:mitochondrion; P:oxidation-reduction process; P:arginine metabolic process; P:proline metabolic process	CYTOPLASMIC_DOMAIN (PHOBIUS); TRANSMEMBRANE (PHOBIUS); NON_CYTOPLASMIC_DOMAIN (PHOBIUS); SignalP-noTM (SIGNALP_EUK)	838615|AT1G20270|oxidoreductase, 2OG-Fe(II) oxygenase family protein	EC:1.14.11.2	(1.1) Acting on the CH-OH group of donors	map00330	Arginine and proline metabolism
contig00419_length=832|500|60	contig00419	contig00419.Sense	6.03403e-11	11.0431	10.9289	11.2748	11.9012	12.2013	12.2595	4	Jcr4S00063.10	XM_012235912.1	fad nad -binding oxidoreductase family protein	F:GO:0003674; P:GO:0008150; C:GO:0005575	F:molecular_function; P:biological_process; C:cellular_component	NON_CYTOPLASMIC_DOMAIN (PHOBIUS); CYTOPLASMIC_DOMAIN (PHOBIUS); TRANSMEMBRANE (PHOBIUS)	819091|AT2G44820|hypothetical protein
contig00421_length=1179|1000|60	contig00421	contig00421.Sense	6.18372e-11	7.30831	9.54221	9.51338	7.92699	8.58803	10.9895	1	Jcr4S02252.50	XM_012232917.1	bifunctional epoxide hydrolase 2-like	P:GO:0008152; F:GO:0016787	P:metabolic process; F:hydrolase activity	IPR000073 (PRINTS); IPR000639 (PRINTS); PF12697 (PFAM); G3DSA:3.40.50.1820 (GENE3D); PTHR10992 (PANTHER); PTHR10992:SF279 (PANTHER); SSF53474 (SUPERFAMILY)	828063|AT4G02340|epoxide hydrolase, putative
contig00421_length=1179|500|60	contig00421	contig00421.NA	9.34864e-11	5.62453	7.65191	7.22409	5.98302	6.61617	8.98151	10	Jcr4S02252.50	XM_012232917.1	bifunctional epoxide hydrolase 2-like	P:GO:0008152; F:GO:0016787	P:metabolic process; F:hydrolase activity	IPR000073 (PRINTS); IPR000639 (PRINTS); PF12697 (PFAM); G3DSA:3.40.50.1820 (GENE3D); PTHR10992 (PANTHER); PTHR10992:SF279 (PANTHER); SSF53474 (SUPERFAMILY)	828063|AT4G02340|epoxide hydrolase, putative
contig00424_length=1547|1250|60	contig00424	contig00424.Antisense	4.72093e-13	5.71599	5.38645	7.21396	9.37344	8.72612	9.86647	9	Jcr4S00788.90	XM_012227493.1	pentatricopeptide repeat-containing protein mitochondrial-like	P:GO:0043631; F:GO:0004652; C:GO:0005739	P:RNA polyadenylation; F:polynucleotide adenylyltransferase activity; C:mitochondrion	no IPS match	825421|AT3G62470|pentatricopeptide (PPR) repeat-containing protein	EC:2.7.7.19	(2.7) Transferring phosphorous-containing groups
contig00424_length=1547|250|60	contig00424	contig00424.Antisense	1.4669e-14	9.92612	9.73264	12.145	13.7706	13.298	14.4468	8	Jcr4S00788.90	XM_012227493.1	pentatricopeptide repeat-containing protein mitochondrial-like	P:GO:0043631; F:GO:0004652; C:GO:0005739	P:RNA polyadenylation; F:polynucleotide adenylyltransferase activity; C:mitochondrion	no IPS match	825421|AT3G62470|pentatricopeptide (PPR) repeat-containing protein	EC:2.7.7.19	(2.7) Transferring phosphorous-containing groups
contig00424_length=1547|750|60	contig00424	contig00424.Antisense	1.84254e-14	7.9122	7.63025	9.45732	11.8592	11.174	12.4779	9	Jcr4S00788.90	XM_012227493.1	pentatricopeptide repeat-containing protein mitochondrial-like	P:GO:0043631; F:GO:0004652; C:GO:0005739	P:RNA polyadenylation; F:polynucleotide adenylyltransferase activity; C:mitochondrion	no IPS match	825421|AT3G62470|pentatricopeptide (PPR) repeat-containing protein	EC:2.7.7.19	(2.7) Transferring phosphorous-containing groups
contig00433_length=1109|250|60	contig00433	contig00433.Antisense	5.48836e-10	13.7907	13.0431	12.298	12.7859	12.2635	12.1845	7	Jcr4S00648.40	XM_012210878.1	somatic embryogenesis receptor kinase 1-like	F:GO:0016301; F:GO:0032440; P:GO:0016310; P:GO:0055114	F:kinase activity; F:2-alkenal reductase [NAD(P)] activity; P:phosphorylation; P:oxidation-reduction process	no IPS match	832233|AT5G21090|leucine-rich repeat protein, putative	EC:1.3.1.74	(1.3) Acting on the CH-CH group of donors			3.A.20 (somatic embryogenesis receptor kinase 1-like)
contig00433_length=1109|750|60	contig00433	contig00433.Antisense	5.57748e-09	11.3288	10.6295	9.46256	10.4607	9.78182	9.63494	7	Jcr4S00648.40	XM_012210878.1	somatic embryogenesis receptor kinase 1-like	F:GO:0016301; F:GO:0032440; P:GO:0016310; P:GO:0055114	F:kinase activity; F:2-alkenal reductase [NAD(P)] activity; P:phosphorylation; P:oxidation-reduction process	no IPS match	832233|AT5G21090|leucine-rich repeat protein, putative	EC:1.3.1.74	(1.3) Acting on the CH-CH group of donors			3.A.20 (somatic embryogenesis receptor kinase 1-like)
contig00434_length=1350|0|60	contig00434	contig00434.NA	8.95428e-09	4.38051	9.5124	12.6095	10.7136	8.93777	6.23918	5	Jcr4S01534.50	XM_012234676.1	dehydration-responsive protein rd22	P:GO:0050896	P:response to stimulus	no IPS match	832636|RD22|RD22; nutrient reservoir
contig00434_length=1350|250|60	contig00434	contig00434.Antisense	1.19024e-09	5.43265	6.05859	6.68209	7.77823	10.4667	7.60591	10	Jcr4S01534.50	XM_012234676.1	dehydration-responsive protein rd22	P:GO:0050896	P:response to stimulus	no IPS match	832636|RD22|RD22; nutrient reservoir
contig00435_length=422|250|60	contig00435	contig00435.Antisense	2.11186e-11	8.37202	8.06662	8.36308	9.89528	9.74764	8.23554	9	Jcr4S06068.30	XM_012210365.1	phosphotyrosine protein phosphatases superfamily protein	F:GO:0004721; P:GO:0043405; P:GO:0006470	F:phosphoprotein phosphatase activity; P:regulation of MAP kinase activity; P:protein dephosphorylation	G3DSA:3.90.190.10 (GENE3D); PTHR10159:SF97 (PANTHER); IPR024950 (PANTHER); SIGNAL_PEPTIDE_N_REGION (PHOBIUS); SIGNAL_PEPTIDE_C_REGION (PHOBIUS); SIGNAL_PEPTIDE (PHOBIUS); SIGNAL_PEPTIDE_H_REGION (PHOBIUS); NON_CYTOPLASMIC_DOMAIN (PHOBIUS); SignalP-noTM (SIGNALP_EUK); SSF52799 (SUPERFAMILY)		EC:3.1.3.16	(3.1) Acting on ester bonds	map04660	T cell receptor signaling pathway
contig00436_length=1613|250|60	contig00436	contig00436.NA	8.1182e-11	7.1669	9.00312	10.5629	9.726	9.70227	10.9497	8	Jcr4S08475.20	XM_012211887.1	transcription factor tcp20-like	F:GO:0003700; P:GO:0008361; F:GO:0005515; F:GO:0000987; C:GO:0005634; P:GO:1900056; C:GO:0005667; P:GO:0045449	F:sequence-specific DNA binding transcription factor activity; P:regulation of cell size; F:protein binding; F:core promoter proximal region sequence-specific DNA binding; C:nucleus; P:negative regulation of leaf senescence; C:transcription factor complex; P:regulation of transcription, DNA-dependent	NON_CYTOPLASMIC_DOMAIN (PHOBIUS); TRANSMEMBRANE (PHOBIUS); CYTOPLASMIC_DOMAIN (PHOBIUS)	822318|AT-TCP20|AT-TCP20; transcription factor						TCP
contig00437_length=675|250|60	contig00437	contig00437.Antisense	1.86984e-09	4.66169	5.38085	5.91321	5.8189	6.07632	7.06232	4	Jcr4S04530.10	XM_012211922.1	shikimate kinase like 1	P:GO:0006636; P:GO:0019288; P:GO:0006766; P:GO:0006546; P:GO:0019748; P:GO:0016310; P:GO:0009106; P:GO:0009108; P:GO:0015995; P:GO:0016226; P:GO:0009965; C:GO:0009570; P:GO:0006569; P:GO:0009658; F:GO:0004765; P:GO:0009695; P:GO:0030154; P:GO:0009684; P:GO:0019344; P:GO:0045893; P:GO:0006733; P:GO:0010027; P:GO:0009117; P:GO:0000162; P:GO:0006571; P:GO:0009094	P:unsaturated fatty acid biosynthetic process; P:isopentenyl diphosphate biosynthetic process, methylerythritol 4-phosphate pathway; P:vitamin metabolic process; P:glycine catabolic process; P:secondary metabolic process; P:phosphorylation; P:lipoate metabolic process; P:coenzyme biosynthetic process; P:chlorophyll biosynthetic process; P:iron-sulfur cluster assembly; P:leaf morphogenesis; C:chlo…	no IPS match	822306|AT3G26900|shikimate kinase family protein	EC:2.7.1.71	(2.7) Transferring phosphorous-containing groups	map00400	Phenylalanine, tyrosine and tryptophan biosynthesis
contig00439_length=734|250|60	contig00439	contig00439.Antisense	5.36746e-10	4.36541	4.06229	8.26906	7.05185	4.74193	4.13143	5	Jcr4S04594.10	XM_012230904.1	multicopper oxidase	F:GO:0005507; F:GO:0052716; F:GO:0008447; C:GO:0048046; P:GO:0046274; P:GO:0055114; P:GO:0006118; P:GO:0019852	F:copper ion binding; F:hydroquinone:oxygen oxidoreductase activity; F:L-ascorbate oxidase activity; C:apoplast; P:lignin catabolic process; P:oxidation-reduction process; P:electron transport; P:L-ascorbic acid metabolic process	TMhelix (TMHMM)	830795|LAC14|LAC14 (laccase 14); laccase	EC:1.10.3.2; EC:1.10.3.3	(1.1) Acting on the CH-OH group of donors; (1.1) Acting on the CH-OH group of donors	map00053	Ascorbate and aldarate metabolism
contig00445_length=1175|250|60	contig00445	contig00445.Antisense	5.14091e-09	11.2957	11.5605	11.8144	11.4361	10.4274	11.096	1	Jcr4S01994.70	XM_012224189.1	probable iron ascorbate oxidoreductase ddb_g0283291-like	C:GO:0005737; F:GO:0045431; F:GO:0005506; P:GO:0007568; F:GO:0016702; P:GO:0051555; P:GO:0009267; P:GO:0055114	C:cytoplasm; F:flavonol synthase activity; F:iron ion binding; P:aging; F:oxidoreductase activity, acting on single donors with incorporation of molecular oxygen, incorporation of two atoms of oxygen; P:flavonol biosynthetic process; P:cellular response to starvation; P:oxidation-reduction process	IPR002283 (PRINTS); IPR026992 (PFAM); IPR005123 (PFAM); IPR027443 (G3DSA:2.60.120.GENE3D); PTHR10209 (PANTHER); PTHR10209:SF57 (PANTHER); IPR005123 (PROSITE_PROFILES); SSF51197 (SUPERFAMILY)	824183|AT3G50210|2-oxoacid-dependent oxidase, putative	EC:1.13.11; EC:1.14.11.23	(1.1) Acting on the CH-OH group of donors; (1.1) Acting on the CH-OH group of donors	map00941	Flavonoid biosynthesis
contig00447_length=1531|1250|60	contig00447	contig00447.Antisense	8.97805e-11	7.42387	9.5299	13.4068	13.5117	13.3358	12.5586	8	Jcr4S00100.190	XM_012224495.1	conserved hypothetical protein	F:GO:0005515	F:protein binding	TRANSMEMBRANE (PHOBIUS); CYTOPLASMIC_DOMAIN (PHOBIUS); NON_CYTOPLASMIC_DOMAIN (PHOBIUS)	836455|AT5G63350|hypothetical protein
contig00447_length=1531|250|60	contig00447	contig00447.Antisense	4.50985e-10	6.75228	8.69425	12.8312	13.317	12.7958	12.324	8	Jcr4S00100.190	XM_012224495.1	conserved hypothetical protein	F:GO:0005515	F:protein binding	TRANSMEMBRANE (PHOBIUS); CYTOPLASMIC_DOMAIN (PHOBIUS); NON_CYTOPLASMIC_DOMAIN (PHOBIUS)	836455|AT5G63350|hypothetical protein
contig00447_length=1531|750|60	contig00447	contig00447.Antisense	1.5554e-09	8.49013	10.4097	14.0106	14.7949	14.4076	13.6981	8	Jcr4S00100.190	XM_012224495.1	conserved hypothetical protein	F:GO:0005515	F:protein binding	TRANSMEMBRANE (PHOBIUS); CYTOPLASMIC_DOMAIN (PHOBIUS); NON_CYTOPLASMIC_DOMAIN (PHOBIUS)	836455|AT5G63350|hypothetical protein
contig00449_length=1087|250|60	contig00449	contig00449.Antisense	1.41434e-10	10.5289	10.243	10.4275	11.3721	11.6984	11.1967	4	Jcr4S00599.100	XM_012226907.1	ribosomal protein l2	C:GO:0005840; F:GO:0003735; F:GO:0003723; P:GO:0006412; C:GO:0009536; P:GO:0042254	C:ribosome; F:structural constituent of ribosome; F:RNA binding; P:translation; C:plastid; P:ribosome biogenesis	TRANSMEMBRANE (PHOBIUS); NON_CYTOPLASMIC_DOMAIN (PHOBIUS); CYTOPLASMIC_DOMAIN (PHOBIUS)	814594|rpl2|ribosomal protein L2
contig00450_length=828|250|60	contig00450	contig00450.Antisense	5.18752e-14	8.01683	7.90406	7.60233	9.02743	9.82665	10.4245	2	Jcr4S00919.40	XM_012223371.1	mitochondrial 28s ribosomal protein s29-like protein	P:GO:0009220; C:GO:0005840; P:GO:0006164; C:GO:0005739	P:pyrimidine ribonucleotide biosynthetic process; C:ribosome; P:purine nucleotide biosynthetic process; C:mitochondrion	no IPS match	838258|AT1G16870|mitochondrial 28S ribosomal protein S29-related
contig00450_length=828|750|60	contig00450	contig00450.Antisense	1.12526e-10	6.22377	6.261	5.62608	7.25541	7.59768	8.41812	2	Jcr4S00919.40	XM_012223371.1	mitochondrial 28s ribosomal protein s29-like protein	P:GO:0009220; C:GO:0005840; P:GO:0006164; C:GO:0005739	P:pyrimidine ribonucleotide biosynthetic process; C:ribosome; P:purine nucleotide biosynthetic process; C:mitochondrion	no IPS match	838258|AT1G16870|mitochondrial 28S ribosomal protein S29-related
contig00451_length=955|250|60	contig00451	contig00451.Antisense	1.27138e-09	9.3326	8.85804	9.69523	9.31986	9.28727	10.8636	2	Jcr4S01818.10	XM_012226839.1	uncharacterized loc101220441			SIGNAL_PEPTIDE_C_REGION (PHOBIUS); TRANSMEMBRANE (PHOBIUS); NON_CYTOPLASMIC_DOMAIN (PHOBIUS); SIGNAL_PEPTIDE_N_REGION (PHOBIUS); SIGNAL_PEPTIDE_H_REGION (PHOBIUS); CYTOPLASMIC_DOMAIN (PHOBIUS); SIGNAL_PEPTIDE (PHOBIUS); SignalP-TM (SIGNALP_EUK); TMhelix (TMHMM); TMhelix (TMHMM)	824517|AT3G53490|hypothetical protein
contig00452_length=846|500|60	contig00452	contig00452.Sense	1.82651e-09	4.8144	5.50172	6.89953	6.76567	6.96432	6.41298	10	Jcr4S00012.130	XM_012237589.1	carbon catabolite repressor protein 4 homolog 3-like	P:GO:0019252; C:GO:0005634; P:GO:0000023	P:starch biosynthetic process; C:nucleus; P:maltose metabolic process	PTHR12121:SF9 (PANTHER); PTHR12121 (PANTHER)	821380|AT3G18500|hypothetical protein
contig00454_length=416|0|60	contig00454	contig00454.Sense	1.02749e-10	7.87256	7.3482	10.0318	9.36191	8.14844	8.20612	10	Jcr4S00012.190	XM_012237578.1	transcription factor divaricata-like	P:GO:0009725; F:GO:0003677; F:GO:0003682; P:GO:1901700; C:GO:0005634; C:GO:0000785	P:response to hormone stimulus; F:DNA binding; F:chromatin binding; P:response to oxygen-containing compound; C:nucleus; C:chromatin	IPR006447 (TIGRFAM); IPR009057 (G3DSA:1.10.10.GENE3D); PTHR12374:SF12 (PANTHER); PTHR12374 (PANTHER); IPR017930 (PROSITE_PROFILES); IPR009057 (SUPERFAMILY)							MYB_related; MYB
contig00455_length=1066|250|60	contig00455	contig00455.Antisense	1.10904e-10	9.4364	10.6573	12.3865	11.9179	12.5378	13.6597	8	Jcr4S03109.50	XM_012217793.1	kda heat shock mitochondrial-like	P:GO:0009644; C:GO:0043231; C:GO:0044444; P:GO:0042542; P:GO:0009408	P:response to high light intensity; C:intracellular membrane-bounded organelle; C:cytoplasmic part; P:response to hydrogen peroxide; P:response to heat	no IPS match	841687|AT1G52560|26.5 kDa class I small heat shock protein-like (HSP26.5-P)
contig00455_length=1066|750|60	contig00455	contig00455.Antisense	4.05148e-11	7.27787	8.7157	10.3227	9.76457	10.3496	11.4661	8	Jcr4S03109.50	XM_012217793.1	kda heat shock mitochondrial-like	P:GO:0009644; C:GO:0043231; C:GO:0044444; P:GO:0042542; P:GO:0009408	P:response to high light intensity; C:intracellular membrane-bounded organelle; C:cytoplasmic part; P:response to hydrogen peroxide; P:response to heat	no IPS match	841687|AT1G52560|26.5 kDa class I small heat shock protein-like (HSP26.5-P)
contig00459_length=1665|1250|60	contig00459	contig00459.Antisense	8.77153e-09	8.30685	8.59961	8.77852	7.33864	8.39337	6.78459	1	Jcr4S00293.20	XM_012213265.1	beta galactosidase-like protein	C:GO:0005829; C:GO:0009341; F:GO:0030246; C:GO:0009507; F:GO:0004565; P:GO:0006012; P:GO:0006027; P:GO:0006687; P:GO:0046486	C:cytosol; C:beta-galactosidase complex; F:carbohydrate binding; C:chloroplast; F:beta-galactosidase activity; P:galactose metabolic process; P:glycosaminoglycan catabolic process; P:glycosphingolipid metabolic process; P:glycerolipid metabolic process	no IPS match	824610|AT3G54440|glycoside hydrolase family 2 protein	EC:3.2.1.23	(3.2) Glycosylases	map00531; map00511; map00052; map00604; map00600	Glycosaminoglycan degradation; Other glycan degradation; Galactose metabolism; Glycosphingolipid biosynthesis - ganglio series; Sphingolipid metabolism
contig00459_length=1665|250|60	contig00459	contig00459.Antisense	2.32543e-09	10.2667	10.2598	10.022	9.33	9.92641	8.51605	7	Jcr4S00293.20	XM_012213265.1	beta galactosidase-like protein	C:GO:0005829; C:GO:0009341; F:GO:0030246; C:GO:0009507; F:GO:0004565; P:GO:0006012; P:GO:0006027; P:GO:0006687; P:GO:0046486	C:cytosol; C:beta-galactosidase complex; F:carbohydrate binding; C:chloroplast; F:beta-galactosidase activity; P:galactose metabolic process; P:glycosaminoglycan catabolic process; P:glycosphingolipid metabolic process; P:glycerolipid metabolic process	no IPS match	824610|AT3G54440|glycoside hydrolase family 2 protein	EC:3.2.1.23	(3.2) Glycosylases	map00531; map00511; map00052; map00604; map00600	Glycosaminoglycan degradation; Other glycan degradation; Galactose metabolism; Glycosphingolipid biosynthesis - ganglio series; Sphingolipid metabolism
contig00460_length=713|0|60	contig00460	contig00460.NA	3.10803e-10	9.73942	9.54762	9.29086	9.56062	9.58387	7.92462	7	Jcr4S04205.20	XM_012222407.1	protein			PTHR31016 (PANTHER)	839884|AT1G30050|hypothetical protein
contig00460_length=713|500|60	contig00460	contig00460.Sense	1.10739e-10	11.4161	11.4914	11.6661	11.4182	11.7546	9.94087	7	Jcr4S04205.20	XM_012222407.1	protein			PTHR31016 (PANTHER)	839884|AT1G30050|hypothetical protein
contig00462_length=840|500|60	contig00462	contig00462.Sense	1.16382e-10	3.11915	3.45509	4.36415	6.08327	7.43733	5.38921	10	Jcr4S00892.10	XM_012219236.1	transcription factor bhlh30-like	F:GO:0046983	F:protein dimerization activity	NON_CYTOPLASMIC_DOMAIN (PHOBIUS); CYTOPLASMIC_DOMAIN (PHOBIUS); TRANSMEMBRANE (PHOBIUS); TMhelix (TMHMM)							bHLH
contig00463_length=701|500|60	contig00463	contig00463.Sense	9.92277e-09	7.9884	8.56424	8.54512	8.785	8.31373	9.86086	2	Jcr4S00200.30	XM_012227314.1	homeobox protein luminidependens-like	P:GO:0006355; P:GO:0006351; F:GO:0043565; C:GO:0005634; F:GO:0003700; F:GO:0003677	P:regulation of transcription, DNA-dependent; P:transcription, DNA-dependent; F:sequence-specific DNA binding; C:nucleus; F:sequence-specific DNA binding transcription factor activity; F:DNA binding	no IPS match
contig00465_length=2746|1250|60	contig00465	contig00465.Antisense	8.33546e-10	9.79858	8.89441	7.69944	8.72854	8.46338	8.06499	6	Jcr4S02460.20	XM_012232600.1	serine threonine-protein	P:GO:0010413; P:GO:0006468; F:GO:0005524; P:GO:0045492; P:GO:0009832; C:GO:0005737; F:GO:0004683; P:GO:0009069	P:glucuronoxylan metabolic process; P:protein phosphorylation; F:ATP binding; P:xylan biosynthetic process; P:plant-type cell wall biogenesis; C:cytoplasm; F:calmodulin-dependent protein kinase activity; P:serine family amino acid metabolic process	IPR002290 (SMART); IPR000719 (PFAM); G3DSA:1.10.510.10 (GENE3D); G3DSA:3.30.200.20 (GENE3D); PTHR24348 (PANTHER); PTHR24348:SF0 (PANTHER); IPR008271 (PROSITE_PATTERNS); IPR017441 (PROSITE_PATTERNS); IPR000719 (PROSITE_PROFILES); IPR011009 (SUPERFAMILY)	818361|AT2G37840|protein kinase family protein	EC:2.7.11.17	(2.7) Transferring phosphorous-containing groups					KIN domain, Ser-Thr site
contig00465_length=2746|750|60	contig00465	contig00465.Antisense	1.39417e-10	11.0618	10.0978	9.15778	9.85624	9.74118	9.20557	7	Jcr4S02460.20	XM_012232600.1	serine threonine-protein	P:GO:0010413; P:GO:0006468; F:GO:0005524; P:GO:0045492; P:GO:0009832; C:GO:0005737; F:GO:0004683; P:GO:0009069	P:glucuronoxylan metabolic process; P:protein phosphorylation; F:ATP binding; P:xylan biosynthetic process; P:plant-type cell wall biogenesis; C:cytoplasm; F:calmodulin-dependent protein kinase activity; P:serine family amino acid metabolic process	IPR002290 (SMART); IPR000719 (PFAM); G3DSA:1.10.510.10 (GENE3D); G3DSA:3.30.200.20 (GENE3D); PTHR24348 (PANTHER); PTHR24348:SF0 (PANTHER); IPR008271 (PROSITE_PATTERNS); IPR017441 (PROSITE_PATTERNS); IPR000719 (PROSITE_PROFILES); IPR011009 (SUPERFAMILY)	818361|AT2G37840|protein kinase family protein	EC:2.7.11.17	(2.7) Transferring phosphorous-containing groups					KIN domain, Ser-Thr site
contig00466_length=1028|250|60	contig00466	contig00466.Antisense	3.71669e-11	12.7165	12.6882	12.0964	11.7767	11.7898	13.2037	2	Jcr4S04563.20	XM_012211969.1	rdx type	P:GO:0045454; F:GO:0008430; C:GO:0005783; C:GO:0009507; C:GO:0005886	P:cell redox homeostasis; F:selenium binding; C:endoplasmic reticulum; C:chloroplast; C:plasma membrane	TRANSMEMBRANE (PHOBIUS); NON_CYTOPLASMIC_DOMAIN (PHOBIUS); CYTOPLASMIC_DOMAIN (PHOBIUS)	835978|AT5G58640|selenoprotein-related
contig00466_length=1028|750|60	contig00466	contig00466.Antisense	3.05721e-09	10.1384	9.93712	9.06524	9.13415	8.96633	10.3149	2	Jcr4S04563.20	XM_012211969.1	rdx type	P:GO:0045454; F:GO:0008430; C:GO:0005783; C:GO:0009507; C:GO:0005886	P:cell redox homeostasis; F:selenium binding; C:endoplasmic reticulum; C:chloroplast; C:plasma membrane	TRANSMEMBRANE (PHOBIUS); NON_CYTOPLASMIC_DOMAIN (PHOBIUS); CYTOPLASMIC_DOMAIN (PHOBIUS)	835978|AT5G58640|selenoprotein-related
contig00467_length=1961|1000|60	contig00467	contig00467.Sense	3.71115e-12	11.1399	10.676	8.68812	8.74308	9.95926	6.67589	1	Jcr4S05797.20	XM_012211688.1	tubulin alpha-3	C:GO:0048046; P:GO:0071258; C:GO:0045298; F:GO:0005525; C:GO:0005618; P:GO:0006184; C:GO:0005829; C:GO:0005874; P:GO:0051258; P:GO:0046686; C:GO:0009506; F:GO:0003924; P:GO:0007018; C:GO:0005886; F:GO:0005200	C:apoplast; P:cellular response to gravity; C:tubulin complex; F:GTP binding; C:cell wall; P:GTP catabolic process; C:cytosol; C:microtubule; P:protein polymerization; P:response to cadmium ion; C:plasmodesma; F:GTPase activity; P:microtubule-based movement; C:plasma membrane; F:structural constituent of cytoskeleton	no IPS match	832097|TUA3|TUA3; structural constituent of cytoskeleton
contig00467_length=1961|1500|60	contig00467	contig00467.Sense	5.88758e-16	12.7514	12.1774	10.1865	10.1813	11.6363	7.71155	1	Jcr4S05797.20	XM_012211688.1	tubulin alpha-3	C:GO:0048046; P:GO:0071258; C:GO:0045298; F:GO:0005525; C:GO:0005618; P:GO:0006184; C:GO:0005829; C:GO:0005874; P:GO:0051258; P:GO:0046686; C:GO:0009506; F:GO:0003924; P:GO:0007018; C:GO:0005886; F:GO:0005200	C:apoplast; P:cellular response to gravity; C:tubulin complex; F:GTP binding; C:cell wall; P:GTP catabolic process; C:cytosol; C:microtubule; P:protein polymerization; P:response to cadmium ion; C:plasmodesma; F:GTPase activity; P:microtubule-based movement; C:plasma membrane; F:structural constituent of cytoskeleton	no IPS match	832097|TUA3|TUA3; structural constituent of cytoskeleton
contig00467_length=1961|500|60	contig00467	contig00467.Sense	3.05849e-14	10.763	10.1062	7.75736	8.26868	9.409	5.28287	1	Jcr4S05797.20	XM_012211688.1	tubulin alpha-3	C:GO:0048046; P:GO:0071258; C:GO:0045298; F:GO:0005525; C:GO:0005618; P:GO:0006184; C:GO:0005829; C:GO:0005874; P:GO:0051258; P:GO:0046686; C:GO:0009506; F:GO:0003924; P:GO:0007018; C:GO:0005886; F:GO:0005200	C:apoplast; P:cellular response to gravity; C:tubulin complex; F:GTP binding; C:cell wall; P:GTP catabolic process; C:cytosol; C:microtubule; P:protein polymerization; P:response to cadmium ion; C:plasmodesma; F:GTPase activity; P:microtubule-based movement; C:plasma membrane; F:structural constituent of cytoskeleton	no IPS match	832097|TUA3|TUA3; structural constituent of cytoskeleton
contig00468_length=1481|1250|60	contig00468	contig00468.Antisense	7.96279e-09	8.05807	7.92624	8.36706	8.91071	9.30675	8.48295	9	Jcr4S21160.10	XM_012217028.1	indeterminate -domain isoform 2	F:GO:0003676; F:GO:0008270	F:nucleic acid binding; F:zinc ion binding	no IPS match	814738|AtIDD5|AtIDD5 (Arabidopsis thaliana Indeterminate(ID)-Domain 5); nucleic acid binding / transcription factor/ zinc ion binding
contig00468_length=1481|750|60	contig00468	contig00468.NA	2.80845e-09	8.90703	8.74907	8.83776	9.68036	10.1765	9.24276	9	Jcr4S21160.10	XM_012217028.1	indeterminate -domain isoform 2	F:GO:0003676; F:GO:0008270	F:nucleic acid binding; F:zinc ion binding	no IPS match	814738|AtIDD5|AtIDD5 (Arabidopsis thaliana Indeterminate(ID)-Domain 5); nucleic acid binding / transcription factor/ zinc ion binding
contig00470_length=486|250|60	contig00470	contig00470.Antisense	6.3025e-11	8.52309	8.82221	7.40941	6.66093	6.91302	8.4376	2	Jcr4S02568.10	XM_012228533.1	vesicle-associated membrane protein 724-like	C:GO:0005886; P:GO:0048573; P:GO:0006810	C:plasma membrane; P:photoperiodism, flowering; P:transport	no IPS match
contig00474_length=1968|1000|60	contig00474	contig00474.NA	1.57706e-10	11.6073	11.2607	10.492	11.4333	11.7904	12.7477	4	Jcr4S00732.60	XM_012221196.1	dead-box atp-dependent rna helicase 56-like	C:GO:0005730; F:GO:0008026; F:GO:0003676; P:GO:0046686; C:GO:0009506; C:GO:0005618; F:GO:0005524; C:GO:0005829	C:nucleolus; F:ATP-dependent helicase activity; F:nucleic acid binding; P:response to cadmium ion; C:plasmodesma; C:cell wall; F:ATP binding; C:cytosol	SignalP-TM (SIGNALP_GRAM_POSITIVE)	830986|AT5G11170|ATP binding / ATP-dependent helicase/ helicase/ nucleic acid binding					3.A.18 (dead-box atp-dependent rna helicase 56-like)
contig00474_length=1968|1500|60	contig00474	contig00474.Sense	2.33827e-11	11.9007	11.615	10.9898	11.9593	12.4644	13.1803	4	Jcr4S00732.60	XM_012221196.1	dead-box atp-dependent rna helicase 56-like	C:GO:0005730; F:GO:0008026; F:GO:0003676; P:GO:0046686; C:GO:0009506; C:GO:0005618; F:GO:0005524; C:GO:0005829	C:nucleolus; F:ATP-dependent helicase activity; F:nucleic acid binding; P:response to cadmium ion; C:plasmodesma; C:cell wall; F:ATP binding; C:cytosol	SignalP-TM (SIGNALP_GRAM_POSITIVE)	830986|AT5G11170|ATP binding / ATP-dependent helicase/ helicase/ nucleic acid binding					3.A.18 (dead-box atp-dependent rna helicase 56-like)
contig00476_length=1346|1000|60	contig00476	contig00476.Sense	4.51686e-13	9.28023	8.71344	10.9383	12.4106	11.155	10.331	9	Jcr4S00108.130	XM_012214413.1	desacetoxyvindoline 4-	F:GO:0050590; F:GO:0045431; P:GO:0010439; P:GO:0051555; P:GO:0055114; P:GO:0042432	F:desacetoxyvindoline 4-hydroxylase activity; F:flavonol synthase activity; P:regulation of glucosinolate biosynthetic process; P:flavonol biosynthetic process; P:oxidation-reduction process; P:indole biosynthetic process	SIGNAL_PEPTIDE_N_REGION (PHOBIUS); SIGNAL_PEPTIDE (PHOBIUS); NON_CYTOPLASMIC_DOMAIN (PHOBIUS); SIGNAL_PEPTIDE_C_REGION (PHOBIUS); SIGNAL_PEPTIDE_H_REGION (PHOBIUS); SignalP-noTM (SIGNALP_EUK)	837171|AT1G06620|2-oxoglutarate-dependent dioxygenase, putative	EC:1.14.11.20; EC:1.14.11.23	(1.1) Acting on the CH-OH group of donors; (1.1) Acting on the CH-OH group of donors	map00901; map00941	Indole alkaloid biosynthesis; Flavonoid biosynthesis
contig00476_length=1346|500|60	contig00476	contig00476.Sense	2.08837e-10	7.27348	6.64147	8.74039	10.3852	8.88877	8.21316	10	Jcr4S00108.130	XM_012214413.1	desacetoxyvindoline 4-	F:GO:0050590; F:GO:0045431; P:GO:0010439; P:GO:0051555; P:GO:0055114; P:GO:0042432	F:desacetoxyvindoline 4-hydroxylase activity; F:flavonol synthase activity; P:regulation of glucosinolate biosynthetic process; P:flavonol biosynthetic process; P:oxidation-reduction process; P:indole biosynthetic process	SIGNAL_PEPTIDE_N_REGION (PHOBIUS); SIGNAL_PEPTIDE (PHOBIUS); NON_CYTOPLASMIC_DOMAIN (PHOBIUS); SIGNAL_PEPTIDE_C_REGION (PHOBIUS); SIGNAL_PEPTIDE_H_REGION (PHOBIUS); SignalP-noTM (SIGNALP_EUK)	837171|AT1G06620|2-oxoglutarate-dependent dioxygenase, putative	EC:1.14.11.20; EC:1.14.11.23	(1.1) Acting on the CH-OH group of donors; (1.1) Acting on the CH-OH group of donors	map00901; map00941	Indole alkaloid biosynthesis; Flavonoid biosynthesis
contig00477_length=764|250|60	contig00477	contig00477.Antisense	1.95619e-12	12.3874	11.58	9.88132	11.0627	12.0392	9.58267	7	Jcr4S00003.300	XM_012234634.1	cinnamoyl reductase-like protein	P:GO:0046482; C:GO:0005794; P:GO:0048868; C:GO:0009506; C:GO:0005886; F:GO:0045552; F:GO:0004022; F:GO:0050662; C:GO:0005829; P:GO:0048610; P:GO:0055114; P:GO:0009813	P:para-aminobenzoic acid metabolic process; C:Golgi apparatus; P:pollen tube development; C:plasmodesma; C:plasma membrane; F:dihydrokaempferol 4-reductase activity; F:alcohol dehydrogenase (NAD) activity; F:coenzyme binding; C:cytosol; P:cellular process involved in reproduction; P:oxidation-reduction process; P:flavonoid biosynthetic process	SIGNAL_PEPTIDE_C_REGION (PHOBIUS); SIGNAL_PEPTIDE_H_REGION (PHOBIUS); SIGNAL_PEPTIDE_N_REGION (PHOBIUS); NON_CYTOPLASMIC_DOMAIN (PHOBIUS); SIGNAL_PEPTIDE (PHOBIUS); SignalP-TM (SIGNALP_GRAM_POSITIVE)	841566|AT1G51410|cinnamyl-alcohol dehydrogenase, putative (CAD)	EC:1.1.1.219; EC:1.1.1.1	(1.1) Acting on the CH-OH group of donors; (1.1) Acting on the CH-OH group of donors	map00071; map00260; map00830; map00592; map00982; map00626; map00625; map00980; map00010; map00350; map00941	Fatty acid degradation; Glycine, serine and threonine metabolism; Retinol metabolism; alpha-Linolenic acid metabolism; Drug metabolism - cytochrome P450; Naphthalene degradation; Chloroalkane and chloroalkene degradation; Metabolism of xenobiotics by cytochrome P450; Glycolysis / Gluconeogenesis; Tyrosine metabolism; Flavonoid biosynthesis
contig00480_length=1224|250|60	contig00480	contig00480.Antisense	4.89124e-09	8.16157	7.20734	6.72178	6.18594	6.12464	5.86797	6	Jcr4S01667.30	XM_012231987.1	uncharacterized loc101202760	F:GO:0003674; P:GO:0008150; C:GO:0005575; C:GO:0005634	F:molecular_function; P:biological_process; C:cellular_component; C:nucleus	no IPS match	844257|AT1G79160|hypothetical protein
contig00481_length=1760|0|60	contig00481	contig00481.Sense	5.06744e-09	10.2403	11.2726	11.9002	11.6998	11.779	10.6268	8	Jcr4S01673.10	XM_012219738.1	h(\+)-transporting atpase plant fungi plasma membrane	P:GO:0015992; P:GO:0010119; P:GO:0009414; F:GO:0008553; C:GO:0005773; C:GO:0016021; F:GO:0046872; P:GO:0006754; P:GO:0009737; P:GO:0006200; C:GO:0005886; C:GO:0005634; F:GO:0005524; P:GO:0006119	P:proton transport; P:regulation of stomatal movement; P:response to water deprivation; F:hydrogen-exporting ATPase activity, phosphorylative mechanism; C:vacuole; C:integral to membrane; F:metal ion binding; P:ATP biosynthetic process; P:response to abscisic acid stimulus; P:ATP catabolic process; C:plasma membrane; C:nucleus; F:ATP binding; P:oxidative phosphorylation	IPR001757 (PRINTS); IPR001757 (PRINTS); IPR023214 (PFAM); IPR001757 (TIGRFAM); IPR023298 (G3DSA:1.20.1110.GENE3D); PTHR24093:SF127 (PANTHER); IPR001757 (PANTHER); TRANSMEMBRANE (PHOBIUS); CYTOPLASMIC_DOMAIN (PHOBIUS); TRANSMEMBRANE (PHOBIUS); TRANSMEMBRANE (PHOBIUS); NON_CYTOPLASMIC_DOMAIN (PHOBIUS); TRANSMEMBRANE (PHOBIUS); TRANSMEMBRANE (PHOBIUS); TRANSMEMBRANE (PHOBIUS); CYTOPLASMIC_DOMAIN (PH…	816413|AHA1|AHA1 (ARABIDOPSIS H+ ATPASE 1); ATPase/ hydrogen-exporting ATPase, phosphorylative mechanism / protein binding	EC:3.6.3.6	(3.6) Acting on acid anhydrides	map00190	Oxidative phosphorylation	3.A.3 (h(\+)-transporting atpase plant fungi plasma membrane)
contig00482_length=1666|1000|60	contig00482	contig00482.Sense	3.17218e-15	12.0688	11.7608	11.6592	8.5214	5.94001	3.98981	5	Jcr4S04015.10	XM_012210719.1	carboxyvinyl-carboxyphosphonate phosphorylmutase	P:GO:0019761; F:GO:0016787; C:GO:0009570; F:GO:0016740; F:GO:0004451; P:GO:0006097	P:glucosinolate biosynthetic process; F:hydrolase activity; C:chloroplast stroma; F:transferase activity; F:isocitrate lyase activity; P:glyoxylate cycle	no IPS match	838742|AT1G21440|mutase family protein	EC:4.1.3.1	(4.1) Carbon-carbon lyases	map00630	Glyoxylate and dicarboxylate metabolism
contig00482_length=1666|1500|60	contig00482	contig00482.Sense	4.89956e-17	12.6698	12.2975	12.1144	8.95433	6.36039	4.32798	5	Jcr4S04015.10	XM_012210719.1	carboxyvinyl-carboxyphosphonate phosphorylmutase	P:GO:0019761; F:GO:0016787; C:GO:0009570; F:GO:0016740; F:GO:0004451; P:GO:0006097	P:glucosinolate biosynthetic process; F:hydrolase activity; C:chloroplast stroma; F:transferase activity; F:isocitrate lyase activity; P:glyoxylate cycle	no IPS match	838742|AT1G21440|mutase family protein	EC:4.1.3.1	(4.1) Carbon-carbon lyases	map00630	Glyoxylate and dicarboxylate metabolism
contig00482_length=1666|500|60	contig00482	contig00482.Sense	2.75231e-13	10.9158	10.5372	9.97923	7.33319	4.89958	3.42473	5	Jcr4S04015.10	XM_012210719.1	carboxyvinyl-carboxyphosphonate phosphorylmutase	P:GO:0019761; F:GO:0016787; C:GO:0009570; F:GO:0016740; F:GO:0004451; P:GO:0006097	P:glucosinolate biosynthetic process; F:hydrolase activity; C:chloroplast stroma; F:transferase activity; F:isocitrate lyase activity; P:glyoxylate cycle	no IPS match	838742|AT1G21440|mutase family protein	EC:4.1.3.1	(4.1) Carbon-carbon lyases	map00630	Glyoxylate and dicarboxylate metabolism
contig00483_length=528|0|60	contig00483	contig00483.Sense	5.87212e-11	7.66835	8.30018	7.57581	6.41125	7.046	3.96359	1	Jcr4S00368.20	XM_012218924.1	bel1-like homeodomain protein 1-like	F:GO:0003677	F:DNA binding	no IPS match	818167|BLH1|BLH1 (BEL1-LIKE HOMEODOMAIN 1); DNA binding / protein heterodimerization/ protein homodimerization/ transcription factor
contig00483_length=528|250|60	contig00483	contig00483.Antisense	5.01034e-11	7.44646	7.59664	6.96754	6.30288	6.92926	4.56987	7	Jcr4S00368.20	XM_012218924.1	bel1-like homeodomain protein 1-like	F:GO:0003677	F:DNA binding	no IPS match	818167|BLH1|BLH1 (BEL1-LIKE HOMEODOMAIN 1); DNA binding / protein heterodimerization/ protein homodimerization/ transcription factor
contig00484_length=1759|1250|60	contig00484	contig00484.Antisense	3.1066e-12	10.8452	10.9399	10.7371	9.93237	11.0153	6.96539	1	Jcr4S00368.20	XM_012218927.1	bel1-like homeodomain protein 1-like	F:GO:0003700; F:GO:0043565; C:GO:0005634; P:GO:0006355; C:GO:0005667; P:GO:0045449	F:sequence-specific DNA binding transcription factor activity; F:sequence-specific DNA binding; C:nucleus; P:regulation of transcription, DNA-dependent; C:transcription factor complex; P:regulation of transcription, DNA-dependent	no IPS match	818167|BLH1|BLH1 (BEL1-LIKE HOMEODOMAIN 1); DNA binding / protein heterodimerization/ protein homodimerization/ transcription factor						HB-other; HB-PHD; HD-ZIP; TALE
contig00484_length=1759|250|60	contig00484	contig00484.Antisense	5.19156e-16	13.5147	13.2704	12.7137	12.5972	13.4124	9.05343	1	Jcr4S00368.20	XM_012218927.1	bel1-like homeodomain protein 1-like	F:GO:0003700; F:GO:0043565; C:GO:0005634; P:GO:0006355; C:GO:0005667; P:GO:0045449	F:sequence-specific DNA binding transcription factor activity; F:sequence-specific DNA binding; C:nucleus; P:regulation of transcription, DNA-dependent; C:transcription factor complex; P:regulation of transcription, DNA-dependent	no IPS match	818167|BLH1|BLH1 (BEL1-LIKE HOMEODOMAIN 1); DNA binding / protein heterodimerization/ protein homodimerization/ transcription factor						HB-other; HB-PHD; HD-ZIP; TALE
contig00484_length=1759|750|60	contig00484	contig00484.Antisense	2.55148e-15	11.8934	11.5635	10.7516	11.1618	11.7898	7.27752	1	Jcr4S00368.20	XM_012218927.1	bel1-like homeodomain protein 1-like	F:GO:0003700; F:GO:0043565; C:GO:0005634; P:GO:0006355; C:GO:0005667; P:GO:0045449	F:sequence-specific DNA binding transcription factor activity; F:sequence-specific DNA binding; C:nucleus; P:regulation of transcription, DNA-dependent; C:transcription factor complex; P:regulation of transcription, DNA-dependent	no IPS match	818167|BLH1|BLH1 (BEL1-LIKE HOMEODOMAIN 1); DNA binding / protein heterodimerization/ protein homodimerization/ transcription factor						HB-other; HB-PHD; HD-ZIP; TALE
contig00485_length=1216|0|60	contig00485	contig00485.Sense	1.18932e-10	7.97918	8.50317	8.22063	7.54302	6.86386	6.1992	1	Jcr4S02992.40	XM_012222402.1	della protein	P:GO:0009867; P:GO:2000033; P:GO:0009938; P:GO:0006355; P:GO:0042538; P:GO:0010187; P:GO:0009737; P:GO:0009863; C:GO:0005634; P:GO:0009723	P:jasmonic acid mediated signaling pathway; P:regulation of seed dormancy process; P:negative regulation of gibberellic acid mediated signaling pathway; P:regulation of transcription, DNA-dependent; P:hyperosmotic salinity response; P:negative regulation of seed germination; P:response to abscisic acid stimulus; P:salicylic acid mediated signaling pathway; C:nucleus; P:response to ethylene stimul…	NON_CYTOPLASMIC_DOMAIN (PHOBIUS); TRANSMEMBRANE (PHOBIUS); CYTOPLASMIC_DOMAIN (PHOBIUS)	821251|RGL2|RGL2 (RGA-LIKE 2); transcription factor						GRAS
contig00485_length=1216|1000|60	contig00485	contig00485.Sense	8.48139e-12	12.9337	13.435	13.5272	12.7075	12.1596	11.2775	7	Jcr4S02992.40	XM_012222402.1	della protein	P:GO:0009867; P:GO:2000033; P:GO:0009938; P:GO:0006355; P:GO:0042538; P:GO:0010187; P:GO:0009737; P:GO:0009863; C:GO:0005634; P:GO:0009723	P:jasmonic acid mediated signaling pathway; P:regulation of seed dormancy process; P:negative regulation of gibberellic acid mediated signaling pathway; P:regulation of transcription, DNA-dependent; P:hyperosmotic salinity response; P:negative regulation of seed germination; P:response to abscisic acid stimulus; P:salicylic acid mediated signaling pathway; C:nucleus; P:response to ethylene stimul…	NON_CYTOPLASMIC_DOMAIN (PHOBIUS); TRANSMEMBRANE (PHOBIUS); CYTOPLASMIC_DOMAIN (PHOBIUS)	821251|RGL2|RGL2 (RGA-LIKE 2); transcription factor						GRAS
contig00485_length=1216|500|60	contig00485	contig00485.Sense	9.59556e-11	8.92177	9.44005	9.59782	8.75108	8.05085	7.41104	1	Jcr4S02992.40	XM_012222402.1	della protein	P:GO:0009867; P:GO:2000033; P:GO:0009938; P:GO:0006355; P:GO:0042538; P:GO:0010187; P:GO:0009737; P:GO:0009863; C:GO:0005634; P:GO:0009723	P:jasmonic acid mediated signaling pathway; P:regulation of seed dormancy process; P:negative regulation of gibberellic acid mediated signaling pathway; P:regulation of transcription, DNA-dependent; P:hyperosmotic salinity response; P:negative regulation of seed germination; P:response to abscisic acid stimulus; P:salicylic acid mediated signaling pathway; C:nucleus; P:response to ethylene stimul…	NON_CYTOPLASMIC_DOMAIN (PHOBIUS); TRANSMEMBRANE (PHOBIUS); CYTOPLASMIC_DOMAIN (PHOBIUS)	821251|RGL2|RGL2 (RGA-LIKE 2); transcription factor						GRAS
contig00487_length=653|250|60	contig00487	contig00487.Antisense	4.40564e-11	10.2822	8.48607	8.3316	3.72639	3.36398	3.13869	5	Jcr4S04040.20	XM_012222595.1	non-specific lipid transfer protein	F:GO:0008289; P:GO:0006869; P:GO:0006810	F:lipid binding; P:lipid transport; P:transport	no IPS match	836051|LTP3|LTP3 (LIPID TRANSFER PROTEIN 3); lipid binding
contig00490_length=1772|1000|60	contig00490	contig00490.Sense	5.37261e-09	8.41422	5.29894	4.39196	4.01043	2.76403	2.56851	3	Jcr4S01890.40	XM_012232009.1	cytokinin dehydrogenase 3-like	F:GO:0050660; F:GO:0008762; P:GO:0009690; C:GO:0043231; C:GO:0044444; P:GO:0055114; F:GO:0019139; P:GO:0006040	F:flavin adenine dinucleotide binding; F:UDP-N-acetylmuramate dehydrogenase activity; P:cytokinin metabolic process; C:intracellular membrane-bounded organelle; C:cytoplasmic part; P:oxidation-reduction process; F:cytokinin dehydrogenase activity; P:amino sugar metabolic process	CYTOPLASMIC_DOMAIN (PHOBIUS); NON_CYTOPLASMIC_DOMAIN (PHOBIUS); TRANSMEMBRANE (PHOBIUS)	835799|CKX3|CKX3 (CYTOKININ OXIDASE 3); amine oxidase/ cytokinin dehydrogenase	EC:1.1.1.158; EC:1.5.99.12	(1.1) Acting on the CH-OH group of donors; (1.5) Acting on the CH-NH group of donors	map00908	Zeatin biosynthesis
contig00490_length=1772|1500|60	contig00490	contig00490.Sense	2.51479e-10	10.5875	7.00356	4.5067	3.69454	4.30521	3.95982	3	Jcr4S01890.40	XM_012232009.1	cytokinin dehydrogenase 3-like	F:GO:0050660; F:GO:0008762; P:GO:0009690; C:GO:0043231; C:GO:0044444; P:GO:0055114; F:GO:0019139; P:GO:0006040	F:flavin adenine dinucleotide binding; F:UDP-N-acetylmuramate dehydrogenase activity; P:cytokinin metabolic process; C:intracellular membrane-bounded organelle; C:cytoplasmic part; P:oxidation-reduction process; F:cytokinin dehydrogenase activity; P:amino sugar metabolic process	CYTOPLASMIC_DOMAIN (PHOBIUS); NON_CYTOPLASMIC_DOMAIN (PHOBIUS); TRANSMEMBRANE (PHOBIUS)	835799|CKX3|CKX3 (CYTOKININ OXIDASE 3); amine oxidase/ cytokinin dehydrogenase	EC:1.1.1.158; EC:1.5.99.12	(1.1) Acting on the CH-OH group of donors; (1.5) Acting on the CH-NH group of donors	map00908	Zeatin biosynthesis
contig00493_length=325|0|60	contig00493	contig00493.Sense	9.21752e-11	10.6463	9.78756	10.5284	11.3244	11.1635	7.64234	9						NON_CYTOPLASMIC_DOMAIN (PHOBIUS); TRANSMEMBRANE (PHOBIUS); CYTOPLASMIC_DOMAIN (PHOBIUS); TMhelix (TMHMM)
contig00495_length=1278|1000|60	contig00495	contig00495.Sense	3.94223e-13	12.8881	12.4576	12.3566	13.0962	13.0529	10.4587	9	Jcr4S00380.50	XM_012222429.1	aldose 1-epimerase-like	C:GO:0005829; C:GO:0048046; F:GO:0030246; F:GO:0004034; P:GO:0006012; P:GO:0042732; P:GO:0006094; P:GO:0006096	C:cytosol; C:apoplast; F:carbohydrate binding; F:aldose 1-epimerase activity; P:galactose metabolic process; P:D-xylose metabolic process; P:gluconeogenesis; P:glycolysis	TMhelix (TMHMM)	820642|AT3G17940|aldose 1-epimerase family protein	EC:5.1.3.3	(5.1) Racemases and epimerases	map00052; map00010	Galactose metabolism; Glycolysis / Gluconeogenesis
contig00495_length=1278|500|60	contig00495	contig00495.Sense	4.76299e-12	10.7987	10.3109	9.83368	11.1916	10.9601	8.37798	9	Jcr4S00380.50	XM_012222429.1	aldose 1-epimerase-like	C:GO:0005829; C:GO:0048046; F:GO:0030246; F:GO:0004034; P:GO:0006012; P:GO:0042732; P:GO:0006094; P:GO:0006096	C:cytosol; C:apoplast; F:carbohydrate binding; F:aldose 1-epimerase activity; P:galactose metabolic process; P:D-xylose metabolic process; P:gluconeogenesis; P:glycolysis	TMhelix (TMHMM)	820642|AT3G17940|aldose 1-epimerase family protein	EC:5.1.3.3	(5.1) Racemases and epimerases	map00052; map00010	Galactose metabolism; Glycolysis / Gluconeogenesis
contig00497_length=1793|1000|60	contig00497	contig00497.Sense	4.17676e-13	9.73497	9.77655	9.97084	10.65	11.1291	8.1449	9	Jcr4S06840.20	XM_012236943.1	gibberellin receptor	P:GO:0008152; F:GO:0016787	P:metabolic process; F:hydrolase activity	no IPS match	825476|GID1B|GID1B (GA INSENSITIVE DWARF1B); hydrolase
contig00497_length=1793|1500|60	contig00497	contig00497.Sense	5.19082e-14	12.086	12.203	12.3651	12.8934	13.7252	10.5925	9	Jcr4S06840.20	XM_012236943.1	gibberellin receptor	P:GO:0008152; F:GO:0016787	P:metabolic process; F:hydrolase activity	no IPS match	825476|GID1B|GID1B (GA INSENSITIVE DWARF1B); hydrolase
contig00497_length=1793|500|60	contig00497	contig00497.Sense	5.24905e-14	9.67079	9.58593	9.61482	10.4448	10.8436	7.80296	9	Jcr4S06840.20	XM_012236943.1	gibberellin receptor	P:GO:0008152; F:GO:0016787	P:metabolic process; F:hydrolase activity	no IPS match	825476|GID1B|GID1B (GA INSENSITIVE DWARF1B); hydrolase
contig00500_length=1129|250|60	contig00500	contig00500.Antisense	1.51094e-13	12.3824	12.5458	11.0741	10.376	9.92395	10.1174	7	Jcr4S00586.90	XM_012215966.1	cystinosin homolog	C:GO:0005774; C:GO:0009507; C:GO:0005886	C:vacuolar membrane; C:chloroplast; C:plasma membrane	no IPS match	834067|AT5G40670|PQ-loop repeat family protein / transmembrane family protein					2.A.43 (cystinosin homolog)
contig00500_length=1129|750|60	contig00500	contig00500.Antisense	1.72028e-13	10.6976	10.7855	8.97853	8.77497	8.04716	8.22648	6	Jcr4S00586.90	XM_012215966.1	cystinosin homolog	C:GO:0005774; C:GO:0009507; C:GO:0005886	C:vacuolar membrane; C:chloroplast; C:plasma membrane	no IPS match	834067|AT5G40670|PQ-loop repeat family protein / transmembrane family protein					2.A.43 (cystinosin homolog)
contig00501_length=1330|750|60	contig00501	contig00501.Antisense	1.66952e-10	6.15133	8.82481	8.82434	8.34418	10.0702	8.73631	1	Jcr4S09454.10	XM_012218990.1	momilactone a synthase-like	F:GO:0047044; P:GO:0051504; C:GO:0009536; P:GO:0055114; P:GO:0006699; P:GO:0008207	F:androstan-3-alpha,17-beta-diol dehydrogenase activity; P:diterpene phytoalexin precursor biosynthetic process pathway; C:plastid; P:oxidation-reduction process; P:bile acid biosynthetic process; P:C21-steroid hormone metabolic process	CYTOPLASMIC_DOMAIN (PHOBIUS); NON_CYTOPLASMIC_DOMAIN (PHOBIUS); NON_CYTOPLASMIC_DOMAIN (PHOBIUS); TRANSMEMBRANE (PHOBIUS); TRANSMEMBRANE (PHOBIUS)	828065|AT4G03140|binding / catalytic/ oxidoreductase	EC:1.1.1.53	(1.1) Acting on the CH-OH group of donors	map00140	Steroid hormone biosynthesis
contig00507_length=1193|250|60	contig00507	contig00507.Antisense	3.91227e-10	8.40168	7.78484	7.01576	5.72831	5.26335	4.4501	6	Jcr4S08536.20	XM_012219976.1	nadp-dependent alkenal double bond reductase p2	P:GO:0006979; P:GO:0046686; C:GO:0005886; F:GO:0032440; C:GO:0005634; F:GO:0008270; C:GO:0005829; P:GO:0055114	P:response to oxidative stress; P:response to cadmium ion; C:plasma membrane; F:2-alkenal reductase [NAD(P)] activity; C:nucleus; F:zinc ion binding; C:cytosol; P:oxidation-reduction process	IPR020843 (SMART); IPR016040 (G3DSA:3.40.50.GENE3D); IPR013149 (PFAM); IPR011032 (G3DSA:3.90.180.GENE3D); PTHR11695:SF5 (PANTHER); IPR002085 (PANTHER); SSF51735 (SUPERFAMILY); IPR011032 (SUPERFAMILY)	839174|AT1G26320|NADP-dependent oxidoreductase, putative	EC:1.3.1.74	(1.3) Acting on the CH-CH group of donors
contig00509_length=387|250|60	contig00509	contig00509.Antisense	1.87106e-09	9.28256	8.7546	9.475	9.9666	10.3373	7.99069	9						no IPS match
contig00517_length=883|250|60	contig00517	contig00517.Antisense	9.60876e-10	11.1255	10.3237	9.92873	10.7954	10.8735	11.5321	4	Jcr4S12692.10	XM_012235423.1	dead-box atp-dependent rna helicase 53-like	C:GO:0005618; C:GO:0043234; F:GO:0003676; C:GO:0005739; C:GO:0005730; P:GO:0000373; P:GO:0009409; F:GO:0008026; F:GO:0005524	C:cell wall; C:protein complex; F:nucleic acid binding; C:mitochondrion; C:nucleolus; P:Group II intron splicing; P:response to cold; F:ATP-dependent helicase activity; F:ATP binding	SIGNAL_PEPTIDE_N_REGION (PHOBIUS); NON_CYTOPLASMIC_DOMAIN (PHOBIUS); SIGNAL_PEPTIDE_C_REGION (PHOBIUS); SIGNAL_PEPTIDE (PHOBIUS); SIGNAL_PEPTIDE_H_REGION (PHOBIUS)	821802|PMH2|PMH2 (putative mitochondrial RNA helicase 2); ATP binding / ATP-dependent helicase/ helicase/ nucleic acid binding					3.A.18 (dead-box atp-dependent rna helicase 53-like)
contig00517_length=883|750|60	contig00517	contig00517.Antisense	8.03109e-09	9.66053	8.81365	8.19251	9.45075	9.52033	10.1401	2	Jcr4S12692.10	XM_012235423.1	dead-box atp-dependent rna helicase 53-like	C:GO:0005618; C:GO:0043234; F:GO:0003676; C:GO:0005739; C:GO:0005730; P:GO:0000373; P:GO:0009409; F:GO:0008026; F:GO:0005524	C:cell wall; C:protein complex; F:nucleic acid binding; C:mitochondrion; C:nucleolus; P:Group II intron splicing; P:response to cold; F:ATP-dependent helicase activity; F:ATP binding	SIGNAL_PEPTIDE_N_REGION (PHOBIUS); NON_CYTOPLASMIC_DOMAIN (PHOBIUS); SIGNAL_PEPTIDE_C_REGION (PHOBIUS); SIGNAL_PEPTIDE (PHOBIUS); SIGNAL_PEPTIDE_H_REGION (PHOBIUS)	821802|PMH2|PMH2 (putative mitochondrial RNA helicase 2); ATP binding / ATP-dependent helicase/ helicase/ nucleic acid binding					3.A.18 (dead-box atp-dependent rna helicase 53-like)
contig00520_length=1524|1250|60	contig00520	contig00520.Antisense	4.53249e-11	7.79142	8.10629	8.31257	6.50227	5.49153	5.4971	1	Jcr4S00352.140	XM_012215598.1	serine acetyltransferase	F:GO:0005515; F:GO:0008270; F:GO:0009001; C:GO:0009507; P:GO:0006535; P:GO:0006569; P:GO:0019761; P:GO:0046686; P:GO:0009409; P:GO:0009684; P:GO:0009970; C:GO:0005634; C:GO:0005739; P:GO:0042967	F:protein binding; F:zinc ion binding; F:serine O-acetyltransferase activity; C:chloroplast; P:cysteine biosynthetic process from serine; P:tryptophan catabolic process; P:glucosinolate biosynthetic process; P:response to cadmium ion; P:response to cold; P:indoleacetic acid biosynthetic process; P:cellular response to sulfate starvation; C:nucleus; C:mitochondrion; P:acyl-carrier-protein biosynth…	no IPS match	820499|ATSERAT2;2|ATSERAT2;2 (SERINE ACETYLTRANSFERASE 2;2); serine O-acetyltransferase	EC:2.3.1.30	(2.3) Acyltransferases	map00920; map00270	Sulfur metabolism; Cysteine and methionine metabolism
contig00520_length=1524|250|60	contig00520	contig00520.Antisense	8.63226e-10	9.51111	9.74491	9.99085	8.41555	6.93413	6.94415	1	Jcr4S00352.140	XM_012215598.1	serine acetyltransferase	F:GO:0005515; F:GO:0008270; F:GO:0009001; C:GO:0009507; P:GO:0006535; P:GO:0006569; P:GO:0019761; P:GO:0046686; P:GO:0009409; P:GO:0009684; P:GO:0009970; C:GO:0005634; C:GO:0005739; P:GO:0042967	F:protein binding; F:zinc ion binding; F:serine O-acetyltransferase activity; C:chloroplast; P:cysteine biosynthetic process from serine; P:tryptophan catabolic process; P:glucosinolate biosynthetic process; P:response to cadmium ion; P:response to cold; P:indoleacetic acid biosynthetic process; P:cellular response to sulfate starvation; C:nucleus; C:mitochondrion; P:acyl-carrier-protein biosynth…	no IPS match	820499|ATSERAT2;2|ATSERAT2;2 (SERINE ACETYLTRANSFERASE 2;2); serine O-acetyltransferase	EC:2.3.1.30	(2.3) Acyltransferases	map00920; map00270	Sulfur metabolism; Cysteine and methionine metabolism
contig00520_length=1524|750|60	contig00520	contig00520.Antisense	1.85387e-10	8.93102	9.20742	8.99017	7.92267	6.08038	6.34323	1	Jcr4S00352.140	XM_012215598.1	serine acetyltransferase	F:GO:0005515; F:GO:0008270; F:GO:0009001; C:GO:0009507; P:GO:0006535; P:GO:0006569; P:GO:0019761; P:GO:0046686; P:GO:0009409; P:GO:0009684; P:GO:0009970; C:GO:0005634; C:GO:0005739; P:GO:0042967	F:protein binding; F:zinc ion binding; F:serine O-acetyltransferase activity; C:chloroplast; P:cysteine biosynthetic process from serine; P:tryptophan catabolic process; P:glucosinolate biosynthetic process; P:response to cadmium ion; P:response to cold; P:indoleacetic acid biosynthetic process; P:cellular response to sulfate starvation; C:nucleus; C:mitochondrion; P:acyl-carrier-protein biosynth…	no IPS match	820499|ATSERAT2;2|ATSERAT2;2 (SERINE ACETYLTRANSFERASE 2;2); serine O-acetyltransferase	EC:2.3.1.30	(2.3) Acyltransferases	map00920; map00270	Sulfur metabolism; Cysteine and methionine metabolism
contig00521_length=626|250|60	contig00521	contig00521.Antisense	1.14045e-09	9.95045	9.42865	8.39149	9.17041	9.77533	8.19048	7	Jcr4S00092.20	XM_012210904.1	nadh:cytochrome b5 reductase	C:GO:0009505; P:GO:0022900; C:GO:0005783; F:GO:0004128; C:GO:0005886; P:GO:0006040; P:GO:0006118	C:plant-type cell wall; P:electron transport chain; C:endoplasmic reticulum; F:cytochrome-b5 reductase activity, acting on NAD(P)H; C:plasma membrane; P:amino sugar metabolic process; P:electron transport	no IPS match	831645|ATCBR|ATCBR (ARABIDOPSIS THALIANA NADH:CYTOCHROME B5 REDUCTASE 1); cytochrome-b5 reductase	EC:1.6.2.2	(1.6) Acting on NADH or NADPH	map00520	Amino sugar and nucleotide sugar metabolism
contig00523_length=341|250|60	contig00523	contig00523.NA	3.3889e-10	12.6403	14.3597	12.639	12.4094	15.1325	13.9161	1	Jcr4S20386.10	XM_012234296.1	lipid transfer protein precursor	P:GO:0050832; P:GO:0006869; P:GO:0050830; P:GO:0031640; F:GO:0008289; F:GO:0005215	P:defense response to fungus; P:lipid transport; P:defense response to Gram-positive bacterium; P:killing of cells of other organism; F:lipid binding; F:transporter activity	SignalP-noTM (SIGNALP_EUK)
contig00525_length=1685|250|60	contig00525	contig00525.Antisense	9.97976e-10	10.2997	10.1326	10.5812	11.1224	11.144	11.9567	4	Jcr4S03718.10	XM_012221643.1	denn (aex-3) domain-containing protein	C:GO:0005634	C:nucleus	no IPS match	833521|AT5G35560|DENN (AEX-3) domain-containing protein
contig00526_length=1778|1250|60	contig00526	contig00526.Antisense	8.61111e-09	8.88883	5.13808	3.87043	2.87213	2.91711	3.20615	3	Jcr4S00648.50	XM_012210879.1	l-ascorbate oxidase-like	F:GO:0005507; C:GO:0005576; C:GO:0009505; F:GO:0008447; P:GO:0055114; P:GO:0006118; P:GO:0019852	F:copper ion binding; C:extracellular region; C:plant-type cell wall; F:L-ascorbate oxidase activity; P:oxidation-reduction process; P:electron transport; P:L-ascorbic acid metabolic process	no IPS match	832235|AT5G21105|L-ascorbate oxidase/ copper ion binding / oxidoreductase	EC:1.10.3.3	(1.1) Acting on the CH-OH group of donors	map00053	Ascorbate and aldarate metabolism	2.A.108 (l-ascorbate oxidase-like)
contig00526_length=1778|250|60	contig00526	contig00526.Antisense	4.61604e-10	7.80078	5.06366	4.27143	3.63716	3.48589	3.8772	3	Jcr4S00648.50	XM_012210879.1	l-ascorbate oxidase-like	F:GO:0005507; C:GO:0005576; C:GO:0009505; F:GO:0008447; P:GO:0055114; P:GO:0006118; P:GO:0019852	F:copper ion binding; C:extracellular region; C:plant-type cell wall; F:L-ascorbate oxidase activity; P:oxidation-reduction process; P:electron transport; P:L-ascorbic acid metabolic process	no IPS match	832235|AT5G21105|L-ascorbate oxidase/ copper ion binding / oxidoreductase	EC:1.10.3.3	(1.1) Acting on the CH-OH group of donors	map00053	Ascorbate and aldarate metabolism	2.A.108 (l-ascorbate oxidase-like)
contig00526_length=1778|750|60	contig00526	contig00526.Antisense	3.64518e-09	8.90955	5.21933	4.44671	3.10711	2.95654	2.94128	3	Jcr4S00648.50	XM_012210879.1	l-ascorbate oxidase-like	F:GO:0005507; C:GO:0005576; C:GO:0009505; F:GO:0008447; P:GO:0055114; P:GO:0006118; P:GO:0019852	F:copper ion binding; C:extracellular region; C:plant-type cell wall; F:L-ascorbate oxidase activity; P:oxidation-reduction process; P:electron transport; P:L-ascorbic acid metabolic process	no IPS match	832235|AT5G21105|L-ascorbate oxidase/ copper ion binding / oxidoreductase	EC:1.10.3.3	(1.1) Acting on the CH-OH group of donors	map00053	Ascorbate and aldarate metabolism	2.A.108 (l-ascorbate oxidase-like)
contig00527_length=1383|250|60	contig00527	contig00527.Antisense	8.59414e-10	10.1328	9.89477	7.8579	7.95636	9.38487	7.79554	6	Jcr4S20081.10	XM_012229079.1	probably inactive leucine-rich repeat receptor-like protein kinase at5g48380-like	P:GO:0006468; F:GO:0004672; P:GO:0031348; C:GO:0016021; P:GO:0042742; C:GO:0009506; F:GO:0033612; P:GO:0009627; F:GO:0005524; P:GO:0009863; P:GO:0060548; C:GO:0005886; P:GO:0009697	P:protein phosphorylation; F:protein kinase activity; P:negative regulation of defense response; C:integral to membrane; P:defense response to bacterium; C:plasmodesma; F:receptor serine/threonine kinase binding; P:systemic acquired resistance; F:ATP binding; P:salicylic acid mediated signaling pathway; P:negative regulation of cell death; C:plasma membrane; P:salicylic acid biosynthetic process	no IPS match	834892|AT5G48380|leucine-rich repeat family protein / protein kinase family protein
contig00527_length=1383|750|60	contig00527	contig00527.Antisense	3.72524e-12	10.5741	10.1245	7.79493	8.19677	9.49557	8.06263	6	Jcr4S20081.10	XM_012229079.1	probably inactive leucine-rich repeat receptor-like protein kinase at5g48380-like	P:GO:0006468; F:GO:0004672; P:GO:0031348; C:GO:0016021; P:GO:0042742; C:GO:0009506; F:GO:0033612; P:GO:0009627; F:GO:0005524; P:GO:0009863; P:GO:0060548; C:GO:0005886; P:GO:0009697	P:protein phosphorylation; F:protein kinase activity; P:negative regulation of defense response; C:integral to membrane; P:defense response to bacterium; C:plasmodesma; F:receptor serine/threonine kinase binding; P:systemic acquired resistance; F:ATP binding; P:salicylic acid mediated signaling pathway; P:negative regulation of cell death; C:plasma membrane; P:salicylic acid biosynthetic process	no IPS match	834892|AT5G48380|leucine-rich repeat family protein / protein kinase family protein
contig00528_length=1203|250|60	contig00528	contig00528.Antisense	8.78334e-10	7.43656	7.55141	8.11138	8.79843	8.78581	9.04218	4	Jcr4S05066.30	XM_012234531.1	protein	P:GO:0007275; P:GO:0016567; P:GO:0006511; F:GO:0004842; C:GO:0005634; F:GO:0008270	P:multicellular organismal development; P:protein ubiquitination; P:ubiquitin-dependent protein catabolic process; F:ubiquitin-protein ligase activity; C:nucleus; F:zinc ion binding	no IPS match	833772|AT5G37930|seven in absentia (SINA) family protein	EC:6.3.2.19	(6.3) Forming carbon-nitrogen bonds
contig00535_length=1251|250|60	contig00535	contig00535.Antisense	3.27096e-09	12.6359	12.2931	12.9654	10.6718	11.1869	10.8276	6	Jcr4S00290.20	XM_012223417.1	tetratricopeptide repeat-like superfamily			no IPS match	832142|AT5G20190|binding
contig00537_length=943|500|60	contig00537	contig00537.Sense	5.94851e-10	9.80704	10.022	10.0465	7.81193	6.96819	6.03929	1	Jcr4S00359.100	XM_012212799.1	protein	C:GO:0005886	C:plasma membrane	no IPS match	842211|AT1G58420|hypothetical protein
contig00539_length=1139|1000|60	contig00539	contig00539.Sense	3.87163e-10	7.73307	7.54512	7.35437	8.48085	8.38977	6.16438	9	Jcr4S17249.10	XM_012232188.1	serine threonine-protein phosphatase 7-like	C:GO:0005737; F:GO:0004722; P:GO:0009785; C:GO:0005634; P:GO:0009408; P:GO:0006470; C:GO:0008287	C:cytoplasm; F:protein serine/threonine phosphatase activity; P:blue light signaling pathway; C:nucleus; P:response to heat; P:protein dephosphorylation; C:protein serine/threonine phosphatase complex	NON_CYTOPLASMIC_DOMAIN (PHOBIUS); TRANSMEMBRANE (PHOBIUS); CYTOPLASMIC_DOMAIN (PHOBIUS); TMhelix (TMHMM)	836507|PP7|PP7 (SERINE/THREONINE PHOSPHATASE 7); protein serine/threonine phosphatase
contig00539_length=1139|500|60	contig00539	contig00539.Sense	6.72265e-09	7.97032	8.2554	8.17742	9.46665	8.9821	7.26043	9	Jcr4S17249.10	XM_012232188.1	serine threonine-protein phosphatase 7-like	C:GO:0005737; F:GO:0004722; P:GO:0009785; C:GO:0005634; P:GO:0009408; P:GO:0006470; C:GO:0008287	C:cytoplasm; F:protein serine/threonine phosphatase activity; P:blue light signaling pathway; C:nucleus; P:response to heat; P:protein dephosphorylation; C:protein serine/threonine phosphatase complex	NON_CYTOPLASMIC_DOMAIN (PHOBIUS); TRANSMEMBRANE (PHOBIUS); CYTOPLASMIC_DOMAIN (PHOBIUS); TMhelix (TMHMM)	836507|PP7|PP7 (SERINE/THREONINE PHOSPHATASE 7); protein serine/threonine phosphatase
contig00540_length=1287|750|60	contig00540	contig00540.Antisense	4.22263e-11	9.4333	9.84082	8.86021	8.06451	4.77162	4.70098	5	Jcr4S17891.10	XM_012235243.1	protein	F:GO:0008515; C:GO:0005887; P:GO:0015770	F:sucrose transmembrane transporter activity; C:integral to plasma membrane; P:sucrose transport	IPR004316 (PFAM); PTHR10791 (PANTHER); PTHR10791:SF6 (PANTHER); NON_CYTOPLASMIC_DOMAIN (PHOBIUS); CYTOPLASMIC_DOMAIN (PHOBIUS); TRANSMEMBRANE (PHOBIUS); NON_CYTOPLASMIC_DOMAIN (PHOBIUS); TRANSMEMBRANE (PHOBIUS); TRANSMEMBRANE (PHOBIUS); TRANSMEMBRANE (PHOBIUS); NON_CYTOPLASMIC_DOMAIN (PHOBIUS); CYTOPLASMIC_DOMAIN (PHOBIUS); TRANSMEMBRANE (PHOBIUS); TRANSMEMBRANE (PHOBIUS); CYTOPLASMIC_DOMAIN (PHO…	835151|AT5G50790|nodulin MtN3 family protein					2.A.123 (protein)
contig00542_length=1161|250|60	contig00542	contig00542.Antisense	1.54428e-11	8.72279	7.80761	5.59191	5.09955	5.30067	6.00173	6	Jcr4S01664.40	XM_012226227.1	peroxidase 17	P:GO:0010075; F:GO:0046872; P:GO:0010014; P:GO:0006979; P:GO:0009944; F:GO:0020037; F:GO:0004601; C:GO:0005576; C:GO:0005829; P:GO:0055114; P:GO:0009855; P:GO:0006804	P:regulation of meristem growth; F:metal ion binding; P:meristem initiation; P:response to oxidative stress; P:polarity specification of adaxial/abaxial axis; F:heme binding; F:peroxidase activity; C:extracellular region; C:cytosol; P:oxidation-reduction process; P:determination of bilateral symmetry; P:peroxidase reaction	G3DSA:1.10.420.10 (GENE3D); PTHR31388 (PANTHER); PTHR31388:SF0 (PANTHER); IPR002016 (PROSITE_PROFILES); IPR010255 (SUPERFAMILY)	816773|AT2G22420|peroxidase 17 (PER17) (P17)	EC:1.11.1.7	(1.1) Acting on the CH-OH group of donors	map00360; map00940	Phenylalanine metabolism; Phenylpropanoid biosynthesis
contig00542_length=1161|750|60	contig00542	contig00542.Antisense	2.98967e-10	8.40491	7.62747	5.76028	5.09972	4.94021	6.12229	6	Jcr4S01664.40	XM_012226227.1	peroxidase 17	P:GO:0010075; F:GO:0046872; P:GO:0010014; P:GO:0006979; P:GO:0009944; F:GO:0020037; F:GO:0004601; C:GO:0005576; C:GO:0005829; P:GO:0055114; P:GO:0009855; P:GO:0006804	P:regulation of meristem growth; F:metal ion binding; P:meristem initiation; P:response to oxidative stress; P:polarity specification of adaxial/abaxial axis; F:heme binding; F:peroxidase activity; C:extracellular region; C:cytosol; P:oxidation-reduction process; P:determination of bilateral symmetry; P:peroxidase reaction	G3DSA:1.10.420.10 (GENE3D); PTHR31388 (PANTHER); PTHR31388:SF0 (PANTHER); IPR002016 (PROSITE_PROFILES); IPR010255 (SUPERFAMILY)	816773|AT2G22420|peroxidase 17 (PER17) (P17)	EC:1.11.1.7	(1.1) Acting on the CH-OH group of donors	map00360; map00940	Phenylalanine metabolism; Phenylpropanoid biosynthesis
contig00544_length=1012|250|60	contig00544	contig00544.Antisense	3.16101e-14	14.2711	13.407	12.2585	11.8632	11.9843	11.7214	7	Jcr4S00809.10	XM_012227849.1	calcium-dependent lipid-binding family protein			no IPS match	832460|AT5G23950|C2 domain-containing protein
contig00544_length=1012|750|60	contig00544	contig00544.Antisense	1.49026e-12	11.2931	10.0413	8.3249	8.25754	8.5736	8.27021	6	Jcr4S00809.10	XM_012227849.1	calcium-dependent lipid-binding family protein			no IPS match	832460|AT5G23950|C2 domain-containing protein
contig00545_length=1118|500|60	contig00545	contig00545.Sense	1.11169e-09	12.0114	12.8104	12.914	13.3426	12.7287	13.8987	4	Jcr4S02321.60	XM_012222770.1	small ribosomal subunit protein s13	P:GO:0006412; F:GO:0003723; P:GO:0006354; F:GO:0003735; C:GO:0005763; P:GO:0042254; C:GO:0009507	P:translation; F:RNA binding; P:DNA-dependent transcription, elongation; F:structural constituent of ribosome; C:mitochondrial small ribosomal subunit; P:ribosome biogenesis; C:chloroplast	no IPS match	844111|AT1G77750|30S ribosomal protein S13, chloroplast, putative
contig00547_length=1502|1000|60	contig00547	contig00547.Sense	1.82937e-13	7.03671	6.15542	8.01649	9.36684	9.80824	5.99933	10	Jcr4S00629.100	XM_012231309.1	peptide transporter protein	P:GO:0009902; P:GO:0051017; P:GO:0045454; F:GO:0009055; C:GO:0005884; F:GO:0015035; P:GO:0006118	P:chloroplast relocation; P:actin filament bundle assembly; P:cell redox homeostasis; F:electron carrier activity; C:actin filament; F:protein disulfide oxidoreductase activity; P:electron transport	no IPS match	842758|AT1G64500|glutaredoxin family protein
contig00547_length=1502|1250|60	contig00547	contig00547.Antisense	6.0221e-11	5.22254	4.88354	8.35779	9.50369	9.32785	5.05268	10	Jcr4S00629.100	XM_012231309.1	peptide transporter protein	P:GO:0009902; P:GO:0051017; P:GO:0045454; F:GO:0009055; C:GO:0005884; F:GO:0015035; P:GO:0006118	P:chloroplast relocation; P:actin filament bundle assembly; P:cell redox homeostasis; F:electron carrier activity; C:actin filament; F:protein disulfide oxidoreductase activity; P:electron transport	no IPS match	842758|AT1G64500|glutaredoxin family protein
contig00547_length=1502|250|60	contig00547	contig00547.Antisense	1.4733e-12	9.80089	9.72916	13.2165	14.3029	14.3874	10.1753	8	Jcr4S00629.100	XM_012231309.1	peptide transporter protein	P:GO:0009902; P:GO:0051017; P:GO:0045454; F:GO:0009055; C:GO:0005884; F:GO:0015035; P:GO:0006118	P:chloroplast relocation; P:actin filament bundle assembly; P:cell redox homeostasis; F:electron carrier activity; C:actin filament; F:protein disulfide oxidoreductase activity; P:electron transport	no IPS match	842758|AT1G64500|glutaredoxin family protein
contig00547_length=1502|750|60	contig00547	contig00547.Antisense	2.13178e-12	7.56525	7.76466	11.9987	12.555	12.5792	8.24972	10	Jcr4S00629.100	XM_012231309.1	peptide transporter protein	P:GO:0009902; P:GO:0051017; P:GO:0045454; F:GO:0009055; C:GO:0005884; F:GO:0015035; P:GO:0006118	P:chloroplast relocation; P:actin filament bundle assembly; P:cell redox homeostasis; F:electron carrier activity; C:actin filament; F:protein disulfide oxidoreductase activity; P:electron transport	no IPS match	842758|AT1G64500|glutaredoxin family protein
contig00549_length=1552|1250|60	contig00549	contig00549.Antisense	7.74794e-09	9.63979	9.69397	8.58507	9.75971	10.0391	10.5874	4	Jcr4S03953.30	XM_012232505.1	probable 26s proteasome non-atpase regulatory subunit 7-like	P:GO:0009965; P:GO:0009793; C:GO:0000502	P:leaf morphogenesis; P:embryo development ending in seed dormancy; C:proteasome complex	NON_CYTOPLASMIC_DOMAIN (PHOBIUS); CYTOPLASMIC_DOMAIN (PHOBIUS); TRANSMEMBRANE (PHOBIUS); TMhelix (TMHMM)	830463|RPN8A|RPN8A (RP NON-ATPASE SUBUNIT 8A)
contig00549_length=1552|750|60	contig00549	contig00549.Antisense	2.77509e-09	11.3149	11.4317	10.5898	11.3794	11.8391	12.3166	4	Jcr4S03953.30	XM_012232505.1	probable 26s proteasome non-atpase regulatory subunit 7-like	P:GO:0009965; P:GO:0009793; C:GO:0000502	P:leaf morphogenesis; P:embryo development ending in seed dormancy; C:proteasome complex	NON_CYTOPLASMIC_DOMAIN (PHOBIUS); CYTOPLASMIC_DOMAIN (PHOBIUS); TRANSMEMBRANE (PHOBIUS); TMhelix (TMHMM)	830463|RPN8A|RPN8A (RP NON-ATPASE SUBUNIT 8A)
contig00551_length=1484|0|60	contig00551	contig00551.Sense	1.36004e-12	7.93135	9.36767	11.0192	11.5648	11.8155	10.1335	8	Jcr4S00083.170	XM_012231717.1	primary amine oxidase-like	F:GO:0005507; C:GO:0005773; P:GO:0055114; F:GO:0048038; F:GO:0008131; P:GO:0009308	F:copper ion binding; C:vacuole; P:oxidation-reduction process; F:quinone binding; F:primary amine oxidase activity; P:amine metabolic process	no IPS match	826838|AT4G12290|amine oxidase/ copper ion binding / quinone binding	EC:1.4.3.21	(1.4) Acting on the CH-NH(2) group of donors	map00260; map00410; map00960; map00360; map00950; map00350	Glycine, serine and threonine metabolism; beta-Alanine metabolism; Tropane, piperidine and pyridine alkaloid biosynthesis; Phenylalanine metabolism; Isoquinoline alkaloid biosynthesis; Tyrosine metabolism
contig00551_length=1484|1000|60	contig00551	contig00551.Sense	3.13025e-14	9.74089	11.1789	12.764	13.243	13.6217	11.8585	8	Jcr4S00083.170	XM_012231717.1	primary amine oxidase-like	F:GO:0005507; C:GO:0005773; P:GO:0055114; F:GO:0048038; F:GO:0008131; P:GO:0009308	F:copper ion binding; C:vacuole; P:oxidation-reduction process; F:quinone binding; F:primary amine oxidase activity; P:amine metabolic process	no IPS match	826838|AT4G12290|amine oxidase/ copper ion binding / quinone binding	EC:1.4.3.21	(1.4) Acting on the CH-NH(2) group of donors	map00260; map00410; map00960; map00360; map00950; map00350	Glycine, serine and threonine metabolism; beta-Alanine metabolism; Tropane, piperidine and pyridine alkaloid biosynthesis; Phenylalanine metabolism; Isoquinoline alkaloid biosynthesis; Tyrosine metabolism
contig00551_length=1484|500|60	contig00551	contig00551.Sense	3.67484e-12	7.42243	8.95611	10.3271	11.093	11.3621	9.69285	8	Jcr4S00083.170	XM_012231717.1	primary amine oxidase-like	F:GO:0005507; C:GO:0005773; P:GO:0055114; F:GO:0048038; F:GO:0008131; P:GO:0009308	F:copper ion binding; C:vacuole; P:oxidation-reduction process; F:quinone binding; F:primary amine oxidase activity; P:amine metabolic process	no IPS match	826838|AT4G12290|amine oxidase/ copper ion binding / quinone binding	EC:1.4.3.21	(1.4) Acting on the CH-NH(2) group of donors	map00260; map00410; map00960; map00360; map00950; map00350	Glycine, serine and threonine metabolism; beta-Alanine metabolism; Tropane, piperidine and pyridine alkaloid biosynthesis; Phenylalanine metabolism; Isoquinoline alkaloid biosynthesis; Tyrosine metabolism
contig00552_length=1152|250|60	contig00552	contig00552.Antisense	1.88311e-10	15.9312	14.9904	14.405	14.7299	14.9061	14.0333	7	Jcr4S07596.10	XM_012212578.1	14-3-3-like protein b-like	C:GO:0005829; F:GO:0045309; P:GO:0042742; C:GO:0009941; C:GO:0009505; P:GO:0048366; F:GO:0019904; P:GO:0009686; P:GO:0009742; P:GO:0009740; P:GO:0046686; P:GO:0009407; C:GO:0005634; C:GO:0005886	C:cytosol; F:protein phosphorylated amino acid binding; P:defense response to bacterium; C:chloroplast envelope; C:plant-type cell wall; P:leaf development; F:protein domain specific binding; P:gibberellin biosynthetic process; P:brassinosteroid mediated signaling pathway; P:gibberellic acid mediated signaling pathway; P:response to cadmium ion; P:toxin catabolic process; C:nucleus; C:plasma memb…	IPR000308 (PRINTS); IPR023410 (SMART); IPR000308 (PIRSF); IPR023410 (PFAM); IPR023410 (G3DSA:1.20.190.GENE3D); IPR000308 (PANTHER); PTHR18860:SF0 (PANTHER); IPR023409 (PROSITE_PATTERNS); IPR023409 (PROSITE_PATTERNS); SIGNAL_PEPTIDE_C_REGION (PHOBIUS); SIGNAL_PEPTIDE (PHOBIUS); SIGNAL_PEPTIDE_H_REGION (PHOBIUS); SIGNAL_PEPTIDE_N_REGION (PHOBIUS); NON_CYTOPLASMIC_DOMAIN (PHOBIUS); SignalP-noTM (SIG…	836668|GRF8|GRF8 (GENERAL REGULATORY FACTOR 8); protein binding / protein phosphorylated amino acid binding
contig00553_length=702|500|60	contig00553	contig00553.Sense	3.24158e-10	15.2226	5.42042	6.9496	4.36194	3.47511	4.90544	3	Jcr4S03500.20	XM_012234011.1	-like cupins superfamily protein	F:GO:0050162; P:GO:0009651; C:GO:0048046; C:GO:0005618; F:GO:0045735; F:GO:0030145; P:GO:0055114; C:GO:0031012; P:GO:0046487	F:oxalate oxidase activity; P:response to salt stress; C:apoplast; C:cell wall; F:nutrient reservoir activity; F:manganese ion binding; P:oxidation-reduction process; C:extracellular matrix; P:glyoxylate metabolic process	no IPS match	833914|GER2|GER2 (GERMIN-LIKE PROTEIN 2); oxalate oxidase	EC:1.2.3.4	(1.2) Acting on the aldehyde or oxo group of donors	map00630	Glyoxylate and dicarboxylate metabolism
contig00555_length=878|500|60	contig00555	contig00555.NA	7.99897e-11	12.8958	13.7143	12.2593	11.4388	11.7632	12.5037	1	Jcr4S00129.40	XM_012232278.1	pleckstrin homology domain-containing protein 1-like	F:GO:0005543; C:GO:0005737	F:phospholipid binding; C:cytoplasm	IPR001849 (SMART); IPR001849 (PFAM); IPR011993 (G3DSA:2.30.29.GENE3D); PTHR22903 (PANTHER); IPR001849 (PROSITE_PROFILES); SSF50729 (SUPERFAMILY)	830455|AT5G05710|pleckstrin homology (PH) domain-containing protein
contig00559_length=1916|1500|60	contig00559	contig00559.Sense	6.87116e-09	7.50445	7.31593	7.4738	7.06575	7.3992	8.99997	2	Jcr4S00005.240	XM_012221596.1	cleavage and polyadenylation specificity factor subunit 5-like	P:GO:0006378; P:GO:0010260; F:GO:0003729; C:GO:0005849; F:GO:0016787	P:mRNA polyadenylation; P:organ senescence; F:mRNA binding; C:mRNA cleavage factor complex; F:hydrolase activity	IPR013083 (G3DSA:3.30.40.GENE3D)	829104|CFIM-25|CFIM-25
contig00563_length=415|250|60	contig00563	contig00563.Antisense	1.96984e-18	7.02532	8.0341	10.6195	10.6917	11.3335	13.9657	8		XM_012221623.1	ran gtpase binding			no IPS match
contig00564_length=1371|250|60	contig00564	contig00564.Antisense	2.02133e-09	11.3499	10.9441	11.341	11.7435	12.0167	12.0973	4	Jcr4S00021.230	XM_012221318.1	Uncharacterized protein isoform 1	P:GO:0010222	P:stem vascular tissue pattern formation	IPR007462 (PFAM); PTHR31876:SF0 (PANTHER); PTHR31876 (PANTHER); NON_CYTOPLASMIC_DOMAIN (PHOBIUS); CYTOPLASMIC_DOMAIN (PHOBIUS); TRANSMEMBRANE (PHOBIUS); TRANSMEMBRANE (PHOBIUS); CYTOPLASMIC_DOMAIN (PHOBIUS); TMhelix (TMHMM); TMhelix (TMHMM); TMhelix (TMHMM)	816531|COV1|COV1 (CONTINUOUS VASCULAR RING)
contig00565_length=1596|1000|60	contig00565	contig00565.Sense	3.24236e-09	10.8778	9.93481	8.7632	9.54853	10.0327	9.64359	6	Jcr4S00282.70	XM_012212957.1	protein kti12 homolog	F:GO:0005516; P:GO:0048316; P:GO:0009933; P:GO:0080178; P:GO:0080110; C:GO:0016023; F:GO:0017076; P:GO:0048366; P:GO:0006400; C:GO:0005783	F:calmodulin binding; P:seed development; P:meristem structural organization; P:5-carbamoylmethyluridine metabolic process; P:sporopollenin biosynthetic process; C:cytoplasmic membrane-bounded vesicle; F:purine nucleotide binding; P:leaf development; P:tRNA modification; C:endoplasmic reticulum	IPR013641 (PFAM); G3DSA:3.40.50.300 (GENE3D); PTHR12435 (PANTHER); PTHR12435:SF0 (PANTHER); SignalP-noTM (SIGNALP_EUK); IPR027417 (SUPERFAMILY)	837946|DRL1|DRL1 (DEFORMED ROOTS AND LEAVES 1); calmodulin binding / purine nucleotide binding
contig00565_length=1596|1500|60	contig00565	contig00565.Sense	4.07236e-11	12.6564	11.7019	10.551	11.106	11.8203	10.6194	7	Jcr4S00282.70	XM_012212957.1	protein kti12 homolog	F:GO:0005516; P:GO:0048316; P:GO:0009933; P:GO:0080178; P:GO:0080110; C:GO:0016023; F:GO:0017076; P:GO:0048366; P:GO:0006400; C:GO:0005783	F:calmodulin binding; P:seed development; P:meristem structural organization; P:5-carbamoylmethyluridine metabolic process; P:sporopollenin biosynthetic process; C:cytoplasmic membrane-bounded vesicle; F:purine nucleotide binding; P:leaf development; P:tRNA modification; C:endoplasmic reticulum	IPR013641 (PFAM); G3DSA:3.40.50.300 (GENE3D); PTHR12435 (PANTHER); PTHR12435:SF0 (PANTHER); SignalP-noTM (SIGNALP_EUK); IPR027417 (SUPERFAMILY)	837946|DRL1|DRL1 (DEFORMED ROOTS AND LEAVES 1); calmodulin binding / purine nucleotide binding
contig00566_length=627|500|60	contig00566	contig00566.Sense	4.44783e-10	9.40296	10.3933	10.1678	7.98693	8.18878	10.8236	2	Jcr4S04923.10	XM_012225279.1	ubiquitin and wlm domain-containing protein			no IPS match
contig00569_length=511|0|60	contig00569	contig00569.Sense	6.87256e-11	9.38106	8.78007	7.61666	7.75972	7.28656	7.31694	6	Jcr4S04095.40	XM_012232448.1	omega-3 fatty acid chloroplastic	F:GO:0016720; C:GO:0009941; F:GO:0042389; F:GO:0016717; P:GO:0009409; P:GO:0006636; C:GO:0005783; P:GO:0055114; P:GO:0080167	F:delta12-fatty acid dehydrogenase activity; C:chloroplast envelope; F:omega-3 fatty acid desaturase activity; F:oxidoreductase activity, acting on paired donors, with oxidation of a pair of donors resulting in the reduction of molecular oxygen to two molecules of water; P:response to cold; P:unsaturated fatty acid biosynthetic process; C:endoplasmic reticulum; P:oxidation-reduction process; P:re…	no IPS match		EC:1.14.99; EC:1.14.99.33; EC:1.14.19	(1.1) Acting on the CH-OH group of donors; (1.1) Acting on the CH-OH group of donors; (1.1) Acting on the CH-OH group of donors	map00591	Linoleic acid metabolism
contig00570_length=135|0|60	contig00570	contig00570.Sense	7.88874e-09	8.51229	7.68371	6.3908	6.98363	6.24011	6.55497	6	Jcr4S04095.40	XM_012232448.1	omega-3 fatty acid desaturase	C:GO:0009941; F:GO:0042389; F:GO:0016717; P:GO:0009409; P:GO:0006636; C:GO:0016020; C:GO:0005783; C:GO:0005739; P:GO:0055114; P:GO:0080167	C:chloroplast envelope; F:omega-3 fatty acid desaturase activity; F:oxidoreductase activity, acting on paired donors, with oxidation of a pair of donors resulting in the reduction of molecular oxygen to two molecules of water; P:response to cold; P:unsaturated fatty acid biosynthetic process; C:membrane; C:endoplasmic reticulum; C:mitochondrion; P:oxidation-reduction process; P:response to karrik…			EC:1.14.99; EC:1.14.19	(1.1) Acting on the CH-OH group of donors; (1.1) Acting on the CH-OH group of donors
contig00574_length=808|250|60	contig00574	contig00574.Antisense	6.13476e-16	10.6786	10.4537	12.6748	12.7879	12.3084	6.64642	5	Jcr4S08160.10	XM_012229340.1	nac domain-containing protein 100-like	F:GO:0003700; F:GO:0003677; P:GO:0007275; C:GO:0005634; P:GO:0006355; C:GO:0005667; P:GO:0045449	F:sequence-specific DNA binding transcription factor activity; F:DNA binding; P:multicellular organismal development; C:nucleus; P:regulation of transcription, DNA-dependent; C:transcription factor complex; P:regulation of transcription, DNA-dependent	TMhelix (TMHMM)	836264|ANAC100|ANAC100 (ARABIDOPSIS NAC DOMAIN CONTAINING PROTEIN 100); transcription factor						NAC
contig00574_length=808|500|60	contig00574	contig00574.Sense	3.25326e-10	6.90513	7.15032	9.13193	8.89094	8.23895	3.94744	10	Jcr4S08160.10	XM_012229340.1	nac domain-containing protein 100-like	F:GO:0003700; F:GO:0003677; P:GO:0007275; C:GO:0005634; P:GO:0006355; C:GO:0005667; P:GO:0045449	F:sequence-specific DNA binding transcription factor activity; F:DNA binding; P:multicellular organismal development; C:nucleus; P:regulation of transcription, DNA-dependent; C:transcription factor complex; P:regulation of transcription, DNA-dependent	TMhelix (TMHMM)	836264|ANAC100|ANAC100 (ARABIDOPSIS NAC DOMAIN CONTAINING PROTEIN 100); transcription factor						NAC
contig00575_length=675|250|60	contig00575	contig00575.Antisense	1.69054e-17	10.9285	10.7034	12.8848	13.0452	12.6503	7.01093	1	Jcr4S08160.10	XM_012229340.1	nac domain ipr003441	P:GO:0006355; F:GO:0003677	P:regulation of transcription, DNA-dependent; F:DNA binding	no IPS match	836264|ANAC100|ANAC100 (ARABIDOPSIS NAC DOMAIN CONTAINING PROTEIN 100); transcription factor
contig00575_length=675|500|60	contig00575	contig00575.Sense	5.75186e-12	6.81922	6.66815	8.51581	8.20925	8.1576	5.10273	10	Jcr4S08160.10	XM_012229340.1	nac domain ipr003441	P:GO:0006355; F:GO:0003677	P:regulation of transcription, DNA-dependent; F:DNA binding	no IPS match	836264|ANAC100|ANAC100 (ARABIDOPSIS NAC DOMAIN CONTAINING PROTEIN 100); transcription factor
contig00578_length=880|0|60	contig00578	contig00578.Sense	1.34655e-14	6.26223	9.33953	10.725	9.58025	8.27536	7.01416	5	Jcr4S02106.40	XM_012212354.1	PREDICTED: uncharacterized protein LOC100262861			no IPS match
contig00578_length=880|250|60	contig00578	contig00578.Antisense	4.93265e-09	7.0598	8.37656	8.86941	7.60774	6.97162	5.96614	1	Jcr4S02106.40	XM_012212354.1	PREDICTED: uncharacterized protein LOC100262861			no IPS match
contig00578_length=880|500|60	contig00578	contig00578.Sense	1.28962e-11	11.2618	13.0507	14.0847	13.147	11.8738	10.3565	1	Jcr4S02106.40	XM_012212354.1	PREDICTED: uncharacterized protein LOC100262861			no IPS match
contig00584_length=1457|1000|60	contig00584	contig00584.Sense	2.66903e-12	9.8316	8.71305	5.46801	6.135	6.55163	5.65354	6	Jcr4S05718.30	XM_012209950.1	f-box protein at1g65770-like			no IPS match	842888|AT1G65770|F-box family protein
contig00584_length=1457|500|60	contig00584	contig00584.Sense	4.48668e-11	8.44223	7.62861	5.50675	5.27466	5.56355	5.19373	6	Jcr4S05718.30	XM_012209950.1	f-box protein at1g65770-like			no IPS match	842888|AT1G65770|F-box family protein
contig00585_length=436|0|60	contig00585	contig00585.Sense	1.62551e-09	8.98062	9.38621	10.9979	10.0842	10.0846	11.2535	2	Jcr4S03708.10	XM_012219008.1	protein embryo defective 2735	P:GO:0009793	P:embryo development ending in seed dormancy	no IPS match
contig00587_length=1989|1500|60	contig00587	contig00587.Sense	5.20128e-12	9.53041	9.82634	10.2037	11.0354	11.1102	8.81166	9	Jcr4S11836.10	XM_012226153.1	ring u-box domain-containing protein	F:GO:0046872	F:metal ion binding	SIGNAL_PEPTIDE_H_REGION (PHOBIUS); SIGNAL_PEPTIDE_N_REGION (PHOBIUS); NON_CYTOPLASMIC_DOMAIN (PHOBIUS); SIGNAL_PEPTIDE_C_REGION (PHOBIUS); SIGNAL_PEPTIDE (PHOBIUS)	824972|AT3G58030|zinc finger (C3HC4-type RING finger) family protein
contig00588_length=587|0|60	contig00588	contig00588.Sense	8.78175e-10	5.54707	5.7012	5.73775	6.79216	8.08434	5.39747	9	Jcr4S05138.50		af478379_1gag-pol polyprotein	F:GO:0003676; P:GO:0015074; F:GO:0008270	F:nucleic acid binding; P:DNA integration; F:zinc ion binding	TRANSMEMBRANE (PHOBIUS); NON_CYTOPLASMIC_DOMAIN (PHOBIUS); CYTOPLASMIC_DOMAIN (PHOBIUS)
contig00589_length=1090|1000|60	contig00589	contig00589.Sense	3.03143e-09	11.5643	10.7814	11.0628	12.6595	12.414	11.6794	4	Jcr4S00649.60	XM_012221763.1	transmembrane protein	C:GO:0016020; C:GO:0009941	C:membrane; C:chloroplast envelope	NON_CYTOPLASMIC_DOMAIN (PHOBIUS); SIGNAL_PEPTIDE_N_REGION (PHOBIUS); SIGNAL_PEPTIDE (PHOBIUS); SIGNAL_PEPTIDE_C_REGION (PHOBIUS); SIGNAL_PEPTIDE_H_REGION (PHOBIUS)	823438|AT3G43520|hypothetical protein
contig00589_length=1090|500|60	contig00589	contig00589.Sense	1.50439e-09	13.278	13.1009	13.3579	14.5133	14.3563	14.7358	4	Jcr4S00649.60	XM_012221763.1	transmembrane protein	C:GO:0016020; C:GO:0009941	C:membrane; C:chloroplast envelope	NON_CYTOPLASMIC_DOMAIN (PHOBIUS); SIGNAL_PEPTIDE_N_REGION (PHOBIUS); SIGNAL_PEPTIDE (PHOBIUS); SIGNAL_PEPTIDE_C_REGION (PHOBIUS); SIGNAL_PEPTIDE_H_REGION (PHOBIUS)	823438|AT3G43520|hypothetical protein
contig00590_length=485|250|60	contig00590	contig00590.Antisense	2.54986e-09	7.93501	6.94138	5.22407	6.30122	6.33137	5.09871	6		XM_012232664.1	probable sugar phosphate phosphate translocator at3g11320-like	P:GO:0016132; C:GO:0005794; C:GO:0005886; P:GO:0006863; F:GO:0008514; C:GO:0016021; C:GO:0005783; P:GO:0015711	P:brassinosteroid biosynthetic process; C:Golgi apparatus; C:plasma membrane; P:purine nucleobase transport; F:organic anion transmembrane transporter activity; C:integral to membrane; C:endoplasmic reticulum; P:organic anion transport	PTHR11132 (PANTHER); NON_CYTOPLASMIC_DOMAIN (PHOBIUS); CYTOPLASMIC_DOMAIN (PHOBIUS); CYTOPLASMIC_DOMAIN (PHOBIUS); TRANSMEMBRANE (PHOBIUS); TRANSMEMBRANE (PHOBIUS); TRANSMEMBRANE (PHOBIUS); NON_CYTOPLASMIC_DOMAIN (PHOBIUS); TMhelix (TMHMM); TMhelix (TMHMM)	830467|AT5G05820|phosphate translocator-related
contig00593_length=108|0|60	contig00593	contig00593.Sense	2.5577e-11	11.1482	11.1638	11.2218	12.5502	12.5138	12.5922	4	Jcr4S01180.30	XM_012231620.1	adenosine 3 -phospho 5 -phosphosulfate transporter	C:GO:0016021; C:GO:0005886; P:GO:0055085	C:integral to membrane; C:plasma membrane; P:transmembrane transport
contig00600_length=385|0|60	contig00600	contig00600.NA	3.45232e-10	5.60097	5.84727	6.41175	6.78191	7.8798	5.14039	9	Jcr4S00177.130	XM_012221165.1	Uncharacterized protein isoform 2	F:GO:0003712; C:GO:0005739; P:GO:0006355; C:GO:0005667; P:GO:0045449	F:transcription cofactor activity; C:mitochondrion; P:regulation of transcription, DNA-dependent; C:transcription factor complex; P:regulation of transcription, DNA-dependent	no IPS match	829364|AT4G32295|hypothetical protein
contig00601_length=933|250|60	contig00601	contig00601.Antisense	1.94502e-12	5.39391	5.227	4.72971	6.19424	6.0977	7.74706	2	Jcr4S01147.10	XM_012218572.1	methenyltetrahydrofolate synthase domain-containing	F:GO:0030272; P:GO:0009396; P:GO:0016117; F:GO:0005524; P:GO:0000023; P:GO:0019252; C:GO:0009507	F:5-formyltetrahydrofolate cyclo-ligase activity; P:folic acid-containing compound biosynthetic process; P:carotenoid biosynthetic process; F:ATP binding; P:maltose metabolic process; P:starch biosynthetic process; C:chloroplast	IPR002698 (PFAM); IPR024185 (G3DSA:3.40.50.GENE3D); PTHR13017:SF0 (PANTHER); PTHR13017 (PANTHER); SSF100950 (SUPERFAMILY)	844007|AT1G76730|5-formyltetrahydrofolate cyclo-ligase family protein	EC:6.3.3.2	(6.3) Forming carbon-nitrogen bonds	map00670	One carbon pool by folate
contig00604_length=1063|0|60	contig00604	contig00604.Sense	3.95155e-10	9.66011	9.77116	8.27894	8.30194	9.38234	6.68272	6	Jcr4S06246.20	XM_012209983.1	phosphoserine aminotransferase	C:GO:0005829; P:GO:0034976; P:GO:0009627; C:GO:0009534; C:GO:0009570; P:GO:0046686; F:GO:0030170; F:GO:0004648; P:GO:0006564; P:GO:0006544; P:GO:0006566; P:GO:0042816	C:cytosol; P:response to endoplasmic reticulum stress; P:systemic acquired resistance; C:chloroplast thylakoid; C:chloroplast stroma; P:response to cadmium ion; F:pyridoxal phosphate binding; F:O-phospho-L-serine:2-oxoglutarate aminotransferase activity; P:L-serine biosynthetic process; P:glycine metabolic process; P:threonine metabolic process; P:vitamin B6 metabolic process	no IPS match	829715|PSAT|PSAT; O-phospho-L-serine:2-oxoglutarate aminotransferase	EC:2.6.1.52	(2.6) Transferring nitrogenous groups	map00680; map00260; map00750	Methane metabolism; Glycine, serine and threonine metabolism; Vitamin B6 metabolism
contig00604_length=1063|1000|60	contig00604	contig00604.Sense	9.02857e-10	8.90498	8.79975	7.36645	7.64021	8.45279	6.10141	7	Jcr4S06246.20	XM_012209983.1	phosphoserine aminotransferase	C:GO:0005829; P:GO:0034976; P:GO:0009627; C:GO:0009534; C:GO:0009570; P:GO:0046686; F:GO:0030170; F:GO:0004648; P:GO:0006564; P:GO:0006544; P:GO:0006566; P:GO:0042816	C:cytosol; P:response to endoplasmic reticulum stress; P:systemic acquired resistance; C:chloroplast thylakoid; C:chloroplast stroma; P:response to cadmium ion; F:pyridoxal phosphate binding; F:O-phospho-L-serine:2-oxoglutarate aminotransferase activity; P:L-serine biosynthetic process; P:glycine metabolic process; P:threonine metabolic process; P:vitamin B6 metabolic process	no IPS match	829715|PSAT|PSAT; O-phospho-L-serine:2-oxoglutarate aminotransferase	EC:2.6.1.52	(2.6) Transferring nitrogenous groups	map00680; map00260; map00750	Methane metabolism; Glycine, serine and threonine metabolism; Vitamin B6 metabolism
contig00604_length=1063|500|60	contig00604	contig00604.Sense	1.23082e-10	9.55319	9.50661	7.44895	8.7232	9.27596	6.70522	6	Jcr4S06246.20	XM_012209983.1	phosphoserine aminotransferase	C:GO:0005829; P:GO:0034976; P:GO:0009627; C:GO:0009534; C:GO:0009570; P:GO:0046686; F:GO:0030170; F:GO:0004648; P:GO:0006564; P:GO:0006544; P:GO:0006566; P:GO:0042816	C:cytosol; P:response to endoplasmic reticulum stress; P:systemic acquired resistance; C:chloroplast thylakoid; C:chloroplast stroma; P:response to cadmium ion; F:pyridoxal phosphate binding; F:O-phospho-L-serine:2-oxoglutarate aminotransferase activity; P:L-serine biosynthetic process; P:glycine metabolic process; P:threonine metabolic process; P:vitamin B6 metabolic process	no IPS match	829715|PSAT|PSAT; O-phospho-L-serine:2-oxoglutarate aminotransferase	EC:2.6.1.52	(2.6) Transferring nitrogenous groups	map00680; map00260; map00750	Methane metabolism; Glycine, serine and threonine metabolism; Vitamin B6 metabolism
contig00606_length=1050|250|60	contig00606	contig00606.NA	6.3892e-11	5.86148	8.25136	9.77043	9.6399	8.653	9.96238	8	Jcr4S00003.210	XM_012234644.1	transcription initiation factor iib	F:GO:0003743; F:GO:0017025; F:GO:0008270; P:GO:0006355; P:GO:0006352; C:GO:0005634; C:GO:0005840; P:GO:0006446	F:translation initiation factor activity; F:TBP-class protein binding; F:zinc ion binding; P:regulation of transcription, DNA-dependent; P:DNA-dependent transcription, initiation; C:nucleus; C:ribosome; P:regulation of translational initiation	IPR000812 (PRINTS); IPR013763 (SMART); IPR013763 (G3DSA:1.10.472.GENE3D); IPR013150 (PFAM); G3DSA:2.20.25.10 (GENE3D); IPR013137 (PFAM); IPR000812 (PANTHER); IPR023486 (PROSITE_PATTERNS); IPR013137 (PROSITE_PROFILES); IPR013763 (SUPERFAMILY); IPR013763 (SUPERFAMILY); SSF57783 (SUPERFAMILY)	820195|AT3G10330|transcription initiation factor IIB-2 / general transcription factor TFIIB-2 (TFIIB2)
contig00606_length=1050|750|60	contig00606	contig00606.Antisense	2.79431e-12	5.4553	8.02916	9.33724	9.10374	8.13932	9.3103	8	Jcr4S00003.210	XM_012234644.1	transcription initiation factor iib	F:GO:0003743; F:GO:0017025; F:GO:0008270; P:GO:0006355; P:GO:0006352; C:GO:0005634; C:GO:0005840; P:GO:0006446	F:translation initiation factor activity; F:TBP-class protein binding; F:zinc ion binding; P:regulation of transcription, DNA-dependent; P:DNA-dependent transcription, initiation; C:nucleus; C:ribosome; P:regulation of translational initiation	IPR000812 (PRINTS); IPR013763 (SMART); IPR013763 (G3DSA:1.10.472.GENE3D); IPR013150 (PFAM); G3DSA:2.20.25.10 (GENE3D); IPR013137 (PFAM); IPR000812 (PANTHER); IPR023486 (PROSITE_PATTERNS); IPR013137 (PROSITE_PROFILES); IPR013763 (SUPERFAMILY); IPR013763 (SUPERFAMILY); SSF57783 (SUPERFAMILY)	820195|AT3G10330|transcription initiation factor IIB-2 / general transcription factor TFIIB-2 (TFIIB2)
contig00614_length=807|250|60	contig00614	contig00614.Antisense	2.693e-10	8.95213	7.75978	7.16082	4.70974	5.15494	4.79612	3	Jcr4S06869.20	XM_012213481.1	lipoxygenase	P:GO:0055114; C:GO:0009579; F:GO:0016165; P:GO:0048653; F:GO:0005506; C:GO:0044434; P:GO:0031408	P:oxidation-reduction process; C:thylakoid; F:linoleate 13S-lipoxygenase activity; P:anther development; F:iron ion binding; C:chloroplast part; P:oxylipin biosynthetic process	TRANSMEMBRANE (PHOBIUS); TRANSMEMBRANE (PHOBIUS); CYTOPLASMIC_DOMAIN (PHOBIUS); CYTOPLASMIC_DOMAIN (PHOBIUS); TRANSMEMBRANE (PHOBIUS); NON_CYTOPLASMIC_DOMAIN (PHOBIUS); NON_CYTOPLASMIC_DOMAIN (PHOBIUS); TMhelix (TMHMM); TMhelix (TMHMM); TMhelix (TMHMM)	843584|AT1G72520|lipoxygenase, putative	EC:1.13.11.12	(1.1) Acting on the CH-OH group of donors	map00592; map00591	alpha-Linolenic acid metabolism; Linoleic acid metabolism
contig00615_length=902|0|60	contig00615	contig00615.Sense	4.92622e-10	9.6439	8.63163	8.13113	5.90803	6.49382	5.73929	6	Jcr4S06869.20	XM_012213481.1	lipoxygenase	P:GO:0009611; P:GO:0009620; P:GO:0080086; P:GO:0040007; P:GO:0009873; P:GO:0010200; P:GO:0009617; P:GO:0009753; C:GO:0009570; F:GO:0005506; P:GO:0009555; P:GO:0009695; P:GO:0009901; P:GO:0052542; F:GO:0016165; P:GO:0010193; C:GO:0009534; P:GO:0034440; P:GO:0031408	P:response to wounding; P:response to fungus; P:stamen filament development; P:growth; P:ethylene mediated signaling pathway; P:response to chitin; P:response to bacterium; P:response to jasmonic acid stimulus; C:chloroplast stroma; F:iron ion binding; P:pollen development; P:jasmonic acid biosynthetic process; P:anther dehiscence; P:defense response by callose deposition; F:linoleate 13S-lipoxyg…	no IPS match	843584|AT1G72520|lipoxygenase, putative	EC:1.13.11.12	(1.1) Acting on the CH-OH group of donors	map00592; map00591	alpha-Linolenic acid metabolism; Linoleic acid metabolism
contig00615_length=902|500|60	contig00615	contig00615.Sense	3.16228e-12	9.25952	7.57832	6.43276	5.25529	4.98469	4.86966	3	Jcr4S06869.20	XM_012213481.1	lipoxygenase	P:GO:0009611; P:GO:0009620; P:GO:0080086; P:GO:0040007; P:GO:0009873; P:GO:0010200; P:GO:0009617; P:GO:0009753; C:GO:0009570; F:GO:0005506; P:GO:0009555; P:GO:0009695; P:GO:0009901; P:GO:0052542; F:GO:0016165; P:GO:0010193; C:GO:0009534; P:GO:0034440; P:GO:0031408	P:response to wounding; P:response to fungus; P:stamen filament development; P:growth; P:ethylene mediated signaling pathway; P:response to chitin; P:response to bacterium; P:response to jasmonic acid stimulus; C:chloroplast stroma; F:iron ion binding; P:pollen development; P:jasmonic acid biosynthetic process; P:anther dehiscence; P:defense response by callose deposition; F:linoleate 13S-lipoxyg…	no IPS match	843584|AT1G72520|lipoxygenase, putative	EC:1.13.11.12	(1.1) Acting on the CH-OH group of donors	map00592; map00591	alpha-Linolenic acid metabolism; Linoleic acid metabolism
contig00617_length=1226|1000|60	contig00617	contig00617.Sense	6.44108e-11	12.2902	13.4098	13.7142	13.3897	12.1242	9.92218	1	Jcr4S00617.130	XM_012236221.1	protein			no IPS match	829383|AT4G32480|hypothetical protein
contig00617_length=1226|250|60	contig00617	contig00617.Antisense	5.31082e-09	5.25269	5.78248	6.13926	5.6732	4.47019	3.36396	1	Jcr4S00617.130	XM_012236221.1	protein			no IPS match	829383|AT4G32480|hypothetical protein
contig00617_length=1226|500|60	contig00617	contig00617.Sense	3.16085e-09	10.1187	11.2493	11.283	11.0225	9.79781	7.75556	1	Jcr4S00617.130	XM_012236221.1	protein			no IPS match	829383|AT4G32480|hypothetical protein
contig00619_length=1315|1000|60	contig00619	contig00619.NA	2.67077e-09	8.31723	12.1654	14.7563	14.9023	14.226	15.2346	8	Jcr4S01535.30	XM_012227984.1	probable plasma membrane intrinsic protein 1c	P:GO:0016132; P:GO:0009414; C:GO:0016021; P:GO:0006084; F:GO:0015250; P:GO:0010106; P:GO:0006826; F:GO:0005515; P:GO:0006833; C:GO:0009507; C:GO:0005886; P:GO:0016126	P:brassinosteroid biosynthetic process; P:response to water deprivation; C:integral to membrane; P:acetyl-CoA metabolic process; F:water channel activity; P:cellular response to iron ion starvation; P:iron ion transport; F:protein binding; P:water transport; C:chloroplast; C:plasma membrane; P:sterol biosynthetic process	no IPS match	839235|PIP1C|PIP1C (PLASMA MEMBRANE INTRINSIC PROTEIN 1C); water channel					1.A.8 (probable plasma membrane intrinsic protein 1c)
contig00619_length=1315|500|60	contig00619	contig00619.Sense	7.50547e-10	7.78588	10.6998	12.9851	13.6227	12.6758	13.8989	8	Jcr4S01535.30	XM_012227984.1	probable plasma membrane intrinsic protein 1c	P:GO:0016132; P:GO:0009414; C:GO:0016021; P:GO:0006084; F:GO:0015250; P:GO:0010106; P:GO:0006826; F:GO:0005515; P:GO:0006833; C:GO:0009507; C:GO:0005886; P:GO:0016126	P:brassinosteroid biosynthetic process; P:response to water deprivation; C:integral to membrane; P:acetyl-CoA metabolic process; F:water channel activity; P:cellular response to iron ion starvation; P:iron ion transport; F:protein binding; P:water transport; C:chloroplast; C:plasma membrane; P:sterol biosynthetic process	no IPS match	839235|PIP1C|PIP1C (PLASMA MEMBRANE INTRINSIC PROTEIN 1C); water channel					1.A.8 (probable plasma membrane intrinsic protein 1c)
contig00621_length=891|250|60	contig00621	contig00621.Antisense	1.92515e-10	11.8708	11.8021	11.794	10.8628	11.2592	12.6835	2	Jcr4S02962.20	XM_012225919.1	conserved hypothetical protein	F:GO:0003674; P:GO:0008150; C:GO:0005886; C:GO:0005634	F:molecular_function; P:biological_process; C:plasma membrane; C:nucleus	no IPS match	840163|AT1G32690|hypothetical protein
contig00621_length=891|750|60	contig00621	contig00621.Antisense	4.98848e-09	10.8292	10.7371	10.5172	9.91052	10.09	11.5471	2	Jcr4S02962.20	XM_012225919.1	conserved hypothetical protein	F:GO:0003674; P:GO:0008150; C:GO:0005886; C:GO:0005634	F:molecular_function; P:biological_process; C:plasma membrane; C:nucleus	no IPS match	840163|AT1G32690|hypothetical protein
contig00624_length=580|500|60	contig00624	contig00624.Sense	4.22605e-09	9.1558	9.10854	9.86163	10.1994	10.0519	10.9352	4	Jcr4S02839.40	XM_012228317.1	ring finger	F:GO:0046872	F:metal ion binding	no IPS match	825201|AT3G60300|RWD domain-containing protein
contig00625_length=438|250|60	contig00625	contig00625.Antisense	2.9379e-13	7.16337	7.47939	9.97586	11.956	10.8201	9.90639	10	Jcr4S00576.80	XM_012236416.1	ring fyve phd zinc finger superfamily	F:GO:0008270	F:zinc ion binding	no IPS match	817981|AT2G34200|zinc finger (C3HC4-type RING finger) family protein
contig00626_length=533|250|60	contig00626	contig00626.Antisense	1.215e-12	8.18796	8.57636	11.5479	13.2205	12.4151	11.3538	8		XM_012236416.1	pinus taeda anonymous locus cl3228contig1_03 genomic sequence	F:GO:0008270	F:zinc ion binding	no IPS match	830468|AT5G05830|zinc finger (C3HC4-type RING finger) family protein
contig00628_length=1393|1000|60	contig00628	contig00628.Sense	1.53838e-09	10.3683	9.95026	9.27104	6.38604	6.63412	7.52871	6	Jcr4S00038.90	XM_012215012.1	2-aminoethanethiol dioxygenase-like	F:GO:0047800; P:GO:0055114; P:GO:0019530	F:cysteamine dioxygenase activity; P:oxidation-reduction process; P:taurine metabolic process	no IPS match	831364|AT5G15120|hypothetical protein	EC:1.13.11.19	(1.1) Acting on the CH-OH group of donors	map00430	Taurine and hypotaurine metabolism
contig00628_length=1393|500|60	contig00628	contig00628.Sense	1.1127e-12	9.25182	8.49756	8.70064	5.00753	5.31153	6.07001	5	Jcr4S00038.90	XM_012215012.1	2-aminoethanethiol dioxygenase-like	F:GO:0047800; P:GO:0055114; P:GO:0019530	F:cysteamine dioxygenase activity; P:oxidation-reduction process; P:taurine metabolic process	no IPS match	831364|AT5G15120|hypothetical protein	EC:1.13.11.19	(1.1) Acting on the CH-OH group of donors	map00430	Taurine and hypotaurine metabolism
contig00629_length=1021|500|60	contig00629	contig00629.Sense	5.41987e-13	9.17853	7.66397	9.39004	11.3649	12.3442	11.1437	8	Jcr4S00105.90	XM_012236098.1	nad h dehydrogenase b2	F:GO:0050660; F:GO:0015036; F:GO:0008137; C:GO:0031314; F:GO:0005509; P:GO:0006118; P:GO:0006120; P:GO:0006744; P:GO:0006814; P:GO:0015992	F:flavin adenine dinucleotide binding; F:disulfide oxidoreductase activity; F:NADH dehydrogenase (ubiquinone) activity; C:extrinsic to mitochondrial inner membrane; F:calcium ion binding; P:electron transport; P:mitochondrial electron transport, NADH to ubiquinone; P:ubiquinone biosynthetic process; P:sodium ion transport; P:proton transport	TRANSMEMBRANE (PHOBIUS); CYTOPLASMIC_DOMAIN (PHOBIUS); NON_CYTOPLASMIC_DOMAIN (PHOBIUS); TMhelix (TMHMM)	828234|NDB3|NDB3; NADH dehydrogenase	EC:1.6.5.3	(1.6) Acting on NADH or NADPH	map00190	Oxidative phosphorylation
contig00630_length=609|250|60	contig00630	contig00630.Antisense	5.13674e-11	7.30338	8.0693	9.89504	9.62094	7.11052	8.93839	10	Jcr4S04468.10	XM_012226023.1	anthocyanidin reductase-like	P:GO:0006694; F:GO:0016621; F:GO:0003854; F:GO:0045552; P:GO:0009809; P:GO:0055114; P:GO:0009805; P:GO:0009811; P:GO:0008207; P:GO:0008209; P:GO:0008210; P:GO:0009813	P:steroid biosynthetic process; F:cinnamoyl-CoA reductase activity; F:3-beta-hydroxy-delta5-steroid dehydrogenase activity; F:dihydrokaempferol 4-reductase activity; P:lignin biosynthetic process; P:oxidation-reduction process; P:coumarin biosynthetic process; P:stilbene biosynthetic process; P:C21-steroid hormone metabolic process; P:androgen metabolic process; P:estrogen metabolic process; P:fl…	no IPS match	831322|AT5G14700|cinnamoyl-CoA reductase-related	EC:1.1.1.219; EC:1.2.1.44; EC:1.1.1.145	(1.1) Acting on the CH-OH group of donors; (1.2) Acting on the aldehyde or oxo group of donors; (1.1) Acting on the CH-OH group of donors	map00140; map00984; map00941; map00940	Steroid hormone biosynthesis; Steroid degradation; Flavonoid biosynthesis; Phenylpropanoid biosynthesis
contig00631_length=529|250|60	contig00631	contig00631.Antisense	2.41664e-10	6.74654	7.48162	8.93566	8.78289	6.26099	8.32042	10	Jcr4S04468.10	XM_012226023.1	anthocyanidin reductase-like	P:GO:0006694; F:GO:0016621; F:GO:0003854; F:GO:0045552; P:GO:0009809; F:GO:0050662; P:GO:0055114; P:GO:0009805; P:GO:0009811; P:GO:0008207; P:GO:0008209; P:GO:0008210; P:GO:0009813	P:steroid biosynthetic process; F:cinnamoyl-CoA reductase activity; F:3-beta-hydroxy-delta5-steroid dehydrogenase activity; F:dihydrokaempferol 4-reductase activity; P:lignin biosynthetic process; F:coenzyme binding; P:oxidation-reduction process; P:coumarin biosynthetic process; P:stilbene biosynthetic process; P:C21-steroid hormone metabolic process; P:androgen metabolic process; P:estrogen met…	no IPS match	831322|AT5G14700|cinnamoyl-CoA reductase-related	EC:1.1.1.219; EC:1.2.1.44; EC:1.1.1.145	(1.1) Acting on the CH-OH group of donors; (1.2) Acting on the aldehyde or oxo group of donors; (1.1) Acting on the CH-OH group of donors	map00140; map00984; map00941; map00940	Steroid hormone biosynthesis; Steroid degradation; Flavonoid biosynthesis; Phenylpropanoid biosynthesis
contig00632_length=738|250|60	contig00632	contig00632.Antisense	1.75591e-18	12.3462	13.2652	9.23384	5.73504	5.41854	5.07888	5	Jcr4S02664.20	XM_012213933.1	cucumber peeling	F:GO:0009055; F:GO:0005507	F:electron carrier activity; F:copper ion binding	no IPS match	822339|AT3G27200|plastocyanin-like domain-containing protein
contig00637_length=408|0|60	contig00637	contig00637.Sense	2.12186e-12	11.8135	11.3183	10.4869	10.8446	9.73382	7.84822	1						NON_CYTOPLASMIC_DOMAIN (PHOBIUS); CYTOPLASMIC_DOMAIN (PHOBIUS); TRANSMEMBRANE (PHOBIUS); TMhelix (TMHMM)
contig00639_length=1201|0|60	contig00639	contig00639.NA	2.81122e-13	10.209	10.8112	8.06128	9.37249	10.2566	6.83278	6	Jcr4S00151.70	XM_012231280.1	luminal binding protein	C:GO:0005618; P:GO:0055114; P:GO:0030433; P:GO:0010197; P:GO:0009408; F:GO:0005524; C:GO:0005788; F:GO:0032440; C:GO:0009507; C:GO:0005773; C:GO:0005886	C:cell wall; P:oxidation-reduction process; P:ER-associated protein catabolic process; P:polar nucleus fusion; P:response to heat; F:ATP binding; C:endoplasmic reticulum lumen; F:2-alkenal reductase [NAD(P)] activity; C:chloroplast; C:vacuole; C:plasma membrane	IPR019651 (PFAM)	832950|BIP1|BIP1; ATP binding	EC:1.3.1.74	(1.3) Acting on the CH-CH group of donors			1.A.33 (luminal binding protein)
contig00639_length=1201|500|60	contig00639	contig00639.Sense	1.30022e-12	10.1464	10.8034	8.45582	9.47534	10.4663	7.00181	6	Jcr4S00151.70	XM_012231280.1	luminal binding protein	C:GO:0005618; P:GO:0055114; P:GO:0030433; P:GO:0010197; P:GO:0009408; F:GO:0005524; C:GO:0005788; F:GO:0032440; C:GO:0009507; C:GO:0005773; C:GO:0005886	C:cell wall; P:oxidation-reduction process; P:ER-associated protein catabolic process; P:polar nucleus fusion; P:response to heat; F:ATP binding; C:endoplasmic reticulum lumen; F:2-alkenal reductase [NAD(P)] activity; C:chloroplast; C:vacuole; C:plasma membrane	IPR019651 (PFAM)	832950|BIP1|BIP1; ATP binding	EC:1.3.1.74	(1.3) Acting on the CH-CH group of donors			1.A.33 (luminal binding protein)
contig00640_length=559|0|60	contig00640	contig00640.Sense	6.29718e-10	11.4048	11.3148	10.962	11.7518	12.4454	12.4724	4	Jcr4S00845.150	XM_012228290.1	homolog protein	F:GO:0046872; P:GO:0006457; F:GO:0003677; F:GO:0003682; F:GO:0031072; F:GO:0005524; F:GO:0051082; P:GO:0009408; C:GO:0000785	F:metal ion binding; P:protein folding; F:DNA binding; F:chromatin binding; F:heat shock protein binding; F:ATP binding; F:unfolded protein binding; P:response to heat; C:chromatin	no IPS match	823531|ATJ3|ATJ3; protein binding
contig00644_length=556|250|60	contig00644	contig00644.Antisense	3.78655e-09	8.20744	7.94118	10.1174	10.1064	9.57406	9.78374	9	Jcr4S00880.110	XM_012237706.1	pxmp2 4 family protein 4-like	C:GO:0005739; P:GO:0008150; P:GO:0009753; P:GO:0009694; C:GO:0005778	C:mitochondrion; P:biological_process; P:response to jasmonic acid stimulus; P:jasmonic acid metabolic process; C:peroxisomal membrane	SignalP-noTM (SIGNALP_EUK); TMhelix (TMHMM)	829534|AT4G33905|peroxisomal membrane protein 22 kDa, putative
contig00646_length=1297|250|60	contig00646	contig00646.Antisense	1.00305e-09	8.30589	8.9811	10.1693	8.92253	8.82453	10.0461	2	Jcr4S09846.10	XM_012231536.1	probable lrr receptor-like serine threonine-protein kinase mrh1-like	F:GO:0016772	F:transferase activity, transferring phosphorus-containing groups	IPR013320 (G3DSA:2.60.120.GENE3D); G3DSA:3.80.10.10 (GENE3D); IPR001611 (PFAM); PTHR24420:SF297 (PANTHER); PTHR24420 (PANTHER); TRANSMEMBRANE (PHOBIUS); NON_CYTOPLASMIC_DOMAIN (PHOBIUS); CYTOPLASMIC_DOMAIN (PHOBIUS); SSF52058 (SUPERFAMILY); TMhelix (TMHMM)	824771|AT3G56050|protein kinase family protein							LRR repeat
contig00648_length=1045|500|60	contig00648	contig00648.Sense	1.24101e-09	8.08169	7.9762	9.63141	10.1993	9.32952	8.68927	9	Jcr4S00005.300	XM_012221603.1	threonine synthase	P:GO:0009088; F:GO:0030170; F:GO:0004795; C:GO:0009570; C:GO:0005829; P:GO:0006544; P:GO:0006563; P:GO:0042816	P:threonine biosynthetic process; F:pyridoxal phosphate binding; F:threonine synthase activity; C:chloroplast stroma; C:cytosol; P:glycine metabolic process; P:L-serine metabolic process; P:vitamin B6 metabolic process	no IPS match	829106|MTO2|MTO2 (METHIONINE OVER-ACCUMULATOR 2); threonine synthase	EC:4.2.3.1	(4.2) Carbon-oxygen lyases	map00260; map00750	Glycine, serine and threonine metabolism; Vitamin B6 metabolism
contig00649_length=1282|250|60	contig00649	contig00649.Antisense	5.10183e-09	9.86873	9.55494	7.7401	7.14197	7.77293	7.90863	6	Jcr4S02924.40	XM_012215641.1	zinc transporter 11-like	P:GO:0071577; F:GO:0032440; C:GO:0016021; C:GO:0005739; F:GO:0005385; P:GO:0055114	P:zinc ion transmembrane transport; F:2-alkenal reductase [NAD(P)] activity; C:integral to membrane; C:mitochondrion; F:zinc ion transmembrane transporter activity; P:oxidation-reduction process	SignalP-noTM (SIGNALP_EUK)	842041|ZIP11|ZIP11 (ZINC TRANSPORTER 11 PRECURSOR); cation transmembrane transporter/ metal ion transmembrane transporter	EC:1.3.1.74	(1.3) Acting on the CH-CH group of donors			2.A.5 (zinc transporter 11-like)
contig00649_length=1282|750|60	contig00649	contig00649.Antisense	4.00277e-12	9.12107	8.45394	5.7333	6.35583	7.50762	6.37405	6	Jcr4S02924.40	XM_012215641.1	zinc transporter 11-like	P:GO:0071577; F:GO:0032440; C:GO:0016021; C:GO:0005739; F:GO:0005385; P:GO:0055114	P:zinc ion transmembrane transport; F:2-alkenal reductase [NAD(P)] activity; C:integral to membrane; C:mitochondrion; F:zinc ion transmembrane transporter activity; P:oxidation-reduction process	SignalP-noTM (SIGNALP_EUK)	842041|ZIP11|ZIP11 (ZINC TRANSPORTER 11 PRECURSOR); cation transmembrane transporter/ metal ion transmembrane transporter	EC:1.3.1.74	(1.3) Acting on the CH-CH group of donors			2.A.5 (zinc transporter 11-like)
contig00650_length=1664|1250|60	contig00650	contig00650.Antisense	1.12615e-12	13.0933	12.6674	10.4858	11.0083	11.049	8.7635	1	Jcr4S00582.50	XM_012233481.1	calreticulin	P:GO:0006457; C:GO:0005773; C:GO:0005788; P:GO:0055074; P:GO:0006979; P:GO:0046686; C:GO:0005886; F:GO:0005509; F:GO:0051082; C:GO:0009507; P:GO:0009651; C:GO:0005739	P:protein folding; C:vacuole; C:endoplasmic reticulum lumen; P:calcium ion homeostasis; P:response to oxidative stress; P:response to cadmium ion; C:plasma membrane; F:calcium ion binding; F:unfolded protein binding; C:chloroplast; P:response to salt stress; C:mitochondrion	TRANSMEMBRANE (PHOBIUS); NON_CYTOPLASMIC_DOMAIN (PHOBIUS); CYTOPLASMIC_DOMAIN (PHOBIUS); TMhelix (TMHMM)	842087|CRT1|CRT1 (CALRETICULIN 1); calcium ion binding / unfolded protein binding
contig00650_length=1664|250|60	contig00650	contig00650.Antisense	1.02791e-12	13.2125	12.7562	10.9018	11.075	11.1543	8.85693	1	Jcr4S00582.50	XM_012233481.1	calreticulin	P:GO:0006457; C:GO:0005773; C:GO:0005788; P:GO:0055074; P:GO:0006979; P:GO:0046686; C:GO:0005886; F:GO:0005509; F:GO:0051082; C:GO:0009507; P:GO:0009651; C:GO:0005739	P:protein folding; C:vacuole; C:endoplasmic reticulum lumen; P:calcium ion homeostasis; P:response to oxidative stress; P:response to cadmium ion; C:plasma membrane; F:calcium ion binding; F:unfolded protein binding; C:chloroplast; P:response to salt stress; C:mitochondrion	TRANSMEMBRANE (PHOBIUS); NON_CYTOPLASMIC_DOMAIN (PHOBIUS); CYTOPLASMIC_DOMAIN (PHOBIUS); TMhelix (TMHMM)	842087|CRT1|CRT1 (CALRETICULIN 1); calcium ion binding / unfolded protein binding
contig00650_length=1664|750|60	contig00650	contig00650.Antisense	5.77952e-13	13.9012	13.2841	11.2518	11.7441	11.8342	9.39442	1	Jcr4S00582.50	XM_012233481.1	calreticulin	P:GO:0006457; C:GO:0005773; C:GO:0005788; P:GO:0055074; P:GO:0006979; P:GO:0046686; C:GO:0005886; F:GO:0005509; F:GO:0051082; C:GO:0009507; P:GO:0009651; C:GO:0005739	P:protein folding; C:vacuole; C:endoplasmic reticulum lumen; P:calcium ion homeostasis; P:response to oxidative stress; P:response to cadmium ion; C:plasma membrane; F:calcium ion binding; F:unfolded protein binding; C:chloroplast; P:response to salt stress; C:mitochondrion	TRANSMEMBRANE (PHOBIUS); NON_CYTOPLASMIC_DOMAIN (PHOBIUS); CYTOPLASMIC_DOMAIN (PHOBIUS); TMhelix (TMHMM)	842087|CRT1|CRT1 (CALRETICULIN 1); calcium ion binding / unfolded protein binding
contig00653_length=1762|1250|60	contig00653	contig00653.Antisense	3.5824e-12	6.37705	10.0318	9.64858	8.42051	5.67817	7.39737	5	Jcr4S01175.60	XM_012228431.1	low quality protein: o-acyltransferase wsd1-like	F:GO:0004144; P:GO:0045017; P:GO:0042967	F:diacylglycerol O-acyltransferase activity; P:glycerolipid biosynthetic process; P:acyl-carrier-protein biosynthetic process	no IPS match	835420|AT5G53390|hypothetical protein	EC:2.3.1.20	(2.3) Acyltransferases	map00073; map00561	Cutin, suberine and wax biosynthesis; Glycerolipid metabolism
contig00653_length=1762|1500|60	contig00653	contig00653.Sense	3.04174e-11	3.58834	5.84083	5.84262	4.47563	2.65681	3.23053	5	Jcr4S01175.60	XM_012228431.1	low quality protein: o-acyltransferase wsd1-like	F:GO:0004144; P:GO:0045017; P:GO:0042967	F:diacylglycerol O-acyltransferase activity; P:glycerolipid biosynthetic process; P:acyl-carrier-protein biosynthetic process	no IPS match	835420|AT5G53390|hypothetical protein	EC:2.3.1.20	(2.3) Acyltransferases	map00073; map00561	Cutin, suberine and wax biosynthesis; Glycerolipid metabolism
contig00653_length=1762|250|60	contig00653	contig00653.Antisense	3.07894e-13	8.11864	11.9566	11.7099	10.3898	7.25324	8.64631	5	Jcr4S01175.60	XM_012228431.1	low quality protein: o-acyltransferase wsd1-like	F:GO:0004144; P:GO:0045017; P:GO:0042967	F:diacylglycerol O-acyltransferase activity; P:glycerolipid biosynthetic process; P:acyl-carrier-protein biosynthetic process	no IPS match	835420|AT5G53390|hypothetical protein	EC:2.3.1.20	(2.3) Acyltransferases	map00073; map00561	Cutin, suberine and wax biosynthesis; Glycerolipid metabolism
contig00653_length=1762|750|60	contig00653	contig00653.Antisense	4.01431e-13	7.11774	10.6559	10.5041	9.16953	6.2582	7.53517	5	Jcr4S01175.60	XM_012228431.1	low quality protein: o-acyltransferase wsd1-like	F:GO:0004144; P:GO:0045017; P:GO:0042967	F:diacylglycerol O-acyltransferase activity; P:glycerolipid biosynthetic process; P:acyl-carrier-protein biosynthetic process	no IPS match	835420|AT5G53390|hypothetical protein	EC:2.3.1.20	(2.3) Acyltransferases	map00073; map00561	Cutin, suberine and wax biosynthesis; Glycerolipid metabolism
contig00654_length=1162|250|60	contig00654	contig00654.Antisense	2.00408e-09	13.8418	13.4803	13.4866	14.2383	14.3706	14.7487	4	Jcr4S00003.190	XM_012234649.1	rna-binding protein 8a-like	C:GO:0005737; C:GO:0005730; C:GO:0035145; F:GO:0003723; F:GO:0005515; C:GO:0016604; P:GO:0010628; F:GO:0000166; P:GO:0006396	C:cytoplasm; C:nucleolus; C:exon-exon junction complex; F:RNA binding; F:protein binding; C:nuclear body; P:positive regulation of gene expression; F:nucleotide binding; P:RNA processing	no IPS match	841576|Y14|Y14; RNA binding / protein binding					3.A.18 (rna-binding protein 8a-like)
contig00654_length=1162|750|60	contig00654	contig00654.Antisense	2.81089e-09	12.1615	11.7874	11.7164	12.5494	12.6111	13.0587	4	Jcr4S00003.190	XM_012234649.1	rna-binding protein 8a-like	C:GO:0005737; C:GO:0005730; C:GO:0035145; F:GO:0003723; F:GO:0005515; C:GO:0016604; P:GO:0010628; F:GO:0000166; P:GO:0006396	C:cytoplasm; C:nucleolus; C:exon-exon junction complex; F:RNA binding; F:protein binding; C:nuclear body; P:positive regulation of gene expression; F:nucleotide binding; P:RNA processing	no IPS match	841576|Y14|Y14; RNA binding / protein binding					3.A.18 (rna-binding protein 8a-like)
contig00657_length=996|0|60	contig00657	contig00657.NA	1.53296e-12	9.5017	9.0607	8.55316	9.50439	10.0726	10.9376	4	Jcr4S28231.10	XM_012225862.1	choline-phosphate cytidylyltransferase b-like	F:GO:0004105; P:GO:0006657	F:choline-phosphate cytidylyltransferase activity; P:CDP-choline pathway	no IPS match	827179|CCT2|catalytic/ choline-phosphate cytidylyltransferase/ nucleotidyltransferase	EC:2.7.7.15	(2.7) Transferring phosphorous-containing groups	map00440; map00564	Phosphonate and phosphinate metabolism; Glycerophospholipid metabolism
contig00657_length=996|500|60	contig00657	contig00657.NA	9.49877e-13	10.6171	10.1959	9.46407	10.6194	11.1366	11.9256	4	Jcr4S28231.10	XM_012225862.1	choline-phosphate cytidylyltransferase b-like	F:GO:0004105; P:GO:0006657	F:choline-phosphate cytidylyltransferase activity; P:CDP-choline pathway	no IPS match	827179|CCT2|catalytic/ choline-phosphate cytidylyltransferase/ nucleotidyltransferase	EC:2.7.7.15	(2.7) Transferring phosphorous-containing groups	map00440; map00564	Phosphonate and phosphinate metabolism; Glycerophospholipid metabolism
contig00658_length=1712|1000|60	contig00658	contig00658.Sense	1.06418e-09	3.98796	5.02888	7.02426	11.1577	8.89178	11.5172	10	Jcr4S00320.10	XM_012225129.1	cytochrome p450	F:GO:0009055; F:GO:0004497; F:GO:0005506; F:GO:0020037; C:GO:0043231; F:GO:0016705; C:GO:0016020; P:GO:0055114; P:GO:0006118	F:electron carrier activity; F:monooxygenase activity; F:iron ion binding; F:heme binding; C:intracellular membrane-bounded organelle; F:oxidoreductase activity, acting on paired donors, with incorporation or reduction of molecular oxygen; C:membrane; P:oxidation-reduction process; P:electron transport	no IPS match	817626|CYP71A12|CYP71A12 (cytochrome P450, family 71, subfamily A, polypeptide 12); electron carrier/ heme binding / iron ion binding / monooxygenase/ oxygen binding
contig00658_length=1712|1500|60	contig00658	contig00658.Sense	3.16071e-10	5.63379	5.95035	8.96638	12.9383	10.4764	13.0371	10	Jcr4S00320.10	XM_012225129.1	cytochrome p450	F:GO:0009055; F:GO:0004497; F:GO:0005506; F:GO:0020037; C:GO:0043231; F:GO:0016705; C:GO:0016020; P:GO:0055114; P:GO:0006118	F:electron carrier activity; F:monooxygenase activity; F:iron ion binding; F:heme binding; C:intracellular membrane-bounded organelle; F:oxidoreductase activity, acting on paired donors, with incorporation or reduction of molecular oxygen; C:membrane; P:oxidation-reduction process; P:electron transport	no IPS match	817626|CYP71A12|CYP71A12 (cytochrome P450, family 71, subfamily A, polypeptide 12); electron carrier/ heme binding / iron ion binding / monooxygenase/ oxygen binding
contig00658_length=1712|500|60	contig00658	contig00658.Sense	8.00905e-10	5.28663	4.88863	8.27977	11.132	7.50574	10.1681	10	Jcr4S00320.10	XM_012225129.1	cytochrome p450	F:GO:0009055; F:GO:0004497; F:GO:0005506; F:GO:0020037; C:GO:0043231; F:GO:0016705; C:GO:0016020; P:GO:0055114; P:GO:0006118	F:electron carrier activity; F:monooxygenase activity; F:iron ion binding; F:heme binding; C:intracellular membrane-bounded organelle; F:oxidoreductase activity, acting on paired donors, with incorporation or reduction of molecular oxygen; C:membrane; P:oxidation-reduction process; P:electron transport	no IPS match	817626|CYP71A12|CYP71A12 (cytochrome P450, family 71, subfamily A, polypeptide 12); electron carrier/ heme binding / iron ion binding / monooxygenase/ oxygen binding
contig00662_length=1374|1000|60	contig00662	contig00662.Sense	9.08291e-13	9.35055	9.61301	10.5332	10.926	11.153	11.7584	4	Jcr4S01230.80	XM_012233108.1	impaired sucrose induction 1-like protein	P:GO:0009745; P:GO:0006109; C:GO:0005634	P:sucrose mediated signaling; P:regulation of carbohydrate metabolic process; C:nucleus	no IPS match	828889|ISI1|ISI1 (IMPAIRED SUCROSE INDUCTION 1); binding
contig00662_length=1374|500|60	contig00662	contig00662.Sense	5.0273e-09	8.58538	8.79	9.21052	10.0146	9.93236	10.7296	4	Jcr4S01230.80	XM_012233108.1	impaired sucrose induction 1-like protein	P:GO:0009745; P:GO:0006109; C:GO:0005634	P:sucrose mediated signaling; P:regulation of carbohydrate metabolic process; C:nucleus	no IPS match	828889|ISI1|ISI1 (IMPAIRED SUCROSE INDUCTION 1); binding
contig00663_length=730|250|60	contig00663	contig00663.Antisense	2.26036e-13	7.96523	10.6455	12.3211	11.8278	10.6643	12.7635	8	Jcr4S00266.70	XM_012222556.1	uncharacterized loc101215543	P:GO:0006508; F:GO:0004252; C:GO:0016021	P:proteolysis; F:serine-type endopeptidase activity; C:integral to membrane	SIGNAL_PEPTIDE_N_REGION (PHOBIUS); SIGNAL_PEPTIDE (PHOBIUS); NON_CYTOPLASMIC_DOMAIN (PHOBIUS); SIGNAL_PEPTIDE_C_REGION (PHOBIUS); SIGNAL_PEPTIDE_H_REGION (PHOBIUS); SignalP-TM (SIGNALP_EUK); TMhelix (TMHMM)	839491|AT1G04560|AWPM-19-like membrane family protein
contig00664_length=1154|1000|60	contig00664	contig00664.Sense	8.50286e-10	8.90878	9.86333	10.6394	10.7704	10.4196	9.76103	8	Jcr4S00073.110	XM_012235767.1	superoxide dismutase	F:GO:0005507; P:GO:0055114; P:GO:0009651; P:GO:0042742; P:GO:0006801; F:GO:0004784; C:GO:0005759; P:GO:0010043; P:GO:0009793	F:copper ion binding; P:oxidation-reduction process; P:response to salt stress; P:defense response to bacterium; P:superoxide metabolic process; F:superoxide dismutase activity; C:mitochondrial matrix; P:response to zinc ion; P:embryo development ending in seed dormancy	no IPS match	820263|MSD1|MSD1 (MANGANESE SUPEROXIDE DISMUTASE 1); metal ion binding / superoxide dismutase	EC:1.15.1.1	(1.1) Acting on the CH-OH group of donors
contig00667_length=950|250|60	contig00667	contig00667.Antisense	1.81904e-10	18.1916	17.8423	16.8386	16.2865	16.4657	16.0474	7	Jcr4S00736.60	XM_012215441.1	translation factor sui1	F:GO:0003743; C:GO:0005840; P:GO:0006446	F:translation initiation factor activity; C:ribosome; P:regulation of translational initiation	NON_CYTOPLASMIC_DOMAIN (PHOBIUS); CYTOPLASMIC_DOMAIN (PHOBIUS); TRANSMEMBRANE (PHOBIUS)	835585|AT5G54940|eukaryotic translation initiation factor SUI1, putative
contig00667_length=950|750|60	contig00667	contig00667.Antisense	6.82853e-13	12.335	11.6375	10.549	10.2939	10.9907	7.03418	1	Jcr4S00736.60	XM_012215441.1	translation factor sui1	F:GO:0003743; C:GO:0005840; P:GO:0006446	F:translation initiation factor activity; C:ribosome; P:regulation of translational initiation	NON_CYTOPLASMIC_DOMAIN (PHOBIUS); CYTOPLASMIC_DOMAIN (PHOBIUS); TRANSMEMBRANE (PHOBIUS)	835585|AT5G54940|eukaryotic translation initiation factor SUI1, putative
contig00668_length=1077|1000|60	contig00668	contig00668.Sense	1.49641e-13	7.60453	7.98284	8.44229	9.403	10.4121	9.6857	9	Jcr4S00416.110	XM_012232539.1	otu domain-containing protein at3g57810-like	C:GO:0005737; P:GO:0006508; F:GO:0008233	C:cytoplasm; P:proteolysis; F:peptidase activity	no IPS match	818381|AT2G38025|hypothetical protein
contig00668_length=1077|500|60	contig00668	contig00668.Sense	1.54231e-11	8.64012	9.03683	8.9988	10.0362	10.7269	10.6508	4	Jcr4S00416.110	XM_012232539.1	otu domain-containing protein at3g57810-like	C:GO:0005737; P:GO:0006508; F:GO:0008233	C:cytoplasm; P:proteolysis; F:peptidase activity	no IPS match	818381|AT2G38025|hypothetical protein
contig00669_length=1127|1000|60	contig00669	contig00669.Sense	8.1098e-10	9.53237	10.1482	11.3923	10.827	10.0699	12.0252	2	Jcr4S12382.20	XM_012224322.1	ef-hand domain-containing protein	P:GO:0009644; F:GO:0003674; P:GO:0006457; P:GO:0042542; P:GO:0009408; P:GO:0008150; C:GO:0005634	P:response to high light intensity; F:molecular_function; P:protein folding; P:response to hydrogen peroxide; P:response to heat; P:biological_process; C:nucleus	no IPS match	833486|AT5G35320|hypothetical protein
contig00669_length=1127|500|60	contig00669	contig00669.Sense	5.7432e-09	8.74613	9.33041	10.1233	10.0097	9.1826	11.2206	2	Jcr4S12382.20	XM_012224322.1	ef-hand domain-containing protein	P:GO:0009644; F:GO:0003674; P:GO:0006457; P:GO:0042542; P:GO:0009408; P:GO:0008150; C:GO:0005634	P:response to high light intensity; F:molecular_function; P:protein folding; P:response to hydrogen peroxide; P:response to heat; P:biological_process; C:nucleus	no IPS match	833486|AT5G35320|hypothetical protein
contig00673_length=1913|250|60	contig00673	contig00673.Antisense	4.76146e-13	6.76554	7.66998	9.78715	10.5434	10.9465	10.3303	8	Jcr4S01105.50	XM_012232193.1	cytochrome p450 90a1-like	P:GO:0010584; P:GO:0009825; P:GO:0010268; P:GO:0009911; F:GO:0020037; F:GO:0009055; P:GO:0043481; P:GO:0048767; F:GO:0016705; F:GO:0004497; P:GO:0000271; F:GO:0019825; P:GO:0010224; F:GO:0005506; P:GO:0048657; P:GO:0055114; P:GO:0009932; P:GO:0016132; P:GO:0071555; C:GO:0005739; P:GO:0006118	P:pollen exine formation; P:multidimensional cell growth; P:brassinosteroid homeostasis; P:positive regulation of flower development; F:heme binding; F:electron carrier activity; P:anthocyanin accumulation in tissues in response to UV light; P:root hair elongation; F:oxidoreductase activity, acting on paired donors, with incorporation or reduction of molecular oxygen; F:monooxygenase activity; P:…	no IPS match	830453|CPD|CPD (CONSTITUTIVE PHOTOMORPHOGENIC DWARF); electron carrier/ heme binding / iron ion binding / monooxygenase/ oxygen binding
contig00673_length=1913|750|60	contig00673	contig00673.Antisense	8.17035e-13	7.38343	7.62376	9.59504	10.4399	10.5928	10.0456	9	Jcr4S01105.50	XM_012232193.1	cytochrome p450 90a1-like	P:GO:0010584; P:GO:0009825; P:GO:0010268; P:GO:0009911; F:GO:0020037; F:GO:0009055; P:GO:0043481; P:GO:0048767; F:GO:0016705; F:GO:0004497; P:GO:0000271; F:GO:0019825; P:GO:0010224; F:GO:0005506; P:GO:0048657; P:GO:0055114; P:GO:0009932; P:GO:0016132; P:GO:0071555; C:GO:0005739; P:GO:0006118	P:pollen exine formation; P:multidimensional cell growth; P:brassinosteroid homeostasis; P:positive regulation of flower development; F:heme binding; F:electron carrier activity; P:anthocyanin accumulation in tissues in response to UV light; P:root hair elongation; F:oxidoreductase activity, acting on paired donors, with incorporation or reduction of molecular oxygen; F:monooxygenase activity; P:…	no IPS match	830453|CPD|CPD (CONSTITUTIVE PHOTOMORPHOGENIC DWARF); electron carrier/ heme binding / iron ion binding / monooxygenase/ oxygen binding
contig00675_length=665|0|60	contig00675	contig00675.Sense	4.23582e-10	7.89487	7.81735	7.39553	8.60564	7.27933	4.54195	5	Jcr4S00624.30	XM_012209891.1	zinc finger protein constans-like 5-like	F:GO:0008270; C:GO:0005622	F:zinc ion binding; C:intracellular	IPR010402 (PFAM); PTHR31319 (PANTHER); IPR010402 (PROSITE_PROFILES)	835872|AT5G57660|zinc finger (B-box type) family protein
contig00675_length=665|500|60	contig00675	contig00675.Sense	1.00513e-13	9.78497	9.71595	9.36316	10.3684	9.20096	5.29786	5	Jcr4S00624.30	XM_012209891.1	zinc finger protein constans-like 5-like	F:GO:0008270; C:GO:0005622	F:zinc ion binding; C:intracellular	IPR010402 (PFAM); PTHR31319 (PANTHER); IPR010402 (PROSITE_PROFILES)	835872|AT5G57660|zinc finger (B-box type) family protein
contig00679_length=862|500|60	contig00679	contig00679.Sense	1.28164e-09	13.7684	14.1373	13.6465	13.413	13.2119	12.2308	7	Jcr4S08573.10	XM_012229821.1	fk506 binding-like protein	P:GO:0006457; C:GO:0005773; F:GO:0005528; C:GO:0016023; C:GO:0009507; P:GO:0000413; C:GO:0016020; C:GO:0005783; F:GO:0003755	P:protein folding; C:vacuole; F:FK506 binding; C:cytoplasmic membrane-bounded vesicle; C:chloroplast; P:protein peptidyl-prolyl isomerization; C:membrane; C:endoplasmic reticulum; F:peptidyl-prolyl cis-trans isomerase activity	no IPS match	822115|FKBP15-1|FKBP15-1; FK506 binding / peptidyl-prolyl cis-trans isomerase	EC:5.2.1.8	(5.2) Cis-trans-isomerases
contig00680_length=619|0|60	contig00680	contig00680.Sense	1.05113e-10	8.20825	8.68236	4.72712	2.70091	3.00472	2.91321	3	Jcr4S08772.30	XM_012232878.1	protein			no IPS match	829383|AT4G32480|hypothetical protein
contig00680_length=619|500|60	contig00680	contig00680.Sense	2.16725e-12	8.83891	8.82223	5.35674	4.13296	4.0337	3.982	3	Jcr4S08772.30	XM_012232878.1	protein			no IPS match	829383|AT4G32480|hypothetical protein
contig00683_length=1381|1250|60	contig00683	contig00683.Antisense	2.05523e-10	6.00925	7.72069	8.35771	7.92201	6.98288	5.65784	1	Jcr4S02794.50	XM_012234529.1	a2 protein	C:GO:0005737; F:GO:0003677; P:GO:0010026; P:GO:0009957; C:GO:0005634; P:GO:0032880	C:cytoplasm; F:DNA binding; P:trichome differentiation; P:epidermal cell fate specification; C:nucleus; P:regulation of protein localization	TRANSMEMBRANE (PHOBIUS); CYTOPLASMIC_DOMAIN (PHOBIUS); NON_CYTOPLASMIC_DOMAIN (PHOBIUS)	832523|TTG1|TTG1 (TRANSPARENT TESTA GLABRA 1); DNA binding / nucleotide binding / protein binding					3.A.20 (a2 protein)
contig00685_length=1056|250|60	contig00685	contig00685.Antisense	1.90672e-13	11.3795	12.0788	10.9905	10.02	9.41866	9.18512	1	Jcr4S03248.20	XM_012224984.1	histone deacetylase 5-like	F:GO:0004407; P:GO:0016558; P:GO:0016575; P:GO:0006635; C:GO:0005737; P:GO:0006487; C:GO:0000118; P:GO:0006807	F:histone deacetylase activity; P:protein import into peroxisome matrix; P:histone deacetylation; P:fatty acid beta-oxidation; C:cytoplasm; P:protein N-linked glycosylation; C:histone deacetylase complex; P:nitrogen compound metabolic process	PTHR24677 (PANTHER); PTHR24677:SF5 (PANTHER)	836227|HDA05|HDA05 (HISTONE DEACETYLASE 5); histone deacetylase	EC:3.5.1	(3.5) Acting on carbon-nitrogen bonds, other than peptide bonds
contig00685_length=1056|750|60	contig00685	contig00685.Antisense	7.75252e-10	8.73938	9.20348	7.84415	7.49453	6.54279	6.41545	6	Jcr4S03248.20	XM_012224984.1	histone deacetylase 5-like	F:GO:0004407; P:GO:0016558; P:GO:0016575; P:GO:0006635; C:GO:0005737; P:GO:0006487; C:GO:0000118; P:GO:0006807	F:histone deacetylase activity; P:protein import into peroxisome matrix; P:histone deacetylation; P:fatty acid beta-oxidation; C:cytoplasm; P:protein N-linked glycosylation; C:histone deacetylase complex; P:nitrogen compound metabolic process	PTHR24677 (PANTHER); PTHR24677:SF5 (PANTHER)	836227|HDA05|HDA05 (HISTONE DEACETYLASE 5); histone deacetylase	EC:3.5.1	(3.5) Acting on carbon-nitrogen bonds, other than peptide bonds
contig00686_length=1135|1000|60	contig00686	contig00686.Sense	1.96387e-10	9.44513	8.81937	8.02376	7.13547	6.81834	5.97262	6	Jcr4S00331.10	XM_012237751.1	hypothetical protein			SIGNAL_PEPTIDE_N_REGION (PHOBIUS); SIGNAL_PEPTIDE_H_REGION (PHOBIUS); SIGNAL_PEPTIDE_C_REGION (PHOBIUS); NON_CYTOPLASMIC_DOMAIN (PHOBIUS); SIGNAL_PEPTIDE (PHOBIUS)
contig00686_length=1135|250|60	contig00686	contig00686.Antisense	1.28118e-15	10.4168	9.08569	7.69541	7.19667	6.57962	4.85165	1	Jcr4S00331.10	XM_012237751.1	hypothetical protein			SIGNAL_PEPTIDE_N_REGION (PHOBIUS); SIGNAL_PEPTIDE_H_REGION (PHOBIUS); SIGNAL_PEPTIDE_C_REGION (PHOBIUS); NON_CYTOPLASMIC_DOMAIN (PHOBIUS); SIGNAL_PEPTIDE (PHOBIUS)
contig00686_length=1135|750|60	contig00686	contig00686.Antisense	3.29314e-15	12.3672	12.1684	11.7666	11.2315	11.2426	8.90973	1	Jcr4S00331.10	XM_012237751.1	hypothetical protein			SIGNAL_PEPTIDE_N_REGION (PHOBIUS); SIGNAL_PEPTIDE_H_REGION (PHOBIUS); SIGNAL_PEPTIDE_C_REGION (PHOBIUS); NON_CYTOPLASMIC_DOMAIN (PHOBIUS); SIGNAL_PEPTIDE (PHOBIUS)
contig00690_length=1098|250|60	contig00690	contig00690.Antisense	1.45386e-14	12.4845	11.9649	10.4648	8.88393	9.76356	8.48796	1	Jcr4S01161.20	XM_012226095.1	conserved hypothetical protein	F:GO:0003674; P:GO:0008150; C:GO:0005634	F:molecular_function; P:biological_process; C:nucleus	IPR012442 (PFAM)	822408|AT3G27880|hypothetical protein
contig00690_length=1098|750|60	contig00690	contig00690.Antisense	9.04421e-13	11.6318	11.1897	9.07899	8.23304	8.91129	7.58024	6	Jcr4S01161.20	XM_012226095.1	conserved hypothetical protein	F:GO:0003674; P:GO:0008150; C:GO:0005634	F:molecular_function; P:biological_process; C:nucleus	IPR012442 (PFAM)	822408|AT3G27880|hypothetical protein
contig00691_length=1805|250|60	contig00691	contig00691.NA	5.95398e-12	6.07724	9.59585	10.3379	8.95566	8.75059	9.73983	8	Jcr4S14279.10	XM_012228391.1	cytochrome p450 probable ent-kaurenoic acid oxidase	F:GO:0020037; F:GO:0016705; F:GO:0004497; F:GO:0005506; F:GO:0009055; P:GO:0055114; P:GO:0006118	F:heme binding; F:oxidoreductase activity, acting on paired donors, with incorporation or reduction of molecular oxygen; F:monooxygenase activity; F:iron ion binding; F:electron carrier activity; P:oxidation-reduction process; P:electron transport	no IPS match	839311|CYP88A3|CYP88A3 (CYTOCHROME P450 88 A3); ent-kaurenoate oxidase/ oxygen binding
contig00691_length=1805|750|60	contig00691	contig00691.NA	1.37251e-09	5.45784	7.95534	8.33396	7.58778	7.44835	8.79912	8	Jcr4S14279.10	XM_012228391.1	cytochrome p450 probable ent-kaurenoic acid oxidase	F:GO:0020037; F:GO:0016705; F:GO:0004497; F:GO:0005506; F:GO:0009055; P:GO:0055114; P:GO:0006118	F:heme binding; F:oxidoreductase activity, acting on paired donors, with incorporation or reduction of molecular oxygen; F:monooxygenase activity; F:iron ion binding; F:electron carrier activity; P:oxidation-reduction process; P:electron transport	no IPS match	839311|CYP88A3|CYP88A3 (CYTOCHROME P450 88 A3); ent-kaurenoate oxidase/ oxygen binding
contig00692_length=858|500|60	contig00692	contig00692.Sense	8.55787e-09	4.40947	4.10844	4.75007	5.59521	5.97295	6.98975	4	Jcr4S02872.50	XM_012234939.1	atp-dependent clp protease atp-binding subunit clpx	C:GO:0009507	C:chloroplast	CYTOPLASMIC_DOMAIN (PHOBIUS); TRANSMEMBRANE (PHOBIUS); NON_CYTOPLASMIC_DOMAIN (PHOBIUS); TMhelix (TMHMM)	836334|AT5G62140|hypothetical protein
contig00694_length=713|250|60	contig00694	contig00694.Antisense	3.70325e-16	10.3859	9.93349	12.4518	13.6301	13.6626	14.1296	8	Jcr4S00002.30	XM_012218175.1	cinnamoyl- reductase	P:GO:0009414; F:GO:0016621; P:GO:0046686; F:GO:0045552; P:GO:0009737; P:GO:0009809; F:GO:0050662; P:GO:0009408; P:GO:0055114; P:GO:0009805; P:GO:0009811; P:GO:0009813	P:response to water deprivation; F:cinnamoyl-CoA reductase activity; P:response to cadmium ion; F:dihydrokaempferol 4-reductase activity; P:response to abscisic acid stimulus; P:lignin biosynthetic process; F:coenzyme binding; P:response to heat; P:oxidation-reduction process; P:coumarin biosynthetic process; P:stilbene biosynthetic process; P:flavonoid biosynthetic process	no IPS match	817925|AT2G33590|cinnamoyl-CoA reductase family	EC:1.1.1.219; EC:1.2.1.44	(1.1) Acting on the CH-OH group of donors; (1.2) Acting on the aldehyde or oxo group of donors	map00941; map00940	Flavonoid biosynthesis; Phenylpropanoid biosynthesis
contig00696_length=356|250|60	contig00696	contig00696.Antisense	9.48627e-12	7.35473	6.63172	8.59276	10.4853	10.2824	10.8961	9	Jcr4S00002.30	XM_012218175.1	cinnamoyl- reductase	P:GO:0009414; F:GO:0016621; P:GO:0046686; P:GO:0009737; P:GO:0009809; F:GO:0016616; P:GO:0009408; P:GO:0009805; P:GO:0009811	P:response to water deprivation; F:cinnamoyl-CoA reductase activity; P:response to cadmium ion; P:response to abscisic acid stimulus; P:lignin biosynthetic process; F:oxidoreductase activity, acting on the CH-OH group of donors, NAD or NADP as acceptor; P:response to heat; P:coumarin biosynthetic process; P:stilbene biosynthetic process	IPR002225 (PFAM); IPR016040 (G3DSA:3.40.50.GENE3D); PTHR10366:SF9 (PANTHER); PTHR10366 (PANTHER); SSF51735 (SUPERFAMILY)	817925|AT2G33590|cinnamoyl-CoA reductase family	EC:1.2.1.44	(1.2) Acting on the aldehyde or oxo group of donors	map00940	Phenylpropanoid biosynthesis
contig00697_length=1369|250|60	contig00697	contig00697.Antisense	1.89687e-11	11.9976	11.7376	10.9511	10.6703	12.5361	10.9821	6	Jcr4S27072.20	XM_012227974.1	beta-cyanoalanine synthase	P:GO:0009836; F:GO:0005507; C:GO:0005739; F:GO:0016740; P:GO:0006535; C:GO:0009507; F:GO:0004124; F:GO:0050017; C:GO:0009333	P:fruit ripening, climacteric; F:copper ion binding; C:mitochondrion; F:transferase activity; P:cysteine biosynthetic process from serine; C:chloroplast; F:cysteine synthase activity; F:L-3-cyanoalanine synthase activity; C:cysteine synthase complex	SignalP-noTM (SIGNALP_EUK)	825317|CYSC1|CYSC1 (CYSTEINE SYNTHASE C1); L-3-cyanoalanine synthase/ cysteine synthase	EC:4.4.1.9; EC:2.5.1.47	(4.4) Carbon-sulfur lyases; (2.5) Transferring alkyl or aryl groups, other than methyl groups	map00920; map00270; map00460	Sulfur metabolism; Cysteine and methionine metabolism; Cyanoamino acid metabolism
contig00698_length=1194|250|60	contig00698	contig00698.Antisense	3.7248e-09	10.7035	12.017	10.1465	11.2373	11.3322	9.03621	1	Jcr4U28965.30	XM_012223971.1	subtilisin-like protease-like	F:GO:0042802; C:GO:0009505; F:GO:0004252; P:GO:0048359; P:GO:0080001; P:GO:0006508; P:GO:0043086; C:GO:0048046	F:identical protein binding; C:plant-type cell wall; F:serine-type endopeptidase activity; P:mucilage metabolic process involved in seed coat development; P:mucilage extrusion from seed coat; P:proteolysis; P:negative regulation of catalytic activity; C:apoplast	no IPS match	836871|ARA12|ARA12; serine-type endopeptidase	EC:3.4.21	(3.4) Acting on peptide bonds (peptide hydrolases)
contig00698_length=1194|750|60	contig00698	contig00698.Antisense	7.03801e-09	10.1273	11.5094	9.26198	10.5944	10.7458	8.66017	6	Jcr4U28965.30	XM_012223971.1	subtilisin-like protease-like	F:GO:0042802; C:GO:0009505; F:GO:0004252; P:GO:0048359; P:GO:0080001; P:GO:0006508; P:GO:0043086; C:GO:0048046	F:identical protein binding; C:plant-type cell wall; F:serine-type endopeptidase activity; P:mucilage metabolic process involved in seed coat development; P:mucilage extrusion from seed coat; P:proteolysis; P:negative regulation of catalytic activity; C:apoplast	no IPS match	836871|ARA12|ARA12; serine-type endopeptidase	EC:3.4.21	(3.4) Acting on peptide bonds (peptide hydrolases)
contig00700_length=1265|750|60	contig00700	contig00700.Antisense	3.00769e-09	9.87747	6.29224	3.55609	2.58772	3.24729	3.33409	3	Jcr4S01197.20	XM_012213842.1	zinc finger	P:GO:0006952; P:GO:0051707; F:GO:0016788; P:GO:0009725	P:defense response; P:response to other organism; F:hydrolase activity, acting on ester bonds; P:response to hormone stimulus	no IPS match	834101|GLIP1|GLIP1 (GDSL LIPASE1); carboxylesterase/ lipase
contig00708_length=894|0|60	contig00708	contig00708.Sense	4.29337e-10	9.80398	9.70101	9.43216	10.8312	11.3776	9.75888	9	Jcr4S00063.210	XM_012235931.1	precursor of carboxylase t-protein glycine decarboxylase complex	F:GO:0004047; C:GO:0005739; F:GO:0008483; C:GO:0009941; P:GO:0032259; P:GO:0006546; P:GO:0046686; C:GO:0022626; C:GO:0016020; C:GO:0048046; P:GO:0006563; P:GO:0006566	F:aminomethyltransferase activity; C:mitochondrion; F:transaminase activity; C:chloroplast envelope; P:methylation; P:glycine catabolic process; P:response to cadmium ion; C:cytosolic ribosome; C:membrane; C:apoplast; P:L-serine metabolic process; P:threonine metabolic process	no IPS match	837733|AT1G11860|aminomethyltransferase, putative	EC:2.1.2.10	(2.1) Transferring one-carbon groups	map00670; map00260	One carbon pool by folate; Glycine, serine and threonine metabolism
contig00710_length=1658|1000|60	contig00710	contig00710.Sense	3.81983e-12	12.3483	12.1463	12.7083	13.6725	14.276	13.5016	4	Jcr4S01962.10	XM_012229439.1	ninja-family protein afp3	F:GO:0005488	F:binding	NON_CYTOPLASMIC_DOMAIN (PHOBIUS); TRANSMEMBRANE (PHOBIUS); CYTOPLASMIC_DOMAIN (PHOBIUS); TMhelix (TMHMM)	822619|AFP3|AFP3 (ABI FIVE BINDING PROTEIN 3)
contig00710_length=1658|1500|60	contig00710	contig00710.Sense	3.02759e-10	8.44229	8.48144	9.34251	9.63554	10.4528	9.61743	9	Jcr4S01962.10	XM_012229439.1	ninja-family protein afp3	F:GO:0005488	F:binding	NON_CYTOPLASMIC_DOMAIN (PHOBIUS); TRANSMEMBRANE (PHOBIUS); CYTOPLASMIC_DOMAIN (PHOBIUS); TMhelix (TMHMM)	822619|AFP3|AFP3 (ABI FIVE BINDING PROTEIN 3)
contig00710_length=1658|500|60	contig00710	contig00710.Sense	8.63955e-12	11.3513	11.2992	12.2234	12.5984	13.5575	12.746	4	Jcr4S01962.10	XM_012229439.1	ninja-family protein afp3	F:GO:0005488	F:binding	NON_CYTOPLASMIC_DOMAIN (PHOBIUS); TRANSMEMBRANE (PHOBIUS); CYTOPLASMIC_DOMAIN (PHOBIUS); TMhelix (TMHMM)	822619|AFP3|AFP3 (ABI FIVE BINDING PROTEIN 3)
contig00711_length=1341|1000|60	contig00711	contig00711.Sense	2.98763e-11	8.41752	7.85411	6.59307	5.6406	4.87258	4.45183	6	Jcr4U31007.30	XM_012214686.1	protein	F:GO:0016747	F:transferase activity, transferring acyl groups other than amino-acyl groups	no IPS match	831751|AT5G02890|transferase family protein
contig00711_length=1341|500|60	contig00711	contig00711.Sense	3.4701e-09	6.8404	6.33772	5.30959	4.20015	3.86529	3.50357	6	Jcr4U31007.30	XM_012214686.1	protein	F:GO:0016747	F:transferase activity, transferring acyl groups other than amino-acyl groups	no IPS match	831751|AT5G02890|transferase family protein
contig00715_length=1289|1000|60	contig00715	contig00715.Sense	3.09249e-11	8.67877	9.25282	9.04919	7.1027	6.41478	7.40557	1	Jcr4S14858.10	XM_012237053.1	protein srg1-like	P:GO:0010260; F:GO:0045431; P:GO:0051555; P:GO:0055114	P:organ senescence; F:flavonol synthase activity; P:flavonol biosynthetic process; P:oxidation-reduction process	CYTOPLASMIC_DOMAIN (PHOBIUS); TRANSMEMBRANE (PHOBIUS); NON_CYTOPLASMIC_DOMAIN (PHOBIUS); TMhelix (TMHMM)	828633|AT4G25300|oxidoreductase, 2OG-Fe(II) oxygenase family protein	EC:1.14.11.23	(1.1) Acting on the CH-OH group of donors	map00941	Flavonoid biosynthesis
contig00716_length=765|250|60	contig00716	contig00716.Antisense	6.73951e-10	9.60368	9.73834	10.8819	11.051	10.7464	10.8317	4	Jcr4S16279.20	XM_012234126.1	monoglyceride lipase-like	F:GO:0047372; P:GO:0009737; P:GO:0009414; C:GO:0005737; P:GO:0009409; P:GO:0042538; P:GO:0016042; P:GO:0046486	F:acylglycerol lipase activity; P:response to abscisic acid stimulus; P:response to water deprivation; C:cytoplasm; P:response to cold; P:hyperosmotic salinity response; P:lipid catabolic process; P:glycerolipid metabolic process	no IPS match	843683|AT1G73480|hydrolase, alpha/beta fold family protein	EC:3.1.1.23	(3.1) Acting on ester bonds	map00561	Glycerolipid metabolism
contig00718_length=749|250|60	contig00718	contig00718.Antisense	1.76311e-10	9.23234	9.78384	9.96944	9.49302	9.82156	11.4136	2	Jcr4S01573.40	XM_012236804.1	uncharacterized loc101221559	C:GO:0005634	C:nucleus	no IPS match	3770064|AT4G04614|hypothetical protein
contig00719_length=895|250|60	contig00719	contig00719.Antisense	3.25256e-09	12.3376	12.1048	11.3485	11.6184	12.0165	10.9619	7	Jcr4S00296.90	XM_012216540.1	26s protease regulatory subunit s10b homolog b-like	F:GO:0008233; C:GO:0005618; C:GO:0008540; C:GO:0005730; P:GO:0006508; F:GO:0005524; F:GO:0008568; P:GO:0030163; C:GO:0005737; C:GO:0005886	F:peptidase activity; C:cell wall; C:proteasome regulatory particle, base subcomplex; C:nucleolus; P:proteolysis; F:ATP binding; F:microtubule-severing ATPase activity; P:protein catabolic process; C:cytoplasm; C:plasma membrane	SIGNAL_PEPTIDE_H_REGION (PHOBIUS); SIGNAL_PEPTIDE_N_REGION (PHOBIUS); SIGNAL_PEPTIDE_C_REGION (PHOBIUS); NON_CYTOPLASMIC_DOMAIN (PHOBIUS); SIGNAL_PEPTIDE (PHOBIUS)	841065|AT1G45000|26S proteasome regulatory complex subunit p42D, putative	EC:3.6.4.3	(3.6) Acting on acid anhydrides			3.A.16 (26s protease regulatory subunit s10b homolog b-like)
contig00721_length=1067|1000|60	contig00721	contig00721.Sense	8.61916e-11	7.62354	6.54291	7.19064	7.95334	8.02949	5.87779	9	Jcr4S00625.20	XM_012232084.1	nbs-lrr disease resistance protein	P:GO:0006952; F:GO:0043531	P:defense response; F:ADP binding	no IPS match	824259|AT3G50950|disease resistance protein (CC-NBS-LRR class), putative
contig00723_length=843|250|60	contig00723	contig00723.Antisense	2.49422e-10	5.44621	7.04021	8.49221	8.49823	7.60071	5.08799	10		XM_012225499.1				CYTOPLASMIC_DOMAIN (PHOBIUS); NON_CYTOPLASMIC_DOMAIN (PHOBIUS); TRANSMEMBRANE (PHOBIUS); TMhelix (TMHMM)
contig00723_length=843|750|60	contig00723	contig00723.Antisense	5.77285e-10	9.31322	10.0088	10.9116	10.2607	9.11979	7.72916	1		XM_012225499.1				CYTOPLASMIC_DOMAIN (PHOBIUS); NON_CYTOPLASMIC_DOMAIN (PHOBIUS); TRANSMEMBRANE (PHOBIUS); TMhelix (TMHMM)
contig00725_length=956|250|60	contig00725	contig00725.NA	1.01484e-12	10.7564	9.60763	6.78748	6.61101	7.0673	5.79643	6	Jcr4S00918.40	XM_012209518.1	mitogen-activated protein kinase 3	P:GO:0009697; P:GO:0010120; P:GO:0009738; P:GO:2000038; P:GO:0048481; P:GO:0010229; P:GO:0010363; P:GO:0010200; P:GO:0031348; P:GO:0050832; P:GO:0043069; P:GO:0009867; P:GO:0019684; P:GO:0009595; P:GO:0042742; F:GO:0004707; P:GO:0006612; P:GO:0001666; P:GO:0080136; P:GO:0006979; P:GO:0010224; P:GO:0010310; P:GO:2000037; F:GO:0005515; P:GO:0009862; F:GO:0005524; P:GO:0000169; P:GO:0035304; P:GO:00…	P:salicylic acid biosynthetic process; P:camalexin biosynthetic process; P:abscisic acid mediated signaling pathway; P:regulation of stomatal complex development; P:ovule development; P:inflorescence development; P:regulation of plant-type hypersensitive response; P:response to chitin; P:negative regulation of defense response; P:defense response to fungus; P:negative regulation of programmed cel…	no IPS match	823706|ATMPK3|ATMPK3 (ARABIDOPSIS THALIANA MITOGEN-ACTIVATED PROTEIN KINASE 3); MAP kinase/ kinase/ protein binding / protein kinase	EC:2.7.11.24	(2.7) Transferring phosphorous-containing groups	map04150	mTOR signaling pathway
contig00727_length=1309|1000|60	contig00727	contig00727.Sense	5.92641e-12	13.0365	12.591	12.0891	10.6426	9.52746	10.0363	1	Jcr4S00168.70	XM_012233370.1	nac domain ipr003441	F:GO:0003677; P:GO:0010089; P:GO:0006355	F:DNA binding; P:xylem development; P:regulation of transcription, DNA-dependent	SIGNAL_PEPTIDE_N_REGION (PHOBIUS); SIGNAL_PEPTIDE_H_REGION (PHOBIUS); NON_CYTOPLASMIC_DOMAIN (PHOBIUS); SIGNAL_PEPTIDE (PHOBIUS); SIGNAL_PEPTIDE_C_REGION (PHOBIUS)	831157|ANAC083|ANAC083 (ARABIDOPSIS NAC DOMAIN CONTAINING PROTEIN 83); transcription factor						NAC
contig00727_length=1309|500|60	contig00727	contig00727.NA	1.07063e-13	14.0129	13.5149	12.7553	11.3457	10.1075	10.7948	1	Jcr4S00168.70	XM_012233370.1	nac domain ipr003441	F:GO:0003677; P:GO:0010089; P:GO:0006355	F:DNA binding; P:xylem development; P:regulation of transcription, DNA-dependent	SIGNAL_PEPTIDE_N_REGION (PHOBIUS); SIGNAL_PEPTIDE_H_REGION (PHOBIUS); NON_CYTOPLASMIC_DOMAIN (PHOBIUS); SIGNAL_PEPTIDE (PHOBIUS); SIGNAL_PEPTIDE_C_REGION (PHOBIUS)	831157|ANAC083|ANAC083 (ARABIDOPSIS NAC DOMAIN CONTAINING PROTEIN 83); transcription factor						NAC
contig00728_length=1692|1000|60	contig00728	contig00728.Sense	8.20954e-16	16.7021	15.7326	13.0803	13.1576	12.4046	11.5885	1	Jcr4S00265.50	XM_012233448.1	s-adenosylmethionine synthase 1-like isoform 1	P:GO:0009651; F:GO:0004478; F:GO:0046872; P:GO:0006556; P:GO:0006730; F:GO:0005524; C:GO:0005737; P:GO:0006555	P:response to salt stress; F:methionine adenosyltransferase activity; F:metal ion binding; P:S-adenosylmethionine biosynthetic process; P:one-carbon metabolic process; F:ATP binding; C:cytoplasm; P:methionine metabolic process	no IPS match	826987|SAM-2|SAM-2 (S-ADENOSYLMETHIONINE SYNTHETASE 2); copper ion binding / methionine adenosyltransferase	EC:2.5.1.6	(2.5) Transferring alkyl or aryl groups, other than methyl groups	map00270	Cysteine and methionine metabolism
contig00728_length=1692|1250|60	contig00728	contig00728.NA	5.42328e-09	8.34022	8.09623	6.78357	6.23983	6.4894	5.74936	6	Jcr4S00265.50	XM_012233448.1	s-adenosylmethionine synthase 1-like isoform 1	P:GO:0009651; F:GO:0004478; F:GO:0046872; P:GO:0006556; P:GO:0006730; F:GO:0005524; C:GO:0005737; P:GO:0006555	P:response to salt stress; F:methionine adenosyltransferase activity; F:metal ion binding; P:S-adenosylmethionine biosynthetic process; P:one-carbon metabolic process; F:ATP binding; C:cytoplasm; P:methionine metabolic process	no IPS match	826987|SAM-2|SAM-2 (S-ADENOSYLMETHIONINE SYNTHETASE 2); copper ion binding / methionine adenosyltransferase	EC:2.5.1.6	(2.5) Transferring alkyl or aryl groups, other than methyl groups	map00270	Cysteine and methionine metabolism
contig00728_length=1692|1500|60	contig00728	contig00728.Sense	1.81864e-18	15.8966	14.8165	12.5219	12.442	11.7321	10.5695	1	Jcr4S00265.50	XM_012233448.1	s-adenosylmethionine synthase 1-like isoform 1	P:GO:0009651; F:GO:0004478; F:GO:0046872; P:GO:0006556; P:GO:0006730; F:GO:0005524; C:GO:0005737; P:GO:0006555	P:response to salt stress; F:methionine adenosyltransferase activity; F:metal ion binding; P:S-adenosylmethionine biosynthetic process; P:one-carbon metabolic process; F:ATP binding; C:cytoplasm; P:methionine metabolic process	no IPS match	826987|SAM-2|SAM-2 (S-ADENOSYLMETHIONINE SYNTHETASE 2); copper ion binding / methionine adenosyltransferase	EC:2.5.1.6	(2.5) Transferring alkyl or aryl groups, other than methyl groups	map00270	Cysteine and methionine metabolism
contig00728_length=1692|500|60	contig00728	contig00728.NA	1.16427e-15	14.8454	13.8337	11.0763	11.5763	10.8189	10.1363	1	Jcr4S00265.50	XM_012233448.1	s-adenosylmethionine synthase 1-like isoform 1	P:GO:0009651; F:GO:0004478; F:GO:0046872; P:GO:0006556; P:GO:0006730; F:GO:0005524; C:GO:0005737; P:GO:0006555	P:response to salt stress; F:methionine adenosyltransferase activity; F:metal ion binding; P:S-adenosylmethionine biosynthetic process; P:one-carbon metabolic process; F:ATP binding; C:cytoplasm; P:methionine metabolic process	no IPS match	826987|SAM-2|SAM-2 (S-ADENOSYLMETHIONINE SYNTHETASE 2); copper ion binding / methionine adenosyltransferase	EC:2.5.1.6	(2.5) Transferring alkyl or aryl groups, other than methyl groups	map00270	Cysteine and methionine metabolism
contig00733_length=1627|1000|60	contig00733	contig00733.Sense	1.93734e-13	4.21292	5.52144	7.74285	7.25851	7.62013	9.7053	10	Jcr4S10051.20	XM_012231842.1	geraniol 8-hydroxylase-like	P:GO:0016099; F:GO:0005488; F:GO:0016709; C:GO:0016020	P:monoterpenoid biosynthetic process; F:binding; F:oxidoreductase activity, acting on paired donors, with incorporation or reduction of molecular oxygen, NAD(P)H as one donor, and incorporation of one atom of oxygen; C:membrane	no IPS match	819165|CYP76C2|CYP76C2; electron carrier/ heme binding / iron ion binding / monooxygenase/ oxygen binding	EC:1.14.13	(1.1) Acting on the CH-OH group of donors
contig00733_length=1627|1500|60	contig00733	contig00733.Sense	9.78632e-13	4.93017	6.67337	9.20122	8.79541	9.10129	11.3056	8	Jcr4S10051.20	XM_012231842.1	geraniol 8-hydroxylase-like	P:GO:0016099; F:GO:0005488; F:GO:0016709; C:GO:0016020	P:monoterpenoid biosynthetic process; F:binding; F:oxidoreductase activity, acting on paired donors, with incorporation or reduction of molecular oxygen, NAD(P)H as one donor, and incorporation of one atom of oxygen; C:membrane	no IPS match	819165|CYP76C2|CYP76C2; electron carrier/ heme binding / iron ion binding / monooxygenase/ oxygen binding	EC:1.14.13	(1.1) Acting on the CH-OH group of donors
contig00735_length=581|0|60	contig00735	contig00735.Sense	6.73761e-09	8.23307	7.34663	6.46086	6.71765	7.64837	8.69834	2	Jcr4S11590.10	XM_012215306.1	wd repeat-containing protein 25-like	C:GO:0005737; C:GO:0005834; P:GO:0048573; C:GO:0080008	C:cytoplasm; C:heterotrimeric G-protein complex; P:photoperiodism, flowering; C:Cul4-RING ubiquitin ligase complex	no IPS match	835540|AT5G54520|WD-40 repeat family protein
contig00738_length=1241|1000|60	contig00738	contig00738.Sense	5.83531e-12	11.4888	11.944	10.7334	11.3208	13.141	9.973	1	Jcr4S01910.40	XM_012223122.1	probable galactinol--sucrose galactosyltransferase 1-like	F:GO:0047268; P:GO:0006012	F:galactinol-raffinose galactosyltransferase activity; P:galactose metabolic process	no IPS match	842023|AtSIP1|AtSIP1 (Arabidopsis thaliana seed imbibition 1); hydrolase, hydrolyzing O-glycosyl compounds	EC:2.4.1.67	(2.4) Glycosyltransferases	map00052	Galactose metabolism
contig00738_length=1241|500|60	contig00738	contig00738.Sense	1.64934e-11	9.07754	9.55133	7.99184	9.12582	10.6511	7.28418	6	Jcr4S01910.40	XM_012223122.1	probable galactinol--sucrose galactosyltransferase 1-like	F:GO:0047268; P:GO:0006012	F:galactinol-raffinose galactosyltransferase activity; P:galactose metabolic process	no IPS match	842023|AtSIP1|AtSIP1 (Arabidopsis thaliana seed imbibition 1); hydrolase, hydrolyzing O-glycosyl compounds	EC:2.4.1.67	(2.4) Glycosyltransferases	map00052	Galactose metabolism
contig00740_length=1212|250|60	contig00740	contig00740.NA	1.60588e-11	8.94953	10.4176	11.697	11.8909	11.195	8.95995	1	Jcr4S02117.30	XM_012218694.1	xyloglucan endotransglycosylase hydrolase	P:GO:0006073; F:GO:0004553; C:GO:0048046; C:GO:0005618; F:GO:0016762	P:cellular glucan metabolic process; F:hydrolase activity, hydrolyzing O-glycosyl compounds; C:apoplast; C:cell wall; F:xyloglucan:xyloglucosyl transferase activity	no IPS match	835859|XTR3|XTR3 (XYLOGLUCAN ENDOTRANSGLYCOSYLASE 3); hydrolase, acting on glycosyl bonds / xyloglucan:xyloglucosyl transferase	EC:2.4.1.207	(2.4) Glycosyltransferases
contig00741_length=955|250|60	contig00741	contig00741.Antisense	2.64442e-11	7.0934	6.55798	6.86039	8.69144	8.27884	8.69323	9	Jcr4S00524.120	XM_012212663.1	sas10 utp3 c1d family protein	F:GO:0003674; P:GO:0008150; P:GO:0006606	F:molecular_function; P:biological_process; P:protein import into nucleus	no IPS match	837299|AT1G07840|leucine zipper factor-related
contig00742_length=1572|1250|60	contig00742	contig00742.NA	5.16659e-09	9.32597	9.2169	10.1387	10.4449	10.5831	9.44417	9	Jcr4S01064.30	XM_012217030.1	indeterminate -domain isoform 2	F:GO:0003676; F:GO:0008270	F:nucleic acid binding; F:zinc ion binding	no IPS match	814738|AtIDD5|AtIDD5 (Arabidopsis thaliana Indeterminate(ID)-Domain 5); nucleic acid binding / transcription factor/ zinc ion binding						C2H2
contig00742_length=1572|250|60	contig00742	contig00742.Antisense	1.58676e-12	11.9873	12.1639	12.8103	12.7441	12.3055	10.6592	7	Jcr4S01064.30	XM_012217030.1	indeterminate -domain isoform 2	F:GO:0003676; F:GO:0008270	F:nucleic acid binding; F:zinc ion binding	no IPS match	814738|AtIDD5|AtIDD5 (Arabidopsis thaliana Indeterminate(ID)-Domain 5); nucleic acid binding / transcription factor/ zinc ion binding						C2H2
contig00742_length=1572|750|60	contig00742	contig00742.Antisense	1.6989e-09	8.84654	9.01651	10.063	9.62038	9.038	7.19381	1	Jcr4S01064.30	XM_012217030.1	indeterminate -domain isoform 2	F:GO:0003676; F:GO:0008270	F:nucleic acid binding; F:zinc ion binding	no IPS match	814738|AtIDD5|AtIDD5 (Arabidopsis thaliana Indeterminate(ID)-Domain 5); nucleic acid binding / transcription factor/ zinc ion binding						C2H2
contig00743_length=459|250|60	contig00743	contig00743.Antisense	3.52654e-10	6.49307	7.13052	8.51866	7.57166	7.28964	5.32918	1		XM_012217030.1	indeterminate -domain isoform 2	F:GO:0008270; F:GO:0003676	F:zinc ion binding; F:nucleic acid binding	no IPS match							C2H2
contig00744_length=1379|1250|60	contig00744	contig00744.Antisense	3.88591e-09	7.99369	9.15944	10.4455	9.62247	8.95446	8.73312	1	Jcr4S11084.20	XM_012221751.1	alpha-aminoadipic semialdehyde synthase-like	C:GO:0005829; P:GO:0016926; P:GO:0055114; P:GO:0009744; P:GO:0009750; P:GO:0019477; C:GO:0005739; P:GO:0010228; F:GO:0004755; F:GO:0047130; P:GO:0050665; P:GO:0080167; P:GO:0009085	C:cytosol; P:protein desumoylation; P:oxidation-reduction process; P:response to sucrose stimulus; P:response to fructose stimulus; P:L-lysine catabolic process; C:mitochondrion; P:vegetative to reproductive phase transition of meristem; F:saccharopine dehydrogenase (NADP+, L-glutamate-forming) activity; F:saccharopine dehydrogenase (NADP+, L-lysine-forming) activity; P:hydrogen peroxide biosynth…	no IPS match	829452|AT4G33150|lysine-ketoglutarate reductase/saccharopine dehydrogenase bifunctional enzyme	EC:1.5.1.8; EC:1.5.1.10	(1.5) Acting on the CH-NH group of donors; (1.5) Acting on the CH-NH group of donors	map00310; map00300	Lysine degradation; Lysine biosynthesis
contig00749_length=1424|0|60	contig00749	contig00749.Sense	2.24114e-09	10.1849	9.6908	10.8228	12.4535	12.602	11.9544	9	Jcr4S00063.130	XM_012235925.1	aspartic proteinase	P:GO:0006629; C:GO:0005773; P:GO:0046686; F:GO:0004190; P:GO:0006508; C:GO:0005783; P:GO:0009651	P:lipid metabolic process; C:vacuole; P:response to cadmium ion; F:aspartic-type endopeptidase activity; P:proteolysis; C:endoplasmic reticulum; P:response to salt stress	CYTOPLASMIC_DOMAIN (PHOBIUS); NON_CYTOPLASMIC_DOMAIN (PHOBIUS); CYTOPLASMIC_DOMAIN (PHOBIUS); TRANSMEMBRANE (PHOBIUS); TRANSMEMBRANE (PHOBIUS); TMhelix (TMHMM)	837740|AT1G11910|aspartyl protease family protein	EC:3.4.23	(3.4) Acting on peptide bonds (peptide hydrolases)
contig00749_length=1424|1000|60	contig00749	contig00749.Sense	1.46311e-11	13.0535	12.4686	13.568	15.2644	15.328	14.7105	8	Jcr4S00063.130	XM_012235925.1	aspartic proteinase	P:GO:0006629; C:GO:0005773; P:GO:0046686; F:GO:0004190; P:GO:0006508; C:GO:0005783; P:GO:0009651	P:lipid metabolic process; C:vacuole; P:response to cadmium ion; F:aspartic-type endopeptidase activity; P:proteolysis; C:endoplasmic reticulum; P:response to salt stress	CYTOPLASMIC_DOMAIN (PHOBIUS); NON_CYTOPLASMIC_DOMAIN (PHOBIUS); CYTOPLASMIC_DOMAIN (PHOBIUS); TRANSMEMBRANE (PHOBIUS); TRANSMEMBRANE (PHOBIUS); TMhelix (TMHMM)	837740|AT1G11910|aspartyl protease family protein	EC:3.4.23	(3.4) Acting on peptide bonds (peptide hydrolases)
contig00749_length=1424|250|60	contig00749	contig00749.NA	4.71118e-09	4.46367	4.07724	4.5844	5.66606	6.10221	5.24245	9	Jcr4S00063.130	XM_012235925.1	aspartic proteinase	P:GO:0006629; C:GO:0005773; P:GO:0046686; F:GO:0004190; P:GO:0006508; C:GO:0005783; P:GO:0009651	P:lipid metabolic process; C:vacuole; P:response to cadmium ion; F:aspartic-type endopeptidase activity; P:proteolysis; C:endoplasmic reticulum; P:response to salt stress	CYTOPLASMIC_DOMAIN (PHOBIUS); NON_CYTOPLASMIC_DOMAIN (PHOBIUS); CYTOPLASMIC_DOMAIN (PHOBIUS); TRANSMEMBRANE (PHOBIUS); TRANSMEMBRANE (PHOBIUS); TMhelix (TMHMM)	837740|AT1G11910|aspartyl protease family protein	EC:3.4.23	(3.4) Acting on peptide bonds (peptide hydrolases)
contig00749_length=1424|500|60	contig00749	contig00749.Sense	8.65047e-12	10.8815	10.1962	11.0223	13.2335	13.2148	12.6518	9	Jcr4S00063.130	XM_012235925.1	aspartic proteinase	P:GO:0006629; C:GO:0005773; P:GO:0046686; F:GO:0004190; P:GO:0006508; C:GO:0005783; P:GO:0009651	P:lipid metabolic process; C:vacuole; P:response to cadmium ion; F:aspartic-type endopeptidase activity; P:proteolysis; C:endoplasmic reticulum; P:response to salt stress	CYTOPLASMIC_DOMAIN (PHOBIUS); NON_CYTOPLASMIC_DOMAIN (PHOBIUS); CYTOPLASMIC_DOMAIN (PHOBIUS); TRANSMEMBRANE (PHOBIUS); TRANSMEMBRANE (PHOBIUS); TMhelix (TMHMM)	837740|AT1G11910|aspartyl protease family protein	EC:3.4.23	(3.4) Acting on peptide bonds (peptide hydrolases)
contig00750_length=556|0|60	contig00750	contig00750.Sense	1.83371e-09	7.89858	7.52625	7.3805	7.76635	8.35067	9.54571	2	Jcr4S00249.120	XM_012211563.1	myosin heavy chain-related protein	P:GO:0048193; P:GO:0030244	P:Golgi vesicle transport; P:cellulose biosynthetic process	no IPS match	836039|AT5G59210|myosin heavy chain-related						bZIP
contig00751_length=1849|1000|60	contig00751	contig00751.Sense	2.1979e-11	8.24921	7.44992	6.82627	9.1808	9.32581	7.47818	9	Jcr4S02111.10	XM_012214836.1	heat stress transcription factor a-1-like	F:GO:0003700; F:GO:0003677; C:GO:0005634; P:GO:0009408; C:GO:0005667; P:GO:0045449	F:sequence-specific DNA binding transcription factor activity; F:DNA binding; C:nucleus; P:response to heat; C:transcription factor complex; P:regulation of transcription, DNA-dependent	NON_CYTOPLASMIC_DOMAIN (PHOBIUS); CYTOPLASMIC_DOMAIN (PHOBIUS); TRANSMEMBRANE (PHOBIUS); CYTOPLASMIC_DOMAIN (PHOBIUS); TRANSMEMBRANE (PHOBIUS)	831545|HSF3|HSF3 (HEAT SHOCK FACTOR 3); DNA binding / transcription factor						HSF
contig00751_length=1849|1500|60	contig00751	contig00751.Sense	4.9853e-11	9.00662	8.23601	7.93417	9.93477	10.175	8.3424	9	Jcr4S02111.10	XM_012214836.1	heat stress transcription factor a-1-like	F:GO:0003700; F:GO:0003677; C:GO:0005634; P:GO:0009408; C:GO:0005667; P:GO:0045449	F:sequence-specific DNA binding transcription factor activity; F:DNA binding; C:nucleus; P:response to heat; C:transcription factor complex; P:regulation of transcription, DNA-dependent	NON_CYTOPLASMIC_DOMAIN (PHOBIUS); CYTOPLASMIC_DOMAIN (PHOBIUS); TRANSMEMBRANE (PHOBIUS); CYTOPLASMIC_DOMAIN (PHOBIUS); TRANSMEMBRANE (PHOBIUS)	831545|HSF3|HSF3 (HEAT SHOCK FACTOR 3); DNA binding / transcription factor						HSF
contig00756_length=1040|250|60	contig00756	contig00756.Antisense	5.45366e-12	7.14766	11.5882	11.5426	11.3458	7.26911	7.09026	5	Jcr4S05408.20	XM_012237468.1	cytochrome p450 84a1-like	F:GO:0020037; F:GO:0016705; F:GO:0004497; F:GO:0005506; F:GO:0009055; P:GO:0055114; P:GO:0006118	F:heme binding; F:oxidoreductase activity, acting on paired donors, with incorporation or reduction of molecular oxygen; F:monooxygenase activity; F:iron ion binding; F:electron carrier activity; P:oxidation-reduction process; P:electron transport	no IPS match	829779|FAH1|FAH1 (FERULIC ACID 5-HYDROXYLASE 1); ferulate 5-hydroxylase/ monooxygenase
contig00756_length=1040|750|60	contig00756	contig00756.Antisense	8.38901e-13	7.74587	11.9488	11.5763	11.7708	7.57645	7.67227	5	Jcr4S05408.20	XM_012237468.1	cytochrome p450 84a1-like	F:GO:0020037; F:GO:0016705; F:GO:0004497; F:GO:0005506; F:GO:0009055; P:GO:0055114; P:GO:0006118	F:heme binding; F:oxidoreductase activity, acting on paired donors, with incorporation or reduction of molecular oxygen; F:monooxygenase activity; F:iron ion binding; F:electron carrier activity; P:oxidation-reduction process; P:electron transport	no IPS match	829779|FAH1|FAH1 (FERULIC ACID 5-HYDROXYLASE 1); ferulate 5-hydroxylase/ monooxygenase
contig00757_length=2417|1000|60	contig00757	contig00757.Sense	3.94559e-13	7.83104	10.206	13.0595	13.3729	12.5995	14.7165	8	Jcr4S00535.40	XM_012231441.1	heat shock protein 83-like	C:GO:0005829; C:GO:0005618; P:GO:0006457; P:GO:0009408; F:GO:0005524; F:GO:0051082; P:GO:0046685; P:GO:0009644; P:GO:0042542; P:GO:0009816; C:GO:0005886	C:cytosol; C:cell wall; P:protein folding; P:response to heat; F:ATP binding; F:unfolded protein binding; P:response to arsenic-containing substance; P:response to high light intensity; P:response to hydrogen peroxide; P:defense response to bacterium, incompatible interaction; C:plasma membrane	TRANSMEMBRANE (PHOBIUS); CYTOPLASMIC_DOMAIN (PHOBIUS); CYTOPLASMIC_DOMAIN (PHOBIUS); NON_CYTOPLASMIC_DOMAIN (PHOBIUS); TRANSMEMBRANE (PHOBIUS); TMhelix (TMHMM); TMhelix (TMHMM)	835341|ATHSP90.1|ATHSP90.1 (HEAT SHOCK PROTEIN 90.1); ATP binding / unfolded protein binding
contig00757_length=2417|1500|60	contig00757	contig00757.NA	4.77599e-14	10.5546	11.3807	13.7025	14.1383	13.5612	15.3082	8	Jcr4S00535.40	XM_012231441.1	heat shock protein 83-like	C:GO:0005829; C:GO:0005618; P:GO:0006457; P:GO:0009408; F:GO:0005524; F:GO:0051082; P:GO:0046685; P:GO:0009644; P:GO:0042542; P:GO:0009816; C:GO:0005886	C:cytosol; C:cell wall; P:protein folding; P:response to heat; F:ATP binding; F:unfolded protein binding; P:response to arsenic-containing substance; P:response to high light intensity; P:response to hydrogen peroxide; P:defense response to bacterium, incompatible interaction; C:plasma membrane	TRANSMEMBRANE (PHOBIUS); CYTOPLASMIC_DOMAIN (PHOBIUS); CYTOPLASMIC_DOMAIN (PHOBIUS); NON_CYTOPLASMIC_DOMAIN (PHOBIUS); TRANSMEMBRANE (PHOBIUS); TMhelix (TMHMM); TMhelix (TMHMM)	835341|ATHSP90.1|ATHSP90.1 (HEAT SHOCK PROTEIN 90.1); ATP binding / unfolded protein binding
contig00757_length=2417|2000|60	contig00757	contig00757.Sense	1.44581e-11	9.47421	11.6512	14.2767	14.778	13.6222	16.068	8	Jcr4S00535.40	XM_012231441.1	heat shock protein 83-like	C:GO:0005829; C:GO:0005618; P:GO:0006457; P:GO:0009408; F:GO:0005524; F:GO:0051082; P:GO:0046685; P:GO:0009644; P:GO:0042542; P:GO:0009816; C:GO:0005886	C:cytosol; C:cell wall; P:protein folding; P:response to heat; F:ATP binding; F:unfolded protein binding; P:response to arsenic-containing substance; P:response to high light intensity; P:response to hydrogen peroxide; P:defense response to bacterium, incompatible interaction; C:plasma membrane	TRANSMEMBRANE (PHOBIUS); CYTOPLASMIC_DOMAIN (PHOBIUS); CYTOPLASMIC_DOMAIN (PHOBIUS); NON_CYTOPLASMIC_DOMAIN (PHOBIUS); TRANSMEMBRANE (PHOBIUS); TMhelix (TMHMM); TMhelix (TMHMM)	835341|ATHSP90.1|ATHSP90.1 (HEAT SHOCK PROTEIN 90.1); ATP binding / unfolded protein binding
contig00757_length=2417|500|60	contig00757	contig00757.Sense	3.35207e-13	8.15442	10.3478	12.9069	13.5763	12.753	14.9212	8	Jcr4S00535.40	XM_012231441.1	heat shock protein 83-like	C:GO:0005829; C:GO:0005618; P:GO:0006457; P:GO:0009408; F:GO:0005524; F:GO:0051082; P:GO:0046685; P:GO:0009644; P:GO:0042542; P:GO:0009816; C:GO:0005886	C:cytosol; C:cell wall; P:protein folding; P:response to heat; F:ATP binding; F:unfolded protein binding; P:response to arsenic-containing substance; P:response to high light intensity; P:response to hydrogen peroxide; P:defense response to bacterium, incompatible interaction; C:plasma membrane	TRANSMEMBRANE (PHOBIUS); CYTOPLASMIC_DOMAIN (PHOBIUS); CYTOPLASMIC_DOMAIN (PHOBIUS); NON_CYTOPLASMIC_DOMAIN (PHOBIUS); TRANSMEMBRANE (PHOBIUS); TMhelix (TMHMM); TMhelix (TMHMM)	835341|ATHSP90.1|ATHSP90.1 (HEAT SHOCK PROTEIN 90.1); ATP binding / unfolded protein binding
contig00759_length=1631|0|60	contig00759	contig00759.Sense	1.81411e-10	6.74375	8.0112	9.88462	9.06496	7.73059	8.56239	10	Jcr4S07471.10	XM_012217235.1	high chlorophyll fluorescence phenotype 173 protein	C:GO:0009941; P:GO:0006413; P:GO:0046777; P:GO:0010155; C:GO:0009570	C:chloroplast envelope; P:translational initiation; P:protein autophosphorylation; P:regulation of proton transport; C:chloroplast stroma	no IPS match	838243|HCF173|HCF173 (high chlorophyll fluorescence phenotype 173); binding / catalytic/ transcription repressor
contig00759_length=1631|1000|60	contig00759	contig00759.Sense	3.54271e-10	10.1363	11.6165	13.2329	12.5841	11.4903	12.2801	1	Jcr4S07471.10	XM_012217235.1	high chlorophyll fluorescence phenotype 173 protein	C:GO:0009941; P:GO:0006413; P:GO:0046777; P:GO:0010155; C:GO:0009570	C:chloroplast envelope; P:translational initiation; P:protein autophosphorylation; P:regulation of proton transport; C:chloroplast stroma	no IPS match	838243|HCF173|HCF173 (high chlorophyll fluorescence phenotype 173); binding / catalytic/ transcription repressor
contig00759_length=1631|1500|60	contig00759	contig00759.Sense	7.76358e-09	10.1149	11.5032	13.2654	12.4954	11.6479	12.1781	8	Jcr4S07471.10	XM_012217235.1	high chlorophyll fluorescence phenotype 173 protein	C:GO:0009941; P:GO:0006413; P:GO:0046777; P:GO:0010155; C:GO:0009570	C:chloroplast envelope; P:translational initiation; P:protein autophosphorylation; P:regulation of proton transport; C:chloroplast stroma	no IPS match	838243|HCF173|HCF173 (high chlorophyll fluorescence phenotype 173); binding / catalytic/ transcription repressor
contig00759_length=1631|500|60	contig00759	contig00759.Sense	3.44004e-09	7.54257	8.84064	10.3549	9.88477	8.47549	9.4039	1	Jcr4S07471.10	XM_012217235.1	high chlorophyll fluorescence phenotype 173 protein	C:GO:0009941; P:GO:0006413; P:GO:0046777; P:GO:0010155; C:GO:0009570	C:chloroplast envelope; P:translational initiation; P:protein autophosphorylation; P:regulation of proton transport; C:chloroplast stroma	no IPS match	838243|HCF173|HCF173 (high chlorophyll fluorescence phenotype 173); binding / catalytic/ transcription repressor
contig00760_length=1127|250|60	contig00760	contig00760.Antisense	3.09558e-09	10.4594	8.68303	8.22044	7.37745	7.46244	7.48581	6	Jcr4S01240.10	XM_012210033.1	auxin efflux carrier family protein	P:GO:0046482; P:GO:0009926; F:GO:0009672; P:GO:0055085; C:GO:0016021; C:GO:0009507; P:GO:0006812	P:para-aminobenzoic acid metabolic process; P:auxin polar transport; F:auxin:hydrogen symporter activity; P:transmembrane transport; C:integral to membrane; C:chloroplast; P:cation transport	no IPS match	836728|AT5G65980|auxin efflux carrier family protein
contig00760_length=1127|750|60	contig00760	contig00760.Antisense	9.77193e-10	10.5276	8.58462	7.42524	6.54958	6.52238	6.16185	6	Jcr4S01240.10	XM_012210033.1	auxin efflux carrier family protein	P:GO:0046482; P:GO:0009926; F:GO:0009672; P:GO:0055085; C:GO:0016021; C:GO:0009507; P:GO:0006812	P:para-aminobenzoic acid metabolic process; P:auxin polar transport; F:auxin:hydrogen symporter activity; P:transmembrane transport; C:integral to membrane; C:chloroplast; P:cation transport	no IPS match	836728|AT5G65980|auxin efflux carrier family protein
contig00763_length=1319|1000|60	contig00763	contig00763.Sense	2.44964e-13	14.204	14.7104	13.9878	13.0278	10.1729	6.07032	5	Jcr4S04907.30	XM_012235957.1	peroxidase 42-like	F:GO:0020037; F:GO:0046872; F:GO:0004601; P:GO:0055114; P:GO:0006979; P:GO:0006804	F:heme binding; F:metal ion binding; F:peroxidase activity; P:oxidation-reduction process; P:response to oxidative stress; P:peroxidase reaction	TRANSMEMBRANE (PHOBIUS); CYTOPLASMIC_DOMAIN (PHOBIUS); NON_CYTOPLASMIC_DOMAIN (PHOBIUS); TMhelix (TMHMM)	828285|PRXR1|PRXR1; electron carrier/ heme binding / peroxidase	EC:1.11.1.7	(1.1) Acting on the CH-OH group of donors	map00360; map00940	Phenylalanine metabolism; Phenylpropanoid biosynthesis
contig00763_length=1319|500|60	contig00763	contig00763.Sense	2.14667e-14	13.2457	13.8361	12.7947	12.2435	9.36178	5.59546	5	Jcr4S04907.30	XM_012235957.1	peroxidase 42-like	F:GO:0020037; F:GO:0046872; F:GO:0004601; P:GO:0055114; P:GO:0006979; P:GO:0006804	F:heme binding; F:metal ion binding; F:peroxidase activity; P:oxidation-reduction process; P:response to oxidative stress; P:peroxidase reaction	TRANSMEMBRANE (PHOBIUS); CYTOPLASMIC_DOMAIN (PHOBIUS); NON_CYTOPLASMIC_DOMAIN (PHOBIUS); TMhelix (TMHMM)	828285|PRXR1|PRXR1; electron carrier/ heme binding / peroxidase	EC:1.11.1.7	(1.1) Acting on the CH-OH group of donors	map00360; map00940	Phenylalanine metabolism; Phenylpropanoid biosynthesis
contig00768_length=1436|0|60	contig00768	contig00768.Sense	7.95257e-13	8.67526	9.10735	10.0039	10.8446	11.4824	9.86336	9	Jcr4S00042.160	XM_012222260.1	beta-amylase chloroplastic-like	F:GO:0016161; P:GO:0009934; P:GO:0009414; P:GO:0010480; P:GO:0009825; P:GO:0005983; F:GO:0043621; P:GO:0010075; C:GO:0009507; P:GO:0043481; P:GO:0048767; C:GO:0005829; P:GO:0007169; P:GO:0007020; P:GO:0010817; P:GO:0006468; F:GO:0004674; P:GO:0000271; P:GO:0009932; F:GO:0033612; P:GO:0048229; C:GO:0005886; C:GO:0005634; F:GO:0005524; P:GO:0071555; P:GO:0005985; P:GO:0009069	F:beta-amylase activity; P:regulation of meristem structural organization; P:response to water deprivation; P:microsporocyte differentiation; P:multidimensional cell growth; P:starch catabolic process; F:protein self-association; P:regulation of meristem growth; C:chloroplast; P:anthocyanin accumulation in tissues in response to UV light; P:root hair elongation; C:cytosol; P:transmembrane recepto…	IPR001554 (PRINTS); IPR001371 (PRINTS); IPR001554 (PFAM); IPR013781 (G3DSA:3.20.20.GENE3D); PTHR31352 (PANTHER); PTHR31352:SF0 (PANTHER); IPR018238 (PROSITE_PATTERNS); IPR018238 (PROSITE_PATTERNS); IPR017853 (SUPERFAMILY)	821975|BAM1|BAM1 (BETA-AMYLASE 1); beta-amylase	EC:2.7.11; EC:3.2.1.2	(2.7) Transferring phosphorous-containing groups; (3.2) Glycosylases	map00500	Starch and sucrose metabolism
contig00768_length=1436|1000|60	contig00768	contig00768.Sense	2.76425e-13	9.91149	10.2612	11.0828	12.0772	12.6978	11.1394	9	Jcr4S00042.160	XM_012222260.1	beta-amylase chloroplastic-like	F:GO:0016161; P:GO:0009934; P:GO:0009414; P:GO:0010480; P:GO:0009825; P:GO:0005983; F:GO:0043621; P:GO:0010075; C:GO:0009507; P:GO:0043481; P:GO:0048767; C:GO:0005829; P:GO:0007169; P:GO:0007020; P:GO:0010817; P:GO:0006468; F:GO:0004674; P:GO:0000271; P:GO:0009932; F:GO:0033612; P:GO:0048229; C:GO:0005886; C:GO:0005634; F:GO:0005524; P:GO:0071555; P:GO:0005985; P:GO:0009069	F:beta-amylase activity; P:regulation of meristem structural organization; P:response to water deprivation; P:microsporocyte differentiation; P:multidimensional cell growth; P:starch catabolic process; F:protein self-association; P:regulation of meristem growth; C:chloroplast; P:anthocyanin accumulation in tissues in response to UV light; P:root hair elongation; C:cytosol; P:transmembrane recepto…	IPR001554 (PRINTS); IPR001371 (PRINTS); IPR001554 (PFAM); IPR013781 (G3DSA:3.20.20.GENE3D); PTHR31352 (PANTHER); PTHR31352:SF0 (PANTHER); IPR018238 (PROSITE_PATTERNS); IPR018238 (PROSITE_PATTERNS); IPR017853 (SUPERFAMILY)	821975|BAM1|BAM1 (BETA-AMYLASE 1); beta-amylase	EC:2.7.11; EC:3.2.1.2	(2.7) Transferring phosphorous-containing groups; (3.2) Glycosylases	map00500	Starch and sucrose metabolism
contig00768_length=1436|500|60	contig00768	contig00768.Sense	1.0671e-12	9.93411	10.3023	10.9844	12.0767	12.6956	11.1492	9	Jcr4S00042.160	XM_012222260.1	beta-amylase chloroplastic-like	F:GO:0016161; P:GO:0009934; P:GO:0009414; P:GO:0010480; P:GO:0009825; P:GO:0005983; F:GO:0043621; P:GO:0010075; C:GO:0009507; P:GO:0043481; P:GO:0048767; C:GO:0005829; P:GO:0007169; P:GO:0007020; P:GO:0010817; P:GO:0006468; F:GO:0004674; P:GO:0000271; P:GO:0009932; F:GO:0033612; P:GO:0048229; C:GO:0005886; C:GO:0005634; F:GO:0005524; P:GO:0071555; P:GO:0005985; P:GO:0009069	F:beta-amylase activity; P:regulation of meristem structural organization; P:response to water deprivation; P:microsporocyte differentiation; P:multidimensional cell growth; P:starch catabolic process; F:protein self-association; P:regulation of meristem growth; C:chloroplast; P:anthocyanin accumulation in tissues in response to UV light; P:root hair elongation; C:cytosol; P:transmembrane recepto…	IPR001554 (PRINTS); IPR001371 (PRINTS); IPR001554 (PFAM); IPR013781 (G3DSA:3.20.20.GENE3D); PTHR31352 (PANTHER); PTHR31352:SF0 (PANTHER); IPR018238 (PROSITE_PATTERNS); IPR018238 (PROSITE_PATTERNS); IPR017853 (SUPERFAMILY)	821975|BAM1|BAM1 (BETA-AMYLASE 1); beta-amylase	EC:2.7.11; EC:3.2.1.2	(2.7) Transferring phosphorous-containing groups; (3.2) Glycosylases	map00500	Starch and sucrose metabolism
contig00769_length=1620|1250|60	contig00769	contig00769.Antisense	3.3071e-09	8.14149	8.35619	8.72786	9.28925	9.53695	9.7565	4	Jcr4S08285.20	XM_012212704.1	ruvb-like 1-like	P:GO:0000278; P:GO:0007010; P:GO:0006094; P:GO:0032508; F:GO:0005515; P:GO:0000741; P:GO:0001510; P:GO:0051604; P:GO:0010498; F:GO:0043141; C:GO:0009507; P:GO:0010388; P:GO:0009640; C:GO:0005730; C:GO:0005829; P:GO:0009560; P:GO:0048507; P:GO:2000072; P:GO:0006396; C:GO:0031011; P:GO:0009909; P:GO:0034968; P:GO:0006606; F:GO:0005524; C:GO:0005657	P:mitotic cell cycle; P:cytoskeleton organization; P:gluconeogenesis; P:DNA duplex unwinding; F:protein binding; P:karyogamy; P:RNA methylation; P:protein maturation; P:proteasomal protein catabolic process; F:ATP-dependent 5'-3' DNA helicase activity; C:chloroplast; P:cullin deneddylation; P:photomorphogenesis; C:nucleolus; C:cytosol; P:embryo sac egg cell differentiation; P:meristem development…	TRANSMEMBRANE (PHOBIUS); NON_CYTOPLASMIC_DOMAIN (PHOBIUS); CYTOPLASMIC_DOMAIN (PHOBIUS); SignalP-noTM (SIGNALP_EUK)	832293|RIN1|RIN1 (RESISTANCE TO PSEUDOMONAS SYRINGAE PV MACULICOLA INTERACTOR 1); protein binding	EC:3.6.1	(3.6) Acting on acid anhydrides
contig00770_length=4088|1250|60	contig00770	contig00770.Antisense	5.6272e-11	8.66459	9.12554	11.533	13.766	14.4845	14.0765	8	Jcr4S00022.120	XM_012227892.1	bag family molecular chaperone regulator 6-like	P:GO:0006950	P:response to stress	SIGNAL_PEPTIDE_H_REGION (PHOBIUS); NON_CYTOPLASMIC_DOMAIN (PHOBIUS); SIGNAL_PEPTIDE (PHOBIUS); SIGNAL_PEPTIDE_N_REGION (PHOBIUS); SIGNAL_PEPTIDE_C_REGION (PHOBIUS); SignalP-TM (SIGNALP_GRAM_POSITIVE)	819232|BAG6|BAG6 (BCL-2-ASSOCIATED ATHANOGENE 6); calmodulin binding / protein binding
contig00770_length=4088|1750|60	contig00770	contig00770.Antisense	8.02837e-12	6.9937	7.43502	9.73576	11.903	12.7139	12.2923	8	Jcr4S00022.120	XM_012227892.1	bag family molecular chaperone regulator 6-like	P:GO:0006950	P:response to stress	SIGNAL_PEPTIDE_H_REGION (PHOBIUS); NON_CYTOPLASMIC_DOMAIN (PHOBIUS); SIGNAL_PEPTIDE (PHOBIUS); SIGNAL_PEPTIDE_N_REGION (PHOBIUS); SIGNAL_PEPTIDE_C_REGION (PHOBIUS); SignalP-TM (SIGNALP_GRAM_POSITIVE)	819232|BAG6|BAG6 (BCL-2-ASSOCIATED ATHANOGENE 6); calmodulin binding / protein binding
contig00770_length=4088|2250|60	contig00770	contig00770.Antisense	3.39369e-12	7.35145	8.08235	10.6641	12.2821	13.2068	12.7359	8	Jcr4S00022.120	XM_012227892.1	bag family molecular chaperone regulator 6-like	P:GO:0006950	P:response to stress	SIGNAL_PEPTIDE_H_REGION (PHOBIUS); NON_CYTOPLASMIC_DOMAIN (PHOBIUS); SIGNAL_PEPTIDE (PHOBIUS); SIGNAL_PEPTIDE_N_REGION (PHOBIUS); SIGNAL_PEPTIDE_C_REGION (PHOBIUS); SignalP-TM (SIGNALP_GRAM_POSITIVE)	819232|BAG6|BAG6 (BCL-2-ASSOCIATED ATHANOGENE 6); calmodulin binding / protein binding
contig00770_length=4088|250|60	contig00770	contig00770.Antisense	3.83311e-14	10.1057	10.7356	13.1535	15.0618	15.8638	15.4618	8	Jcr4S00022.120	XM_012227892.1	bag family molecular chaperone regulator 6-like	P:GO:0006950	P:response to stress	SIGNAL_PEPTIDE_H_REGION (PHOBIUS); NON_CYTOPLASMIC_DOMAIN (PHOBIUS); SIGNAL_PEPTIDE (PHOBIUS); SIGNAL_PEPTIDE_N_REGION (PHOBIUS); SIGNAL_PEPTIDE_C_REGION (PHOBIUS); SignalP-TM (SIGNALP_GRAM_POSITIVE)	819232|BAG6|BAG6 (BCL-2-ASSOCIATED ATHANOGENE 6); calmodulin binding / protein binding
contig00770_length=4088|2500|60	contig00770	contig00770.Sense	1.75321e-11	3.99816	4.233	5.63234	6.53123	7.58756	7.11781	10	Jcr4S00022.120	XM_012227892.1	bag family molecular chaperone regulator 6-like	P:GO:0006950	P:response to stress	SIGNAL_PEPTIDE_H_REGION (PHOBIUS); NON_CYTOPLASMIC_DOMAIN (PHOBIUS); SIGNAL_PEPTIDE (PHOBIUS); SIGNAL_PEPTIDE_N_REGION (PHOBIUS); SIGNAL_PEPTIDE_C_REGION (PHOBIUS); SignalP-TM (SIGNALP_GRAM_POSITIVE)	819232|BAG6|BAG6 (BCL-2-ASSOCIATED ATHANOGENE 6); calmodulin binding / protein binding
contig00770_length=4088|2750|60	contig00770	contig00770.Antisense	2.49942e-12	5.94974	6.73264	9.25266	10.9693	11.838	11.5088	8	Jcr4S00022.120	XM_012227892.1	bag family molecular chaperone regulator 6-like	P:GO:0006950	P:response to stress	SIGNAL_PEPTIDE_H_REGION (PHOBIUS); NON_CYTOPLASMIC_DOMAIN (PHOBIUS); SIGNAL_PEPTIDE (PHOBIUS); SIGNAL_PEPTIDE_N_REGION (PHOBIUS); SIGNAL_PEPTIDE_C_REGION (PHOBIUS); SignalP-TM (SIGNALP_GRAM_POSITIVE)	819232|BAG6|BAG6 (BCL-2-ASSOCIATED ATHANOGENE 6); calmodulin binding / protein binding
contig00770_length=4088|3250|60	contig00770	contig00770.Antisense	4.98501e-15	7.65897	8.38548	10.7063	12.8375	13.52	13.4602	8	Jcr4S00022.120	XM_012227892.1	bag family molecular chaperone regulator 6-like	P:GO:0006950	P:response to stress	SIGNAL_PEPTIDE_H_REGION (PHOBIUS); NON_CYTOPLASMIC_DOMAIN (PHOBIUS); SIGNAL_PEPTIDE (PHOBIUS); SIGNAL_PEPTIDE_N_REGION (PHOBIUS); SIGNAL_PEPTIDE_C_REGION (PHOBIUS); SignalP-TM (SIGNALP_GRAM_POSITIVE)	819232|BAG6|BAG6 (BCL-2-ASSOCIATED ATHANOGENE 6); calmodulin binding / protein binding
contig00770_length=4088|3500|60	contig00770	contig00770.Sense	6.3928e-10	3.75216	3.79413	4.21771	6.32674	7.3135	6.84299	10	Jcr4S00022.120	XM_012227892.1	bag family molecular chaperone regulator 6-like	P:GO:0006950	P:response to stress	SIGNAL_PEPTIDE_H_REGION (PHOBIUS); NON_CYTOPLASMIC_DOMAIN (PHOBIUS); SIGNAL_PEPTIDE (PHOBIUS); SIGNAL_PEPTIDE_N_REGION (PHOBIUS); SIGNAL_PEPTIDE_C_REGION (PHOBIUS); SignalP-TM (SIGNALP_GRAM_POSITIVE)	819232|BAG6|BAG6 (BCL-2-ASSOCIATED ATHANOGENE 6); calmodulin binding / protein binding
contig00770_length=4088|3750|60	contig00770	contig00770.Antisense	3.00616e-13	6.54995	7.2963	9.23283	11.508	12.137	12.1163	8	Jcr4S00022.120	XM_012227892.1	bag family molecular chaperone regulator 6-like	P:GO:0006950	P:response to stress	SIGNAL_PEPTIDE_H_REGION (PHOBIUS); NON_CYTOPLASMIC_DOMAIN (PHOBIUS); SIGNAL_PEPTIDE (PHOBIUS); SIGNAL_PEPTIDE_N_REGION (PHOBIUS); SIGNAL_PEPTIDE_C_REGION (PHOBIUS); SignalP-TM (SIGNALP_GRAM_POSITIVE)	819232|BAG6|BAG6 (BCL-2-ASSOCIATED ATHANOGENE 6); calmodulin binding / protein binding
contig00770_length=4088|4000|60	contig00770	contig00770.Sense	1.0539e-09	4.17867	4.3392	4.89187	6.1598	6.89178	6.62521	9	Jcr4S00022.120	XM_012227892.1	bag family molecular chaperone regulator 6-like	P:GO:0006950	P:response to stress	SIGNAL_PEPTIDE_H_REGION (PHOBIUS); NON_CYTOPLASMIC_DOMAIN (PHOBIUS); SIGNAL_PEPTIDE (PHOBIUS); SIGNAL_PEPTIDE_N_REGION (PHOBIUS); SIGNAL_PEPTIDE_C_REGION (PHOBIUS); SignalP-TM (SIGNALP_GRAM_POSITIVE)	819232|BAG6|BAG6 (BCL-2-ASSOCIATED ATHANOGENE 6); calmodulin binding / protein binding
contig00770_length=4088|750|60	contig00770	contig00770.Antisense	7.99691e-14	9.59766	10.1109	12.4224	14.6879	15.3887	15.0712	8	Jcr4S00022.120	XM_012227892.1	bag family molecular chaperone regulator 6-like	P:GO:0006950	P:response to stress	SIGNAL_PEPTIDE_H_REGION (PHOBIUS); NON_CYTOPLASMIC_DOMAIN (PHOBIUS); SIGNAL_PEPTIDE (PHOBIUS); SIGNAL_PEPTIDE_N_REGION (PHOBIUS); SIGNAL_PEPTIDE_C_REGION (PHOBIUS); SignalP-TM (SIGNALP_GRAM_POSITIVE)	819232|BAG6|BAG6 (BCL-2-ASSOCIATED ATHANOGENE 6); calmodulin binding / protein binding
contig00771_length=593|500|60	contig00771	contig00771.Sense	3.05825e-12	6.20012	6.25411	8.53756	8.4738	6.98501	8.41234	10	Jcr4S00832.10	XM_012230023.1	pyrrolidone-carboxylate peptidase	C:GO:0005737; F:GO:0008233; P:GO:0046482; P:GO:0006635; P:GO:0006508	C:cytoplasm; F:peptidase activity; P:para-aminobenzoic acid metabolic process; P:fatty acid beta-oxidation; P:proteolysis	no IPS match	838952|AT1G23440|pyrrolidone-carboxylate peptidase family protein
contig00777_length=1571|1000|60	contig00777	contig00777.Sense	5.54676e-16	13.0907	12.7852	13.017	11.2669	8.60025	4.88238	5	Jcr4S03512.20	XM_012217965.1	monoglyceride lipase-like	F:GO:0016787; C:GO:0005634; P:GO:0000041	F:hydrolase activity; C:nucleus; P:transition metal ion transport	no IPS match	818527|AT2G39420|esterase/lipase/thioesterase family protein
contig00777_length=1571|1500|60	contig00777	contig00777.Sense	5.85141e-18	11.0778	10.9065	11.0618	8.86806	6.74737	3.99147	5	Jcr4S03512.20	XM_012217965.1	monoglyceride lipase-like	F:GO:0016787; C:GO:0005634; P:GO:0000041	F:hydrolase activity; C:nucleus; P:transition metal ion transport	no IPS match	818527|AT2G39420|esterase/lipase/thioesterase family protein
contig00777_length=1571|250|60	contig00777	contig00777.Antisense	4.64767e-09	5.94582	5.23618	4.64132	4.22286	1.86205	2.95067	5	Jcr4S03512.20	XM_012217965.1	monoglyceride lipase-like	F:GO:0016787; C:GO:0005634; P:GO:0000041	F:hydrolase activity; C:nucleus; P:transition metal ion transport	no IPS match	818527|AT2G39420|esterase/lipase/thioesterase family protein
contig00777_length=1571|500|60	contig00777	contig00777.Sense	1.12061e-16	13.3573	12.9805	12.954	11.6477	8.71457	5.38928	5	Jcr4S03512.20	XM_012217965.1	monoglyceride lipase-like	F:GO:0016787; C:GO:0005634; P:GO:0000041	F:hydrolase activity; C:nucleus; P:transition metal ion transport	no IPS match	818527|AT2G39420|esterase/lipase/thioesterase family protein
contig00777_length=1571|750|60	contig00777	contig00777.Antisense	1.78694e-10	6.41827	6.15695	6.27831	5.05613	3.89277	4.35728	1	Jcr4S03512.20	XM_012217965.1	monoglyceride lipase-like	F:GO:0016787; C:GO:0005634; P:GO:0000041	F:hydrolase activity; C:nucleus; P:transition metal ion transport	no IPS match	818527|AT2G39420|esterase/lipase/thioesterase family protein
contig00779_length=1372|250|60	contig00779	contig00779.Antisense	2.25199e-12	8.42301	8.32286	7.92748	9.05976	9.65587	6.59378	9	Jcr4S00333.60	XM_012211270.1	bromodomain protein	F:GO:0003677; C:GO:0009536	F:DNA binding; C:plastid	IPR001487 (PRINTS); IPR001487 (SMART); IPR001487 (PFAM); IPR001487 (G3DSA:1.20.920.GENE3D); PTHR22880:SF31 (PANTHER); PTHR22880 (PANTHER); IPR018359 (PROSITE_PATTERNS); IPR001487 (PROSITE_PROFILES); SignalP-TM (SIGNALP_GRAM_POSITIVE); IPR001487 (SUPERFAMILY)	842169|AT1G58025|DNA binding
contig00781_length=2289|1250|60	contig00781	contig00781.Antisense	3.25542e-09	8.07121	7.77075	8.98537	9.63388	10.8767	11.4323	9	Jcr4S05193.10					no IPS match
contig00781_length=2289|250|60	contig00781	contig00781.Antisense	7.94974e-09	6.89723	6.61645	7.76604	8.6331	9.82965	10.7555	10	Jcr4S05193.10					no IPS match
contig00781_length=2289|750|60	contig00781	contig00781.Antisense	4.69529e-09	5.90469	5.84157	6.50742	7.24456	8.41752	9.24864	10	Jcr4S05193.10					no IPS match
contig00782_length=1558|1250|60	contig00782	contig00782.NA	2.45208e-14	8.9777	8.60449	10.9506	11.6791	11.8852	14.6108	8	Jcr4S01616.30	XM_012212082.1	heat shock 70 kda	C:GO:0005886; C:GO:0005618; F:GO:0005524; F:GO:0032440; C:GO:0009507; P:GO:0009408; P:GO:0055114	C:plasma membrane; C:cell wall; F:ATP binding; F:2-alkenal reductase [NAD(P)] activity; C:chloroplast; P:response to heat; P:oxidation-reduction process	IPR019651 (PFAM)	820438|HSP70|HSP70 (heat shock protein 70); ATP binding	EC:1.3.1.74	(1.3) Acting on the CH-CH group of donors			1.A.33 (heat shock 70 kda)
contig00782_length=1558|250|60	contig00782	contig00782.NA	1.71961e-12	11.975	12.0408	13.8879	13.5259	13.9468	17.3268	8	Jcr4S01616.30	XM_012212082.1	heat shock 70 kda	C:GO:0005886; C:GO:0005618; F:GO:0005524; F:GO:0032440; C:GO:0009507; P:GO:0009408; P:GO:0055114	C:plasma membrane; C:cell wall; F:ATP binding; F:2-alkenal reductase [NAD(P)] activity; C:chloroplast; P:response to heat; P:oxidation-reduction process	IPR019651 (PFAM)	820438|HSP70|HSP70 (heat shock protein 70); ATP binding	EC:1.3.1.74	(1.3) Acting on the CH-CH group of donors			1.A.33 (heat shock 70 kda)
contig00782_length=1558|750|60	contig00782	contig00782.NA	3.58391e-11	6.66947	7.27851	9.86293	10.0376	10.2999	13.7762	8	Jcr4S01616.30	XM_012212082.1	heat shock 70 kda	C:GO:0005886; C:GO:0005618; F:GO:0005524; F:GO:0032440; C:GO:0009507; P:GO:0009408; P:GO:0055114	C:plasma membrane; C:cell wall; F:ATP binding; F:2-alkenal reductase [NAD(P)] activity; C:chloroplast; P:response to heat; P:oxidation-reduction process	IPR019651 (PFAM)	820438|HSP70|HSP70 (heat shock protein 70); ATP binding	EC:1.3.1.74	(1.3) Acting on the CH-CH group of donors			1.A.33 (heat shock 70 kda)
contig00785_length=928|250|60	contig00785	contig00785.Antisense	5.5144e-12	11.2149	9.80531	9.34875	8.26241	8.18651	8.1567	6	Jcr4S00576.10	XM_012236424.1	conserved hypothetical protein			IPR012881 (PFAM); SignalP-noTM (SIGNALP_EUK)	818876|AT2G42760|hypothetical protein
contig00785_length=928|750|60	contig00785	contig00785.Antisense	6.7777e-09	7.70444	6.34969	5.79643	5.07453	4.85375	4.4863	6	Jcr4S00576.10	XM_012236424.1	conserved hypothetical protein			IPR012881 (PFAM); SignalP-noTM (SIGNALP_EUK)	818876|AT2G42760|hypothetical protein
contig00786_length=729|500|60	contig00786	contig00786.Sense	5.9293e-11	12.1421	13.4503	13.3024	12.0052	11.0678	11.3296	1	Jcr4S02719.30	XM_012220339.1				no IPS match
contig00787_length=1569|1000|60	contig00787	contig00787.Sense	6.75217e-11	8.02444	9.8427	11.2937	10.9178	11.3566	7.54455	1	Jcr4S04793.10	XM_012222368.1	udp-glucosyl transferase 85a2	F:GO:0047213; F:GO:0050502; F:GO:0050403; P:GO:0009813	F:anthocyanidin 3-O-glucosyltransferase activity; F:cis-zeatin O-beta-D-glucosyltransferase activity; F:trans-zeatin O-beta-D-glucosyltransferase activity; P:flavonoid biosynthetic process	NON_CYTOPLASMIC_DOMAIN (PHOBIUS); CYTOPLASMIC_DOMAIN (PHOBIUS); TRANSMEMBRANE (PHOBIUS); NON_CYTOPLASMIC_DOMAIN (PHOBIUS); TRANSMEMBRANE (PHOBIUS)	838843|AtUGT85A2|AtUGT85A2 (UDP-glucosyl transferase 85A2); UDP-glycosyltransferase/ glucuronosyltransferase/ transferase, transferring glycosyl groups	EC:2.4.1.115; EC:2.4.1.203; EC:2.4.1.215	(2.4) Glycosyltransferases; (2.4) Glycosyltransferases; (2.4) Glycosyltransferases	map00908; map00942	Zeatin biosynthesis; Anthocyanin biosynthesis
contig00787_length=1569|500|60	contig00787	contig00787.Sense	7.20335e-11	6.63037	8.45732	9.75321	9.55536	9.88505	5.86732	1	Jcr4S04793.10	XM_012222368.1	udp-glucosyl transferase 85a2	F:GO:0047213; F:GO:0050502; F:GO:0050403; P:GO:0009813	F:anthocyanidin 3-O-glucosyltransferase activity; F:cis-zeatin O-beta-D-glucosyltransferase activity; F:trans-zeatin O-beta-D-glucosyltransferase activity; P:flavonoid biosynthetic process	NON_CYTOPLASMIC_DOMAIN (PHOBIUS); CYTOPLASMIC_DOMAIN (PHOBIUS); TRANSMEMBRANE (PHOBIUS); NON_CYTOPLASMIC_DOMAIN (PHOBIUS); TRANSMEMBRANE (PHOBIUS)	838843|AtUGT85A2|AtUGT85A2 (UDP-glucosyl transferase 85A2); UDP-glycosyltransferase/ glucuronosyltransferase/ transferase, transferring glycosyl groups	EC:2.4.1.115; EC:2.4.1.203; EC:2.4.1.215	(2.4) Glycosyltransferases; (2.4) Glycosyltransferases; (2.4) Glycosyltransferases	map00908; map00942	Zeatin biosynthesis; Anthocyanin biosynthesis
contig00791_length=1748|1000|60	contig00791	contig00791.NA	2.42598e-11	10.3821	9.32646	8.7813	9.91192	9.73271	10.9181	2	Jcr4S20632.10	XM_012235570.1	ethanolamine-phosphate cytidylyltransferase-like	F:GO:0004306; C:GO:0016023; C:GO:0005739; P:GO:0009058; P:GO:0046486	F:ethanolamine-phosphate cytidylyltransferase activity; C:cytoplasmic membrane-bounded vesicle; C:mitochondrion; P:biosynthetic process; P:glycerolipid metabolic process	no IPS match	818449|PECT1|PECT1 (PHOSPHORYLETHANOLAMINE CYTIDYLYLTRANSFERASE 1); ethanolamine-phosphate cytidylyltransferase	EC:2.7.7.14	(2.7) Transferring phosphorous-containing groups	map00440; map00564	Phosphonate and phosphinate metabolism; Glycerophospholipid metabolism
contig00791_length=1748|1500|60	contig00791	contig00791.Sense	2.23803e-12	9.59365	8.43881	8.00804	9.20988	9.22775	10.0421	2	Jcr4S20632.10	XM_012235570.1	ethanolamine-phosphate cytidylyltransferase-like	F:GO:0004306; C:GO:0016023; C:GO:0005739; P:GO:0009058; P:GO:0046486	F:ethanolamine-phosphate cytidylyltransferase activity; C:cytoplasmic membrane-bounded vesicle; C:mitochondrion; P:biosynthetic process; P:glycerolipid metabolic process	no IPS match	818449|PECT1|PECT1 (PHOSPHORYLETHANOLAMINE CYTIDYLYLTRANSFERASE 1); ethanolamine-phosphate cytidylyltransferase	EC:2.7.7.14	(2.7) Transferring phosphorous-containing groups	map00440; map00564	Phosphonate and phosphinate metabolism; Glycerophospholipid metabolism
contig00791_length=1748|500|60	contig00791	contig00791.Sense	3.88829e-11	10.3612	8.74778	7.92783	9.38174	9.01286	10.5049	2	Jcr4S20632.10	XM_012235570.1	ethanolamine-phosphate cytidylyltransferase-like	F:GO:0004306; C:GO:0016023; C:GO:0005739; P:GO:0009058; P:GO:0046486	F:ethanolamine-phosphate cytidylyltransferase activity; C:cytoplasmic membrane-bounded vesicle; C:mitochondrion; P:biosynthetic process; P:glycerolipid metabolic process	no IPS match	818449|PECT1|PECT1 (PHOSPHORYLETHANOLAMINE CYTIDYLYLTRANSFERASE 1); ethanolamine-phosphate cytidylyltransferase	EC:2.7.7.14	(2.7) Transferring phosphorous-containing groups	map00440; map00564	Phosphonate and phosphinate metabolism; Glycerophospholipid metabolism
contig00799_length=583|500|60	contig00799	contig00799.Sense	1.41758e-09	3.91852	3.68495	6.35416	5.95561	6.09999	6.08998	10	Jcr4S00097.30	XM_012231818.1				CYTOPLASMIC_DOMAIN (PHOBIUS); TRANSMEMBRANE (PHOBIUS); NON_CYTOPLASMIC_DOMAIN (PHOBIUS); TRANSMEMBRANE (PHOBIUS); NON_CYTOPLASMIC_DOMAIN (PHOBIUS)
contig00800_length=514|0|60	contig00800	contig00800.Sense	4.71245e-09	5.62158	6.51789	7.78224	7.55002	7.90744	6.06678	10						no IPS match
contig00803_length=496|0|60	contig00803	contig00803.Sense	5.31827e-09	9.26513	8.58969	8.82356	9.91827	10.0243	9.73678	4	Jcr4S01927.10	XM_012227837.1				CYTOPLASMIC_DOMAIN (PHOBIUS); TRANSMEMBRANE (PHOBIUS); NON_CYTOPLASMIC_DOMAIN (PHOBIUS)
contig00806_length=1398|1250|60	contig00806	contig00806.Antisense	9.37947e-13	9.39785	9.47083	10.3212	7.78908	5.64508	8.14861	1	Jcr4S26717.20	XM_012223848.1	atp binding	P:GO:0009414; P:GO:0000302; P:GO:0009651; P:GO:0048235; P:GO:0009409; F:GO:0005524; P:GO:0000186; F:GO:0005515; F:GO:0004709; P:GO:0007178; P:GO:0009069	P:response to water deprivation; P:response to reactive oxygen species; P:response to salt stress; P:pollen sperm cell differentiation; P:response to cold; F:ATP binding; P:activation of MAPKK activity; F:protein binding; F:MAP kinase kinase kinase activity; P:transmembrane receptor protein serine/threonine kinase signaling pathway; P:serine family amino acid metabolic process	no IPS match	824193|MAPKKK20|MAPKKK20; ATP binding / kinase/ protein kinase/ protein serine/threonine kinase	EC:2.7.11.25; EC:2.7.11	(2.7) Transferring phosphorous-containing groups; (2.7) Transferring phosphorous-containing groups
contig00806_length=1398|250|60	contig00806	contig00806.Antisense	8.2387e-13	12.0373	11.8949	12.7195	10.7335	8.12882	11.059	1	Jcr4S26717.20	XM_012223848.1	atp binding	P:GO:0009414; P:GO:0000302; P:GO:0009651; P:GO:0048235; P:GO:0009409; F:GO:0005524; P:GO:0000186; F:GO:0005515; F:GO:0004709; P:GO:0007178; P:GO:0009069	P:response to water deprivation; P:response to reactive oxygen species; P:response to salt stress; P:pollen sperm cell differentiation; P:response to cold; F:ATP binding; P:activation of MAPKK activity; F:protein binding; F:MAP kinase kinase kinase activity; P:transmembrane receptor protein serine/threonine kinase signaling pathway; P:serine family amino acid metabolic process	no IPS match	824193|MAPKKK20|MAPKKK20; ATP binding / kinase/ protein kinase/ protein serine/threonine kinase	EC:2.7.11.25; EC:2.7.11	(2.7) Transferring phosphorous-containing groups; (2.7) Transferring phosphorous-containing groups
contig00806_length=1398|750|60	contig00806	contig00806.Antisense	1.73624e-14	12.0434	12.1315	12.8929	10.5609	8.24246	10.8372	1	Jcr4S26717.20	XM_012223848.1	atp binding	P:GO:0009414; P:GO:0000302; P:GO:0009651; P:GO:0048235; P:GO:0009409; F:GO:0005524; P:GO:0000186; F:GO:0005515; F:GO:0004709; P:GO:0007178; P:GO:0009069	P:response to water deprivation; P:response to reactive oxygen species; P:response to salt stress; P:pollen sperm cell differentiation; P:response to cold; F:ATP binding; P:activation of MAPKK activity; F:protein binding; F:MAP kinase kinase kinase activity; P:transmembrane receptor protein serine/threonine kinase signaling pathway; P:serine family amino acid metabolic process	no IPS match	824193|MAPKKK20|MAPKKK20; ATP binding / kinase/ protein kinase/ protein serine/threonine kinase	EC:2.7.11.25; EC:2.7.11	(2.7) Transferring phosphorous-containing groups; (2.7) Transferring phosphorous-containing groups
contig00807_length=1482|0|60	contig00807	contig00807.Sense	2.88995e-09	6.45544	7.61446	9.27361	8.86816	9.34087	11.2445	10	Jcr4S00903.30	XM_012231750.1	exostosin family protein	F:GO:0016757; C:GO:0016020	F:transferase activity, transferring glycosyl groups; C:membrane	NON_CYTOPLASMIC_DOMAIN (PHOBIUS); CYTOPLASMIC_DOMAIN (PHOBIUS); TRANSMEMBRANE (PHOBIUS); TMhelix (TMHMM)	828354|AT4G22580|exostosin family protein
contig00810_length=154|0|60	contig00810	contig00810.Sense	5.55184e-09	4.3918	5.44376	5.96257	6.74667	6.39207	5.36562	10
contig00814_length=1584|1500|60	contig00814	contig00814.Sense	2.29655e-09	9.9746	9.21516	8.35732	7.95238	8.93246	8.83634	6	Jcr4S00583.40	XM_012215658.1	sec14 cytosolic factor-like			no IPS match	834824|AT5G47730|SEC14 cytosolic factor, putative / polyphosphoinositide-binding protein, putative
contig00815_length=1110|250|60	contig00815	contig00815.Antisense	5.06999e-11	8.44224	8.78057	9.19012	9.21569	9.2435	10.6344	2	Jcr4S00564.20	XM_012216083.1	calcineurin-like metallo-phosphoesterase superfamily protein isoform 2	C:GO:0005737; P:GO:0009886; F:GO:0046872; P:GO:0048608	C:cytoplasm; P:post-embryonic morphogenesis; F:metal ion binding; P:reproductive structure development	no IPS match	835932|AT5G58200|hypothetical protein
contig00815_length=1110|750|60	contig00815	contig00815.Antisense	6.76147e-10	8.39677	8.84602	8.52996	9.25005	8.8351	10.448	2	Jcr4S00564.20	XM_012216083.1	calcineurin-like metallo-phosphoesterase superfamily protein isoform 2	C:GO:0005737; P:GO:0009886; F:GO:0046872; P:GO:0048608	C:cytoplasm; P:post-embryonic morphogenesis; F:metal ion binding; P:reproductive structure development	no IPS match	835932|AT5G58200|hypothetical protein
contig00816_length=943|500|60	contig00816	contig00816.Sense	6.09192e-10	9.41434	9.94243	10.0259	9.21831	9.17282	10.7852	2	Jcr4S00768.40	XM_012231291.1	30s ribosomal protein s6 chloroplastic-like	P:GO:0006412; C:GO:0005840; F:GO:0019843; F:GO:0003735; P:GO:0010027; P:GO:0042254; C:GO:0009535	P:translation; C:ribosome; F:rRNA binding; F:structural constituent of ribosome; P:thylakoid membrane organization; P:ribosome biogenesis; C:chloroplast thylakoid membrane	no IPS match	842759|AT1G64510|ribosomal protein S6 family protein
contig00817_length=644|250|60	contig00817	contig00817.Antisense	8.34388e-09	10.4418	9.78461	8.43252	8.8247	9.32455	7.34043	7	Jcr4S04046.30	XM_012209629.1	u-box domain-containing protein 13-like	C:GO:0005829; P:GO:0046777; P:GO:0048767; P:GO:0042742; P:GO:0032880; P:GO:0000902; F:GO:0004842; P:GO:0016567; P:GO:0006499; P:GO:0048193; F:GO:0070696; C:GO:0005634; P:GO:0006487	C:cytosol; P:protein autophosphorylation; P:root hair elongation; P:defense response to bacterium; P:regulation of protein localization; P:cell morphogenesis; F:ubiquitin-protein ligase activity; P:protein ubiquitination; P:N-terminal protein myristoylation; P:Golgi vesicle transport; F:transmembrane receptor protein serine/threonine kinase binding; C:nucleus; P:protein N-linked glycosylation	no IPS match	823804|PUB13|PUB13 (PLANT U-BOX 13); ubiquitin-protein ligase	EC:6.3.2.19	(6.3) Forming carbon-nitrogen bonds
contig00822_length=734|250|60	contig00822	contig00822.Antisense	2.60807e-09	10.5501	9.92313	10.1155	10.8553	11.2483	9.32981	9	Jcr4S00047.140	XM_012229899.1	abc transporter family protein	P:GO:0010114; P:GO:0006200; F:GO:0005524; F:GO:0016887; P:GO:0010218; C:GO:0005886	P:response to red light; P:ATP catabolic process; F:ATP binding; F:ATPase activity; P:response to far red light; C:plasma membrane	no IPS match	839376|AT1G03905|ABC transporter family protein	EC:3.6.1.3	(3.6) Acting on acid anhydrides	map00230	Purine metabolism
contig00826_length=1408|1000|60	contig00826	contig00826.Sense	4.91511e-12	11.4257	11.5775	10.3929	9.04134	9.71703	11.8336	2	Jcr4S00079.30	XM_012216313.1	yeast pheromone receptor	P:GO:0050896; P:GO:0044763; C:GO:0044464	P:response to stimulus; P:single-organism cellular process; C:cell part	no IPS match	817194|AR781|AR781
contig00826_length=1408|500|60	contig00826	contig00826.Sense	2.29101e-10	9.70243	9.95166	9.33804	7.31158	8.20824	10.1056	2	Jcr4S00079.30	XM_012216313.1	yeast pheromone receptor	P:GO:0050896; P:GO:0044763; C:GO:0044464	P:response to stimulus; P:single-organism cellular process; C:cell part	no IPS match	817194|AR781|AR781
contig00828_length=903|500|60	contig00828	contig00828.Sense	7.97283e-11	8.13278	8.83604	9.45283	8.12726	7.13229	8.9904	1	Jcr4S00642.90	XM_012228335.1	protein	P:GO:0006457; P:GO:0000413; F:GO:0003755; P:GO:0006979	P:protein folding; P:protein peptidyl-prolyl isomerization; F:peptidyl-prolyl cis-trans isomerase activity; P:response to oxidative stress	G3DSA:2.40.100.10 (GENE3D); IPR002130 (PFAM); IPR002130 (SUPERFAMILY)	827415|AT4G17070|peptidyl-prolyl cis-trans isomerase	EC:5.2.1.8	(5.2) Cis-trans-isomerases
contig00829_length=1334|500|60	contig00829	contig00829.Sense	8.75361e-09	9.23499	8.69397	8.85818	9.9339	9.5642	9.8736	4	Jcr4S00377.110	XM_012216567.1	transcription initiation factor iif subunit beta-like	F:GO:0003743; P:GO:0006367; C:GO:0005739; F:GO:0005524; C:GO:0005674; F:GO:0003824; C:GO:0005840; P:GO:0006446	F:translation initiation factor activity; P:transcription initiation from RNA polymerase II promoter; C:mitochondrion; F:ATP binding; C:transcription factor TFIIF complex; F:catalytic activity; C:ribosome; P:regulation of translational initiation	CYTOPLASMIC_DOMAIN (PHOBIUS); TRANSMEMBRANE (PHOBIUS); NON_CYTOPLASMIC_DOMAIN (PHOBIUS); SignalP-noTM (SIGNALP_EUK); TMhelix (TMHMM)	843887|AT1G75510|transcription initiation factor IIF beta subunit (TFIIF-beta) family protein
contig00830_length=1356|750|60	contig00830	contig00830.Antisense	5.46858e-09	5.60899	4.92131	4.58612	6.02295	4.72527	6.5322	2	Jcr4S01630.30	XM_012219329.1	protein	P:GO:0000910; P:GO:0007067; P:GO:0007020; C:GO:0005634; F:GO:0005515	P:cytokinesis; P:mitosis; P:microtubule nucleation; C:nucleus; F:protein binding	no IPS match	817860|AT2G32980|hypothetical protein
contig00832_length=1083|1000|60	contig00832	contig00832.Sense	5.08859e-12	3.91714	6.97233	9.35176	9.06746	9.05264	7.10551	8	Jcr4S03587.20	XM_012236398.1	transcription factor-related protein	F:GO:0003674; P:GO:0008150; C:GO:0005634	F:molecular_function; P:biological_process; C:nucleus	no IPS match	827599|AT4G18650|transcription factor-related
contig00832_length=1083|500|60	contig00832	contig00832.Sense	3.03839e-11	4.70416	9.22869	11.287	11.0376	11.4858	9.43811	8	Jcr4S03587.20	XM_012236398.1	transcription factor-related protein	F:GO:0003674; P:GO:0008150; C:GO:0005634	F:molecular_function; P:biological_process; C:nucleus	no IPS match	827599|AT4G18650|transcription factor-related
contig00834_length=1555|1250|60	contig00834	contig00834.Antisense	7.82114e-11	7.08511	6.85444	7.04469	7.65561	6.23988	4.04689	5	Jcr4S08433.30	XM_012212755.1	branched-chain-amino-acid aminotransferase chloroplastic-like	P:GO:0009407; F:GO:0052654; P:GO:0009744; P:GO:0009081; F:GO:0052655; P:GO:0009750; C:GO:0009507; F:GO:0052656; C:GO:0005739	P:toxin catabolic process; F:L-leucine transaminase activity; P:response to sucrose stimulus; P:branched-chain amino acid metabolic process; F:L-valine transaminase activity; P:response to fructose stimulus; C:chloroplast; F:L-isoleucine transaminase activity; C:mitochondrion	no IPS match	837543|ATBCAT-2|ATBCAT-2 (ARABIDOPSIS THALIANA BRANCHED-CHAIN AMINO ACID TRANSAMINASE 2); branched-chain-amino-acid transaminase/ catalytic	EC:2.6.1.42	(2.6) Transferring nitrogenous groups	map00290; map00280; map00770; map00966	Valine, leucine and isoleucine biosynthesis; Valine, leucine and isoleucine degradation; Pantothenate and CoA biosynthesis; Glucosinolate biosynthesis
contig00834_length=1555|250|60	contig00834	contig00834.Antisense	1.24766e-11	10.1892	9.97242	10.5109	11.1399	9.79599	7.81629	1	Jcr4S08433.30	XM_012212755.1	branched-chain-amino-acid aminotransferase chloroplastic-like	P:GO:0009407; F:GO:0052654; P:GO:0009744; P:GO:0009081; F:GO:0052655; P:GO:0009750; C:GO:0009507; F:GO:0052656; C:GO:0005739	P:toxin catabolic process; F:L-leucine transaminase activity; P:response to sucrose stimulus; P:branched-chain amino acid metabolic process; F:L-valine transaminase activity; P:response to fructose stimulus; C:chloroplast; F:L-isoleucine transaminase activity; C:mitochondrion	no IPS match	837543|ATBCAT-2|ATBCAT-2 (ARABIDOPSIS THALIANA BRANCHED-CHAIN AMINO ACID TRANSAMINASE 2); branched-chain-amino-acid transaminase/ catalytic	EC:2.6.1.42	(2.6) Transferring nitrogenous groups	map00290; map00280; map00770; map00966	Valine, leucine and isoleucine biosynthesis; Valine, leucine and isoleucine degradation; Pantothenate and CoA biosynthesis; Glucosinolate biosynthesis
contig00834_length=1555|750|60	contig00834	contig00834.Antisense	1.80947e-11	10.3734	10.2054	10.5503	11.2691	9.77286	7.85663	1	Jcr4S08433.30	XM_012212755.1	branched-chain-amino-acid aminotransferase chloroplastic-like	P:GO:0009407; F:GO:0052654; P:GO:0009744; P:GO:0009081; F:GO:0052655; P:GO:0009750; C:GO:0009507; F:GO:0052656; C:GO:0005739	P:toxin catabolic process; F:L-leucine transaminase activity; P:response to sucrose stimulus; P:branched-chain amino acid metabolic process; F:L-valine transaminase activity; P:response to fructose stimulus; C:chloroplast; F:L-isoleucine transaminase activity; C:mitochondrion	no IPS match	837543|ATBCAT-2|ATBCAT-2 (ARABIDOPSIS THALIANA BRANCHED-CHAIN AMINO ACID TRANSAMINASE 2); branched-chain-amino-acid transaminase/ catalytic	EC:2.6.1.42	(2.6) Transferring nitrogenous groups	map00290; map00280; map00770; map00966	Valine, leucine and isoleucine biosynthesis; Valine, leucine and isoleucine degradation; Pantothenate and CoA biosynthesis; Glucosinolate biosynthesis
contig00835_length=1623|1000|60	contig00835	contig00835.Sense	1.35488e-10	9.32865	9.24249	9.11307	10.2785	10.5141	11.272	4	Jcr4S00352.110	XM_012215601.1	agenet domain-containing protein bromo-adjacent homology domain-containing protein	F:GO:0003677	F:DNA binding	no IPS match	835654|AT5G55600|agenet domain-containing protein / bromo-adjacent homology (BAH) domain-containing protein
contig00835_length=1623|1500|60	contig00835	contig00835.Sense	7.75841e-09	11.2608	11.227	11.3651	12.069	12.6231	12.1904	4	Jcr4S00352.110	XM_012215601.1	agenet domain-containing protein bromo-adjacent homology domain-containing protein	F:GO:0003677	F:DNA binding	no IPS match	835654|AT5G55600|agenet domain-containing protein / bromo-adjacent homology (BAH) domain-containing protein
contig00835_length=1623|500|60	contig00835	contig00835.Sense	1.49972e-10	8.19301	7.99421	7.55141	9.21711	9.05894	10.1242	2	Jcr4S00352.110	XM_012215601.1	agenet domain-containing protein bromo-adjacent homology domain-containing protein	F:GO:0003677	F:DNA binding	no IPS match	835654|AT5G55600|agenet domain-containing protein / bromo-adjacent homology (BAH) domain-containing protein
contig00840_length=1033|250|60	contig00840	contig00840.Antisense	8.87784e-15	8.58804	7.21827	6.37577	5.61068	7.04292	3.37323	1	Jcr4S12772.10	XM_012234116.1	uncharacterized upstream conserved protein c 6	C:GO:0005739	C:mitochondrion	no IPS match
contig00840_length=1033|750|60	contig00840	contig00840.Antisense	6.52846e-10	8.53286	7.36293	6.49312	5.96222	7.03717	5.02548	6	Jcr4S12772.10	XM_012234116.1	uncharacterized upstream conserved protein c 6	C:GO:0005739	C:mitochondrion	no IPS match
contig00841_length=808|250|60	contig00841	contig00841.Antisense	2.73575e-12	9.73156	10.9908	11.5764	10.1686	9.65445	8.30198	1	Jcr4S03978.20	XM_012226755.1	protein			NON_CYTOPLASMIC_DOMAIN (PHOBIUS); CYTOPLASMIC_DOMAIN (PHOBIUS); TRANSMEMBRANE (PHOBIUS); TMhelix (TMHMM)
contig00842_length=494|250|60	contig00842	contig00842.Antisense	2.10284e-09	4.73577	4.80387	4.40301	5.00779	4.90791	6.73562	2		XM_012228129.1
contig00843_length=729|250|60	contig00843	contig00843.Antisense	1.43899e-10	11.4969	11.3304	11.8888	12.4483	12.1664	13.4939	4	Jcr4S06166.50	XM_012228129.1	histone deacetylase complex subunit sap18	P:GO:0009737; C:GO:0005730; P:GO:0009651	P:response to abscisic acid stimulus; C:nucleolus; P:response to salt stress	no IPS match	819172|SAP18|SAP18 (SIN3 ASSOCIATED POLYPEPTIDE P18); protein binding / transcription regulator					3.A.18 (histone deacetylase complex subunit sap18)
contig00846_length=2004|250|60	contig00846	contig00846.Antisense	4.92856e-11	8.43172	7.79798	9.13545	9.89267	10.7039	11.9592	8		XM_012225669.1	nadh dehydrogenase subunit 9	F:GO:0008270; F:GO:0008137; C:GO:0005747; F:GO:0050897; P:GO:0006120; C:GO:0009535; P:GO:0006744; P:GO:0006814; P:GO:0015992	F:zinc ion binding; F:NADH dehydrogenase (ubiquinone) activity; C:mitochondrial respiratory chain complex I; F:cobalt ion binding; P:mitochondrial electron transport, NADH to ubiquinone; C:chloroplast thylakoid membrane; P:ubiquinone biosynthetic process; P:sodium ion transport; P:proton transport	SIGNAL_PEPTIDE_N_REGION (PHOBIUS); SIGNAL_PEPTIDE_H_REGION (PHOBIUS); CYTOPLASMIC_DOMAIN (PHOBIUS); SIGNAL_PEPTIDE_C_REGION (PHOBIUS); SIGNAL_PEPTIDE (PHOBIUS); TRANSMEMBRANE (PHOBIUS); NON_CYTOPLASMIC_DOMAIN (PHOBIUS); SignalP-TM (SIGNALP_GRAM_POSITIVE)	814568|nad9|NADH dehydrogenase subunit 9	EC:1.6.5.3	(1.6) Acting on NADH or NADPH	map00190	Oxidative phosphorylation	3.D.1 (nadh dehydrogenase subunit 9)
contig00850_length=1155|1000|60	contig00850	contig00850.Sense	5.2333e-09	10.2909	9.70544	9.24416	10.3436	10.7312	9.24846	9	Jcr4S04095.30	XM_012232447.1	selenoprotein t	P:GO:0045454; F:GO:0008430; C:GO:0005783; C:GO:0005886	P:cell redox homeostasis; F:selenium binding; C:endoplasmic reticulum; C:plasma membrane	TRANSMEMBRANE (PHOBIUS); NON_CYTOPLASMIC_DOMAIN (PHOBIUS); CYTOPLASMIC_DOMAIN (PHOBIUS); NON_CYTOPLASMIC_DOMAIN (PHOBIUS); TRANSMEMBRANE (PHOBIUS); TMhelix (TMHMM); TMhelix (TMHMM)	835978|AT5G58640|selenoprotein-related
contig00853_length=1284|250|60	contig00853	contig00853.Antisense	1.68538e-12	9.28739	9.22804	5.74764	5.92011	5.07538	4.62616	3	Jcr4S03478.50	XM_012211808.1	protein	F:GO:0003674; P:GO:0008150	F:molecular_function; P:biological_process	no IPS match
contig00853_length=1284|750|60	contig00853	contig00853.NA	2.59158e-09	9.14199	9.10692	6.79841	7.2788	6.64742	7.43226	6	Jcr4S03478.50	XM_012211808.1	protein	F:GO:0003674; P:GO:0008150	F:molecular_function; P:biological_process	no IPS match
contig00855_length=1122|250|60	contig00855	contig00855.Antisense	6.59776e-10	9.40562	10.0386	10.4487	9.17264	9.20419	10.7483	2	Jcr4S00167.170	XM_012213438.1	probable complex i intermediate-associated protein 30-like	P:GO:0009736; C:GO:0005739	P:cytokinin mediated signaling pathway; C:mitochondrion	no IPS match	838307|AT1G17350|auxin-induced-related / indole-3-acetic acid induced-related
contig00857_length=1298|1000|60	contig00857	contig00857.Sense	5.69795e-09	13.3329	12.6713	12.1449	12.1549	12.5541	13.3119	2	Jcr4S00855.70	XM_012229322.1	dcn1-like protein 2-like	P:GO:0009734	P:auxin mediated signaling pathway	no IPS match	822537|AAR3|AAR3 (antiauxin-resistant 3)
contig00870_length=1331|250|60	contig00870	contig00870.Antisense	1.14584e-12	9.30576	8.99805	10.6621	12.0562	11.6727	12.7307	9	Jcr4S01411.20	XM_012219929.1	pleckstrin homology domain-containing protein	P:GO:0010090; P:GO:0071555; C:GO:0009506; F:GO:0005543; P:GO:0007155; P:GO:0048765; P:GO:0045010; C:GO:0005773; C:GO:0005794; C:GO:0005886	P:trichome morphogenesis; P:cell wall organization; C:plasmodesma; F:phospholipid binding; P:cell adhesion; P:root hair cell differentiation; P:actin nucleation; C:vacuole; C:Golgi apparatus; C:plasma membrane	IPR009291 (PFAM)	827424|AT4G17140|hypothetical protein
contig00870_length=1331|750|60	contig00870	contig00870.Antisense	1.7832e-10	7.156	6.56433	8.12088	9.82095	9.20992	10.2925	9	Jcr4S01411.20	XM_012219929.1	pleckstrin homology domain-containing protein	P:GO:0010090; P:GO:0071555; C:GO:0009506; F:GO:0005543; P:GO:0007155; P:GO:0048765; P:GO:0045010; C:GO:0005773; C:GO:0005794; C:GO:0005886	P:trichome morphogenesis; P:cell wall organization; C:plasmodesma; F:phospholipid binding; P:cell adhesion; P:root hair cell differentiation; P:actin nucleation; C:vacuole; C:Golgi apparatus; C:plasma membrane	IPR009291 (PFAM)	827424|AT4G17140|hypothetical protein
contig00872_length=1772|1000|60	contig00872	contig00872.Sense	2.59744e-11	5.46213	5.60621	5.24326	5.68885	6.21719	8.68956	2	Jcr4S00503.40	XM_012237354.1	random slug protein 5-like	P:GO:0031348; C:GO:0005794; P:GO:0006810; P:GO:0042546; C:GO:0005634; F:GO:0005215	P:negative regulation of defense response; C:Golgi apparatus; P:transport; P:cell wall biogenesis; C:nucleus; F:transporter activity	IPR001251 (SMART); IPR001251 (PFAM); IPR001251 (G3DSA:3.40.525.GENE3D); IPR011074 (PFAM); G3DSA:1.10.8.20 (GENE3D); PTHR10174 (PANTHER); PTHR10174:SF78 (PANTHER); IPR001251 (PROSITE_PROFILES); IPR001251 (SUPERFAMILY); IPR011074 (SUPERFAMILY)	838823|AT1G22180|SEC14 cytosolic factor family protein / phosphoglyceride transfer family protein
contig00872_length=1772|1500|60	contig00872	contig00872.Sense	1.64795e-12	7.26506	7.36291	7.50713	7.4081	8.0733	10.1087	2	Jcr4S00503.40	XM_012237354.1	random slug protein 5-like	P:GO:0031348; C:GO:0005794; P:GO:0006810; P:GO:0042546; C:GO:0005634; F:GO:0005215	P:negative regulation of defense response; C:Golgi apparatus; P:transport; P:cell wall biogenesis; C:nucleus; F:transporter activity	IPR001251 (SMART); IPR001251 (PFAM); IPR001251 (G3DSA:3.40.525.GENE3D); IPR011074 (PFAM); G3DSA:1.10.8.20 (GENE3D); PTHR10174 (PANTHER); PTHR10174:SF78 (PANTHER); IPR001251 (PROSITE_PROFILES); IPR001251 (SUPERFAMILY); IPR011074 (SUPERFAMILY)	838823|AT1G22180|SEC14 cytosolic factor family protein / phosphoglyceride transfer family protein
contig00872_length=1772|500|60	contig00872	contig00872.Sense	1.20002e-10	6.41471	6.26717	6.01967	6.11834	6.76383	9.17713	2	Jcr4S00503.40	XM_012237354.1	random slug protein 5-like	P:GO:0031348; C:GO:0005794; P:GO:0006810; P:GO:0042546; C:GO:0005634; F:GO:0005215	P:negative regulation of defense response; C:Golgi apparatus; P:transport; P:cell wall biogenesis; C:nucleus; F:transporter activity	IPR001251 (SMART); IPR001251 (PFAM); IPR001251 (G3DSA:3.40.525.GENE3D); IPR011074 (PFAM); G3DSA:1.10.8.20 (GENE3D); PTHR10174 (PANTHER); PTHR10174:SF78 (PANTHER); IPR001251 (PROSITE_PROFILES); IPR001251 (SUPERFAMILY); IPR011074 (SUPERFAMILY)	838823|AT1G22180|SEC14 cytosolic factor family protein / phosphoglyceride transfer family protein
contig00873_length=301|0|60	contig00873	contig00873.Sense	4.10553e-12	7.40511	8.67372	9.50672	8.86853	8.41985	10.6291	2		XM_012211798.1	crs1 domain containing protein	F:GO:0003723; C:GO:0009507	F:RNA binding; C:chloroplast	no IPS match
contig00875_length=1203|0|60	contig00875	contig00875.Sense	2.46814e-09	7.02219	7.13877	8.14438	7.83265	7.9692	9.87327	2	Jcr4S00112.210	XM_012228668.1	wd40 yvtn repeat-like-containing isoform 1	C:GO:0080008; C:GO:0005634; F:GO:0000166	C:Cul4-RING ubiquitin ligase complex; C:nucleus; F:nucleotide binding	TRANSMEMBRANE (PHOBIUS); NON_CYTOPLASMIC_DOMAIN (PHOBIUS); CYTOPLASMIC_DOMAIN (PHOBIUS)	835003|AT5G49430|transducin family protein / WD-40 repeat family protein
contig00875_length=1203|1000|60	contig00875	contig00875.Sense	6.25358e-14	9.48011	9.4048	10.2125	10.6369	10.2537	12.4	2	Jcr4S00112.210	XM_012228668.1	wd40 yvtn repeat-like-containing isoform 1	C:GO:0080008; C:GO:0005634; F:GO:0000166	C:Cul4-RING ubiquitin ligase complex; C:nucleus; F:nucleotide binding	TRANSMEMBRANE (PHOBIUS); NON_CYTOPLASMIC_DOMAIN (PHOBIUS); CYTOPLASMIC_DOMAIN (PHOBIUS)	835003|AT5G49430|transducin family protein / WD-40 repeat family protein
contig00875_length=1203|500|60	contig00875	contig00875.Sense	7.38761e-14	7.49412	7.50939	7.77054	8.5059	8.0538	10.2257	2	Jcr4S00112.210	XM_012228668.1	wd40 yvtn repeat-like-containing isoform 1	C:GO:0080008; C:GO:0005634; F:GO:0000166	C:Cul4-RING ubiquitin ligase complex; C:nucleus; F:nucleotide binding	TRANSMEMBRANE (PHOBIUS); NON_CYTOPLASMIC_DOMAIN (PHOBIUS); CYTOPLASMIC_DOMAIN (PHOBIUS)	835003|AT5G49430|transducin family protein / WD-40 repeat family protein
contig00877_length=997|250|60	contig00877	contig00877.Antisense	1.23394e-10	10.6076	11.5938	12.2635	13.0854	12.5284	12.734	4	Jcr4S00171.140	XM_012234986.1	cysteine and histidine-rich domain-containing protein rar1-like	P:GO:0009626; P:GO:0009817; P:GO:0002679; F:GO:0051879; P:GO:0050821; C:GO:0005634; F:GO:0008270; P:GO:0009816	P:plant-type hypersensitive response; P:defense response to fungus, incompatible interaction; P:respiratory burst involved in defense response; F:Hsp90 protein binding; P:protein stabilization; C:nucleus; F:zinc ion binding; P:defense response to bacterium, incompatible interaction	SIGNAL_PEPTIDE_C_REGION (PHOBIUS); SIGNAL_PEPTIDE_N_REGION (PHOBIUS); NON_CYTOPLASMIC_DOMAIN (PHOBIUS); SIGNAL_PEPTIDE_H_REGION (PHOBIUS); SIGNAL_PEPTIDE (PHOBIUS)	835244|PBS2|PBS2 (PPHB SUSCEPTIBLE 2); protein binding / zinc ion binding
contig00880_length=1278|0|60	contig00880	contig00880.Sense	5.24015e-12	5.35211	3.87151	5.27746	7.92637	6.91064	4.98715	10	Jcr4S05036.30	XM_012220386.1	glutamine amidotransferase-like protein rp404-like	P:GO:0006541; F:GO:0016787	P:glutamine metabolic process; F:hydrolase activity	no IPS match	833802|AT5G38200|hydrolase
contig00880_length=1278|1000|60	contig00880	contig00880.Sense	1.09586e-12	8.90416	7.02964	8.42862	11.2977	10.2238	7.35546	10	Jcr4S05036.30	XM_012220386.1	glutamine amidotransferase-like protein rp404-like	P:GO:0006541; F:GO:0016787	P:glutamine metabolic process; F:hydrolase activity	no IPS match	833802|AT5G38200|hydrolase
contig00880_length=1278|500|60	contig00880	contig00880.Sense	5.12657e-12	8.30566	6.50638	8.14841	10.6938	9.81428	6.69026	10	Jcr4S05036.30	XM_012220386.1	glutamine amidotransferase-like protein rp404-like	P:GO:0006541; F:GO:0016787	P:glutamine metabolic process; F:hydrolase activity	no IPS match	833802|AT5G38200|hydrolase
contig00888_length=256|0|60	contig00888	contig00888.Sense	5.61402e-10	8.2742	9.65185	8.80443	7.63496	8.24934	7.22337	1	Jcr4S04096.30	XM_012209970.1	adipocyte plasma membrane-associated	C:GO:0005783; F:GO:0016844; P:GO:0016114; P:GO:0042432	C:endoplasmic reticulum; F:strictosidine synthase activity; P:terpenoid biosynthetic process; P:indole biosynthetic process	TRANSMEMBRANE (PHOBIUS); CYTOPLASMIC_DOMAIN (PHOBIUS); NON_CYTOPLASMIC_DOMAIN (PHOBIUS); TMhelix (TMHMM)		EC:4.3.3.2	(4.3) Carbon-nitrogen lyases	map00901	Indole alkaloid biosynthesis
contig00889_length=1490|1000|60	contig00889	contig00889.NA	6.00405e-11	10.1206	10.0892	9.88629	9.3722	9.61219	8.14686	7	Jcr4S02769.20	XM_012212868.1	progesterone 5-beta-reductase	P:GO:0009611; F:GO:0047787; F:GO:0003854; F:GO:0050662; P:GO:0055114; P:GO:0010051; P:GO:0008207	P:response to wounding; F:delta4-3-oxosteroid 5beta-reductase activity; F:3-beta-hydroxy-delta5-steroid dehydrogenase activity; F:coenzyme binding; P:oxidation-reduction process; P:xylem and phloem pattern formation; P:C21-steroid hormone metabolic process	no IPS match	828523|VEP1|VEP1 (VEIN PATTERNING 1); binding / catalytic	EC:1.1.1.145; EC:1.3.1.3	(1.1) Acting on the CH-OH group of donors; (1.3) Acting on the CH-CH group of donors	map00140; map00120; map00984	Steroid hormone biosynthesis; Primary bile acid biosynthesis; Steroid degradation
contig00889_length=1490|500|60	contig00889	contig00889.Sense	1.02224e-09	9.08432	8.92255	9.00794	8.25209	8.46449	7.1245	7	Jcr4S02769.20	XM_012212868.1	progesterone 5-beta-reductase	P:GO:0009611; F:GO:0047787; F:GO:0003854; F:GO:0050662; P:GO:0055114; P:GO:0010051; P:GO:0008207	P:response to wounding; F:delta4-3-oxosteroid 5beta-reductase activity; F:3-beta-hydroxy-delta5-steroid dehydrogenase activity; F:coenzyme binding; P:oxidation-reduction process; P:xylem and phloem pattern formation; P:C21-steroid hormone metabolic process	no IPS match	828523|VEP1|VEP1 (VEIN PATTERNING 1); binding / catalytic	EC:1.1.1.145; EC:1.3.1.3	(1.1) Acting on the CH-OH group of donors; (1.3) Acting on the CH-CH group of donors	map00140; map00120; map00984	Steroid hormone biosynthesis; Primary bile acid biosynthesis; Steroid degradation
contig00894_length=1207|250|60	contig00894	contig00894.Antisense	7.39148e-10	8.41115	8.54867	9.79617	9.57566	10.4547	6.18655	9	Jcr4S01767.10	XM_012214399.1	burp domain-containing protein 17-like			IPR004873 (SMART); IPR004873 (PFAM); PTHR31236:SF0 (PANTHER); PTHR31236 (PANTHER); NON_CYTOPLASMIC_DOMAIN (PHOBIUS); CYTOPLASMIC_DOMAIN (PHOBIUS); TRANSMEMBRANE (PHOBIUS); IPR004873 (PROSITE_PROFILES); TMhelix (TMHMM)	841355|AT1G49320|BURP domain-containing protein
contig00895_length=680|500|60	contig00895	contig00895.Sense	4.39609e-10	11.8225	11.8662	11.7366	11.7114	11.9271	10.4647	7	Jcr4S00198.80	XM_012214644.1	nadh dehydrogenase	F:GO:0046872; F:GO:0009055; F:GO:0008137; C:GO:0005747; F:GO:0051539; P:GO:0006118; P:GO:0006120; P:GO:0006744; P:GO:0006814; P:GO:0015992	F:metal ion binding; F:electron carrier activity; F:NADH dehydrogenase (ubiquinone) activity; C:mitochondrial respiratory chain complex I; F:4 iron, 4 sulfur cluster binding; P:electron transport; P:mitochondrial electron transport, NADH to ubiquinone; P:ubiquinone biosynthetic process; P:sodium ion transport; P:proton transport	no IPS match	844242|AT1G79010|NADH-ubiquinone oxidoreductase 23 kDa subunit, mitochondrial (TYKY)	EC:1.6.5.3	(1.6) Acting on NADH or NADPH	map00190	Oxidative phosphorylation	3.D.1 (nadh dehydrogenase)
contig00898_length=1556|250|60	contig00898	contig00898.Antisense	5.84346e-10	7.59123	7.06857	8.62213	9.77933	10.0691	8.81526	9	Jcr4S20075.20	XM_012225047.1	protein			SIGNAL_PEPTIDE_N_REGION (PHOBIUS); SIGNAL_PEPTIDE_H_REGION (PHOBIUS); SIGNAL_PEPTIDE (PHOBIUS); NON_CYTOPLASMIC_DOMAIN (PHOBIUS); SIGNAL_PEPTIDE_C_REGION (PHOBIUS); SignalP-noTM (SIGNALP_EUK)	824041|AT3G48800|sterile alpha motif (SAM) domain-containing protein
contig00899_length=1144|250|60	contig00899	contig00899.Antisense	1.55924e-13	10.9355	10.2901	9.08937	8.49245	8.91814	9.14051	6	Jcr4S00038.170	XM_012215004.1	uncharacterized loc101221567	C:GO:0009507	C:chloroplast	IPR019358 (PFAM); PTHR31587 (PANTHER)	839772|AT1G28760|hypothetical protein
contig00899_length=1144|750|60	contig00899	contig00899.Antisense	3.16188e-11	9.05808	8.4047	7.08121	6.83744	6.97658	7.57984	6	Jcr4S00038.170	XM_012215004.1	uncharacterized loc101221567	C:GO:0009507	C:chloroplast	IPR019358 (PFAM); PTHR31587 (PANTHER)	839772|AT1G28760|hypothetical protein
contig00902_length=1777|500|60	contig00902	contig00902.NA	1.48144e-09	12.5925	12.2319	12.2132	12.9697	12.5614	11.1722	7	Jcr4S01159.50	XM_012218259.1	catalase	C:GO:0005618; P:GO:0042744; P:GO:0055114; C:GO:0005739; F:GO:0050897; P:GO:0009416; P:GO:0009409; F:GO:0004096; C:GO:0009941; P:GO:0009737; C:GO:0009570; F:GO:0020037; P:GO:0009970; C:GO:0005773; P:GO:0006995; P:GO:0046686; C:GO:0022626; P:GO:0016036; C:GO:0009514; C:GO:0005886; C:GO:0048046; P:GO:0006568; P:GO:0006804; P:GO:0015947	C:cell wall; P:hydrogen peroxide catabolic process; P:oxidation-reduction process; C:mitochondrion; F:cobalt ion binding; P:response to light stimulus; P:response to cold; F:catalase activity; C:chloroplast envelope; P:response to abscisic acid stimulus; C:chloroplast stroma; F:heme binding; P:cellular response to sulfate starvation; C:vacuole; P:cellular response to nitrogen starvation; P:respon…	no IPS match	829661|CAT2|CAT2 (CATALASE 2); catalase	EC:1.11.1.6	(1.1) Acting on the CH-OH group of donors	map00630; map00380	Glyoxylate and dicarboxylate metabolism; Tryptophan metabolism
contig00905_length=1107|250|60	contig00905	contig00905.NA	1.00418e-17	13.2841	11.9135	9.91433	8.25743	8.17142	5.94881	1	Jcr4S00292.80	XM_012218701.1	xyloglucan endotransglucosylase hydrolase family protein	F:GO:0004553; P:GO:0006073; C:GO:0048046; C:GO:0005618; F:GO:0016762	F:hydrolase activity, hydrolyzing O-glycosyl compounds; P:cellular glucan metabolic process; C:apoplast; C:cell wall; F:xyloglucan:xyloglucosyl transferase activity	CYTOPLASMIC_DOMAIN (PHOBIUS); NON_CYTOPLASMIC_DOMAIN (PHOBIUS); TRANSMEMBRANE (PHOBIUS); TMhelix (TMHMM)	828686|XTR6|XTR6 (XYLOGLUCAN ENDOTRANSGLYCOSYLASE 6); hydrolase, acting on glycosyl bonds / hydrolase, hydrolyzing O-glycosyl compounds / xyloglucan:xyloglucosyl transferase	EC:2.4.1.207	(2.4) Glycosyltransferases
contig00907_length=691|0|60	contig00907	contig00907.NA	3.31947e-10	10.5044	10.418	9.3645	10.3638	8.93572	8.7715	6	Jcr4S11884.20	XM_012209758.1	udp-glucose flavonoid 3-o-glucosyltransferase 6-like	F:GO:0047213; P:GO:0009813	F:anthocyanidin 3-O-glucosyltransferase activity; P:flavonoid biosynthetic process	no IPS match	821730|AT3G21760|UDP-glucoronosyl/UDP-glucosyl transferase family protein	EC:2.4.1.115	(2.4) Glycosyltransferases	map00942	Anthocyanin biosynthesis
contig00914_length=1156|250|60	contig00914	contig00914.Antisense	4.08855e-11	11.6816	10.2743	10.1262	7.48967	7.3184	8.32292	6	Jcr4S01353.90	XM_012222073.1	group 2 truncated hemoglobin -like	F:GO:0020037; F:GO:0005344; P:GO:0015671; F:GO:0005506; P:GO:0001666; F:GO:0019825	F:heme binding; F:oxygen transporter activity; P:oxygen transport; F:iron ion binding; P:response to hypoxia; F:oxygen binding	no IPS match	829404|GLB3|GLB3; oxygen transporter
contig00914_length=1156|750|60	contig00914	contig00914.Antisense	9.47933e-11	10.3853	9.21817	9.93331	6.89976	6.22884	6.63615	5	Jcr4S01353.90	XM_012222073.1	group 2 truncated hemoglobin -like	F:GO:0020037; F:GO:0005344; P:GO:0015671; F:GO:0005506; P:GO:0001666; F:GO:0019825	F:heme binding; F:oxygen transporter activity; P:oxygen transport; F:iron ion binding; P:response to hypoxia; F:oxygen binding	no IPS match	829404|GLB3|GLB3; oxygen transporter
contig00916_length=1050|250|60	contig00916	contig00916.Antisense	5.96657e-16	9.47967	8.90433	8.46243	6.30758	5.03621	3.66815	5	Jcr4S10130.10	XM_012219065.1	conserved hypothetical protein	C:GO:0005773	C:vacuole	no IPS match	838881|AT1G22750|hypothetical protein
contig00916_length=1050|750|60	contig00916	contig00916.Antisense	8.71772e-12	8.35067	7.63125	6.72681	5.42969	4.00447	3.41287	3	Jcr4S10130.10	XM_012219065.1	conserved hypothetical protein	C:GO:0005773	C:vacuole	no IPS match	838881|AT1G22750|hypothetical protein
contig00919_length=1754|1000|60	contig00919	contig00919.Sense	3.3176e-10	8.21891	12.2994	15.1117	14.6064	14.6595	13.6511	8	Jcr4S00067.120	XM_012212816.1	conserved hypothetical protein			no IPS match	6240762|AT1G27461|hypothetical protein
contig00919_length=1754|1500|60	contig00919	contig00919.Sense	1.45775e-12	5.66874	8.48081	10.8602	10.9633	11.3125	8.14411	8	Jcr4S00067.120	XM_012212816.1	conserved hypothetical protein			no IPS match	6240762|AT1G27461|hypothetical protein
contig00919_length=1754|250|60	contig00919	contig00919.Antisense	3.3201e-10	3.64193	5.69421	7.9491	7.82104	7.89595	7.36702	8	Jcr4S00067.120	XM_012212816.1	conserved hypothetical protein			no IPS match	6240762|AT1G27461|hypothetical protein
contig00919_length=1754|500|60	contig00919	contig00919.Sense	6.54674e-11	7.03593	10.651	12.9573	12.9218	12.9439	11.809	8	Jcr4S00067.120	XM_012212816.1	conserved hypothetical protein			no IPS match	6240762|AT1G27461|hypothetical protein
contig00919_length=1754|750|60	contig00919	contig00919.Antisense	7.44149e-11	4.48344	5.81034	7.68913	7.38263	7.56793	6.59373	10	Jcr4S00067.120	XM_012212816.1	conserved hypothetical protein			no IPS match	6240762|AT1G27461|hypothetical protein
contig00925_length=1445|1000|60	contig00925	contig00925.Sense	1.53096e-09	10.7988	10.0549	9.10925	9.89736	10.6051	10.1823	6	Jcr4S00025.80	XM_012228810.1	50s ribosomal protein l3- chloroplastic-like	C:GO:0005840; F:GO:0003735; P:GO:0006412; C:GO:0005739; P:GO:0042254	C:ribosome; F:structural constituent of ribosome; P:translation; C:mitochondrion; P:ribosome biogenesis	IPR019927 (TIGRFAM); IPR000597 (PFAM); G3DSA:4.10.960.10 (GENE3D); IPR019927 (PANTHER); IPR019926 (PROSITE_PATTERNS); IPR019927 (HAMAP); IPR009000 (SUPERFAMILY)	821011|RPL3P|RPL3P (RIBOSOMAL PROTEIN L3 PLASTID); structural constituent of ribosome
contig00926_length=986|500|60	contig00926	contig00926.Sense	2.07921e-09	6.5936	7.83966	8.07228	8.4786	8.19767	9.26611	4	Jcr4S02886.30	XM_012230006.1	dna binding			no IPS match	834369|AT5G43490|hypothetical protein
contig00927_length=481|250|60	contig00927	contig00927.Antisense	3.4345e-09	7.39718	6.47292	5.56956	6.6101	6.91827	5.10739	7						no IPS match
contig00940_length=1067|1000|60	contig00940	contig00940.Sense	4.98566e-10	8.34723	6.99206	7.23328	8.30095	8.62198	7.19096	9	Jcr4S04565.10	XM_012233150.1	protein	C:GO:0005759	C:mitochondrial matrix	no IPS match	824726|AT3G55605|mitochondrial glycoprotein family protein / MAM33 family protein
contig00942_length=730|0|60	contig00942	contig00942.Sense	1.22793e-09	6.5455	6.43564	5.68595	7.4231	6.76638	7.76437	2	Jcr4S01958.20	XM_012210423.1	peptidoglycan-binding domain-containing protein	P:GO:0016998; F:GO:0003674; C:GO:0005634	P:cell wall macromolecule catabolic process; F:molecular_function; C:nucleus	SignalP-noTM (SIGNALP_EUK)	830716|AT5G08200|peptidoglycan-binding LysM domain-containing protein
contig00942_length=730|500|60	contig00942	contig00942.Sense	3.42025e-09	8.50542	8.37929	8.18585	9.43079	9.09866	9.89368	4	Jcr4S01958.20	XM_012210423.1	peptidoglycan-binding domain-containing protein	P:GO:0016998; F:GO:0003674; C:GO:0005634	P:cell wall macromolecule catabolic process; F:molecular_function; C:nucleus	SignalP-noTM (SIGNALP_EUK)	830716|AT5G08200|peptidoglycan-binding LysM domain-containing protein
contig00952_length=518|250|60	contig00952	contig00952.Antisense	5.04837e-11	11.0185	10.8768	11.0189	11.3696	11.5622	12.7649	4	Jcr4S00449.70	XM_012222757.1	histone acetyltransferase	C:GO:0005739; P:GO:0006355; F:GO:0004402; P:GO:0016573; C:GO:0000123; P:GO:0042967	C:mitochondrion; P:regulation of transcription, DNA-dependent; F:histone acetyltransferase activity; P:histone acetylation; C:histone acetyltransferase complex; P:acyl-carrier-protein biosynthetic process	IPR016181 (G3DSA:3.40.630.GENE3D); IPR002717 (PFAM); PTHR10615 (PANTHER); IPR016181 (SUPERFAMILY)	836582|HAM1|HAM1 (HISTONE ACETYLTRANSFERASE OF THE MYST FAMILY 1); H3/H4 histone acetyltransferase/ histone acetyltransferase/ nucleic acid binding / zinc ion binding	EC:2.3.1.48	(2.3) Acyltransferases
[truncated: 8,417 more rows]
