# Supplementary material for: Gene expression profiling identifies pathways involved in seed maturation of Jatropha curcas
Source: BMC Genomics. 2020 Apr 9;21:290. doi: 10.1186/s12864-020-6666-1 (PMC7146973; doi:10.1186/s12864-020-6666-1)
Supplement: Supplementary file 16 — Additional file 16: Table S6. Pairwise comparison of transcripts expression values (log2) between different maturation stages (with a cut-off of P-value <1e-8). [file 12864_2020_6666_MOESM16_ESM.xlsx]

## Sheet: II.vs.I_pv8
Table S6. Pairwise comparison of transcripts expression values (log2) between different maturation stages (with a cut-off of P-Value < 1e-8).
ProbeName	ID	II.vs.I	Pvalue_II.vs.I	Kazusa transcript ID	CN gene ID	Blast text annotation	GO Ids	GO names	InterPro	Protein ID	Enzyme Code (EC)	Enzyme name	KEGG map	KEGG pathway	Transporter family	Transcription factor	RGA
contig00053_length=694|250|60	contig00053.Antisense	-1.66148	3.74489e-10	Jcr4S07572.20	XM_012220803.1	uncharacterized loc101204625	P:GO:0006914; C:GO:0005634	P:autophagy; C:nucleus	no IPS match	817330|AT2G27830|hypothetical protein
contig00188_length=1408|250|60	contig00188.Antisense	2.80899	1.4355e-11		XM_012212342.1				no IPS match
contig00188_length=1408|750|60	contig00188.Antisense	2.41566	1.32004e-10		XM_012212342.1				no IPS match
contig00198_length=959|0|60	contig00198.Sense	-3.9595	3.41016e-10	Jcr4S18551.20	XM_012210526.1	flavanone 3-hydroxylase	F:GO:0046872; F:GO:0031418; F:GO:0045486; P:GO:0009813; F:GO:0016702; P:GO:0055114	F:metal ion binding; F:L-ascorbic acid binding; F:naringenin 3-dioxygenase activity; P:flavonoid biosynthetic process; F:oxidoreductase activity, acting on single donors with incorporation of molecular oxygen, incorporation of two atoms of oxygen; P:oxidation-reduction process	no IPS match	824287|F3H|F3H (FLAVANONE 3-HYDROXYLASE); naringenin 3-dioxygenase	EC:1.13.11; EC:1.14.11.9	(1.1) Acting on the CH-OH group of donors; (1.1) Acting on the CH-OH group of donors	map00941	Flavonoid biosynthesis
contig00198_length=959|500|60	contig00198.Sense	-3.88241	5.0937e-10	Jcr4S18551.20	XM_012210526.1	flavanone 3-hydroxylase	F:GO:0046872; F:GO:0031418; F:GO:0045486; P:GO:0009813; F:GO:0016702; P:GO:0055114	F:metal ion binding; F:L-ascorbic acid binding; F:naringenin 3-dioxygenase activity; P:flavonoid biosynthetic process; F:oxidoreductase activity, acting on single donors with incorporation of molecular oxygen, incorporation of two atoms of oxygen; P:oxidation-reduction process	no IPS match	824287|F3H|F3H (FLAVANONE 3-HYDROXYLASE); naringenin 3-dioxygenase	EC:1.13.11; EC:1.14.11.9	(1.1) Acting on the CH-OH group of donors; (1.1) Acting on the CH-OH group of donors	map00941	Flavonoid biosynthesis
contig00239_length=772|250|60	contig00239.Antisense	-2.11087	6.59814e-12	Jcr4U29703.30	XM_012231771.1	14 kda proline-rich protein			IPR016140 (SMART); IPR016140 (PFAM); G3DSA:1.10.110.10 (GENE3D); PTHR31731 (PANTHER); SIGNAL_PEPTIDE_N_REGION (PHOBIUS); NON_CYTOPLASMIC_DOMAIN (PHOBIUS); SIGNAL_PEPTIDE_C_REGION (PHOBIUS); SIGNAL_PEPTIDE_H_REGION (PHOBIUS); SIGNAL_PEPTIDE (PHOBIUS); IPR016140 (SUPERFAMILY); TMhelix (TMHMM)	842548|AT1G62510|protease inhibitor/seed storage/lipid transfer protein (LTP) family protein
contig00256_length=1183|750|60	contig00256.Antisense	-1.63119	8.236e-09	Jcr4S00398.40		uncharacterized loc101216565			CYTOPLASMIC_DOMAIN (PHOBIUS); NON_CYTOPLASMIC_DOMAIN (PHOBIUS); TRANSMEMBRANE (PHOBIUS)	829545|AT4G33985|hypothetical protein
contig00311_length=1896|250|60	contig00311.Antisense	-1.51485	7.28209e-10	Jcr4S01995.30	XM_012209897.1	xylose isomerase-like	P:GO:0006098; F:GO:0046872; P:GO:0042732; F:GO:0009045; C:GO:0005774; C:GO:0005783; C:GO:0005794; C:GO:0005886; P:GO:0006000; P:GO:0006013	P:pentose-phosphate shunt; F:metal ion binding; P:D-xylose metabolic process; F:xylose isomerase activity; C:vacuolar membrane; C:endoplasmic reticulum; C:Golgi apparatus; C:plasma membrane; P:fructose metabolic process; P:mannose metabolic process	no IPS match	835871|AT5G57655|xylose isomerase family protein	EC:5.3.1.5	(5.3) Intramolecular oxidoreductases	map00051; map00040	Fructose and mannose metabolism; Pentose and glucuronate interconversions
contig00326_length=491|250|60	contig00326.Antisense	-2.02138	9.605e-09	Jcr4S00105.130	XM_012236092.1	hexose transporter 1	P:GO:0009825; P:GO:0055085; P:GO:0015749; P:GO:0055114; C:GO:0016021; P:GO:0009735; C:GO:0009506; P:GO:0009627; F:GO:0032440; P:GO:0031347; C:GO:0005773; F:GO:0015145; F:GO:0005351; P:GO:0009624; C:GO:0005634; C:GO:0005886	P:multidimensional cell growth; P:transmembrane transport; P:monosaccharide transport; P:oxidation-reduction process; C:integral to membrane; P:response to cytokinin stimulus; C:plasmodesma; P:systemic acquired resistance; F:2-alkenal reductase [NAD(P)] activity; P:regulation of defense response; C:vacuole; F:monosaccharide transmembrane transporter activity; F:sugar:hydrogen symporter activity; …	NON_CYTOPLASMIC_DOMAIN (PHOBIUS); CYTOPLASMIC_DOMAIN (PHOBIUS); TRANSMEMBRANE (PHOBIUS); TMhelix (TMHMM)	837667|STP1|STP1 (SUGAR TRANSPORTER 1); carbohydrate transmembrane transporter/ sugar:hydrogen symporter	EC:1.3.1.74	(1.3) Acting on the CH-CH group of donors			2.A.1 (hexose transporter 1)
contig00347_length=1084|500|60	contig00347.NA	-1.62806	1.71375e-09	Jcr4S01908.10	XM_012232460.1	pyridoxine biosynthesis protein	P:GO:0006098; P:GO:0043085; P:GO:0019252; P:GO:0010335; P:GO:0000023; P:GO:0006982; P:GO:0042823; C:GO:0009507; C:GO:0005829; F:GO:0046982; P:GO:0042538; P:GO:0010224; P:GO:0006520; C:GO:0012505; F:GO:0042803; F:GO:0003824; C:GO:0005886; P:GO:0015994; P:GO:0008615	P:pentose-phosphate shunt; P:positive regulation of catalytic activity; P:starch biosynthetic process; P:response to non-ionic osmotic stress; P:maltose metabolic process; P:response to lipid hydroperoxide; P:pyridoxal phosphate biosynthetic process; C:chloroplast; C:cytosol; F:protein heterodimerization activity; P:hyperosmotic salinity response; P:response to UV-B; P:cellular amino acid metabol…	no IPS match	831738|RSR4|RSR4 (REDUCED SUGAR RESPONSE 4); protein heterodimerization/ protein homodimerization
contig00392_length=1284|250|60	contig00392.Antisense	2.73523	8.48822e-10	Jcr4S16787.10	XM_012215086.1	gata transcription factor 9-like	F:GO:0008270; P:GO:0006355; F:GO:0043565; F:GO:0003700; C:GO:0005667; P:GO:0045449	F:zinc ion binding; P:regulation of transcription, DNA-dependent; F:sequence-specific DNA binding; F:sequence-specific DNA binding transcription factor activity; C:transcription factor complex; P:regulation of transcription, DNA-dependent	TRANSMEMBRANE (PHOBIUS); NON_CYTOPLASMIC_DOMAIN (PHOBIUS); SIGNAL_PEPTIDE_N_REGION (PHOBIUS); SIGNAL_PEPTIDE (PHOBIUS); SIGNAL_PEPTIDE_C_REGION (PHOBIUS); CYTOPLASMIC_DOMAIN (PHOBIUS); SIGNAL_PEPTIDE_H_REGION (PHOBIUS); TMhelix (TMHMM)	836764|AT5G66320|zinc finger (GATA type) family protein						GATA
contig00392_length=1284|750|60	contig00392.Antisense	2.24565	1.39206e-11	Jcr4S16787.10	XM_012215086.1	gata transcription factor 9-like	F:GO:0008270; P:GO:0006355; F:GO:0043565; F:GO:0003700; C:GO:0005667; P:GO:0045449	F:zinc ion binding; P:regulation of transcription, DNA-dependent; F:sequence-specific DNA binding; F:sequence-specific DNA binding transcription factor activity; C:transcription factor complex; P:regulation of transcription, DNA-dependent	TRANSMEMBRANE (PHOBIUS); NON_CYTOPLASMIC_DOMAIN (PHOBIUS); SIGNAL_PEPTIDE_N_REGION (PHOBIUS); SIGNAL_PEPTIDE (PHOBIUS); SIGNAL_PEPTIDE_C_REGION (PHOBIUS); CYTOPLASMIC_DOMAIN (PHOBIUS); SIGNAL_PEPTIDE_H_REGION (PHOBIUS); TMhelix (TMHMM)	836764|AT5G66320|zinc finger (GATA type) family protein						GATA
contig00501_length=1330|750|60	contig00501.Antisense	2.67348	9.40191e-10	Jcr4S09454.10	XM_012218990.1	momilactone a synthase-like	F:GO:0047044; P:GO:0051504; C:GO:0009536; P:GO:0055114; P:GO:0006699; P:GO:0008207	F:androstan-3-alpha,17-beta-diol dehydrogenase activity; P:diterpene phytoalexin precursor biosynthetic process pathway; C:plastid; P:oxidation-reduction process; P:bile acid biosynthetic process; P:C21-steroid hormone metabolic process	CYTOPLASMIC_DOMAIN (PHOBIUS); NON_CYTOPLASMIC_DOMAIN (PHOBIUS); NON_CYTOPLASMIC_DOMAIN (PHOBIUS); TRANSMEMBRANE (PHOBIUS); TRANSMEMBRANE (PHOBIUS)	828065|AT4G03140|binding / catalytic/ oxidoreductase	EC:1.1.1.53	(1.1) Acting on the CH-OH group of donors	map00140	Steroid hormone biosynthesis
contig00553_length=702|500|60	contig00553.Sense	-9.80222	3.12956e-10	Jcr4S03500.20	XM_012234011.1	-like cupins superfamily protein	F:GO:0050162; P:GO:0009651; C:GO:0048046; C:GO:0005618; F:GO:0045735; F:GO:0030145; P:GO:0055114; C:GO:0031012; P:GO:0046487	F:oxalate oxidase activity; P:response to salt stress; C:apoplast; C:cell wall; F:nutrient reservoir activity; F:manganese ion binding; P:oxidation-reduction process; C:extracellular matrix; P:glyoxylate metabolic process	no IPS match	833914|GER2|GER2 (GERMIN-LIKE PROTEIN 2); oxalate oxidase	EC:1.2.3.4	(1.2) Acting on the aldehyde or oxo group of donors	map00630	Glyoxylate and dicarboxylate metabolism
contig00578_length=880|0|60	contig00578.Sense	3.07731	6.61716e-13	Jcr4S02106.40	XM_012212354.1	PREDICTED: uncharacterized protein LOC100262861			no IPS match
contig00606_length=1050|750|60	contig00606.Antisense	2.57387	1.97405e-10	Jcr4S00003.210	XM_012234644.1	transcription initiation factor iib	F:GO:0003743; F:GO:0017025; F:GO:0008270; P:GO:0006355; P:GO:0006352; C:GO:0005634; C:GO:0005840; P:GO:0006446	F:translation initiation factor activity; F:TBP-class protein binding; F:zinc ion binding; P:regulation of transcription, DNA-dependent; P:DNA-dependent transcription, initiation; C:nucleus; C:ribosome; P:regulation of translational initiation	IPR000812 (PRINTS); IPR013763 (SMART); IPR013763 (G3DSA:1.10.472.GENE3D); IPR013150 (PFAM); G3DSA:2.20.25.10 (GENE3D); IPR013137 (PFAM); IPR000812 (PANTHER); IPR023486 (PROSITE_PATTERNS); IPR013137 (PROSITE_PROFILES); IPR013763 (SUPERFAMILY); IPR013763 (SUPERFAMILY); SSF57783 (SUPERFAMILY)	820195|AT3G10330|transcription initiation factor IIB-2 / general transcription factor TFIIB-2 (TFIIB2)
contig00653_length=1762|1250|60	contig00653.Antisense	3.65474	4.96267e-11	Jcr4S01175.60	XM_012228431.1	low quality protein: o-acyltransferase wsd1-like	F:GO:0004144; P:GO:0045017; P:GO:0042967	F:diacylglycerol O-acyltransferase activity; P:glycerolipid biosynthetic process; P:acyl-carrier-protein biosynthetic process	no IPS match	835420|AT5G53390|hypothetical protein	EC:2.3.1.20	(2.3) Acyltransferases	map00073; map00561	Cutin, suberine and wax biosynthesis; Glycerolipid metabolism
contig00653_length=1762|250|60	contig00653.Antisense	3.83795	1.27007e-11	Jcr4S01175.60	XM_012228431.1	low quality protein: o-acyltransferase wsd1-like	F:GO:0004144; P:GO:0045017; P:GO:0042967	F:diacylglycerol O-acyltransferase activity; P:glycerolipid biosynthetic process; P:acyl-carrier-protein biosynthetic process	no IPS match	835420|AT5G53390|hypothetical protein	EC:2.3.1.20	(2.3) Acyltransferases	map00073; map00561	Cutin, suberine and wax biosynthesis; Glycerolipid metabolism
contig00653_length=1762|750|60	contig00653.Antisense	3.53814	2.24314e-11	Jcr4S01175.60	XM_012228431.1	low quality protein: o-acyltransferase wsd1-like	F:GO:0004144; P:GO:0045017; P:GO:0042967	F:diacylglycerol O-acyltransferase activity; P:glycerolipid biosynthetic process; P:acyl-carrier-protein biosynthetic process	no IPS match	835420|AT5G53390|hypothetical protein	EC:2.3.1.20	(2.3) Acyltransferases	map00073; map00561	Cutin, suberine and wax biosynthesis; Glycerolipid metabolism
contig00663_length=730|250|60	contig00663.Antisense	2.6803	1.59615e-10	Jcr4S00266.70	XM_012222556.1	uncharacterized loc101215543	P:GO:0006508; F:GO:0004252; C:GO:0016021	P:proteolysis; F:serine-type endopeptidase activity; C:integral to membrane	SIGNAL_PEPTIDE_N_REGION (PHOBIUS); SIGNAL_PEPTIDE (PHOBIUS); NON_CYTOPLASMIC_DOMAIN (PHOBIUS); SIGNAL_PEPTIDE_C_REGION (PHOBIUS); SIGNAL_PEPTIDE_H_REGION (PHOBIUS); SignalP-TM (SIGNALP_EUK); TMhelix (TMHMM)	839491|AT1G04560|AWPM-19-like membrane family protein
contig00691_length=1805|250|60	contig00691.NA	3.51861	3.18384e-12	Jcr4S14279.10	XM_012228391.1	cytochrome p450 probable ent-kaurenoic acid oxidase	F:GO:0020037; F:GO:0016705; F:GO:0004497; F:GO:0005506; F:GO:0009055; P:GO:0055114; P:GO:0006118	F:heme binding; F:oxidoreductase activity, acting on paired donors, with incorporation or reduction of molecular oxygen; F:monooxygenase activity; F:iron ion binding; F:electron carrier activity; P:oxidation-reduction process; P:electron transport	no IPS match	839311|CYP88A3|CYP88A3 (CYTOCHROME P450 88 A3); ent-kaurenoate oxidase/ oxygen binding
contig00691_length=1805|750|60	contig00691.NA	2.4975	3.36349e-09	Jcr4S14279.10	XM_012228391.1	cytochrome p450 probable ent-kaurenoic acid oxidase	F:GO:0020037; F:GO:0016705; F:GO:0004497; F:GO:0005506; F:GO:0009055; P:GO:0055114; P:GO:0006118	F:heme binding; F:oxidoreductase activity, acting on paired donors, with incorporation or reduction of molecular oxygen; F:monooxygenase activity; F:iron ion binding; F:electron carrier activity; P:oxidation-reduction process; P:electron transport	no IPS match	839311|CYP88A3|CYP88A3 (CYTOCHROME P450 88 A3); ent-kaurenoate oxidase/ oxygen binding
contig00756_length=1040|250|60	contig00756.Antisense	4.44057	3.05068e-10	Jcr4S05408.20	XM_012237468.1	cytochrome p450 84a1-like	F:GO:0020037; F:GO:0016705; F:GO:0004497; F:GO:0005506; F:GO:0009055; P:GO:0055114; P:GO:0006118	F:heme binding; F:oxidoreductase activity, acting on paired donors, with incorporation or reduction of molecular oxygen; F:monooxygenase activity; F:iron ion binding; F:electron carrier activity; P:oxidation-reduction process; P:electron transport	no IPS match	829779|FAH1|FAH1 (FERULIC ACID 5-HYDROXYLASE 1); ferulate 5-hydroxylase/ monooxygenase
contig00756_length=1040|750|60	contig00756.Antisense	4.20288	5.78873e-11	Jcr4S05408.20	XM_012237468.1	cytochrome p450 84a1-like	F:GO:0020037; F:GO:0016705; F:GO:0004497; F:GO:0005506; F:GO:0009055; P:GO:0055114; P:GO:0006118	F:heme binding; F:oxidoreductase activity, acting on paired donors, with incorporation or reduction of molecular oxygen; F:monooxygenase activity; F:iron ion binding; F:electron carrier activity; P:oxidation-reduction process; P:electron transport	no IPS match	829779|FAH1|FAH1 (FERULIC ACID 5-HYDROXYLASE 1); ferulate 5-hydroxylase/ monooxygenase
contig00791_length=1748|1500|60	contig00791.Sense	-1.15485	2.55008e-09	Jcr4S20632.10	XM_012235570.1	ethanolamine-phosphate cytidylyltransferase-like	F:GO:0004306; C:GO:0016023; C:GO:0005739; P:GO:0009058; P:GO:0046486	F:ethanolamine-phosphate cytidylyltransferase activity; C:cytoplasmic membrane-bounded vesicle; C:mitochondrion; P:biosynthetic process; P:glycerolipid metabolic process	no IPS match	818449|PECT1|PECT1 (PHOSPHORYLETHANOLAMINE CYTIDYLYLTRANSFERASE 1); ethanolamine-phosphate cytidylyltransferase	EC:2.7.7.14	(2.7) Transferring phosphorous-containing groups	map00440; map00564	Phosphonate and phosphinate metabolism; Glycerophospholipid metabolism
contig00832_length=1083|1000|60	contig00832.Sense	3.05519	5.04554e-09	Jcr4S03587.20	XM_012236398.1	transcription factor-related protein	F:GO:0003674; P:GO:0008150; C:GO:0005634	F:molecular_function; P:biological_process; C:nucleus	no IPS match	827599|AT4G18650|transcription factor-related
contig00832_length=1083|500|60	contig00832.Sense	4.52453	1.46062e-09	Jcr4S03587.20	XM_012236398.1	transcription factor-related protein	F:GO:0003674; P:GO:0008150; C:GO:0005634	F:molecular_function; P:biological_process; C:nucleus	no IPS match	827599|AT4G18650|transcription factor-related
contig00979_length=1117|250|60	contig00979.Antisense	2.12962	3.64581e-10	Jcr4S00552.110	XM_012216136.1	glycerol-3-phosphate dehydrogenase	P:GO:0046167; P:GO:0005975; F:GO:0051287; F:GO:0047952; F:GO:0004367; P:GO:0046168; C:GO:0009507; C:GO:0009331; F:GO:0042803; P:GO:0055114; P:GO:0046486	P:glycerol-3-phosphate biosynthetic process; P:carbohydrate metabolic process; F:NAD binding; F:glycerol-3-phosphate dehydrogenase [NAD(P)+] activity; F:glycerol-3-phosphate dehydrogenase [NAD+] activity; P:glycerol-3-phosphate catabolic process; C:chloroplast; C:glycerol-3-phosphate dehydrogenase complex; F:protein homodimerization activity; P:oxidation-reduction process; P:glycerolipid metaboli…	no IPS match	834060|AT5G40610|glycerol-3-phosphate dehydrogenase (NAD+) / GPDH	EC:1.1.1.8; EC:1.1.1.94	(1.1) Acting on the CH-OH group of donors; (1.1) Acting on the CH-OH group of donors	map00564	Glycerophospholipid metabolism
contig01158_length=1471|250|60	contig01158.Antisense	1.32039	1.27971e-09	Jcr4S01733.50	XM_012229344.1	spx domain-containing protein 4-like	P:GO:0016036; P:GO:0006817; C:GO:0005634; P:GO:0070417	P:cellular response to phosphate starvation; P:phosphate ion transport; C:nucleus; P:cellular response to cold	NON_CYTOPLASMIC_DOMAIN (PHOBIUS); TRANSMEMBRANE (PHOBIUS); CYTOPLASMIC_DOMAIN (PHOBIUS)	831385|SPX4|SPX4 (SPX DOMAIN GENE 4)
contig01185_length=1887|1250|60	contig01185.Antisense	2.82865	9.21305e-11	Jcr4S00409.70	XM_012231737.1	vacuolar-processing enzyme-like	P:GO:0006624; P:GO:0006508; F:GO:0004197	P:vacuolar protein processing; P:proteolysis; F:cysteine-type endopeptidase activity	no IPS match	842569|BETA-VPE|BETA-VPE (BETA VACUOLAR PROCESSING ENZYME); cysteine-type endopeptidase	EC:3.4.22	(3.4) Acting on peptide bonds (peptide hydrolases)
contig01185_length=1887|1750|60	contig01185.Antisense	2.50791	5.14809e-09	Jcr4S00409.70	XM_012231737.1	vacuolar-processing enzyme-like	P:GO:0006624; P:GO:0006508; F:GO:0004197	P:vacuolar protein processing; P:proteolysis; F:cysteine-type endopeptidase activity	no IPS match	842569|BETA-VPE|BETA-VPE (BETA VACUOLAR PROCESSING ENZYME); cysteine-type endopeptidase	EC:3.4.22	(3.4) Acting on peptide bonds (peptide hydrolases)
contig01185_length=1887|250|60	contig01185.Antisense	2.77527	5.9507e-11	Jcr4S00409.70	XM_012231737.1	vacuolar-processing enzyme-like	P:GO:0006624; P:GO:0006508; F:GO:0004197	P:vacuolar protein processing; P:proteolysis; F:cysteine-type endopeptidase activity	no IPS match	842569|BETA-VPE|BETA-VPE (BETA VACUOLAR PROCESSING ENZYME); cysteine-type endopeptidase	EC:3.4.22	(3.4) Acting on peptide bonds (peptide hydrolases)
contig01185_length=1887|750|60	contig01185.Antisense	2.75266	1.00318e-10	Jcr4S00409.70	XM_012231737.1	vacuolar-processing enzyme-like	P:GO:0006624; P:GO:0006508; F:GO:0004197	P:vacuolar protein processing; P:proteolysis; F:cysteine-type endopeptidase activity	no IPS match	842569|BETA-VPE|BETA-VPE (BETA VACUOLAR PROCESSING ENZYME); cysteine-type endopeptidase	EC:3.4.22	(3.4) Acting on peptide bonds (peptide hydrolases)
contig01209_length=402|250|60	contig01209.Antisense	-1.29106	3.33661e-09	Jcr4S00671.50	XM_012234314.1	saposin b domain-containing protein	P:GO:0006629	P:lipid metabolic process	no IPS match
contig01218_length=1906|1250|60	contig01218.Antisense	1.68966	3.90755e-09	Jcr4S04655.30	XM_012221721.1	fatty acid biosynthesis 1 isoform 1	P:GO:0006633; F:GO:0004315; C:GO:0009507; C:GO:0005835; P:GO:0042967	P:fatty acid biosynthetic process; F:3-oxoacyl-[acyl-carrier-protein] synthase activity; C:chloroplast; C:fatty acid synthase complex; P:acyl-carrier-protein biosynthetic process	no IPS match	843835|FAB1|FAB1 (FATTY ACID BIOSYNTHESIS 1); 3-oxoacyl-[acyl-carrier-protein] synthase/ fatty-acid synthase	EC:2.3.1.41	(2.3) Acyltransferases	map00061; map00780	Fatty acid biosynthesis; Biotin metabolism
contig01218_length=1906|250|60	contig01218.Antisense	1.61733	4.62199e-09	Jcr4S04655.30	XM_012221721.1	fatty acid biosynthesis 1 isoform 1	P:GO:0006633; F:GO:0004315; C:GO:0009507; C:GO:0005835; P:GO:0042967	P:fatty acid biosynthetic process; F:3-oxoacyl-[acyl-carrier-protein] synthase activity; C:chloroplast; C:fatty acid synthase complex; P:acyl-carrier-protein biosynthetic process	no IPS match	843835|FAB1|FAB1 (FATTY ACID BIOSYNTHESIS 1); 3-oxoacyl-[acyl-carrier-protein] synthase/ fatty-acid synthase	EC:2.3.1.41	(2.3) Acyltransferases	map00061; map00780	Fatty acid biosynthesis; Biotin metabolism
contig01220_length=1354|250|60	contig01220.Antisense	2.31298	1.15109e-09	Jcr4S03670.10	XM_012227538.1	wrky transcription factor	P:GO:0006355; F:GO:0043565; F:GO:0003700	P:regulation of transcription, DNA-dependent; F:sequence-specific DNA binding; F:sequence-specific DNA binding transcription factor activity	CYTOPLASMIC_DOMAIN (PHOBIUS); NON_CYTOPLASMIC_DOMAIN (PHOBIUS); TRANSMEMBRANE (PHOBIUS); TMhelix (TMHMM)	819339|WRKY23|WRKY23; transcription factor						WRKY
contig01220_length=1354|750|60	contig01220.Antisense	2.36514	4.50184e-11	Jcr4S03670.10	XM_012227538.1	wrky transcription factor	P:GO:0006355; F:GO:0043565; F:GO:0003700	P:regulation of transcription, DNA-dependent; F:sequence-specific DNA binding; F:sequence-specific DNA binding transcription factor activity	CYTOPLASMIC_DOMAIN (PHOBIUS); NON_CYTOPLASMIC_DOMAIN (PHOBIUS); TRANSMEMBRANE (PHOBIUS); TMhelix (TMHMM)	819339|WRKY23|WRKY23; transcription factor						WRKY
contig01288_length=1266|250|60	contig01288.Antisense	-2.96786	1.78341e-09	Jcr4S00075.60	XM_012228048.1	(+)-neomenthol dehydrogenase	P:GO:0009813; C:GO:0009505; P:GO:0009744; P:GO:0006952; P:GO:0010224; C:GO:0005886; F:GO:0047504; F:GO:0008106; C:GO:0005829; F:GO:0047501; P:GO:0055114; P:GO:0080167; P:GO:0016099; P:GO:0006094; P:GO:0006096; P:GO:0019384; P:GO:0046486	P:flavonoid biosynthetic process; C:plant-type cell wall; P:response to sucrose stimulus; P:defense response; P:response to UV-B; C:plasma membrane; F:(-)-menthol dehydrogenase activity; F:alcohol dehydrogenase (NADP+) activity; C:cytosol; F:(+)-neomenthol dehydrogenase activity; P:oxidation-reduction process; P:response to karrikin; P:monoterpenoid biosynthetic process; P:gluconeogenesis; P:glyc…	no IPS match	825294|AT3G61220|short-chain dehydrogenase/reductase (SDR) family protein	EC:1.1.1.208; EC:1.1.1.207; EC:1.1.1.2	(1.1) Acting on the CH-OH group of donors; (1.1) Acting on the CH-OH group of donors; (1.1) Acting on the CH-OH group of donors	map00930; map00902; map00040; map00010; map00561	Caprolactam degradation; Monoterpenoid biosynthesis; Pentose and glucuronate interconversions; Glycolysis / Gluconeogenesis; Glycerolipid metabolism
contig01316_length=1397|1250|60	contig01316.NA	2.89283	3.22943e-13	Jcr4S01122.80	XM_012231230.1	growth-regulating factor isoform 1	C:GO:0043231; P:GO:1901576; C:GO:0005737; P:GO:0044238; P:GO:0050794; F:GO:0005488; P:GO:0044249	C:intracellular membrane-bounded organelle; P:organic substance biosynthetic process; C:cytoplasm; P:primary metabolic process; P:regulation of cellular process; F:binding; P:cellular biosynthetic process	no IPS match	828515|AtGRF8|AtGRF8 (GROWTH-REGULATING FACTOR 8); transcription activator						GRF
contig01316_length=1397|250|60	contig01316.Antisense	3.13555	7.25331e-11	Jcr4S01122.80	XM_012231230.1	growth-regulating factor isoform 1	C:GO:0043231; P:GO:1901576; C:GO:0005737; P:GO:0044238; P:GO:0050794; F:GO:0005488; P:GO:0044249	C:intracellular membrane-bounded organelle; P:organic substance biosynthetic process; C:cytoplasm; P:primary metabolic process; P:regulation of cellular process; F:binding; P:cellular biosynthetic process	no IPS match	828515|AtGRF8|AtGRF8 (GROWTH-REGULATING FACTOR 8); transcription activator						GRF
contig01320_length=971|250|60	contig01320.Antisense	1.73559	6.86549e-10		XM_012236264.1	protein dehydration-induced 19-like			no IPS match
contig01320_length=971|750|60	contig01320.Antisense	1.59293	3.08844e-10		XM_012236264.1	protein dehydration-induced 19-like			no IPS match
contig01324_length=1583|750|60	contig01324.Antisense	2.14293	6.27754e-09	Jcr4S03224.50	XM_012219453.1	6-phosphofructokinase 2-like	P:GO:0006002; P:GO:0016310; F:GO:0003872; C:GO:0005945; F:GO:0005524; P:GO:0006096; P:GO:0006000; P:GO:0006012; P:GO:0006013; P:GO:0006094; P:GO:0006098	P:fructose 6-phosphate metabolic process; P:phosphorylation; F:6-phosphofructokinase activity; C:6-phosphofructokinase complex; F:ATP binding; P:glycolysis; P:fructose metabolic process; P:galactose metabolic process; P:mannose metabolic process; P:gluconeogenesis; P:pentose-phosphate shunt	NON_CYTOPLASMIC_DOMAIN (PHOBIUS); CYTOPLASMIC_DOMAIN (PHOBIUS); TRANSMEMBRANE (PHOBIUS); NON_CYTOPLASMIC_DOMAIN (PHOBIUS); TRANSMEMBRANE (PHOBIUS)	834832|PFK2|PFK2 (PHOSPHOFRUCTOKINASE 2); 6-phosphofructokinase	EC:2.7.1.11	(2.7) Transferring phosphorous-containing groups	map00680; map00052; map00051; map00030; map00010	Methane metabolism; Galactose metabolism; Fructose and mannose metabolism; Pentose phosphate pathway; Glycolysis / Gluconeogenesis
contig01353_length=638|250|60	contig01353.Antisense	3.13311	1.03743e-10	Jcr4S01398.30	XM_012214514.1	embryo-specific protein 1	P:GO:0050826; P:GO:0016117; P:GO:0006655; P:GO:0006636; P:GO:0019288; P:GO:0048825; P:GO:0034389; F:GO:0005509; P:GO:0051301; C:GO:0016021; F:GO:0071614; P:GO:0009640; P:GO:0015995; P:GO:0019915; P:GO:0010182; P:GO:0009933; C:GO:0009570; P:GO:0016567; C:GO:0031090; P:GO:0009845; P:GO:0010228; P:GO:0009737; F:GO:0004392; C:GO:0005783; C:GO:0005811; P:GO:0009909; F:GO:0004366; P:GO:0006952; P:GO:00…	P:response to freezing; P:carotenoid biosynthetic process; P:phosphatidylglycerol biosynthetic process; P:unsaturated fatty acid biosynthetic process; P:isopentenyl diphosphate biosynthetic process, methylerythritol 4-phosphate pathway; P:cotyledon development; P:lipid particle organization; F:calcium ion binding; P:cell division; C:integral to membrane; F:linoleic acid epoxygenase activity; P:ph…	no IPS match	828781|ATS1|ATS1 (ARABIDOPSIS THALIANA SEED GENE 1); calcium ion binding	EC:1.14.99.3; EC:2.3.1.15	(1.1) Acting on the CH-OH group of donors; (2.3) Acyltransferases	map00860; map00564; map00561	Porphyrin and chlorophyll metabolism; Glycerophospholipid metabolism; Glycerolipid metabolism
contig01434_length=334|0|60	contig01434.Sense	2.52744	6.36659e-11	Jcr4S10441.10	XM_012221431.1	zinc finger ccch domain-containing protein 20-like	F:GO:0008270; F:GO:0003676	F:zinc ion binding; F:nucleic acid binding	no IPS match	816500|AT2G19810|zinc finger (CCCH-type) family protein
contig01435_length=725|250|60	contig01435.Antisense	1.86629	4.08753e-10	Jcr4S10441.10	XM_012221431.1	zinc finger ccch domain-containing protein 20-like	F:GO:0008270; F:GO:0003676	F:zinc ion binding; F:nucleic acid binding	TRANSMEMBRANE (PHOBIUS); NON_CYTOPLASMIC_DOMAIN (PHOBIUS); TRANSMEMBRANE (PHOBIUS); CYTOPLASMIC_DOMAIN (PHOBIUS); CYTOPLASMIC_DOMAIN (PHOBIUS)	816500|AT2G19810|zinc finger (CCCH-type) family protein						C3H
contig01435_length=725|500|60	contig01435.NA	2.19922	6.38376e-09	Jcr4S10441.10	XM_012221431.1	zinc finger ccch domain-containing protein 20-like	F:GO:0008270; F:GO:0003676	F:zinc ion binding; F:nucleic acid binding	TRANSMEMBRANE (PHOBIUS); NON_CYTOPLASMIC_DOMAIN (PHOBIUS); TRANSMEMBRANE (PHOBIUS); CYTOPLASMIC_DOMAIN (PHOBIUS); CYTOPLASMIC_DOMAIN (PHOBIUS)	816500|AT2G19810|zinc finger (CCCH-type) family protein						C3H
contig01442_length=994|250|60	contig01442.Antisense	2.94223	3.99563e-10	Jcr4S04404.10	XM_012210481.1	conserved hypothetical protein			no IPS match
contig01442_length=994|750|60	contig01442.Antisense	1.98936	3.00065e-09	Jcr4S04404.10	XM_012210481.1	conserved hypothetical protein			no IPS match
contig01443_length=1590|250|60	contig01443.Antisense	-6.20788	1.44427e-12	Jcr4S02829.40	XM_012223508.1	probable lrr receptor-like serine threonine-protein kinase mrh1-like	F:GO:0004672; P:GO:0006468; F:GO:0005524; C:GO:0016020	F:protein kinase activity; P:protein phosphorylation; F:ATP binding; C:membrane	G3DSA:1.10.510.10 (GENE3D); G3DSA:3.30.200.20 (GENE3D); IPR001245 (PFAM); PTHR24420 (PANTHER); PTHR24420:SF297 (PANTHER); TRANSMEMBRANE (PHOBIUS); NON_CYTOPLASMIC_DOMAIN (PHOBIUS); CYTOPLASMIC_DOMAIN (PHOBIUS); IPR000719 (PROSITE_PROFILES); IPR011009 (SUPERFAMILY); TMhelix (TMHMM)	824771|AT3G56050|protein kinase family protein							KIN domain
contig01515_length=726|500|60	contig01515.Sense	-1.81122	3.23568e-09						no IPS match
contig01552_length=1193|500|60	contig01552.Sense	-1.36649	6.28639e-09	Jcr4S00307.60	XM_012217049.1	pinus taeda anonymous locus 0_13474_01 genomic sequence	P:GO:0009220; C:GO:0005634	P:pyrimidine ribonucleotide biosynthetic process; C:nucleus	no IPS match	821446|AT3G19120|hypothetical protein
contig01565_length=1723|250|60	contig01565.Antisense	-1.43181	1.26431e-10	Jcr4U36897.20	XM_012219387.1	alpha-l-arabinofuranosidase 1-like	C:GO:0009505; C:GO:0005773; F:GO:0009044; F:GO:0046556; P:GO:0046373; C:GO:0048046; P:GO:0045493; P:GO:0005982; P:GO:0005985; P:GO:0009117	C:plant-type cell wall; C:vacuole; F:xylan 1,4-beta-xylosidase activity; F:alpha-N-arabinofuranosidase activity; P:L-arabinose metabolic process; C:apoplast; P:xylan catabolic process; P:starch metabolic process; P:sucrose metabolic process; P:nucleotide metabolic process	SIGNAL_PEPTIDE_H_REGION (PHOBIUS); SIGNAL_PEPTIDE_C_REGION (PHOBIUS); SIGNAL_PEPTIDE (PHOBIUS); SIGNAL_PEPTIDE_N_REGION (PHOBIUS); NON_CYTOPLASMIC_DOMAIN (PHOBIUS); SignalP-TM (SIGNALP_GRAM_POSITIVE)	820243|ASD1|ASD1 (ALPHA-L-ARABINOFURANOSIDASE 1); alpha-N-arabinofuranosidase/ hydrolase, acting on glycosyl bonds / xylan 1,4-beta-xylosidase	EC:3.2.1.55; EC:3.2.1.37	(3.2) Glycosylases; (3.2) Glycosylases	map00520; map00500	Amino sugar and nucleotide sugar metabolism; Starch and sucrose metabolism
contig01710_length=899|250|60	contig01710.Antisense	-6.13116	1.23868e-11	Jcr4S08179.20	XM_012227265.1	thaumatin-like protein	P:GO:0045492; P:GO:0051707; C:GO:0005576; P:GO:0010413	P:xylan biosynthetic process; P:response to other organism; C:extracellular region; P:glucuronoxylan metabolic process	no IPS match	833999|AT5G40020|pathogenesis-related thaumatin family protein
contig01769_length=804|500|60	contig01769.Sense	-1.37124	6.24957e-09	Jcr4S00976.50	XM_012219795.1				CYTOPLASMIC_DOMAIN (PHOBIUS); TRANSMEMBRANE (PHOBIUS); NON_CYTOPLASMIC_DOMAIN (PHOBIUS)
contig01875_length=733|0|60	contig01875.Sense	-3.64117	2.2268e-10	Jcr4S04077.30	XM_012222616.1	glutamine amidotransferase-like protein rp404-like	P:GO:0006541; F:GO:0016787; C:GO:0005794	P:glutamine metabolic process; F:hydrolase activity; C:Golgi apparatus	no IPS match	833802|AT5G38200|hydrolase
contig01875_length=733|500|60	contig01875.NA	-3.78716	7.3887e-11	Jcr4S04077.30	XM_012222616.1	glutamine amidotransferase-like protein rp404-like	P:GO:0006541; F:GO:0016787; C:GO:0005794	P:glutamine metabolic process; F:hydrolase activity; C:Golgi apparatus	no IPS match	833802|AT5G38200|hydrolase
contig01876_length=460|0|60	contig01876.NA	-3.82703	1.17544e-11	Jcr4S04077.30	XM_012222616.1	glutamine amidotransferase-like protein rp404-like	P:GO:0006541; F:GO:0016787	P:glutamine metabolic process; F:hydrolase activity	no IPS match	833802|AT5G38200|hydrolase
contig01922_length=845|0|60	contig01922.Sense	3.72625	1.83424e-10	Jcr4S00591.80	XM_012230371.1	adipose-regulatory protein	C:GO:0016020	C:membrane	no IPS match	831507|AT5G16460|hypothetical protein
contig01922_length=845|500|60	contig01922.Sense	4.21531	6.35997e-10	Jcr4S00591.80	XM_012230371.1	adipose-regulatory protein	C:GO:0016020	C:membrane	no IPS match	831507|AT5G16460|hypothetical protein
contig01955_length=652|500|60	contig01955.Sense	-3.9567	3.42466e-09	Jcr4S01017.20	XM_012217242.1	probable fructokinase-5	F:GO:0005524; F:GO:0004747; P:GO:0019252; P:GO:0006014; P:GO:0016310; C:GO:0009507; F:GO:0008865; P:GO:0006098; P:GO:0005985; P:GO:0006000; P:GO:0006013	F:ATP binding; F:ribokinase activity; P:starch biosynthetic process; P:D-ribose metabolic process; P:phosphorylation; C:chloroplast; F:fructokinase activity; P:pentose-phosphate shunt; P:sucrose metabolic process; P:fructose metabolic process; P:mannose metabolic process	IPR011611 (PFAM); G3DSA:3.40.1190.20 (GENE3D); PTHR10584:SF34 (PANTHER); PTHR10584 (PANTHER); IPR002173 (PROSITE_PATTERNS); SSF53613 (SUPERFAMILY)	826617|AT4G10260|pfkB-type carbohydrate kinase family protein	EC:2.7.1.15; EC:2.7.1.4	(2.7) Transferring phosphorous-containing groups; (2.7) Transferring phosphorous-containing groups	map00520; map00500; map00051; map00030	Amino sugar and nucleotide sugar metabolism; Starch and sucrose metabolism; Fructose and mannose metabolism; Pentose phosphate pathway
contig01993_length=441|0|60	contig01993.NA	-2.11971	6.05357e-09		XM_012214772.1	duplicated sant dna-binding domain-containing protein	P:GO:0006355; F:GO:0003677; F:GO:0003700; F:GO:0003682; C:GO:0005634; C:GO:0005667; P:GO:0045449; C:GO:0000785	P:regulation of transcription, DNA-dependent; F:DNA binding; F:sequence-specific DNA binding transcription factor activity; F:chromatin binding; C:nucleus; C:transcription factor complex; P:regulation of transcription, DNA-dependent; C:chromatin	IPR001005 (PFAM); IPR009057 (G3DSA:1.10.10.GENE3D); IPR006447 (TIGRFAM); PTHR12374 (PANTHER); PTHR12374:SF12 (PANTHER); IPR017930 (PROSITE_PROFILES); IPR009057 (SUPERFAMILY)	830354|AT5G04760|myb family transcription factor						MYB_related; MYB
contig02003_length=553|250|60	contig02003.Antisense	-1.62224	3.66297e-09	Jcr4S06850.30	XM_012231691.1	probable protein phosphatase 2c 25-like	P:GO:0010440; P:GO:0006470; P:GO:0035556; F:GO:0046872; P:GO:0009409; P:GO:0048481; P:GO:0006970; F:GO:0004722; P:GO:0009738; C:GO:0005634; C:GO:0008287	P:stomatal lineage progression; P:protein dephosphorylation; P:intracellular signal transduction; F:metal ion binding; P:response to cold; P:ovule development; P:response to osmotic stress; F:protein serine/threonine phosphatase activity; P:abscisic acid mediated signaling pathway; C:nucleus; C:protein serine/threonine phosphatase complex	no IPS match
contig02055_length=1110|1000|60	contig02055.Sense	-2.0374	2.93866e-09	Jcr4S01121.50	XM_012223328.1	rna binding			CYTOPLASMIC_DOMAIN (PHOBIUS); NON_CYTOPLASMIC_DOMAIN (PHOBIUS); TRANSMEMBRANE (PHOBIUS)	829379|AT4G32440|agenet domain-containing protein
contig02089_length=475|0|60	contig02089.Sense	1.28775	8.85477e-09	Jcr4S00210.50	XM_012209817.1	f-box protein skip16-like	P:GO:0019243; F:GO:0005515; C:GO:0005634; C:GO:0019005	P:methylglyoxal catabolic process to D-lactate; F:protein binding; C:nucleus; C:SCF ubiquitin ligase complex	no IPS match	837120|SKIP16|SKIP16 (SKP1/ASK-interacting protein 16); protein binding
contig02165_length=1466|250|60	contig02165.Antisense	1.7974	6.5851e-09	Jcr4S04735.20	XM_012223217.1	malonyl- -acyl carrier protein mitochondrial-like	F:GO:0004314; P:GO:0006744; C:GO:0009570; C:GO:0005739; C:GO:0005835; P:GO:0006633; P:GO:0042967	F:[acyl-carrier-protein] S-malonyltransferase activity; P:ubiquinone biosynthetic process; C:chloroplast stroma; C:mitochondrion; C:fatty acid synthase complex; P:fatty acid biosynthetic process; P:acyl-carrier-protein biosynthetic process	NON_CYTOPLASMIC_DOMAIN (PHOBIUS); TRANSMEMBRANE (PHOBIUS); CYTOPLASMIC_DOMAIN (PHOBIUS); TMhelix (TMHMM)	817570|AT2G30200|[acyl-carrier-protein] S-malonyltransferase/ binding / catalytic/ transferase	EC:2.3.1.39	(2.3) Acyltransferases	map00061	Fatty acid biosynthesis
contig02173_length=400|0|60	contig02173.Sense	2.15774	2.86351e-09	Jcr4S00616.110	XM_012228580.1	unknown	F:GO:0003674; P:GO:0008150; C:GO:0005634	F:molecular_function; P:biological_process; C:nucleus	SIGNAL_PEPTIDE_C_REGION (PHOBIUS); SIGNAL_PEPTIDE_N_REGION (PHOBIUS); SIGNAL_PEPTIDE_H_REGION (PHOBIUS); NON_CYTOPLASMIC_DOMAIN (PHOBIUS); SIGNAL_PEPTIDE (PHOBIUS)
contig02188_length=1015|250|60	contig02188.Antisense	2.60921	3.33536e-12	Jcr4S08050.10	XM_012222468.1	tgacg-sequence-specific dna-binding protein tga- -like	P:GO:0006355; F:GO:0043565; F:GO:0003700; P:GO:0019722; C:GO:0005634; P:GO:0009612; C:GO:0005667; P:GO:0045449	P:regulation of transcription, DNA-dependent; F:sequence-specific DNA binding; F:sequence-specific DNA binding transcription factor activity; P:calcium-mediated signaling; C:nucleus; P:response to mechanical stimulus; C:transcription factor complex; P:regulation of transcription, DNA-dependent	no IPS match	837353|AT1G08320|bZIP family transcription factor						bZIP
contig02188_length=1015|750|60	contig02188.Antisense	2.01792	4.9646e-09	Jcr4S08050.10	XM_012222468.1	tgacg-sequence-specific dna-binding protein tga- -like	P:GO:0006355; F:GO:0043565; F:GO:0003700; P:GO:0019722; C:GO:0005634; P:GO:0009612; C:GO:0005667; P:GO:0045449	P:regulation of transcription, DNA-dependent; F:sequence-specific DNA binding; F:sequence-specific DNA binding transcription factor activity; P:calcium-mediated signaling; C:nucleus; P:response to mechanical stimulus; C:transcription factor complex; P:regulation of transcription, DNA-dependent	no IPS match	837353|AT1G08320|bZIP family transcription factor						bZIP
contig02210_length=776|500|60	contig02210.Sense	-1.45956	8.31578e-10	Jcr4S00193.50	XM_012234693.1	glutamate synthase	F:GO:0043168; F:GO:0051536; F:GO:0046872; P:GO:0006537; F:GO:0045181; F:GO:0000166; F:GO:0050662; C:GO:0009507; P:GO:0006118	F:anion binding; F:iron-sulfur cluster binding; F:metal ion binding; P:glutamate biosynthetic process; F:glutamate synthase activity, NAD(P)H as acceptor; F:nucleotide binding; F:coenzyme binding; C:chloroplast; P:electron transport	NON_CYTOPLASMIC_DOMAIN (PHOBIUS); TRANSMEMBRANE (PHOBIUS); CYTOPLASMIC_DOMAIN (PHOBIUS)	835427|GLT1|GLT1; glutamate synthase (NADH)	EC:1.4.1	(1.4) Acting on the CH-NH(2) group of donors
contig02216_length=618|250|60	contig02216.Antisense	-2.83407	4.96033e-09	Jcr4S00552.160	XM_012216088.1	kda class i heat shock protein	P:GO:0006950	P:response to stress	CYTOPLASMIC_DOMAIN (PHOBIUS); TRANSMEMBRANE (PHOBIUS); NON_CYTOPLASMIC_DOMAIN (PHOBIUS)	841789|AT1G53540|17.6 kDa class I small heat shock protein (HSP17.6C-CI) (AA 1-156)
contig02261_length=977|250|60	contig02261.Antisense	1.63717	4.84096e-09	Jcr4S05484.20	XM_012234574.1	protein slowmo homolog 2-like	C:GO:0005739	C:mitochondrion	no IPS match	831146|AT5G13070|MSF1-like family protein
contig02269_length=596|250|60	contig02269.Antisense	7.10373	2.07685e-11		XR_001047143.1	low-molecular-weight cysteine-rich 69	P:GO:0006952; P:GO:0051704	P:defense response; P:multi-organism process	no IPS match	836486|PDF2.5|PDF2.5					1.C.45 (low-molecular-weight cysteine-rich 69)
contig02269_length=596|500|60	contig02269.Sense	5.74238	5.79406e-10		XR_001047143.1	low-molecular-weight cysteine-rich 69	P:GO:0006952; P:GO:0051704	P:defense response; P:multi-organism process	no IPS match	836486|PDF2.5|PDF2.5					1.C.45 (low-molecular-weight cysteine-rich 69)
contig02292_length=1516|250|60	contig02292.Antisense	3.58485	3.5343e-09	Jcr4S07450.10	XM_012223201.1	epidermis-specific secreted glycoprotein ep1-like	C:GO:0005618; P:GO:0048544	C:cell wall; P:recognition of pollen	no IPS match	844223|AT1G78860|curculin-like (mannose-binding) lectin family protein
contig02292_length=1516|750|60	contig02292.Antisense	3.34391	1.56177e-10	Jcr4S07450.10	XM_012223201.1	epidermis-specific secreted glycoprotein ep1-like	C:GO:0005618; P:GO:0048544	C:cell wall; P:recognition of pollen	no IPS match	844223|AT1G78860|curculin-like (mannose-binding) lectin family protein
contig02307_length=599|500|60	contig02307.Sense	2.52667	6.04404e-11	Jcr4S06751.20	XM_012232778.1	dipeptide transport atp-binding protein dppf	C:GO:0005739; P:GO:0006979	C:mitochondrion; P:response to oxidative stress	no IPS match	830079|AT4G39235|hypothetical protein
contig02356_length=837|250|60	contig02356.Antisense	3.83531	1.14803e-09			PREDICTED: uncharacterized protein LOC100799415	P:GO:0006259; F:GO:0003676; F:GO:0003824	P:DNA metabolic process; F:nucleic acid binding; F:catalytic activity	CYTOPLASMIC_DOMAIN (PHOBIUS); TRANSMEMBRANE (PHOBIUS); NON_CYTOPLASMIC_DOMAIN (PHOBIUS)
contig02446_length=784|500|60	contig02446.Sense	2.73877	1.47099e-10	Jcr4S00852.10	XM_012222889.1	metal transporter nramp5-like	P:GO:0006810; C:GO:0016020; F:GO:0005215	P:transport; C:membrane; F:transporter activity	no IPS match	838166|NRAMP6|NRAMP6; inorganic anion transmembrane transporter/ metal ion transmembrane transporter					2.A.55 (metal transporter nramp5-like)
contig02486_length=1047|500|60	contig02486.NA	2.58544	2.04765e-09	Jcr4S05695.10	XM_012225609.1	protein	F:GO:0080115; F:GO:0005525; C:GO:0005794; F:GO:0030742; C:GO:0005777; F:GO:0016787; P:GO:0007264; P:GO:0015031	F:myosin XI tail binding; F:GTP binding; C:Golgi apparatus; F:GTP-dependent protein binding; C:peroxisome; F:hydrolase activity; P:small GTPase mediated signal transduction; P:protein transport	no IPS match	831810|RABC2A|RABC2A (RAB GTPASE HOMOLOG C2A); GTP binding / GTP-dependent protein binding / myosin XI tail binding					9.A.50 (protein)
contig02519_length=878|500|60	contig02519.Sense	1.40578	9.3049e-09	Jcr4S00921.90	XM_012221269.1	conserved hypothetical protein			no IPS match
contig02585_length=493|250|60	contig02585.Antisense	1.75589	5.3749e-09	Jcr4S00435.30	XM_012235071.1	leucine-rich repeat receptor-like protein kinase tdr-like	P:GO:0009944; P:GO:0048519; P:GO:0006468; P:GO:0010223; P:GO:0055114; F:GO:0004674; C:GO:0016021; P:GO:0010075; P:GO:0010014; P:GO:0009887; P:GO:0010051; F:GO:0005524; P:GO:0010089; F:GO:0005515; P:GO:0048439; F:GO:0032440; P:GO:0009855; P:GO:0010067; C:GO:0005886; P:GO:0009069	P:polarity specification of adaxial/abaxial axis; P:negative regulation of biological process; P:protein phosphorylation; P:secondary shoot formation; P:oxidation-reduction process; F:protein serine/threonine kinase activity; C:integral to membrane; P:regulation of meristem growth; P:meristem initiation; P:organ morphogenesis; P:xylem and phloem pattern formation; F:ATP binding; P:xylem developme…	no IPS match	836269|AT5G61480|leucine-rich repeat transmembrane protein kinase, putative	EC:2.7.11; EC:1.3.1.74	(2.7) Transferring phosphorous-containing groups; (1.3) Acting on the CH-CH group of donors			3.A.20 (leucine-rich repeat receptor-like protein kinase tdr-like)
contig02658_length=1305|250|60	contig02658.Antisense	2.87231	3.73925e-11	Jcr4S01784.30	XM_012212930.1	basic helix-loop-helix dna-binding superfamily isoform 1	F:GO:0004672; P:GO:0006355; F:GO:0046983; F:GO:0000166; P:GO:0016310	F:protein kinase activity; P:regulation of transcription, DNA-dependent; F:protein dimerization activity; F:nucleotide binding; P:phosphorylation	no IPS match	829847|SPT|SPT (SPATULA); DNA binding / transcription factor						bHLH
contig02658_length=1305|750|60	contig02658.Antisense	2.49527	2.73872e-11	Jcr4S01784.30	XM_012212930.1	basic helix-loop-helix dna-binding superfamily isoform 1	F:GO:0004672; P:GO:0006355; F:GO:0046983; F:GO:0000166; P:GO:0016310	F:protein kinase activity; P:regulation of transcription, DNA-dependent; F:protein dimerization activity; F:nucleotide binding; P:phosphorylation	no IPS match	829847|SPT|SPT (SPATULA); DNA binding / transcription factor						bHLH
contig02672_length=424|0|60	contig02672.Sense	2.63473	5.13086e-09	Jcr4S02340.10	XM_012233235.1	thylakoid lumenal kda chloroplastic-like	C:GO:0009535; C:GO:0009543; C:GO:0009570	C:chloroplast thylakoid membrane; C:chloroplast thylakoid lumen; C:chloroplast stroma	IPR001646 (PFAM); SSF141571 (SUPERFAMILY)	835431|AT5G53490|thylakoid lumenal 17.4 kDa protein, chloroplast
contig02686_length=1203|250|60	contig02686.Antisense	-2.30094	2.32768e-09						no IPS match
contig02753_length=564|500|60	contig02753.Sense	-1.20762	4.36157e-09	Jcr4S00128.110	XM_012229373.1	chorismate mutase	P:GO:0046417; F:GO:0004106; P:GO:0000162; P:GO:0006571; P:GO:0009094	P:chorismate metabolic process; F:chorismate mutase activity; P:tryptophan biosynthetic process; P:tyrosine biosynthetic process; P:L-phenylalanine biosynthetic process	IPR008238 (G3DSA:1.10.590.GENE3D); IPR008238 (PANTHER); PTHR21145:SF0 (PANTHER); IPR008238 (PROSITE_PROFILES); IPR020822 (SUPERFAMILY)	843269|CM3|CM3 (chorismate mutase 3); chorismate mutase	EC:5.4.99.5	(5.4) Intramolecular transferases (mutases)	map00400	Phenylalanine, tyrosine and tryptophan biosynthesis
contig02760_length=853|500|60	contig02760.Sense	2.29764	4.34674e-09	Jcr4S01535.60	XM_012227980.1	cytochrome p450 86a2-like	F:GO:0009055; F:GO:0005506; F:GO:0005515; F:GO:0020037; P:GO:0006631; C:GO:0005576; F:GO:0019825; F:GO:0018685; P:GO:0055114; P:GO:0006118	F:electron carrier activity; F:iron ion binding; F:protein binding; F:heme binding; P:fatty acid metabolic process; C:extracellular region; F:oxygen binding; F:alkane 1-monooxygenase activity; P:oxidation-reduction process; P:electron transport	CYTOPLASMIC_DOMAIN (PHOBIUS); TRANSMEMBRANE (PHOBIUS); NON_CYTOPLASMIC_DOMAIN (PHOBIUS)	819205|CYP86A8|CYP86A8; fatty acid (omega-1)-hydroxylase/ oxygen binding	EC:1.14.15.3	(1.1) Acting on the CH-OH group of donors	map00071; map00830; map00590	Fatty acid degradation; Retinol metabolism; Arachidonic acid metabolism
contig02785_length=657|250|60	contig02785.Antisense	5.10643	1.15567e-09	Jcr4S00891.60	XM_012221934.1	hydroxysteroid 11-beta-dehydrogenase 1-like	F:GO:0070524; C:GO:0005576; P:GO:0055114; P:GO:0016114	F:11-beta-hydroxysteroid dehydrogenase (NADP+) activity; C:extracellular region; P:oxidation-reduction process; P:terpenoid biosynthetic process	SignalP-noTM (SIGNALP_EUK)	826593|AtHSD5|AtHSD5 (hydroxysteroid dehydrogenase 5); binding / catalytic/ oxidoreductase	EC:1.1.1.146	(1.1) Acting on the CH-OH group of donors	map00140; map00980	Steroid hormone biosynthesis; Metabolism of xenobiotics by cytochrome P450
contig02788_length=1098|250|60	contig02788.Antisense	1.2768	3.29164e-09	Jcr4S04734.30	XM_012230605.1	dna-directed rna polymerases and iii subunit rpabc1-like	F:GO:0003899; P:GO:0006351; F:GO:0003677; C:GO:0000419; C:GO:0005730; P:GO:0006144; P:GO:0006206	F:DNA-directed RNA polymerase activity; P:transcription, DNA-dependent; F:DNA binding; C:DNA-directed RNA polymerase V complex; C:nucleolus; P:purine nucleobase metabolic process; P:pyrimidine nucleobase metabolic process	CYTOPLASMIC_DOMAIN (PHOBIUS); TRANSMEMBRANE (PHOBIUS); NON_CYTOPLASMIC_DOMAIN (PHOBIUS); TMhelix (TMHMM)	824875|NRPE5|NRPE5; DNA binding / DNA-directed RNA polymerase	EC:2.7.7.6	(2.7) Transferring phosphorous-containing groups	map00240; map00230	Pyrimidine metabolism; Purine metabolism
contig02910_length=1726|1500|60	contig02910.Sense	2.84214	4.40711e-09	Jcr4S08397.10	XM_012231297.1	3-oxoacyl-	F:GO:0004315; P:GO:0006633; C:GO:0005835; P:GO:0042967	F:3-oxoacyl-[acyl-carrier-protein] synthase activity; P:fatty acid biosynthetic process; C:fatty acid synthase complex; P:acyl-carrier-protein biosynthetic process	no IPS match	834671|KAS_I|KAS I (3-KETOACYL-ACYL CARRIER PROTEIN SYNTHASE I); catalytic/ fatty-acid synthase/ transferase, transferring acyl groups other than amino-acyl groups	EC:2.3.1.41	(2.3) Acyltransferases	map00061; map00780	Fatty acid biosynthesis; Biotin metabolism
contig02935_length=776|250|60	contig02935.Antisense	2.21521	1.43399e-10	Jcr4S02135.10	XM_012214859.1	alcohol dehydrogenase-like 1-like	F:GO:0008270; F:GO:0016491; P:GO:0055114	F:zinc ion binding; F:oxidoreductase activity; P:oxidation-reduction process	IPR013149 (PFAM); IPR016040 (G3DSA:3.40.50.GENE3D); IPR011032 (G3DSA:3.90.180.GENE3D); PTHR11695:SF4 (PANTHER); IPR002085 (PANTHER); SSF51735 (SUPERFAMILY); IPR011032 (SUPERFAMILY)	828300|AT4G22110|alcohol dehydrogenase, putative
contig02942_length=935|250|60	contig02942.Antisense	-3.60278	9.44868e-12	Jcr4S09196.20	XM_012218518.1	mta sah	P:GO:0009116; F:GO:0003824; F:GO:0045735	P:nucleoside metabolic process; F:catalytic activity; F:nutrient reservoir activity	no IPS match	828537|AT4G24340|phosphorylase family protein
contig02985_length=1253|1000|60	contig02985.Sense	2.73542	7.55653e-09	Jcr4S03640.10	XM_012219296.1	probable f-box protein at5g04010-like	F:GO:0003676; P:GO:0015074; F:GO:0003674; P:GO:0008150; C:GO:0005575	F:nucleic acid binding; P:DNA integration; F:molecular_function; P:biological_process; C:cellular_component	no IPS match	830280|AT5G04010|hypothetical protein
contig03046_length=1603|250|60	contig03046.Antisense	1.6379	1.04479e-09	Jcr4S07849.30	XM_012227812.1	molybdopterin biosynthesis protein cnx3	P:GO:0006777; C:GO:0043231; C:GO:0044444; F:GO:0003824	P:Mo-molybdopterin cofactor biosynthetic process; C:intracellular membrane-bounded organelle; C:cytoplasmic part; F:catalytic activity	TRANSMEMBRANE (PHOBIUS); CYTOPLASMIC_DOMAIN (PHOBIUS); NON_CYTOPLASMIC_DOMAIN (PHOBIUS)	839445|CNX3|CNX3 (COFACTOR OF NITRATE REDUCTASE AND XANTHINE DEHYDROGENASE 3); catalytic
contig03112_length=938|500|60	contig03112.Sense	3.2268	9.97709e-11	Jcr4S08738.20	XM_012213680.1	hypothetical protein RCOM_1488230			CYTOPLASMIC_DOMAIN (PHOBIUS); NON_CYTOPLASMIC_DOMAIN (PHOBIUS); TRANSMEMBRANE (PHOBIUS); TMhelix (TMHMM)
contig03118_length=849|250|60	contig03118.Antisense	-1.42987	5.07457e-09	Jcr4S12374.10	XM_012230631.1	gcn5-interacting protein eml	C:GO:0009507	C:chloroplast	no IPS match	843503|AT1G71730|hypothetical protein
contig03150_length=592|500|60	contig03150.Sense	2.64577	1.46709e-09	Jcr4S14128.10	XM_012223578.1	nac transcription factor 050	P:GO:0006355; F:GO:0003677	P:regulation of transcription, DNA-dependent; F:DNA binding	no IPS match
contig03151_length=526|0|60	contig03151.Sense	2.42546	1.11736e-10	Jcr4S14128.10	XM_012223578.1	nac domain-containing protein 89-like	F:GO:0003677; P:GO:0006355	F:DNA binding; P:regulation of transcription, DNA-dependent	TRANSMEMBRANE (PHOBIUS); NON_CYTOPLASMIC_DOMAIN (PHOBIUS); CYTOPLASMIC_DOMAIN (PHOBIUS)	817273|NTL8|NTL8 (NTM1-LIKE 8); transcription factor						NAC
contig03179_length=509|250|60	contig03179.Antisense	-1.50464	2.25179e-10		XM_012237216.1	callose synthase 3	P:GO:0000226; P:GO:0006346; P:GO:0031048; P:GO:0007267; P:GO:0000911; P:GO:0051567; P:GO:0006944; P:GO:0009556; P:GO:0006075; P:GO:0035196; P:GO:0010267; C:GO:0000148; F:GO:0003843; P:GO:0052543; P:GO:0009616; P:GO:0005982; P:GO:0005985	P:microtubule cytoskeleton organization; P:methylation-dependent chromatin silencing; P:chromatin silencing by small RNA; P:cell-cell signaling; P:cytokinesis by cell plate formation; P:histone H3-K9 methylation; P:membrane fusion; P:microsporogenesis; P:(1->3)-beta-D-glucan biosynthetic process; P:production of miRNAs involved in gene silencing by miRNA; P:production of ta-siRNAs involved in RNA…	PTHR12741 (PANTHER); IPR026953 (PTHR12741:PANTHER); TRANSMEMBRANE (PHOBIUS); TRANSMEMBRANE (PHOBIUS); CYTOPLASMIC_DOMAIN (PHOBIUS); NON_CYTOPLASMIC_DOMAIN (PHOBIUS); CYTOPLASMIC_DOMAIN (PHOBIUS); TMhelix (TMHMM); TMhelix (TMHMM)	831140|ATGSL12|ATGSL12 (glucan synthase-like 12); 1,3-beta-glucan synthase/ transferase, transferring glycosyl groups	EC:2.4.1.34	(2.4) Glycosyltransferases	map00500	Starch and sucrose metabolism
contig03210_length=479|250|60	contig03210.Antisense	2.28976	3.83698e-09	Jcr4S00037.70	XM_012222114.1	probable homogentisate phytyltransferase chloroplastic-like	C:GO:0005739; C:GO:0016021; C:GO:0009536; F:GO:0004659	C:mitochondrion; C:integral to membrane; C:plastid; F:prenyltransferase activity	no IPS match	816412|HPT1|HPT1 (HOMOGENTISATE PHYTYLTRANSFERASE 1); homogentisate phytyltransferase/ prenyltransferase	EC:2.5.1	(2.5) Transferring alkyl or aryl groups, other than methyl groups
contig03353_length=1029|250|60	contig03353.Antisense	2.74744	2.77519e-12	Jcr4S00132.120	XM_012230298.1	uncharacterized gpi-anchored protein at1g27950-like	P:GO:0006869; C:GO:0046658; F:GO:0008289	P:lipid transport; C:anchored to plasma membrane; F:lipid binding	no IPS match	839688|LTPG1|LTPG1 (GLYCOSYLPHOSPHATIDYLINOSITOL-ANCHORED LIPID PROTEIN TRANSFER 1)
contig03353_length=1029|750|60	contig03353.Antisense	3.37465	3.45841e-11	Jcr4S00132.120	XM_012230298.1	uncharacterized gpi-anchored protein at1g27950-like	P:GO:0006869; C:GO:0046658; F:GO:0008289	P:lipid transport; C:anchored to plasma membrane; F:lipid binding	no IPS match	839688|LTPG1|LTPG1 (GLYCOSYLPHOSPHATIDYLINOSITOL-ANCHORED LIPID PROTEIN TRANSFER 1)
contig03549_length=742|250|60	contig03549.Antisense	3.98331	9.53951e-13	Jcr4S14858.20	XM_012237054.1	brassinosteroid-regulated protein bru1	F:GO:0004553; P:GO:0006073; C:GO:0048046; C:GO:0005618; F:GO:0016762	F:hydrolase activity, hydrolyzing O-glycosyl compounds; P:cellular glucan metabolic process; C:apoplast; C:cell wall; F:xyloglucan:xyloglucosyl transferase activity	no IPS match	821955|AT3G23730|xyloglucan:xyloglucosyl transferase, putative / xyloglucan endotransglycosylase, putative / endo-xyloglucan transferase, putative	EC:2.4.1.207	(2.4) Glycosyltransferases
contig03570_length=1152|250|60	contig03570.Antisense	-1.51591	5.4754e-09	Jcr4S27032.20	XM_012220894.1	probable nucleoredoxin 3-like	P:GO:0035556; P:GO:0055114; F:GO:0047134; P:GO:0019375; P:GO:0045892; P:GO:0016036; C:GO:0005634	P:intracellular signal transduction; P:oxidation-reduction process; F:protein-disulfide reductase activity; P:galactolipid biosynthetic process; P:negative regulation of transcription, DNA-dependent; P:cellular response to phosphate starvation; C:nucleus	no IPS match	829251|AT4G31240|hypothetical protein	EC:1.8.1.8	(1.8) Acting on a sulfur group of donors
contig03748_length=1296|0|60	contig03748.Sense	-1.98083	2.08675e-09	Jcr4S03178.20	XM_012230884.1	60s ribosomal protein	C:GO:0022626; F:GO:0005488; P:GO:0008152; C:GO:0016020; C:GO:0044446	C:cytosolic ribosome; F:binding; P:metabolic process; C:membrane; C:intracellular organelle part	CYTOPLASMIC_DOMAIN (PHOBIUS); TRANSMEMBRANE (PHOBIUS); NON_CYTOPLASMIC_DOMAIN (PHOBIUS); TMhelix (TMHMM)	839407|emb2386|emb2386 (embryo defective 2386); structural constituent of ribosome
contig03793_length=469|0|60	contig03793.Sense	6.04517	7.60154e-14	Jcr4S12813.10	XM_012218945.1	ricin-agglutinin family protein	P:GO:0006952; P:GO:0017148; F:GO:0030598	P:defense response; P:negative regulation of translation; F:rRNA N-glycosylase activity	IPR016139 (G3DSA:4.10.470.GENE3D); IPR001574 (PFAM); IPR001574 (SUPERFAMILY)		EC:3.2.2.22	(3.2) Glycosylases
contig03797_length=1790|1250|60	contig03797.NA	3.61776	1.28214e-09	Jcr4S01023.80	XM_012209987.1	catalase	C:GO:0009705; P:GO:0016036; P:GO:0042744; P:GO:0006635; P:GO:0006995; F:GO:0005515; C:GO:0010319; C:GO:0022626; P:GO:0016558; F:GO:0020037; P:GO:0048573; C:GO:0009507; C:GO:0005777; F:GO:0050897; F:GO:0004096; P:GO:0045454; P:GO:0005982; P:GO:0008219; P:GO:0009409; P:GO:0009970; C:GO:0005634; C:GO:0005739; P:GO:0006568; P:GO:0006804; P:GO:0015947	C:plant-type vacuole membrane; P:cellular response to phosphate starvation; P:hydrogen peroxide catabolic process; P:fatty acid beta-oxidation; P:cellular response to nitrogen starvation; F:protein binding; C:stromule; C:cytosolic ribosome; P:protein import into peroxisome matrix; F:heme binding; P:photoperiodism, flowering; C:chloroplast; C:peroxisome; F:cobalt ion binding; F:catalase activity; …	NON_CYTOPLASMIC_DOMAIN (PHOBIUS); SIGNAL_PEPTIDE_C_REGION (PHOBIUS); SIGNAL_PEPTIDE_N_REGION (PHOBIUS); SIGNAL_PEPTIDE_H_REGION (PHOBIUS); SIGNAL_PEPTIDE (PHOBIUS); SignalP-TM (SIGNALP_EUK); TMhelix (TMHMM); TMhelix (TMHMM)	829661|CAT2|CAT2 (CATALASE 2); catalase	EC:1.11.1.6	(1.1) Acting on the CH-OH group of donors	map00630; map00380	Glyoxylate and dicarboxylate metabolism; Tryptophan metabolism
contig03823_length=1222|1000|60	contig03823.Sense	1.86921	7.06386e-09	Jcr4S02999.60	XM_012233076.1	folylpolyglutamate synthase	F:GO:0004326; P:GO:0006730; P:GO:0046901; F:GO:0005524; C:GO:0044444; P:GO:0006536; P:GO:0046656	F:tetrahydrofolylpolyglutamate synthase activity; P:one-carbon metabolic process; P:tetrahydrofolylpolyglutamate biosynthetic process; F:ATP binding; C:cytoplasmic part; P:glutamate metabolic process; P:folic acid biosynthetic process	no IPS match	830484|ATDFB|ATDFB (A. THALIANA DHFS-FPGS HOMOLOG B); tetrahydrofolylpolyglutamate synthase	EC:6.3.2.17	(6.3) Forming carbon-nitrogen bonds	map00790	Folate biosynthesis
contig03823_length=1222|500|60	contig03823.Sense	2.00813	2.29808e-10	Jcr4S02999.60	XM_012233076.1	folylpolyglutamate synthase	F:GO:0004326; P:GO:0006730; P:GO:0046901; F:GO:0005524; C:GO:0044444; P:GO:0006536; P:GO:0046656	F:tetrahydrofolylpolyglutamate synthase activity; P:one-carbon metabolic process; P:tetrahydrofolylpolyglutamate biosynthetic process; F:ATP binding; C:cytoplasmic part; P:glutamate metabolic process; P:folic acid biosynthetic process	no IPS match	830484|ATDFB|ATDFB (A. THALIANA DHFS-FPGS HOMOLOG B); tetrahydrofolylpolyglutamate synthase	EC:6.3.2.17	(6.3) Forming carbon-nitrogen bonds	map00790	Folate biosynthesis
contig03849_length=867|0|60	contig03849.Sense	3.10558	4.08319e-10	Jcr4S00184.50	XM_012228104.1	vacuolar iron transporter -like	F:GO:0003682; F:GO:0003677	F:chromatin binding; F:DNA binding	no IPS match
contig03849_length=867|500|60	contig03849.Sense	3.06816	3.3599e-09	Jcr4S00184.50	XM_012228104.1	vacuolar iron transporter -like	F:GO:0003682; F:GO:0003677	F:chromatin binding; F:DNA binding	no IPS match
contig03889_length=892|0|60	contig03889.Sense	3.52271	5.04423e-09	Jcr4S26015.10	XR_001046942.1				TRANSMEMBRANE (PHOBIUS); NON_CYTOPLASMIC_DOMAIN (PHOBIUS); CYTOPLASMIC_DOMAIN (PHOBIUS); TMhelix (TMHMM)
contig03889_length=892|250|60	contig03889.Antisense	2.50232	6.02263e-11	Jcr4S26015.10	XR_001046942.1				TRANSMEMBRANE (PHOBIUS); NON_CYTOPLASMIC_DOMAIN (PHOBIUS); CYTOPLASMIC_DOMAIN (PHOBIUS); TMhelix (TMHMM)
contig03892_length=1511|0|60	contig03892.Sense	3.88657	1.33997e-10	Jcr4S06653.40	XM_012233874.1	mediator of rna polymerase ii transcription subunit 14-like	P:GO:0006357; C:GO:0009506; F:GO:0005515; F:GO:0001104; P:GO:0006486; P:GO:0009630; P:GO:0008284; C:GO:0016592; P:GO:0045893	P:regulation of transcription from RNA polymerase II promoter; C:plasmodesma; F:protein binding; F:RNA polymerase II transcription cofactor activity; P:protein glycosylation; P:gravitropism; P:positive regulation of cell proliferation; C:mediator complex; P:positive regulation of transcription, DNA-dependent	no IPS match	819634|SWP|SWP (STRUWWELPETER)
contig03934_length=1324|1250|60	contig03934.Antisense	-6.55755	4.0796e-12	Jcr4S03944.10	XM_012229865.1	cellulose synthase	P:GO:0042742; F:GO:0016760; F:GO:0016761; P:GO:0009834; P:GO:0050832; P:GO:0030244; C:GO:0016021; F:GO:0008270; P:GO:0005982; P:GO:0005985; P:GO:0006011	P:defense response to bacterium; F:cellulose synthase (UDP-forming) activity; F:cellulose synthase (GDP-forming) activity; P:secondary cell wall biogenesis; P:defense response to fungus; P:cellulose biosynthetic process; C:integral to membrane; F:zinc ion binding; P:starch metabolic process; P:sucrose metabolic process; P:UDP-glucose metabolic process	no IPS match	834426|CESA4|CESA4 (CELLULOSE SYNTHASE A4); cellulose synthase/ transferase, transferring glycosyl groups	EC:2.4.1.12; EC:2.4.1.29	(2.4) Glycosyltransferases; (2.4) Glycosyltransferases	map00500	Starch and sucrose metabolism
contig03934_length=1324|250|60	contig03934.NA	-7.29807	1.29263e-10	Jcr4S03944.10	XM_012229865.1	cellulose synthase	P:GO:0042742; F:GO:0016760; F:GO:0016761; P:GO:0009834; P:GO:0050832; P:GO:0030244; C:GO:0016021; F:GO:0008270; P:GO:0005982; P:GO:0005985; P:GO:0006011	P:defense response to bacterium; F:cellulose synthase (UDP-forming) activity; F:cellulose synthase (GDP-forming) activity; P:secondary cell wall biogenesis; P:defense response to fungus; P:cellulose biosynthetic process; C:integral to membrane; F:zinc ion binding; P:starch metabolic process; P:sucrose metabolic process; P:UDP-glucose metabolic process	no IPS match	834426|CESA4|CESA4 (CELLULOSE SYNTHASE A4); cellulose synthase/ transferase, transferring glycosyl groups	EC:2.4.1.12; EC:2.4.1.29	(2.4) Glycosyltransferases; (2.4) Glycosyltransferases	map00500	Starch and sucrose metabolism
contig03934_length=1324|750|60	contig03934.NA	-4.88187	2.47205e-09	Jcr4S03944.10	XM_012229865.1	cellulose synthase	P:GO:0042742; F:GO:0016760; F:GO:0016761; P:GO:0009834; P:GO:0050832; P:GO:0030244; C:GO:0016021; F:GO:0008270; P:GO:0005982; P:GO:0005985; P:GO:0006011	P:defense response to bacterium; F:cellulose synthase (UDP-forming) activity; F:cellulose synthase (GDP-forming) activity; P:secondary cell wall biogenesis; P:defense response to fungus; P:cellulose biosynthetic process; C:integral to membrane; F:zinc ion binding; P:starch metabolic process; P:sucrose metabolic process; P:UDP-glucose metabolic process	no IPS match	834426|CESA4|CESA4 (CELLULOSE SYNTHASE A4); cellulose synthase/ transferase, transferring glycosyl groups	EC:2.4.1.12; EC:2.4.1.29	(2.4) Glycosyltransferases; (2.4) Glycosyltransferases	map00500	Starch and sucrose metabolism
contig03977_length=1356|1000|60	contig03977.Sense	-1.86607	8.28235e-10	Jcr4S02312.80	XM_012229199.1	alternative mitochondrial	F:GO:0046872; C:GO:0005743; C:GO:0070469; F:GO:0009916; C:GO:0016021; P:GO:0022900; P:GO:0006118	F:metal ion binding; C:mitochondrial inner membrane; C:respiratory chain; F:alternative oxidase activity; C:integral to membrane; P:electron transport chain; P:electron transport	no IPS match	836542|AOX2|AOX2; alternative oxidase
contig03977_length=1356|500|60	contig03977.Sense	-1.98543	3.25432e-10	Jcr4S02312.80	XM_012229199.1	alternative mitochondrial	F:GO:0046872; C:GO:0005743; C:GO:0070469; F:GO:0009916; C:GO:0016021; P:GO:0022900; P:GO:0006118	F:metal ion binding; C:mitochondrial inner membrane; C:respiratory chain; F:alternative oxidase activity; C:integral to membrane; P:electron transport chain; P:electron transport	no IPS match	836542|AOX2|AOX2; alternative oxidase
contig04006_length=707|500|60	contig04006.Sense	-5.30347	1.00422e-09	Jcr4S03806.30	XM_012237615.1	protein			no IPS match	827312|AT4G16195|self-incompatibility protein-related
contig04029_length=829|500|60	contig04029.Sense	3.57388	3.67216e-12	Jcr4S00141.20	XM_012227325.1	glutathione s-transferase f13	P:GO:0009407; C:GO:0005737; F:GO:0004364; P:GO:0006749; P:GO:0006803	P:toxin catabolic process; C:cytoplasm; F:glutathione transferase activity; P:glutathione metabolic process; P:glutathione conjugation reaction	IPR004045 (PFAM); IPR004046 (PFAM); IPR012336 (G3DSA:3.40.30.GENE3D); IPR010987 (G3DSA:1.20.1050.GENE3D); PTHR11260:SF38 (PANTHER); PTHR11260 (PANTHER); IPR004045 (PROSITE_PROFILES); IPR017933 (PROSITE_PROFILES); IPR010987 (SUPERFAMILY); IPR012336 (SUPERFAMILY)	825451|ATGSTF13|ATGSTF13; glutathione transferase	EC:2.5.1.18	(2.5) Transferring alkyl or aryl groups, other than methyl groups	map00480; map00982; map00980	Glutathione metabolism; Drug metabolism - cytochrome P450; Metabolism of xenobiotics by cytochrome P450
contig04030_length=1397|250|60	contig04030.Antisense	3.23803	2.40134e-12	Jcr4S00768.90	XM_012231293.1	cellulose synthase-like protein g3	F:GO:0016760; C:GO:0005886; P:GO:0030244; C:GO:0016021; P:GO:0005982; P:GO:0005985; P:GO:0006011	F:cellulose synthase (UDP-forming) activity; C:plasma membrane; P:cellulose biosynthetic process; C:integral to membrane; P:starch metabolic process; P:sucrose metabolic process; P:UDP-glucose metabolic process	no IPS match	828499|ATCSLG3|ATCSLG3; cellulose synthase/ transferase/ transferase, transferring glycosyl groups	EC:2.4.1.12	(2.4) Glycosyltransferases	map00500	Starch and sucrose metabolism
contig04092_length=466|0|60	contig04092.Sense	5.29442	1.49434e-10	Jcr4S00456.120	XM_012232956.1	formimidoyltransferase-cyclodeaminase-like	P:GO:0008152; F:GO:0005542; C:GO:0009507; F:GO:0016740	P:metabolic process; F:folic acid binding; C:chloroplast; F:transferase activity	no IPS match	816615|AT2G20830|folic acid binding / transferase
contig04141_length=1077|250|60	contig04141.Antisense	3.58564	3.7566e-12	Jcr4S01270.10	XM_012222046.1	gdsl esterase lipase at1g71691-like	C:GO:0005576; P:GO:0006629; F:GO:0004091	C:extracellular region; P:lipid metabolic process; F:carboxylesterase activity	no IPS match	843496|AT1G71691|GDSL-motif lipase/hydrolase family protein	EC:3.1.1.1	(3.1) Acting on ester bonds	map00983	Drug metabolism - other enzymes
contig04167_length=683|500|60	contig04167.Sense	-1.70287	1.74801e-09		XM_012237216.1	callose synthase 3	P:GO:0000226; P:GO:0006346; P:GO:0031048; P:GO:0007267; P:GO:0000911; P:GO:0051567; P:GO:0006944; P:GO:0009556; P:GO:0006075; P:GO:0035196; P:GO:0010267; C:GO:0000148; F:GO:0003843; P:GO:0052543; P:GO:0009616; P:GO:0005982; P:GO:0005985	P:microtubule cytoskeleton organization; P:methylation-dependent chromatin silencing; P:chromatin silencing by small RNA; P:cell-cell signaling; P:cytokinesis by cell plate formation; P:histone H3-K9 methylation; P:membrane fusion; P:microsporogenesis; P:(1->3)-beta-D-glucan biosynthetic process; P:production of miRNAs involved in gene silencing by miRNA; P:production of ta-siRNAs involved in RNA…	IPR003440 (PFAM); PTHR12741 (PANTHER); IPR026953 (PTHR12741:PANTHER); CYTOPLASMIC_DOMAIN (PHOBIUS); TRANSMEMBRANE (PHOBIUS); TRANSMEMBRANE (PHOBIUS); NON_CYTOPLASMIC_DOMAIN (PHOBIUS); CYTOPLASMIC_DOMAIN (PHOBIUS); TRANSMEMBRANE (PHOBIUS); TRANSMEMBRANE (PHOBIUS); CYTOPLASMIC_DOMAIN (PHOBIUS); NON_CYTOPLASMIC_DOMAIN (PHOBIUS); TMhelix (TMHMM); TMhelix (TMHMM); TMhelix (TMHMM); TMhelix (TMHMM)	831140|ATGSL12|ATGSL12 (glucan synthase-like 12); 1,3-beta-glucan synthase/ transferase, transferring glycosyl groups	EC:2.4.1.34	(2.4) Glycosyltransferases	map00500	Starch and sucrose metabolism
contig04289_length=1603|1500|60	contig04289.Sense	3.0891	1.8374e-09	Jcr4S01132.20	XM_012227024.1	udp-glycosyltransferase 86a1-like	F:GO:0008194; P:GO:0009873; F:GO:0016758	F:UDP-glycosyltransferase activity; P:ethylene mediated signaling pathway; F:transferase activity, transferring hexosyl groups	NON_CYTOPLASMIC_DOMAIN (PHOBIUS); CYTOPLASMIC_DOMAIN (PHOBIUS); TRANSMEMBRANE (PHOBIUS); TMhelix (TMHMM)	818271|AT2G36970|UDP-glucoronosyl/UDP-glucosyl transferase family protein
contig04363_length=1353|250|60	contig04363.Antisense	-1.3567	4.45964e-09	Jcr4S00033.90	XM_012214241.1	cysteine synthase	C:GO:0005777; F:GO:0016740; P:GO:0007568; P:GO:0010043; P:GO:0006535; C:GO:0009507; P:GO:0046686; F:GO:0004124; C:GO:0005634; C:GO:0005886; C:GO:0048046; C:GO:0009333	C:peroxisome; F:transferase activity; P:aging; P:response to zinc ion; P:cysteine biosynthetic process from serine; C:chloroplast; P:response to cadmium ion; F:cysteine synthase activity; C:nucleus; C:plasma membrane; C:apoplast; C:cysteine synthase complex	TRANSMEMBRANE (PHOBIUS); NON_CYTOPLASMIC_DOMAIN (PHOBIUS); CYTOPLASMIC_DOMAIN (PHOBIUS); TMhelix (TMHMM)	827145|OASA1|OASA1 (O-ACETYLSERINE (THIOL) LYASE (OAS-TL) ISOFORM A1); cysteine synthase	EC:2.5.1.47	(2.5) Transferring alkyl or aryl groups, other than methyl groups	map00920; map00270	Sulfur metabolism; Cysteine and methionine metabolism
contig04474_length=1510|1250|60	contig04474.Antisense	1.95732	2.6353e-09	Jcr4U34963.10					CYTOPLASMIC_DOMAIN (PHOBIUS); NON_CYTOPLASMIC_DOMAIN (PHOBIUS); TRANSMEMBRANE (PHOBIUS)
contig04474_length=1510|250|60	contig04474.Antisense	2.12217	5.73195e-10	Jcr4U34963.10					CYTOPLASMIC_DOMAIN (PHOBIUS); NON_CYTOPLASMIC_DOMAIN (PHOBIUS); TRANSMEMBRANE (PHOBIUS)
contig04581_length=1163|250|60	contig04581.Antisense	1.9316	9.53073e-09		XM_012221504.1				no IPS match
contig04619_length=2115|250|60	contig04619.Antisense	-1.55608	8.66054e-10	Jcr4S00711.70	XM_012216102.1	cbl-interacting serine threonine-protein kinase 6-like	P:GO:0010540; P:GO:0006468; P:GO:0009414; P:GO:0042538; F:GO:0005524; P:GO:0007165; P:GO:0007275; F:GO:0004683; P:GO:0009069	P:basipetal auxin transport; P:protein phosphorylation; P:response to water deprivation; P:hyperosmotic salinity response; F:ATP binding; P:signal transduction; P:multicellular organismal development; F:calmodulin-dependent protein kinase activity; P:serine family amino acid metabolic process	TRANSMEMBRANE (PHOBIUS); NON_CYTOPLASMIC_DOMAIN (PHOBIUS); CYTOPLASMIC_DOMAIN (PHOBIUS)	829221|SIP3|SIP3 (SOS3-INTERACTING PROTEIN 3); ATP binding / kinase/ protein kinase/ protein serine/threonine kinase	EC:2.7.11.17	(2.7) Transferring phosphorous-containing groups
contig04653_length=538|250|60	contig04653.Antisense	1.75932	4.77416e-10	Jcr4S28251.10	XM_012210735.1	embryo defective 2170	P:GO:0009693; P:GO:0009793; C:GO:0005634	P:ethylene biosynthetic process; P:embryo development ending in seed dormancy; C:nucleus	no IPS match	844034|AT1G76980|hypothetical protein
contig04660_length=1340|250|60	contig04660.Antisense	1.8834	4.8426e-10	Jcr4S00408.110	XM_012228156.1	growth-regulating factor	P:GO:0044699; C:GO:0043231; P:GO:0006807; P:GO:1901576; F:GO:0043167; C:GO:0005737; P:GO:0050896; P:GO:0044238; P:GO:0050789; P:GO:0044249	P:single-organism process; C:intracellular membrane-bounded organelle; P:nitrogen compound metabolic process; P:organic substance biosynthetic process; F:ion binding; C:cytoplasm; P:response to stimulus; P:primary metabolic process; P:regulation of biological process; P:cellular biosynthetic process	TRANSMEMBRANE (PHOBIUS); NON_CYTOPLASMIC_DOMAIN (PHOBIUS); CYTOPLASMIC_DOMAIN (PHOBIUS); TMhelix (TMHMM)	819156|AtGRF9|AtGRF9 (GROWTH-REGULATING FACTOR 9); transcription activator						GRF
contig04823_length=1375|250|60	contig04823.Antisense	1.84878	8.69336e-09	Jcr4S00193.110	XM_012234682.1	zinc finger protein constans-like protein			no IPS match	835423|AT5G53420|hypothetical protein
contig04823_length=1375|750|60	contig04823.Antisense	2.00008	8.2011e-10	Jcr4S00193.110	XM_012234682.1	zinc finger protein constans-like protein			no IPS match	835423|AT5G53420|hypothetical protein
contig04866_length=1205|250|60	contig04866.Antisense	-5.42673	5.8545e-09	Jcr4U29226.20	XM_012223902.1	duf579 protein	C:GO:0005794; P:GO:0045492; P:GO:0009834; P:GO:0010413	C:Golgi apparatus; P:xylan biosynthetic process; P:secondary cell wall biogenesis; P:glucuronoxylan metabolic process	no IPS match	836856|AT5G67210|hypothetical protein
contig04878_length=948|250|60	contig04878.Antisense	-3.13574	2.82092e-09	Jcr4S02662.10	XM_012234875.1	remorin family protein	F:GO:0048032; C:GO:0005886	F:galacturonate binding; C:plasma membrane	no IPS match	832440|AT5G23750|remorin family protein
contig05033_length=1653|1000|60	contig05033.Sense	2.74083	8.46913e-11	Jcr4S00794.30	XM_012224044.1	serine carboxypeptidase-like 18-like	F:GO:0004185; P:GO:0006508	F:serine-type carboxypeptidase activity; P:proteolysis	no IPS match	820209|SCPL7|SCPL7 (SERINE CARBOXYPEPTIDASE-LIKE 7); serine-type carboxypeptidase	EC:3.4.16	(3.4) Acting on peptide bonds (peptide hydrolases)
contig05063_length=1139|250|60	contig05063.Antisense	1.79828	1.48397e-09	Jcr4S00098.160	XM_012232916.1	lanc-like protein 2-like	P:GO:0008152; C:GO:0019898; F:GO:0003824	P:metabolic process; C:extrinsic to membrane; F:catalytic activity	CYTOPLASMIC_DOMAIN (PHOBIUS); NON_CYTOPLASMIC_DOMAIN (PHOBIUS); TRANSMEMBRANE (PHOBIUS); TMhelix (TMHMM)	816606|GCL2|GCL2 (GCR2-LIKE 2); catalytic
contig05180_length=934|250|60	contig05180.NA	-1.84653	4.23076e-09	Jcr4S00235.100	XM_012233747.1	histidine-containing phosphotransfer	F:GO:0032440; F:GO:0004871; P:GO:0055114; P:GO:0000160	F:2-alkenal reductase [NAD(P)] activity; F:signal transducer activity; P:oxidation-reduction process; P:phosphorelay signal transduction system	IPR008207 (G3DSA:1.20.120.GENE3D); IPR008207 (PFAM); IPR008207 (PROSITE_PROFILES); IPR008207 (SUPERFAMILY)	821705|AHP1|AHP1 (HISTIDINE-CONTAINING PHOSPHOTRANSMITTER 1); histidine phosphotransfer kinase	EC:1.3.1.74	(1.3) Acting on the CH-CH group of donors
contig05184_length=992|500|60	contig05184.Sense	-1.35928	1.1857e-09	Jcr4S00783.30	XM_012214641.1	o-fucosyltransferase family protein	C:GO:0005802; C:GO:0005794; C:GO:0005768	C:trans-Golgi network; C:Golgi apparatus; C:endosome	no IPS match	827454|AT4G17430|hypothetical protein
contig05193_length=1393|250|60	contig05193.Antisense	1.37701	4.98008e-10	Jcr4S04275.10	XM_012223184.1	dj-1 family protein	C:GO:0005773; P:GO:0046686; C:GO:0005886; P:GO:0006486; P:GO:0046685; C:GO:0009570	C:vacuole; P:response to cadmium ion; C:plasma membrane; P:protein glycosylation; P:response to arsenic-containing substance; C:chloroplast stroma	no IPS match	841762|AT1G53280|DJ-1 family protein
contig05193_length=1393|750|60	contig05193.Antisense	1.2934	7.33976e-09	Jcr4S04275.10	XM_012223184.1	dj-1 family protein	C:GO:0005773; P:GO:0046686; C:GO:0005886; P:GO:0006486; P:GO:0046685; C:GO:0009570	C:vacuole; P:response to cadmium ion; C:plasma membrane; P:protein glycosylation; P:response to arsenic-containing substance; C:chloroplast stroma	no IPS match	841762|AT1G53280|DJ-1 family protein
contig05331_length=383|250|60	contig05331.Antisense	2.4936	3.23902e-11	Jcr4S01425.20	XM_012228616.1				no IPS match
contig05359_length=1565|0|60	contig05359.Sense	3.88955	1.92404e-12	Jcr4S03927.30	XM_012230947.1	para-aminobenzoate synthase-like	F:GO:0004049; P:GO:0006541; P:GO:0046656; F:GO:0046820; P:GO:0046417; P:GO:0008153; C:GO:0009507; P:GO:0009793; P:GO:0000162; C:GO:0005950; P:GO:0006571; P:GO:0009094	F:anthranilate synthase activity; P:glutamine metabolic process; P:folic acid biosynthetic process; F:4-amino-4-deoxychorismate synthase activity; P:chorismate metabolic process; P:para-aminobenzoic acid biosynthetic process; C:chloroplast; P:embryo development ending in seed dormancy; P:tryptophan biosynthetic process; C:anthranilate synthase complex; P:tyrosine biosynthetic process; P:L-phenyla…	no IPS match	817437|emb1997|emb1997 (embryo defective 1997); anthranilate synthase/ catalytic/ oxo-acid-lyase	EC:4.1.3.27; EC:2.6.1.85	(4.1) Carbon-carbon lyases; (2.6) Transferring nitrogenous groups	map00790; map00400	Folate biosynthesis; Phenylalanine, tyrosine and tryptophan biosynthesis
contig05359_length=1565|1000|60	contig05359.Sense	3.86246	5.25631e-12	Jcr4S03927.30	XM_012230947.1	para-aminobenzoate synthase-like	F:GO:0004049; P:GO:0006541; P:GO:0046656; F:GO:0046820; P:GO:0046417; P:GO:0008153; C:GO:0009507; P:GO:0009793; P:GO:0000162; C:GO:0005950; P:GO:0006571; P:GO:0009094	F:anthranilate synthase activity; P:glutamine metabolic process; P:folic acid biosynthetic process; F:4-amino-4-deoxychorismate synthase activity; P:chorismate metabolic process; P:para-aminobenzoic acid biosynthetic process; C:chloroplast; P:embryo development ending in seed dormancy; P:tryptophan biosynthetic process; C:anthranilate synthase complex; P:tyrosine biosynthetic process; P:L-phenyla…	no IPS match	817437|emb1997|emb1997 (embryo defective 1997); anthranilate synthase/ catalytic/ oxo-acid-lyase	EC:4.1.3.27; EC:2.6.1.85	(4.1) Carbon-carbon lyases; (2.6) Transferring nitrogenous groups	map00790; map00400	Folate biosynthesis; Phenylalanine, tyrosine and tryptophan biosynthesis
contig05359_length=1565|1500|60	contig05359.Sense	4.11434	4.42858e-15	Jcr4S03927.30	XM_012230947.1	para-aminobenzoate synthase-like	F:GO:0004049; P:GO:0006541; P:GO:0046656; F:GO:0046820; P:GO:0046417; P:GO:0008153; C:GO:0009507; P:GO:0009793; P:GO:0000162; C:GO:0005950; P:GO:0006571; P:GO:0009094	F:anthranilate synthase activity; P:glutamine metabolic process; P:folic acid biosynthetic process; F:4-amino-4-deoxychorismate synthase activity; P:chorismate metabolic process; P:para-aminobenzoic acid biosynthetic process; C:chloroplast; P:embryo development ending in seed dormancy; P:tryptophan biosynthetic process; C:anthranilate synthase complex; P:tyrosine biosynthetic process; P:L-phenyla…	no IPS match	817437|emb1997|emb1997 (embryo defective 1997); anthranilate synthase/ catalytic/ oxo-acid-lyase	EC:4.1.3.27; EC:2.6.1.85	(4.1) Carbon-carbon lyases; (2.6) Transferring nitrogenous groups	map00790; map00400	Folate biosynthesis; Phenylalanine, tyrosine and tryptophan biosynthesis
contig05359_length=1565|500|60	contig05359.Sense	3.57566	1.66053e-11	Jcr4S03927.30	XM_012230947.1	para-aminobenzoate synthase-like	F:GO:0004049; P:GO:0006541; P:GO:0046656; F:GO:0046820; P:GO:0046417; P:GO:0008153; C:GO:0009507; P:GO:0009793; P:GO:0000162; C:GO:0005950; P:GO:0006571; P:GO:0009094	F:anthranilate synthase activity; P:glutamine metabolic process; P:folic acid biosynthetic process; F:4-amino-4-deoxychorismate synthase activity; P:chorismate metabolic process; P:para-aminobenzoic acid biosynthetic process; C:chloroplast; P:embryo development ending in seed dormancy; P:tryptophan biosynthetic process; C:anthranilate synthase complex; P:tyrosine biosynthetic process; P:L-phenyla…	no IPS match	817437|emb1997|emb1997 (embryo defective 1997); anthranilate synthase/ catalytic/ oxo-acid-lyase	EC:4.1.3.27; EC:2.6.1.85	(4.1) Carbon-carbon lyases; (2.6) Transferring nitrogenous groups	map00790; map00400	Folate biosynthesis; Phenylalanine, tyrosine and tryptophan biosynthesis
contig05486_length=1435|250|60	contig05486.Antisense	1.90491	4.31744e-10	Jcr4S09217.20	XM_012235850.1	coproporphyrinogen iii oxidase	C:GO:0048046; P:GO:0006782; F:GO:0004109; P:GO:0015995; P:GO:0009965; C:GO:0009570; P:GO:0030154; P:GO:0019344; P:GO:0019243; P:GO:0055114; P:GO:0045893; F:GO:0042803; P:GO:0009073; P:GO:0006364	C:apoplast; P:protoporphyrinogen IX biosynthetic process; F:coproporphyrinogen oxidase activity; P:chlorophyll biosynthetic process; P:leaf morphogenesis; C:chloroplast stroma; P:cell differentiation; P:cysteine biosynthetic process; P:methylglyoxal catabolic process to D-lactate; P:oxidation-reduction process; P:positive regulation of transcription, DNA-dependent; F:protein homodimerization acti…	no IPS match	839489|LIN2|LIN2 (LESION INITIATION 2); coproporphyrinogen oxidase	EC:1.3.3.3	(1.3) Acting on the CH-CH group of donors	map00860	Porphyrin and chlorophyll metabolism
contig05486_length=1435|750|60	contig05486.Antisense	1.73036	6.07842e-09	Jcr4S09217.20	XM_012235850.1	coproporphyrinogen iii oxidase	C:GO:0048046; P:GO:0006782; F:GO:0004109; P:GO:0015995; P:GO:0009965; C:GO:0009570; P:GO:0030154; P:GO:0019344; P:GO:0019243; P:GO:0055114; P:GO:0045893; F:GO:0042803; P:GO:0009073; P:GO:0006364	C:apoplast; P:protoporphyrinogen IX biosynthetic process; F:coproporphyrinogen oxidase activity; P:chlorophyll biosynthetic process; P:leaf morphogenesis; C:chloroplast stroma; P:cell differentiation; P:cysteine biosynthetic process; P:methylglyoxal catabolic process to D-lactate; P:oxidation-reduction process; P:positive regulation of transcription, DNA-dependent; F:protein homodimerization acti…	no IPS match	839489|LIN2|LIN2 (LESION INITIATION 2); coproporphyrinogen oxidase	EC:1.3.3.3	(1.3) Acting on the CH-CH group of donors	map00860	Porphyrin and chlorophyll metabolism
contig05530_length=1474|0|60	contig05530.Sense	2.48281	2.35797e-10	Jcr4S01102.20	XM_012223656.1	seed biotin-containing protein sbp65-like	F:GO:0003674; C:GO:0005737; P:GO:0009793	F:molecular_function; C:cytoplasm; P:embryo development ending in seed dormancy	NON_CYTOPLASMIC_DOMAIN (PHOBIUS); CYTOPLASMIC_DOMAIN (PHOBIUS); TRANSMEMBRANE (PHOBIUS)	818856|AT2G42560|late embryogenesis abundant domain-containing protein / LEA domain-containing protein
contig05530_length=1474|1000|60	contig05530.Sense	2.70392	6.60924e-12	Jcr4S01102.20	XM_012223656.1	seed biotin-containing protein sbp65-like	F:GO:0003674; C:GO:0005737; P:GO:0009793	F:molecular_function; C:cytoplasm; P:embryo development ending in seed dormancy	NON_CYTOPLASMIC_DOMAIN (PHOBIUS); CYTOPLASMIC_DOMAIN (PHOBIUS); TRANSMEMBRANE (PHOBIUS)	818856|AT2G42560|late embryogenesis abundant domain-containing protein / LEA domain-containing protein
contig05530_length=1474|1250|60	contig05530.Antisense	2.21149	6.66161e-09	Jcr4S01102.20	XM_012223656.1	seed biotin-containing protein sbp65-like	F:GO:0003674; C:GO:0005737; P:GO:0009793	F:molecular_function; C:cytoplasm; P:embryo development ending in seed dormancy	NON_CYTOPLASMIC_DOMAIN (PHOBIUS); CYTOPLASMIC_DOMAIN (PHOBIUS); TRANSMEMBRANE (PHOBIUS)	818856|AT2G42560|late embryogenesis abundant domain-containing protein / LEA domain-containing protein
contig05530_length=1474|500|60	contig05530.Sense	2.74019	1.07403e-11	Jcr4S01102.20	XM_012223656.1	seed biotin-containing protein sbp65-like	F:GO:0003674; C:GO:0005737; P:GO:0009793	F:molecular_function; C:cytoplasm; P:embryo development ending in seed dormancy	NON_CYTOPLASMIC_DOMAIN (PHOBIUS); CYTOPLASMIC_DOMAIN (PHOBIUS); TRANSMEMBRANE (PHOBIUS)	818856|AT2G42560|late embryogenesis abundant domain-containing protein / LEA domain-containing protein
contig05539_length=1099|1000|60	contig05539.Sense	-4.46155	7.3953e-10	Jcr4S00769.110	XM_012236043.1	anthocyanidin reductase	F:GO:0033729; P:GO:0009964; F:GO:0050662; P:GO:0055114	F:anthocyanidin reductase activity; P:negative regulation of flavonoid biosynthetic process; F:coenzyme binding; P:oxidation-reduction process	CYTOPLASMIC_DOMAIN (PHOBIUS); TRANSMEMBRANE (PHOBIUS); NON_CYTOPLASMIC_DOMAIN (PHOBIUS); TMhelix (TMHMM)	842469|BAN|BAN (BANYULS); oxidoreductase	EC:1.3.1.77	(1.3) Acting on the CH-CH group of donors	map00941	Flavonoid biosynthesis
contig05543_length=763|250|60	contig05543.Antisense	4.27544	2.4246e-09	Jcr4S00112.180	XM_012228664.1	outer envelope pore protein 16- chloroplastic-like	C:GO:0016021	C:integral to membrane	IPR003397 (PFAM)	827308|ATOEP16-2|mitochondrial import inner membrane translocase subunit Tim17/Tim22/Tim23 family protein
contig05719_length=769|0|60	contig05719.Sense	3.55794	1.31584e-11	Jcr4S00340.90	XM_012222282.1				no IPS match
contig05719_length=769|500|60	contig05719.Sense	4.88832	1.37841e-12	Jcr4S00340.90	XM_012222282.1				no IPS match
contig05743_length=1400|1250|60	contig05743.NA	4.55246	1.28022e-12	Jcr4S02947.70	XM_012228596.1	sucrose synthase 1	F:GO:0016157; P:GO:0009058; P:GO:0005985; P:GO:0005982	F:sucrose synthase activity; P:biosynthetic process; P:sucrose metabolic process; P:starch metabolic process	CYTOPLASMIC_DOMAIN (PHOBIUS); TRANSMEMBRANE (PHOBIUS); NON_CYTOPLASMIC_DOMAIN (PHOBIUS); TMhelix (TMHMM)	834978|SUS2|SUS2 (SUCROSE SYNTHASE 2); UDP-glycosyltransferase/ sucrose synthase/ transferase, transferring glycosyl groups	EC:2.4.1.13	(2.4) Glycosyltransferases	map00500	Starch and sucrose metabolism
contig05743_length=1400|250|60	contig05743.Antisense	4.18394	8.09441e-14	Jcr4S02947.70	XM_012228596.1	sucrose synthase 1	F:GO:0016157; P:GO:0009058; P:GO:0005985; P:GO:0005982	F:sucrose synthase activity; P:biosynthetic process; P:sucrose metabolic process; P:starch metabolic process	CYTOPLASMIC_DOMAIN (PHOBIUS); TRANSMEMBRANE (PHOBIUS); NON_CYTOPLASMIC_DOMAIN (PHOBIUS); TMhelix (TMHMM)	834978|SUS2|SUS2 (SUCROSE SYNTHASE 2); UDP-glycosyltransferase/ sucrose synthase/ transferase, transferring glycosyl groups	EC:2.4.1.13	(2.4) Glycosyltransferases	map00500	Starch and sucrose metabolism
contig05743_length=1400|750|60	contig05743.Antisense	4.33149	1.43066e-12	Jcr4S02947.70	XM_012228596.1	sucrose synthase 1	F:GO:0016157; P:GO:0009058; P:GO:0005985; P:GO:0005982	F:sucrose synthase activity; P:biosynthetic process; P:sucrose metabolic process; P:starch metabolic process	CYTOPLASMIC_DOMAIN (PHOBIUS); TRANSMEMBRANE (PHOBIUS); NON_CYTOPLASMIC_DOMAIN (PHOBIUS); TMhelix (TMHMM)	834978|SUS2|SUS2 (SUCROSE SYNTHASE 2); UDP-glycosyltransferase/ sucrose synthase/ transferase, transferring glycosyl groups	EC:2.4.1.13	(2.4) Glycosyltransferases	map00500	Starch and sucrose metabolism
contig05825_length=788|0|60	contig05825.Sense	2.83133	5.86187e-11		XM_012214528.1	long-chain acyl- synthetase 7	P:GO:0000278; P:GO:0010193; P:GO:0006396; P:GO:0007031; C:GO:0005777; P:GO:0009651; P:GO:0009610; P:GO:0006635; F:GO:0005515; F:GO:0004467; P:GO:0001676; C:GO:0016020; C:GO:0005634	P:mitotic cell cycle; P:response to ozone; P:RNA processing; P:peroxisome organization; C:peroxisome; P:response to salt stress; P:response to symbiotic fungus; P:fatty acid beta-oxidation; F:protein binding; F:long-chain fatty acid-CoA ligase activity; P:long-chain fatty acid metabolic process; C:membrane; C:nucleus	no IPS match	832820|LACS7|LACS7 (LONG-CHAIN ACYL-COA SYNTHETASE 7); long-chain-fatty-acid-CoA ligase/ protein binding	EC:6.2.1.3	(6.2) Forming carbon-sulfur bonds	map00071; map00061	Fatty acid degradation; Fatty acid biosynthesis
contig05825_length=788|500|60	contig05825.Sense	2.33055	1.47703e-10		XM_012214528.1	long-chain acyl- synthetase 7	P:GO:0000278; P:GO:0010193; P:GO:0006396; P:GO:0007031; C:GO:0005777; P:GO:0009651; P:GO:0009610; P:GO:0006635; F:GO:0005515; F:GO:0004467; P:GO:0001676; C:GO:0016020; C:GO:0005634	P:mitotic cell cycle; P:response to ozone; P:RNA processing; P:peroxisome organization; C:peroxisome; P:response to salt stress; P:response to symbiotic fungus; P:fatty acid beta-oxidation; F:protein binding; F:long-chain fatty acid-CoA ligase activity; P:long-chain fatty acid metabolic process; C:membrane; C:nucleus	no IPS match	832820|LACS7|LACS7 (LONG-CHAIN ACYL-COA SYNTHETASE 7); long-chain-fatty-acid-CoA ligase/ protein binding	EC:6.2.1.3	(6.2) Forming carbon-sulfur bonds	map00071; map00061	Fatty acid degradation; Fatty acid biosynthesis
contig05866_length=1035|750|60	contig05866.Antisense	2.03455	3.58375e-09	Jcr4S15579.10	XM_012216858.1	c2 domain-containing protein			SIGNAL_PEPTIDE_N_REGION (PHOBIUS); SIGNAL_PEPTIDE (PHOBIUS); SIGNAL_PEPTIDE_C_REGION (PHOBIUS); SIGNAL_PEPTIDE_H_REGION (PHOBIUS); NON_CYTOPLASMIC_DOMAIN (PHOBIUS); SignalP-noTM (SIGNALP_EUK)	814683|AT2G01540|C2 domain-containing protein
contig05913_length=1065|250|60	contig05913.Antisense	-1.95493	3.0153e-09	Jcr4U31319.10	XM_012235668.1	protein			no IPS match	820156|AT3G09950|hypothetical protein
contig05939_length=884|250|60	contig05939.Antisense	3.80085	2.28687e-09	Jcr4S02030.40	XM_012215557.1	sodium hydrogen exchanger 4-like	P:GO:0010351; F:GO:0015385; P:GO:0055075; C:GO:0005886; P:GO:0006885; C:GO:0016021; P:GO:0035725; P:GO:0015992	P:lithium ion transport; F:sodium:hydrogen antiporter activity; P:potassium ion homeostasis; C:plasma membrane; P:regulation of pH; C:integral to membrane; P:sodium ion transmembrane transport; P:proton transport	no IPS match	835640|ATNHX3|ATNHX3; sodium ion transmembrane transporter/ sodium:hydrogen antiporter					2.A.37 (sodium hydrogen exchanger 4-like)
contig05955_length=958|500|60	contig05955.Sense	2.11321	2.34227e-11	Jcr4S06663.10	XM_012222072.1	golgin subfamily a member 4	P:GO:0009909; P:GO:0048449; P:GO:0051567; P:GO:0008356; P:GO:0006346; P:GO:0031048; P:GO:0006306; C:GO:0005634	P:regulation of flower development; P:floral organ formation; P:histone H3-K9 methylation; P:asymmetric cell division; P:methylation-dependent chromatin silencing; P:chromatin silencing by small RNA; P:DNA methylation; C:nucleus	CYTOPLASMIC_DOMAIN (PHOBIUS); CYTOPLASMIC_DOMAIN (PHOBIUS); TRANSMEMBRANE (PHOBIUS); NON_CYTOPLASMIC_DOMAIN (PHOBIUS); TRANSMEMBRANE (PHOBIUS)	832634|AT5G25590|hypothetical protein
contig05958_length=1243|0|60	contig05958.Sense	-2.2269	1.59462e-10	Jcr4S09885.10	XM_012232406.1	mip pip subfamily	P:GO:0009414; C:GO:0009941; C:GO:0005773; C:GO:0046658; P:GO:0006833; C:GO:0016021; P:GO:0009651; C:GO:0005739; F:GO:0005215	P:response to water deprivation; C:chloroplast envelope; C:vacuole; C:anchored to plasma membrane; P:water transport; C:integral to membrane; P:response to salt stress; C:mitochondrion; F:transporter activity	NON_CYTOPLASMIC_DOMAIN (PHOBIUS); CYTOPLASMIC_DOMAIN (PHOBIUS); TRANSMEMBRANE (PHOBIUS)	819204|PIP1B|PIP1B (NAMED PLASMA MEMBRANE INTRINSIC PROTEIN 1B); water channel					1.A.8 (mip pip subfamily)
contig05958_length=1243|1000|60	contig05958.Sense	-2.1863	2.00189e-11	Jcr4S09885.10	XM_012232406.1	mip pip subfamily	P:GO:0009414; C:GO:0009941; C:GO:0005773; C:GO:0046658; P:GO:0006833; C:GO:0016021; P:GO:0009651; C:GO:0005739; F:GO:0005215	P:response to water deprivation; C:chloroplast envelope; C:vacuole; C:anchored to plasma membrane; P:water transport; C:integral to membrane; P:response to salt stress; C:mitochondrion; F:transporter activity	NON_CYTOPLASMIC_DOMAIN (PHOBIUS); CYTOPLASMIC_DOMAIN (PHOBIUS); TRANSMEMBRANE (PHOBIUS)	819204|PIP1B|PIP1B (NAMED PLASMA MEMBRANE INTRINSIC PROTEIN 1B); water channel					1.A.8 (mip pip subfamily)
contig05958_length=1243|500|60	contig05958.NA	-2.12925	1.33883e-10	Jcr4S09885.10	XM_012232406.1	mip pip subfamily	P:GO:0009414; C:GO:0009941; C:GO:0005773; C:GO:0046658; P:GO:0006833; C:GO:0016021; P:GO:0009651; C:GO:0005739; F:GO:0005215	P:response to water deprivation; C:chloroplast envelope; C:vacuole; C:anchored to plasma membrane; P:water transport; C:integral to membrane; P:response to salt stress; C:mitochondrion; F:transporter activity	NON_CYTOPLASMIC_DOMAIN (PHOBIUS); CYTOPLASMIC_DOMAIN (PHOBIUS); TRANSMEMBRANE (PHOBIUS)	819204|PIP1B|PIP1B (NAMED PLASMA MEMBRANE INTRINSIC PROTEIN 1B); water channel					1.A.8 (mip pip subfamily)
contig05966_length=686|250|60	contig05966.Antisense	-1.33799	4.72918e-09	Jcr4S00136.60	XM_012221716.1	conserved hypothetical protein	C:GO:0009536	C:plastid	no IPS match	838507|AT1G19240|hypothetical protein
contig06013_length=638|250|60	contig06013.Antisense	4.13354	3.85873e-14	Jcr4S01272.10	XM_012228302.1	lipid-transfer protein	F:GO:0008289; P:GO:0006869	F:lipid binding; P:lipid transport	CYTOPLASMIC_DOMAIN (PHOBIUS); NON_CYTOPLASMIC_DOMAIN (PHOBIUS); TRANSMEMBRANE (PHOBIUS); TMhelix (TMHMM)	829472|AT4G33355|lipid binding
contig06054_length=500|250|60	contig06054.Antisense	1.90746	5.78319e-09	Jcr4S00096.210	XM_012231339.1	endo- -beta-glucanase	F:GO:0030246; F:GO:0008810; P:GO:0005982; P:GO:0005985	F:carbohydrate binding; F:cellulase activity; P:starch metabolic process; P:sucrose metabolic process	IPR019028 (SMART); IPR019028 (PFAM); PTHR22298 (PANTHER); PTHR22298:SF3 (PANTHER); IPR008965 (SUPERFAMILY)	826706|AtGH9C3|AtGH9C3 (Arabidopsis thaliana glycosyl hydrolase 9C3); carbohydrate binding / catalytic/ hydrolase, hydrolyzing O-glycosyl compounds	EC:3.2.1.4	(3.2) Glycosylases	map00500	Starch and sucrose metabolism
contig06065_length=366|0|60	contig06065.Sense	-1.8726	7.15519e-09							843587|AT1G72550|tRNA synthetase beta subunit family protein
contig06168_length=1069|250|60	contig06168.Antisense	2.36914	4.52613e-14	Jcr4S00260.10	XM_012227276.1	transport inhibitor response 1	P:GO:0006511; P:GO:0010103; P:GO:0042752; C:GO:0019005; F:GO:0000822; F:GO:0010011; P:GO:0010311; F:GO:0004842; F:GO:0005515; P:GO:0048443; P:GO:0002237; P:GO:0010152; P:GO:0009734; P:GO:0016036; C:GO:0005634; P:GO:0016567	P:ubiquitin-dependent protein catabolic process; P:stomatal complex morphogenesis; P:regulation of circadian rhythm; C:SCF ubiquitin ligase complex; F:inositol hexakisphosphate binding; F:auxin binding; P:lateral root formation; F:ubiquitin-protein ligase activity; F:protein binding; P:stamen development; P:response to molecule of bacterial origin; P:pollen maturation; P:auxin mediated signaling …	no IPS match	825473|TIR1|TIR1 (TRANSPORT INHIBITOR RESPONSE 1); auxin binding / protein binding / ubiquitin-protein ligase	EC:6.3.2.19	(6.3) Forming carbon-nitrogen bonds
contig06168_length=1069|750|60	contig06168.Antisense	2.49293	2.64692e-11	Jcr4S00260.10	XM_012227276.1	transport inhibitor response 1	P:GO:0006511; P:GO:0010103; P:GO:0042752; C:GO:0019005; F:GO:0000822; F:GO:0010011; P:GO:0010311; F:GO:0004842; F:GO:0005515; P:GO:0048443; P:GO:0002237; P:GO:0010152; P:GO:0009734; P:GO:0016036; C:GO:0005634; P:GO:0016567	P:ubiquitin-dependent protein catabolic process; P:stomatal complex morphogenesis; P:regulation of circadian rhythm; C:SCF ubiquitin ligase complex; F:inositol hexakisphosphate binding; F:auxin binding; P:lateral root formation; F:ubiquitin-protein ligase activity; F:protein binding; P:stamen development; P:response to molecule of bacterial origin; P:pollen maturation; P:auxin mediated signaling …	no IPS match	825473|TIR1|TIR1 (TRANSPORT INHIBITOR RESPONSE 1); auxin binding / protein binding / ubiquitin-protein ligase	EC:6.3.2.19	(6.3) Forming carbon-nitrogen bonds
contig06309_length=197|0|60	contig06309.Sense	-2.30712	3.733e-09	Jcr4S00197.140	XM_012236457.1	aquaporin nip1-2	P:GO:0015700; P:GO:0035873; C:GO:0005886; P:GO:0080170; P:GO:0046685; F:GO:0015129; P:GO:0001666; F:GO:0015105; C:GO:0016021; C:GO:0005783	P:arsenite transport; P:lactate transmembrane transport; C:plasma membrane; P:hydrogen peroxide transmembrane transport; P:response to arsenic-containing substance; F:lactate transmembrane transporter activity; P:response to hypoxia; F:arsenite transmembrane transporter activity; C:integral to membrane; C:endoplasmic reticulum	IPR023271 (G3DSA:1.20.1080.GENE3D); IPR000425 (PFAM); IPR000425 (PANTHER); PTHR19139:SF22 (PANTHER); CYTOPLASMIC_DOMAIN (PHOBIUS); TRANSMEMBRANE (PHOBIUS); NON_CYTOPLASMIC_DOMAIN (PHOBIUS); IPR023271 (SUPERFAMILY); TMhelix (TMHMM); TMhelix (TMHMM)	827626|NIP1;2|NIP1;2 (NOD26-LIKE INTRINSIC PROTEIN 1;2); arsenite transmembrane transporter/ water channel					1.A.8 (aquaporin nip1-2)
contig06348_length=682|500|60	contig06348.Sense	2.93849	3.30494e-12	Jcr4S04197.20	XM_012235667.1	non-specific lipid-transfer protein 3-like	P:GO:0006810	P:transport	CYTOPLASMIC_DOMAIN (PHOBIUS); NON_CYTOPLASMIC_DOMAIN (PHOBIUS); TRANSMEMBRANE (PHOBIUS); CYTOPLASMIC_DOMAIN (PHOBIUS); TRANSMEMBRANE (PHOBIUS); TMhelix (TMHMM); TMhelix (TMHMM)	831705|AT5G01870|lipid transfer protein, putative
contig06359_length=289|0|60	contig06359.Sense	-1.64193	1.17749e-09		XR_001047516.1				NON_CYTOPLASMIC_DOMAIN (PHOBIUS); CYTOPLASMIC_DOMAIN (PHOBIUS); TRANSMEMBRANE (PHOBIUS); TMhelix (TMHMM)
contig06394_length=1357|750|60	contig06394.Antisense	-1.277	4.24011e-09	Jcr4S00377.90	XM_012216569.1	cysteine proteinase rd19a-like	C:GO:0005773; P:GO:0006508; F:GO:0008234	C:vacuole; P:proteolysis; F:cysteine-type peptidase activity	no IPS match	827311|AT4G16190|cysteine proteinase, putative	EC:3.4	(3.4) Acting on peptide bonds (peptide hydrolases)			2.A.93 (cysteine proteinase rd19a-like)
contig06492_length=754|250|60	contig06492.Antisense	2.55518	6.55319e-11	Jcr4S05856.30	XM_012233218.1	transcription factor gte1-like	P:GO:0010030; F:GO:0016740; C:GO:0005634	P:positive regulation of seed germination; F:transferase activity; C:nucleus	NON_CYTOPLASMIC_DOMAIN (PHOBIUS); CYTOPLASMIC_DOMAIN (PHOBIUS); TRANSMEMBRANE (PHOBIUS)	818055|IMB1|IMB1 (IMBIBITION-INDUCIBLE 1); DNA binding
contig06617_length=663|500|60	contig06617.Sense	-2.05007	3.19358e-10	Jcr4S02313.30	XM_012212048.1	conserved hypothetical protein	C:GO:0005739	C:mitochondrion	TRANSMEMBRANE (PHOBIUS); CYTOPLASMIC_DOMAIN (PHOBIUS); NON_CYTOPLASMIC_DOMAIN (PHOBIUS); TMhelix (TMHMM)	834332|AT5G43150|hypothetical protein
contig06634_length=691|250|60	contig06634.Antisense	3.42012	6.94728e-12	Jcr4S00312.110	XM_012227707.1	protein ndr1-like	P:GO:0035556; P:GO:0000160; C:GO:0009506; C:GO:0005886; P:GO:0006355; F:GO:0000156; P:GO:0045449	P:intracellular signal transduction; P:phosphorelay signal transduction system; C:plasmodesma; C:plasma membrane; P:regulation of transcription, DNA-dependent; F:phosphorelay response regulator activity; P:regulation of transcription, DNA-dependent	no IPS match	828166|AT4G01410|harpin-induced family protein / HIN1 family protein / harpin-responsive family protein
contig06634_length=691|500|60	contig06634.Sense	2.0904	2.52024e-09	Jcr4S00312.110	XM_012227707.1	protein ndr1-like	P:GO:0035556; P:GO:0000160; C:GO:0009506; C:GO:0005886; P:GO:0006355; F:GO:0000156; P:GO:0045449	P:intracellular signal transduction; P:phosphorelay signal transduction system; C:plasmodesma; C:plasma membrane; P:regulation of transcription, DNA-dependent; F:phosphorelay response regulator activity; P:regulation of transcription, DNA-dependent	no IPS match	828166|AT4G01410|harpin-induced family protein / HIN1 family protein / harpin-responsive family protein
contig06690_length=648|0|60	contig06690.Sense	5.53689	8.53437e-16	Jcr4S00035.40	XM_012225152.1	conserved hypothetical protein			no IPS match
contig06690_length=648|500|60	contig06690.Sense	5.68892	6.59709e-15	Jcr4S00035.40	XM_012225152.1	conserved hypothetical protein			no IPS match
contig06720_length=721|250|60	contig06720.Antisense	1.67265	7.6886e-09	Jcr4S04332.40	XM_012232451.1	trihelix transcription factor gt-3b-like	C:GO:0005730; P:GO:0006355; F:GO:0042802; F:GO:0043565; F:GO:0003700; P:GO:0010583; P:GO:0009407; F:GO:0003682; C:GO:0005667; P:GO:0045449; C:GO:0000785	C:nucleolus; P:regulation of transcription, DNA-dependent; F:identical protein binding; F:sequence-specific DNA binding; F:sequence-specific DNA binding transcription factor activity; P:response to cyclopentenone; P:toxin catabolic process; F:chromatin binding; C:transcription factor complex; P:regulation of transcription, DNA-dependent; C:chromatin	no IPS match	818404|AT2G38250|DNA-binding protein-related						Trihelix
contig06771_length=1845|1250|60	contig06771.Antisense	2.37567	4.37325e-10	Jcr4S10503.10	XM_012222357.1	probable cysteine desulfurase-like	P:GO:0008152; F:GO:0031071; F:GO:0030170	P:metabolic process; F:cysteine desulfurase activity; F:pyridoxal phosphate binding	no IPS match		EC:2.8.1.7	(2.8) Transferring sulfur-containing groups	map00730	Thiamine metabolism
contig06771_length=1845|1500|60	contig06771.Sense	1.78589	2.01089e-09	Jcr4S10503.10	XM_012222357.1	probable cysteine desulfurase-like	P:GO:0008152; F:GO:0031071; F:GO:0030170	P:metabolic process; F:cysteine desulfurase activity; F:pyridoxal phosphate binding	no IPS match		EC:2.8.1.7	(2.8) Transferring sulfur-containing groups	map00730	Thiamine metabolism
contig06771_length=1845|250|60	contig06771.Antisense	4.19456	4.09869e-10	Jcr4S10503.10	XM_012222357.1	probable cysteine desulfurase-like	P:GO:0008152; F:GO:0031071; F:GO:0030170	P:metabolic process; F:cysteine desulfurase activity; F:pyridoxal phosphate binding	no IPS match		EC:2.8.1.7	(2.8) Transferring sulfur-containing groups	map00730	Thiamine metabolism
contig06771_length=1845|750|60	contig06771.Antisense	4.1188	8.9648e-10	Jcr4S10503.10	XM_012222357.1	probable cysteine desulfurase-like	P:GO:0008152; F:GO:0031071; F:GO:0030170	P:metabolic process; F:cysteine desulfurase activity; F:pyridoxal phosphate binding	no IPS match		EC:2.8.1.7	(2.8) Transferring sulfur-containing groups	map00730	Thiamine metabolism
contig06893_length=1035|750|60	contig06893.Antisense	2.43461	1.41147e-12	Jcr4S01062.70	XM_012220467.1	r2r3-myb transcription	F:GO:0003682; F:GO:0003677	F:chromatin binding; F:DNA binding	no IPS match	824168|MYB77|MYB77; DNA binding / transcription factor						MYB_related; MYB
contig06926_length=694|250|60	contig06926.Antisense	3.35005	7.73753e-10	Jcr4S00231.60	XM_012216811.1	protein	C:GO:0005886; P:GO:0009624	C:plasma membrane; P:response to nematode	SIGNAL_PEPTIDE_N_REGION (PHOBIUS); NON_CYTOPLASMIC_DOMAIN (PHOBIUS); SIGNAL_PEPTIDE (PHOBIUS); SIGNAL_PEPTIDE_C_REGION (PHOBIUS); SIGNAL_PEPTIDE_H_REGION (PHOBIUS); TMhelix (TMHMM)	814662|AT2G01340|hypothetical protein
contig07142_length=702|500|60	contig07142.Sense	-1.74942	2.09922e-09	Jcr4S00385.10	XM_012233623.1	rapid alkalinization factor	C:GO:0009505	C:plant-type cell wall	no IPS match	827260|RALFL33|RALFL33 (ralf-like 33); signal transducer
contig07333_length=1341|1000|60	contig07333.Sense	-1.47238	8.57378e-09	Jcr4S09389.20	XM_012225358.1	upf0496 protein 4-like	P:GO:0009611; P:GO:0009612; P:GO:0010200; C:GO:0005634	P:response to wounding; P:response to mechanical stimulus; P:response to chitin; C:nucleus	NON_CYTOPLASMIC_DOMAIN (PHOBIUS); CYTOPLASMIC_DOMAIN (PHOBIUS); TRANSMEMBRANE (PHOBIUS)	843786|AT1G74450|hypothetical protein
contig07342_length=1369|1000|60	contig07342.Sense	2.45342	9.45713e-09	Jcr4S00117.150	XM_012216479.1	zf-hd homeobox protein at4g24660-like	F:GO:0003677; P:GO:0009737; F:GO:0003700; P:GO:0045893; C:GO:0005634; C:GO:0005667; P:GO:0045449	F:DNA binding; P:response to abscisic acid stimulus; F:sequence-specific DNA binding transcription factor activity; P:positive regulation of transcription, DNA-dependent; C:nucleus; C:transcription factor complex; P:regulation of transcription, DNA-dependent	no IPS match	843861|AtHB33|AtHB33 (ARABIDOPSIS THALIANA HOMEOBOX PROTEIN 33); DNA binding / transcription factor						HB-other; ZF-HD
contig07342_length=1369|500|60	contig07342.Sense	3.66166	7.53175e-09	Jcr4S00117.150	XM_012216479.1	zf-hd homeobox protein at4g24660-like	F:GO:0003677; P:GO:0009737; F:GO:0003700; P:GO:0045893; C:GO:0005634; C:GO:0005667; P:GO:0045449	F:DNA binding; P:response to abscisic acid stimulus; F:sequence-specific DNA binding transcription factor activity; P:positive regulation of transcription, DNA-dependent; C:nucleus; C:transcription factor complex; P:regulation of transcription, DNA-dependent	no IPS match	843861|AtHB33|AtHB33 (ARABIDOPSIS THALIANA HOMEOBOX PROTEIN 33); DNA binding / transcription factor						HB-other; ZF-HD
contig07467_length=721|500|60	contig07467.Sense	-2.20315	2.14591e-09	Jcr4S01930.10	XM_012229215.1	lipid transfer protein	F:GO:0008289; P:GO:0006869	F:lipid binding; P:lipid transport	no IPS match	836051|LTP3|LTP3 (LIPID TRANSFER PROTEIN 3); lipid binding
contig07653_length=513|0|60	contig07653.Sense	1.77472	1.85293e-09						no IPS match
contig07734_length=1201|1000|60	contig07734.Sense	1.55302	4.15753e-09	Jcr4S00752.100	XM_012221401.1	plasma membrane	P:GO:0009627; P:GO:0006457; P:GO:0009644; P:GO:0034976; C:GO:0005886; P:GO:0042542; C:GO:0005783; P:GO:0009408	P:systemic acquired resistance; P:protein folding; P:response to high light intensity; P:response to endoplasmic reticulum stress; C:plasma membrane; P:response to hydrogen peroxide; C:endoplasmic reticulum; P:response to heat	NON_CYTOPLASMIC_DOMAIN (PHOBIUS); CYTOPLASMIC_DOMAIN (PHOBIUS); TRANSMEMBRANE (PHOBIUS)	829073|AT4G29520|hypothetical protein
contig07744_length=469|250|60	contig07744.Antisense	-2.84348	4.39597e-09	Jcr4S00808.10	XM_012220259.1	cationic amino acid transporter	P:GO:0010363; P:GO:0015819; C:GO:0016021; F:GO:0015189; P:GO:0015696; P:GO:0051938; P:GO:0003333; P:GO:0006862; F:GO:0015326; P:GO:0006612; P:GO:0006944; P:GO:0043069; P:GO:0015824; P:GO:0006888; P:GO:0043091; P:GO:0010583; F:GO:0015181; F:GO:0005313; C:GO:0005737; P:GO:0009407; P:GO:0043269; C:GO:0005886; P:GO:0015846	P:regulation of plant-type hypersensitive response; P:lysine transport; C:integral to membrane; F:L-lysine transmembrane transporter activity; P:ammonium transport; P:L-glutamate import; P:amino acid transmembrane transport; P:nucleotide transport; F:cationic amino acid transmembrane transporter activity; P:protein targeting to membrane; P:membrane fusion; P:negative regulation of programmed cell…	IPR002293 (PANTHER); IPR015606 (PTHR11785:PANTHER); CYTOPLASMIC_DOMAIN (PHOBIUS); TRANSMEMBRANE (PHOBIUS); NON_CYTOPLASMIC_DOMAIN (PHOBIUS); CYTOPLASMIC_DOMAIN (PHOBIUS); TRANSMEMBRANE (PHOBIUS); TMhelix (TMHMM); TMhelix (TMHMM)	827860|AAT1|AAT1 (AMINO ACID TRANSPORTER 1); L-glutamate transmembrane transporter/ L-lysine transmembrane transporter/ arginine transmembrane transporter/ cationic amino acid transmembrane transporter
contig07778_length=469|0|60	contig07778.Sense	-2.26503	1.72986e-11						no IPS match
contig07792_length=1611|250|60	contig07792.Antisense	2.47554	2.2176e-11	Jcr4S03253.10	XM_012232369.1	enoyl-acp reductase	F:GO:0016631; P:GO:0006633; C:GO:0009941; F:GO:0005507; C:GO:0009570; C:GO:0009579	F:enoyl-[acyl-carrier-protein] reductase activity; P:fatty acid biosynthetic process; C:chloroplast envelope; F:copper ion binding; C:chloroplast stroma; C:thylakoid	IPR002347 (PRINTS); IPR016040 (G3DSA:3.40.50.GENE3D); PF13561 (PFAM); SSF51735 (SUPERFAMILY)	815152|MOD1|MOD1 (MOSAIC DEATH 1); enoyl-[acyl-carrier-protein] reductase (NADH)/ enoyl-[acyl-carrier-protein] reductase/ oxidoreductase	EC:1.3.1	(1.3) Acting on the CH-CH group of donors
contig07792_length=1611|750|60	contig07792.Antisense	2.4848	2.00914e-09	Jcr4S03253.10	XM_012232369.1	enoyl-acp reductase	F:GO:0016631; P:GO:0006633; C:GO:0009941; F:GO:0005507; C:GO:0009570; C:GO:0009579	F:enoyl-[acyl-carrier-protein] reductase activity; P:fatty acid biosynthetic process; C:chloroplast envelope; F:copper ion binding; C:chloroplast stroma; C:thylakoid	IPR002347 (PRINTS); IPR016040 (G3DSA:3.40.50.GENE3D); PF13561 (PFAM); SSF51735 (SUPERFAMILY)	815152|MOD1|MOD1 (MOSAIC DEATH 1); enoyl-[acyl-carrier-protein] reductase (NADH)/ enoyl-[acyl-carrier-protein] reductase/ oxidoreductase	EC:1.3.1	(1.3) Acting on the CH-CH group of donors
contig07855_length=553|250|60	contig07855.Antisense	1.91949	2.75707e-09	Jcr4S01716.40	XM_012214440.1	actin-depolymerizing factor-like	P:GO:0030042; F:GO:0003779; C:GO:0015629	P:actin filament depolymerization; F:actin binding; C:actin cytoskeleton	no IPS match
contig07949_length=737|500|60	contig07949.Sense	2.86558	4.27757e-11	Jcr4S14146.10	XM_012232856.1	was wasl-interacting protein family member isoform 1			no IPS match	836022|AT5G59050|hypothetical protein
contig08053_length=1364|1000|60	contig08053.Sense	4.37197	9.65101e-09	Jcr4S06367.20	XM_012225588.1	cysteine proteinase 15a-like	C:GO:0005576; F:GO:0008234; P:GO:0006508	C:extracellular region; F:cysteine-type peptidase activity; P:proteolysis	no IPS match	824659|AT3G54940|cysteine-type endopeptidase/ cysteine-type peptidase	EC:3.4	(3.4) Acting on peptide bonds (peptide hydrolases)			2.A.93 (cysteine proteinase 15a-like)
contig08053_length=1364|500|60	contig08053.Sense	3.88335	6.33526e-09	Jcr4S06367.20	XM_012225588.1	cysteine proteinase 15a-like	C:GO:0005576; F:GO:0008234; P:GO:0006508	C:extracellular region; F:cysteine-type peptidase activity; P:proteolysis	no IPS match	824659|AT3G54940|cysteine-type endopeptidase/ cysteine-type peptidase	EC:3.4	(3.4) Acting on peptide bonds (peptide hydrolases)			2.A.93 (cysteine proteinase 15a-like)
contig08116_length=492|250|60	contig08116.Antisense	2.13254	8.95643e-09	Jcr4S00602.110	XM_012216663.1	outward rectifying potassium channel	F:GO:0005267; C:GO:0009705; P:GO:0071805; F:GO:0005509; C:GO:0016021	F:potassium channel activity; C:plant-type vacuole membrane; P:potassium ion transmembrane transport; F:calcium ion binding; C:integral to membrane	SignalP-TM (SIGNALP_GRAM_POSITIVE); SignalP-noTM (SIGNALP_EUK)	827541|KCO6|KCO6; outward rectifier potassium channel					1.A.1 (outward rectifying potassium channel)
contig08127_length=622|250|60	contig08127.Antisense	3.13877	5.85106e-12	Jcr4S05471.50	XM_012213664.1	polyadenylate-binding protein 1-like	F:GO:0008022; P:GO:0007507; F:GO:0008143; C:GO:0005829; C:GO:0071013; C:GO:0010494; P:GO:0048255; P:GO:2000623; P:GO:0000289; F:GO:0008494; P:GO:0000398; P:GO:0006378; C:GO:0005840; P:GO:0045948	F:protein C-terminus binding; P:heart development; F:poly(A) RNA binding; C:cytosol; C:catalytic step 2 spliceosome; C:cytoplasmic stress granule; P:mRNA stabilization; P:negative regulation of nuclear-transcribed mRNA catabolic process, nonsense-mediated decay; P:nuclear-transcribed mRNA poly(A) tail shortening; F:translation activator activity; P:mRNA splicing, via spliceosome; P:mRNA polyadeny…	no IPS match	841399|PAB8|PAB8 (POLY(A) BINDING PROTEIN 8); RNA binding / translation initiation factor
contig08132_length=711|250|60	contig08132.Antisense	1.76893	1.27363e-09	Jcr4S00025.40	XM_012228817.1	family transposase isoform 1	F:GO:0008270; F:GO:0003676	F:zinc ion binding; F:nucleic acid binding	no IPS match
contig08235_length=878|500|60	contig08235.Sense	-1.60675	5.96128e-09	Jcr4S00610.130	XM_012214282.1	sugar transport protein 14-like	F:GO:0004386; C:GO:0005886; P:GO:0015757; F:GO:0005354; P:GO:0055085; F:GO:0005524; F:GO:0032440; C:GO:0016021; P:GO:0055114	F:helicase activity; C:plasma membrane; P:galactose transport; F:galactose transmembrane transporter activity; P:transmembrane transport; F:ATP binding; F:2-alkenal reductase [NAD(P)] activity; C:integral to membrane; P:oxidation-reduction process	IPR003663 (PRINTS); G3DSA:1.20.1250.20 (GENE3D); IPR005828 (PFAM); PTHR24063:SF72 (PANTHER); PTHR24063 (PANTHER); TRANSMEMBRANE (PHOBIUS); TRANSMEMBRANE (PHOBIUS); TRANSMEMBRANE (PHOBIUS); TRANSMEMBRANE (PHOBIUS); NON_CYTOPLASMIC_DOMAIN (PHOBIUS); CYTOPLASMIC_DOMAIN (PHOBIUS); NON_CYTOPLASMIC_DOMAIN (PHOBIUS); TRANSMEMBRANE (PHOBIUS); CYTOPLASMIC_DOMAIN (PHOBIUS); CYTOPLASMIC_DOMAIN (PHOBIUS); TR…	844057|AT1G77210|sugar transporter, putative	EC:1.3.1.74	(1.3) Acting on the CH-CH group of donors			2.A.1 (sugar transport protein 14-like)
contig08276_length=672|0|60	contig08276.Sense	1.84133	9.11405e-09	Jcr4S00645.30	XM_012232228.1	potassium transporter	P:GO:0016036; P:GO:0019375; F:GO:0008270; C:GO:0016020; P:GO:0006355; C:GO:0009507; F:GO:0003676; P:GO:0071805; P:GO:0019761; F:GO:0003700; F:GO:0015079; C:GO:0005634; C:GO:0005667; P:GO:0045449	P:cellular response to phosphate starvation; P:galactolipid biosynthetic process; F:zinc ion binding; C:membrane; P:regulation of transcription, DNA-dependent; C:chloroplast; F:nucleic acid binding; P:potassium ion transmembrane transport; P:glucosinolate biosynthetic process; F:sequence-specific DNA binding transcription factor activity; F:potassium ion transmembrane transporter activity; C:nucl…	no IPS match	821063|KUP3|KUP3 (K+ UPTAKE TRANSPORTER 3); potassium ion transmembrane transporter					2.A.72 (potassium transporter)
contig08276_length=672|500|60	contig08276.Sense	2.61671	6.36404e-11	Jcr4S00645.30	XM_012232228.1	potassium transporter	P:GO:0016036; P:GO:0019375; F:GO:0008270; C:GO:0016020; P:GO:0006355; C:GO:0009507; F:GO:0003676; P:GO:0071805; P:GO:0019761; F:GO:0003700; F:GO:0015079; C:GO:0005634; C:GO:0005667; P:GO:0045449	P:cellular response to phosphate starvation; P:galactolipid biosynthetic process; F:zinc ion binding; C:membrane; P:regulation of transcription, DNA-dependent; C:chloroplast; F:nucleic acid binding; P:potassium ion transmembrane transport; P:glucosinolate biosynthetic process; F:sequence-specific DNA binding transcription factor activity; F:potassium ion transmembrane transporter activity; C:nucl…	no IPS match	821063|KUP3|KUP3 (K+ UPTAKE TRANSPORTER 3); potassium ion transmembrane transporter					2.A.72 (potassium transporter)
contig08299_length=1582|250|60	contig08299.NA	-4.16991	3.90629e-10	Jcr4S00503.10	XM_012237364.1	probable beta-d-xylosidase 7-like	P:GO:0010075; F:GO:0004553; C:GO:0009505; P:GO:0005975; C:GO:0009506; C:GO:0009507; C:GO:0048046	P:regulation of meristem growth; F:hydrolase activity, hydrolyzing O-glycosyl compounds; C:plant-type cell wall; P:carbohydrate metabolic process; C:plasmodesma; C:chloroplast; C:apoplast	no IPS match	844141|AT1G78060|glycosyl hydrolase family 3 protein
contig08299_length=1582|750|60	contig08299.Antisense	-3.94278	8.52684e-10	Jcr4S00503.10	XM_012237364.1	probable beta-d-xylosidase 7-like	P:GO:0010075; F:GO:0004553; C:GO:0009505; P:GO:0005975; C:GO:0009506; C:GO:0009507; C:GO:0048046	P:regulation of meristem growth; F:hydrolase activity, hydrolyzing O-glycosyl compounds; C:plant-type cell wall; P:carbohydrate metabolic process; C:plasmodesma; C:chloroplast; C:apoplast	no IPS match	844141|AT1G78060|glycosyl hydrolase family 3 protein
contig08438_length=520|250|60	contig08438.Antisense	-3.97091	1.81126e-09	Jcr4S17182.10		unknown			SIGNAL_PEPTIDE_C_REGION (PHOBIUS); SIGNAL_PEPTIDE (PHOBIUS); NON_CYTOPLASMIC_DOMAIN (PHOBIUS); SIGNAL_PEPTIDE_N_REGION (PHOBIUS); SIGNAL_PEPTIDE_H_REGION (PHOBIUS); SignalP-noTM (SIGNALP_EUK); SignalP-TM (SIGNALP_GRAM_POSITIVE); TMhelix (TMHMM)
contig08496_length=999|250|60	contig08496.Antisense	3.38199	3.03215e-09	Jcr4S00528.100	XM_012223435.1	subtilisin-like protease-like	C:GO:0005829; P:GO:0009086; P:GO:0010075; C:GO:0009506; C:GO:0009505; P:GO:0006508; F:GO:0004252; P:GO:0000394; P:GO:0048653; P:GO:0009664; C:GO:0005576; P:GO:0009832; C:GO:0005794	C:cytosol; P:methionine biosynthetic process; P:regulation of meristem growth; C:plasmodesma; C:plant-type cell wall; P:proteolysis; F:serine-type endopeptidase activity; P:RNA splicing, via endonucleolytic cleavage and ligation; P:anther development; P:plant-type cell wall organization; C:extracellular region; P:plant-type cell wall biogenesis; C:Golgi apparatus	IPR000209 (G3DSA:3.40.50.GENE3D); IPR000209 (PFAM); IPR015500 (PANTHER); PTHR10795:SF17 (PANTHER); IPR023828 (PROSITE_PATTERNS); IPR000209 (SUPERFAMILY)	815145|AT2G05920|subtilase family protein	EC:3.4.21	(3.4) Acting on peptide bonds (peptide hydrolases)
contig08611_length=516|250|60	contig08611.Antisense	-3.02914	5.24176e-09	Jcr4S02405.30	XM_012218200.1	xylem cysteine proteinase 2-like	C:GO:0000325; C:GO:0005618; F:GO:0032440; P:GO:0006508; C:GO:0005634; P:GO:0010623; F:GO:0008234; P:GO:0055114	C:plant-type vacuole; C:cell wall; F:2-alkenal reductase [NAD(P)] activity; P:proteolysis; C:nucleus; P:developmental programmed cell death; F:cysteine-type peptidase activity; P:oxidation-reduction process	NON_CYTOPLASMIC_DOMAIN (PHOBIUS); CYTOPLASMIC_DOMAIN (PHOBIUS); TRANSMEMBRANE (PHOBIUS); TMhelix (TMHMM)	838677|XCP2|XCP2 (xylem cysteine peptidase 2); cysteine-type peptidase/ peptidase	EC:1.3.1.74; EC:3.4	(1.3) Acting on the CH-CH group of donors; (3.4) Acting on peptide bonds (peptide hydrolases)			2.A.93 (xylem cysteine proteinase 2-like)
contig08632_length=1253|250|60	contig08632.Antisense	-4.38015	5.24001e-13	Jcr4S02600.20	XM_012210737.1	desacetoxyvindoline 4-	F:GO:0045431; F:GO:0016702; P:GO:0051555; P:GO:0055114	F:flavonol synthase activity; F:oxidoreductase activity, acting on single donors with incorporation of molecular oxygen, incorporation of two atoms of oxygen; P:flavonol biosynthetic process; P:oxidation-reduction process	CYTOPLASMIC_DOMAIN (PHOBIUS); NON_CYTOPLASMIC_DOMAIN (PHOBIUS); TRANSMEMBRANE (PHOBIUS)	818241|AT2G36690|oxidoreductase, 2OG-Fe(II) oxygenase family protein	EC:1.13.11; EC:1.14.11.23	(1.1) Acting on the CH-OH group of donors; (1.1) Acting on the CH-OH group of donors	map00941	Flavonoid biosynthesis
contig08704_length=1425|250|60	contig08704.Antisense	1.9853	3.77576e-09	Jcr4S01124.50	XM_012232980.1	bel1-like homeodomain protein 9-like	F:GO:0003677	F:DNA binding	no IPS match	831745|RPL|RPL (REPLUMLESS); DNA binding / sequence-specific DNA binding / transcription factor						HB-other; HB-PHD; HD-ZIP; TALE
contig08762_length=1083|1000|60	contig08762.Sense	-1.99852	3.99876e-09	Jcr4S00213.10	XM_012224767.1	microtubule-associated protein tortifolia1-like			no IPS match	836379|AT5G62580|binding
contig08826_length=1426|1250|60	contig08826.Antisense	1.85697	1.57287e-09	Jcr4S00376.80	XM_012233852.1	trihelix transcription factor gtl2-like	F:GO:0003682; P:GO:0006355; F:GO:0003700; C:GO:0005634	F:chromatin binding; P:regulation of transcription, DNA-dependent; F:sequence-specific DNA binding transcription factor activity; C:nucleus	NON_CYTOPLASMIC_DOMAIN (PHOBIUS); TRANSMEMBRANE (PHOBIUS); CYTOPLASMIC_DOMAIN (PHOBIUS); TMhelix (TMHMM)	832914|AT5G28300|trihelix DNA-binding protein, putative						MYB; Trihelix
contig08873_length=1104|250|60	contig08873.Antisense	1.74758	6.96037e-10						no IPS match
contig08942_length=507|250|60	contig08942.Antisense	1.69352	4.16255e-09	Jcr4S03655.30	XM_012211939.1	transport inhibitor response 1	P:GO:0010103; C:GO:0005774; P:GO:0000394; P:GO:0009734; P:GO:0048573; P:GO:0009086; P:GO:0010152; P:GO:0071249; F:GO:0004842; P:GO:0048527; F:GO:0000822; P:GO:0080022; P:GO:0002237; C:GO:0005886; C:GO:0005634; F:GO:0010011; P:GO:0048443; P:GO:0016567	P:stomatal complex morphogenesis; C:vacuolar membrane; P:RNA splicing, via endonucleolytic cleavage and ligation; P:auxin mediated signaling pathway; P:photoperiodism, flowering; P:methionine biosynthetic process; P:pollen maturation; P:cellular response to nitrate; F:ubiquitin-protein ligase activity; P:lateral root development; F:inositol hexakisphosphate binding; P:primary root development; P:…	no IPS match	822296|AFB2|AFB2 (AUXIN SIGNALING F-BOX 2); auxin binding / ubiquitin-protein ligase	EC:6.3.2.19	(6.3) Forming carbon-nitrogen bonds
contig09003_length=1024|500|60	contig09003.Sense	4.51189	2.78868e-09	Jcr4S00139.110	XM_012235554.1	rubredoxin family protein	P:GO:0010114; P:GO:0006098; P:GO:0006364; C:GO:0009941; P:GO:0009637; P:GO:0009657; C:GO:0009535; P:GO:0010207; P:GO:0010218; F:GO:0005506	P:response to red light; P:pentose-phosphate shunt; P:rRNA processing; C:chloroplast envelope; P:response to blue light; P:plastid organization; C:chloroplast thylakoid membrane; P:photosystem II assembly; P:response to far red light; F:iron ion binding	G3DSA:2.30.42.10 (GENE3D); IPR024935 (PFAM); IPR004039 (G3DSA:2.20.28.GENE3D); CYTOPLASMIC_DOMAIN (PHOBIUS); TRANSMEMBRANE (PHOBIUS); NON_CYTOPLASMIC_DOMAIN (PHOBIUS); IPR001478 (PROSITE_PROFILES); IPR024934 (PROSITE_PROFILES); SSF57802 (SUPERFAMILY); IPR001478 (SUPERFAMILY); TMhelix (TMHMM)	831581|ENH1|ENH1 (enhancer of sos3-1); electron carrier/ metal ion binding / protein binding
contig09124_length=387|0|60	contig09124.Sense	1.73702	1.45872e-09	Jcr4S05047.40	XM_012219721.1	protein binding	P:GO:0006352; P:GO:0016570; C:GO:0005634; F:GO:0003677	P:DNA-dependent transcription, initiation; P:histone modification; C:nucleus; F:DNA binding	no IPS match
contig09209_length=1096|1000|60	contig09209.Sense	1.6745	2.32751e-11	Jcr4S00112.160	XM_012228651.1	dihydrolipoyl dehydrogenase-like	C:GO:0005829; P:GO:0042744; C:GO:0005739; C:GO:0005730; P:GO:0045454; C:GO:0009941; F:GO:0050660; C:GO:0009570; F:GO:0004148; P:GO:0006094; P:GO:0006096; P:GO:0006099; P:GO:0006118; P:GO:0006544; P:GO:0006563; P:GO:0006566	C:cytosol; P:hydrogen peroxide catabolic process; C:mitochondrion; C:nucleolus; P:cell redox homeostasis; C:chloroplast envelope; F:flavin adenine dinucleotide binding; C:chloroplast stroma; F:dihydrolipoyl dehydrogenase activity; P:gluconeogenesis; P:glycolysis; P:tricarboxylic acid cycle; P:electron transport; P:glycine metabolic process; P:L-serine metabolic process; P:threonine metabolic proc…	NON_CYTOPLASMIC_DOMAIN (PHOBIUS); CYTOPLASMIC_DOMAIN (PHOBIUS); TRANSMEMBRANE (PHOBIUS); TMhelix (TMHMM)	827307|AT4G16155|dihydrolipoyl dehydrogenase	EC:1.8.1.4	(1.8) Acting on a sulfur group of donors	map00280; map00260; map00620; map00020; map00010	Valine, leucine and isoleucine degradation; Glycine, serine and threonine metabolism; Pyruvate metabolism; Citrate cycle (TCA cycle); Glycolysis / Gluconeogenesis
contig09209_length=1096|500|60	contig09209.Sense	1.52518	7.34199e-09	Jcr4S00112.160	XM_012228651.1	dihydrolipoyl dehydrogenase-like	C:GO:0005829; P:GO:0042744; C:GO:0005739; C:GO:0005730; P:GO:0045454; C:GO:0009941; F:GO:0050660; C:GO:0009570; F:GO:0004148; P:GO:0006094; P:GO:0006096; P:GO:0006099; P:GO:0006118; P:GO:0006544; P:GO:0006563; P:GO:0006566	C:cytosol; P:hydrogen peroxide catabolic process; C:mitochondrion; C:nucleolus; P:cell redox homeostasis; C:chloroplast envelope; F:flavin adenine dinucleotide binding; C:chloroplast stroma; F:dihydrolipoyl dehydrogenase activity; P:gluconeogenesis; P:glycolysis; P:tricarboxylic acid cycle; P:electron transport; P:glycine metabolic process; P:L-serine metabolic process; P:threonine metabolic proc…	NON_CYTOPLASMIC_DOMAIN (PHOBIUS); CYTOPLASMIC_DOMAIN (PHOBIUS); TRANSMEMBRANE (PHOBIUS); TMhelix (TMHMM)	827307|AT4G16155|dihydrolipoyl dehydrogenase	EC:1.8.1.4	(1.8) Acting on a sulfur group of donors	map00280; map00260; map00620; map00020; map00010	Valine, leucine and isoleucine degradation; Glycine, serine and threonine metabolism; Pyruvate metabolism; Citrate cycle (TCA cycle); Glycolysis / Gluconeogenesis
contig09253_length=577|500|60	contig09253.Sense	1.61841	7.43498e-09	Jcr4S05937.20	XM_012226827.1	invertase inhibitor homolog	F:GO:0004857	F:enzyme inhibitor activity	no IPS match	836583|C/VIF2|C/VIF2 (CELL WALL / VACUOLAR INHIBITOR OF FRUCTOSIDASE 2); enzyme inhibitor/ pectinesterase/ pectinesterase inhibitor
contig09552_length=1160|1000|60	contig09552.Sense	1.41847	4.58683e-09	Jcr4S00298.40	XM_012217073.1	probable n-acetyl-gamma-glutamyl-phosphate chloroplastic-like	F:GO:0051287; F:GO:0005507; P:GO:0055114; P:GO:0006526; C:GO:0005730; P:GO:0048481; F:GO:0003942; F:GO:0046983; C:GO:0009570; P:GO:0046686; C:GO:0016020; P:GO:0000051	F:NAD binding; F:copper ion binding; P:oxidation-reduction process; P:arginine biosynthetic process; C:nucleolus; P:ovule development; F:N-acetyl-gamma-glutamyl-phosphate reductase activity; F:protein dimerization activity; C:chloroplast stroma; P:response to cadmium ion; C:membrane; P:urea cycle intermediate metabolic process	TMhelix (TMHMM)	816513|AT2G19940|N-acetyl-gamma-glutamyl-phosphate reductase/ NAD or NADH binding / binding / catalytic/ oxidoreductase, acting on the aldehyde or oxo group of donors, NAD or NADP as acceptor / protein dimerization	EC:1.2.1.38	(1.2) Acting on the aldehyde or oxo group of donors	map00330	Arginine and proline metabolism
contig09565_length=436|250|60	contig09565.Antisense	5.92506	1.00707e-11	Jcr4S01069.20	XM_012218945.1	type 1 ribosomal inactivating protein	P:GO:0006952; P:GO:0017148; F:GO:0030598	P:defense response; P:negative regulation of translation; F:rRNA N-glycosylase activity	IPR017989 (PRINTS); IPR001574 (PFAM); IPR016138 (G3DSA:3.40.420.GENE3D); NON_CYTOPLASMIC_DOMAIN (PHOBIUS); TRANSMEMBRANE (PHOBIUS); CYTOPLASMIC_DOMAIN (PHOBIUS); IPR001574 (SUPERFAMILY)		EC:3.2.2.22	(3.2) Glycosylases
contig09769_length=1162|1000|60	contig09769.Sense	3.53279	1.44827e-09	Jcr4S00852.10	XM_012222889.1	metal transporter nramp5-like	P:GO:0006810; C:GO:0016020; F:GO:0005215	P:transport; C:membrane; F:transporter activity	TRANSMEMBRANE (PHOBIUS); CYTOPLASMIC_DOMAIN (PHOBIUS); NON_CYTOPLASMIC_DOMAIN (PHOBIUS); TRANSMEMBRANE (PHOBIUS); CYTOPLASMIC_DOMAIN (PHOBIUS); TMhelix (TMHMM); TMhelix (TMHMM)	844422|NRAMP1|NRAMP1 (NATURAL RESISTANCE-ASSOCIATED MACROPHAGE PROTEIN 1); inorganic anion transmembrane transporter/ manganese ion transmembrane transporter/ metal ion transmembrane transporter					2.A.55 (metal transporter nramp5-like)
contig09769_length=1162|500|60	contig09769.Sense	3.36697	2.04562e-09	Jcr4S00852.10	XM_012222889.1	metal transporter nramp5-like	P:GO:0006810; C:GO:0016020; F:GO:0005215	P:transport; C:membrane; F:transporter activity	TRANSMEMBRANE (PHOBIUS); CYTOPLASMIC_DOMAIN (PHOBIUS); NON_CYTOPLASMIC_DOMAIN (PHOBIUS); TRANSMEMBRANE (PHOBIUS); CYTOPLASMIC_DOMAIN (PHOBIUS); TMhelix (TMHMM); TMhelix (TMHMM)	844422|NRAMP1|NRAMP1 (NATURAL RESISTANCE-ASSOCIATED MACROPHAGE PROTEIN 1); inorganic anion transmembrane transporter/ manganese ion transmembrane transporter/ metal ion transmembrane transporter					2.A.55 (metal transporter nramp5-like)
contig09789_length=1036|250|60	contig09789.Antisense	-1.70273	6.35184e-10	Jcr4S00001.140	XM_012234746.1	multidrug resistance protein abc transporter family	P:GO:0055085; P:GO:0055114; C:GO:0016021; F:GO:0042626; P:GO:0006200; F:GO:0005524; F:GO:0032440	P:transmembrane transport; P:oxidation-reduction process; C:integral to membrane; F:ATPase activity, coupled to transmembrane movement of substances; P:ATP catabolic process; F:ATP binding; F:2-alkenal reductase [NAD(P)] activity	no IPS match	825083|ATMRP14|ATMRP14; ATPase, coupled to transmembrane movement of substances	EC:1.3.1.74	(1.3) Acting on the CH-CH group of donors			3.A.1 (multidrug resistance protein abc transporter family)
contig09798_length=1265|1000|60	contig09798.Sense	-5.50772	2.20883e-09	Jcr4S00576.30	XM_012236421.1	cellulose synthase	F:GO:0016760; P:GO:0030244; C:GO:0016021; P:GO:0005982; P:GO:0005985; P:GO:0006011	F:cellulose synthase (UDP-forming) activity; P:cellulose biosynthetic process; C:integral to membrane; P:starch metabolic process; P:sucrose metabolic process; P:UDP-glucose metabolic process	no IPS match	827612|IRX1|IRX1 (IRREGULAR XYLEM 1); cellulose synthase/ transferase, transferring glycosyl groups	EC:2.4.1.12	(2.4) Glycosyltransferases	map00500	Starch and sucrose metabolism
contig09798_length=1265|500|60	contig09798.Sense	-5.63646	2.18511e-10	Jcr4S00576.30	XM_012236421.1	cellulose synthase	F:GO:0016760; P:GO:0030244; C:GO:0016021; P:GO:0005982; P:GO:0005985; P:GO:0006011	F:cellulose synthase (UDP-forming) activity; P:cellulose biosynthetic process; C:integral to membrane; P:starch metabolic process; P:sucrose metabolic process; P:UDP-glucose metabolic process	no IPS match	827612|IRX1|IRX1 (IRREGULAR XYLEM 1); cellulose synthase/ transferase, transferring glycosyl groups	EC:2.4.1.12	(2.4) Glycosyltransferases	map00500	Starch and sucrose metabolism
contig09913_length=983|250|60	contig09913.Antisense	-1.96198	4.00755e-11	Jcr4S00132.210	XM_012230287.1	ref srpp-like protein at1g67360-like	C:GO:0005773	C:vacuole	no IPS match	843057|AT1G67360|rubber elongation factor (REF) family protein
contig09913_length=983|750|60	contig09913.Antisense	-1.96102	3.54981e-09	Jcr4S00132.210	XM_012230287.1	ref srpp-like protein at1g67360-like	C:GO:0005773	C:vacuole	no IPS match	843057|AT1G67360|rubber elongation factor (REF) family protein
contig09961_length=426|250|60	contig09961.Antisense	-4.8563	1.09315e-09	Jcr4S02228.10	XM_012222687.1	dopamine beta-	F:GO:0004497; C:GO:0016021	F:monooxygenase activity; C:integral to membrane	TRANSMEMBRANE (PHOBIUS); NON_CYTOPLASMIC_DOMAIN (PHOBIUS); CYTOPLASMIC_DOMAIN (PHOBIUS); TMhelix (TMHMM)
contig09971_length=514|250|60	contig09971.Antisense	-4.32588	1.78591e-09	Jcr4U39085.20	XM_012232515.1	laccase-4-like	F:GO:0005507; F:GO:0052716; P:GO:0009834; F:GO:0008447; C:GO:0048046; P:GO:0046274; P:GO:0055114; P:GO:0006118; P:GO:0019852	F:copper ion binding; F:hydroquinone:oxygen oxidoreductase activity; P:secondary cell wall biogenesis; F:L-ascorbate oxidase activity; C:apoplast; P:lignin catabolic process; P:oxidation-reduction process; P:electron transport; P:L-ascorbic acid metabolic process	no IPS match	818386|IRX12|IRX12 (IRREGULAR XYLEM 12); laccase	EC:1.10.3.2; EC:1.10.3.3	(1.1) Acting on the CH-OH group of donors; (1.1) Acting on the CH-OH group of donors	map00053	Ascorbate and aldarate metabolism	2.A.108 (laccase-4-like)
contig10050_length=625|0|60	contig10050.Sense	2.00499	7.23525e-10	Jcr4S00335.50	XM_012221880.1	zinc finger protein nutcracker-like	P:GO:0010075; F:GO:0003676; P:GO:0048364; P:GO:0045604; P:GO:0051302; F:GO:0008270; C:GO:0009536; F:GO:0042803	P:regulation of meristem growth; F:nucleic acid binding; P:root development; P:regulation of epidermal cell differentiation; P:regulation of cell division; F:zinc ion binding; C:plastid; F:protein homodimerization activity	no IPS match	824234|AtIDD2|AtIDD2 (Arabidopsis thaliana Indeterminate(ID)-Domain 2); nucleic acid binding / transcription factor/ zinc ion binding						C2H2
contig10050_length=625|500|60	contig10050.Sense	2.00468	5.37147e-11	Jcr4S00335.50	XM_012221880.1	zinc finger protein nutcracker-like	P:GO:0010075; F:GO:0003676; P:GO:0048364; P:GO:0045604; P:GO:0051302; F:GO:0008270; C:GO:0009536; F:GO:0042803	P:regulation of meristem growth; F:nucleic acid binding; P:root development; P:regulation of epidermal cell differentiation; P:regulation of cell division; F:zinc ion binding; C:plastid; F:protein homodimerization activity	no IPS match	824234|AtIDD2|AtIDD2 (Arabidopsis thaliana Indeterminate(ID)-Domain 2); nucleic acid binding / transcription factor/ zinc ion binding						C2H2
contig10102_length=712|0|60	contig10102.Sense	2.67573	9.99673e-09	Jcr4S00027.30	XM_012233386.1	ac009360_9this gene is cut partial	C:GO:0005634; C:GO:0005737	C:nucleus; C:cytoplasm	TRANSMEMBRANE (PHOBIUS); CYTOPLASMIC_DOMAIN (PHOBIUS); NON_CYTOPLASMIC_DOMAIN (PHOBIUS)
contig10182_length=1468|500|60	contig10182.Sense	-2.50325	1.141e-09	Jcr4S03020.10	XM_012216920.1	Myosin-13, putative			no IPS match
contig10228_length=564|500|60	contig10228.Sense	3.80578	3.05545e-11	Jcr4S24689.10	XM_012229183.1	major allergen pru	P:GO:0009607; P:GO:0006952	P:response to biotic stimulus; P:defense response	TMhelix (TMHMM)
contig10248_length=1573|1500|60	contig10248.Sense	1.79951	8.68901e-09	Jcr4S00587.80	XM_012229996.1	amsh-like ubiquitin thiolesterase 2-like	P:GO:0006511; C:GO:0005634; C:GO:0005739	P:ubiquitin-dependent protein catabolic process; C:nucleus; C:mitochondrion	no IPS match	837603|AT1G10600|hypothetical protein
contig10248_length=1573|500|60	contig10248.Sense	1.77732	4.80285e-10	Jcr4S00587.80	XM_012229996.1	amsh-like ubiquitin thiolesterase 2-like	P:GO:0006511; C:GO:0005634; C:GO:0005739	P:ubiquitin-dependent protein catabolic process; C:nucleus; C:mitochondrion	no IPS match	837603|AT1G10600|hypothetical protein
contig10391_length=340|0|60	contig10391.NA	2.55251	7.72144e-10		XM_012213664.1				NON_CYTOPLASMIC_DOMAIN (PHOBIUS); TRANSMEMBRANE (PHOBIUS); CYTOPLASMIC_DOMAIN (PHOBIUS); TMhelix (TMHMM)
contig10415_length=1003|500|60	contig10415.Sense	2.57688	6.38998e-09	Jcr4S00094.140	XM_012224855.1	hva22-like protein a-like	P:GO:0009737; P:GO:0009414; P:GO:0009409; P:GO:0042538	P:response to abscisic acid stimulus; P:response to water deprivation; P:response to cold; P:hyperosmotic salinity response	TMhelix (TMHMM)	843793|ATHVA22A|ATHVA22A
contig10548_length=1169|0|60	contig10548.Sense	2.87953	5.17556e-10	Jcr4S00456.140	XM_012233031.1	micronuclear linker histone			NON_CYTOPLASMIC_DOMAIN (PHOBIUS); CYTOPLASMIC_DOMAIN (PHOBIUS); TRANSMEMBRANE (PHOBIUS)
contig10548_length=1169|1000|60	contig10548.Sense	3.01234	2.46446e-12	Jcr4S00456.140	XM_012233031.1	micronuclear linker histone			NON_CYTOPLASMIC_DOMAIN (PHOBIUS); CYTOPLASMIC_DOMAIN (PHOBIUS); TRANSMEMBRANE (PHOBIUS)
contig10548_length=1169|500|60	contig10548.Sense	2.91403	6.16301e-11	Jcr4S00456.140	XM_012233031.1	micronuclear linker histone			NON_CYTOPLASMIC_DOMAIN (PHOBIUS); CYTOPLASMIC_DOMAIN (PHOBIUS); TRANSMEMBRANE (PHOBIUS)
contig10597_length=1971|1500|60	contig10597.Sense	1.69734	3.11553e-09	Jcr4S00100.210	XM_012224489.1	cyclin-dependent kinase g-2-like	F:GO:0008353; P:GO:0006468; F:GO:0005524; C:GO:0005829; P:GO:0009069	F:RNA polymerase II carboxy-terminal domain kinase activity; P:protein phosphorylation; F:ATP binding; C:cytosol; P:serine family amino acid metabolic process	no IPS match	843079|AT1G67580|protein kinase family protein	EC:2.7.11.23	(2.7) Transferring phosphorous-containing groups
contig10644_length=585|500|60	contig10644.Sense	-1.73029	3.67741e-09	Jcr4S01417.20	XM_012221829.1	protein			no IPS match	841860|AT1G54200|hypothetical protein
contig10675_length=300|0|60	contig10675.Sense	2.41823	1.26529e-11						NON_CYTOPLASMIC_DOMAIN (PHOBIUS); SIGNAL_PEPTIDE_N_REGION (PHOBIUS); SIGNAL_PEPTIDE_C_REGION (PHOBIUS); SIGNAL_PEPTIDE (PHOBIUS); SIGNAL_PEPTIDE_H_REGION (PHOBIUS); SignalP-noTM (SIGNALP_EUK)
contig10678_length=584|500|60	contig10678.Sense	5.52685	1.07618e-10	Jcr4S00279.70	XM_012214451.1	11s globulin subunit beta	P:GO:0009737; C:GO:0005783; F:GO:0045735	P:response to abscisic acid stimulus; C:endoplasmic reticulum; F:nutrient reservoir activity	TRANSMEMBRANE (PHOBIUS); NON_CYTOPLASMIC_DOMAIN (PHOBIUS); CYTOPLASMIC_DOMAIN (PHOBIUS)							G2-like
contig10717_length=636|500|60	contig10717.Sense	3.97982	2.03495e-09	Jcr4S02330.90	XM_012225821.1	cytochrome c oxidase subunit 5c-3	C:GO:0016021; F:GO:0004129; C:GO:0005746; P:GO:0006123; P:GO:0015992; C:GO:0045277	C:integral to membrane; F:cytochrome-c oxidase activity; C:mitochondrial respiratory chain; P:mitochondrial electron transport, cytochrome c to oxygen; P:proton transport; C:respiratory chain complex IV	no IPS match		EC:1.9.3.1	(1.9) Acting on a heme group of donors	map00190	Oxidative phosphorylation
contig10721_length=737|500|60	contig10721.NA	2.91892	4.32851e-09	Jcr4S04247.20	XM_012228614.1	major allergen pru	P:GO:0009607; P:GO:0006952	P:response to biotic stimulus; P:defense response	SIGNAL_PEPTIDE_C_REGION (PHOBIUS); SIGNAL_PEPTIDE_N_REGION (PHOBIUS); NON_CYTOPLASMIC_DOMAIN (PHOBIUS); SIGNAL_PEPTIDE_H_REGION (PHOBIUS); SIGNAL_PEPTIDE (PHOBIUS); SignalP-noTM (SIGNALP_EUK)
contig10787_length=629|500|60	contig10787.Sense	2.09917	1.4072e-11						NON_CYTOPLASMIC_DOMAIN (PHOBIUS); TRANSMEMBRANE (PHOBIUS); CYTOPLASMIC_DOMAIN (PHOBIUS); TMhelix (TMHMM)
contig10846_length=902|250|60	contig10846.Antisense	3.03987	2.41484e-09	Jcr4S03024.20	XM_012218690.1	keratin-associated protein 6-2-like	P:GO:0032502; P:GO:0044707	P:developmental process; P:single-multicellular organism process	IPR010800 (PFAM); SIGNAL_PEPTIDE_C_REGION (PHOBIUS); NON_CYTOPLASMIC_DOMAIN (PHOBIUS); SIGNAL_PEPTIDE (PHOBIUS); SIGNAL_PEPTIDE_N_REGION (PHOBIUS); SIGNAL_PEPTIDE_H_REGION (PHOBIUS); SignalP-noTM (SIGNALP_EUK); SignalP-TM (SIGNALP_GRAM_POSITIVE); TMhelix (TMHMM); TMhelix (TMHMM); TMhelix (TMHMM)
contig10846_length=902|500|60	contig10846.Sense	8.16146	1.35316e-11	Jcr4S03024.20	XM_012218690.1	keratin-associated protein 6-2-like	P:GO:0032502; P:GO:0044707	P:developmental process; P:single-multicellular organism process	IPR010800 (PFAM); SIGNAL_PEPTIDE_C_REGION (PHOBIUS); NON_CYTOPLASMIC_DOMAIN (PHOBIUS); SIGNAL_PEPTIDE (PHOBIUS); SIGNAL_PEPTIDE_N_REGION (PHOBIUS); SIGNAL_PEPTIDE_H_REGION (PHOBIUS); SignalP-noTM (SIGNALP_EUK); SignalP-TM (SIGNALP_GRAM_POSITIVE); TMhelix (TMHMM); TMhelix (TMHMM); TMhelix (TMHMM)
contig10846_length=902|750|60	contig10846.NA	3.37583	6.0325e-10	Jcr4S03024.20	XM_012218690.1	keratin-associated protein 6-2-like	P:GO:0032502; P:GO:0044707	P:developmental process; P:single-multicellular organism process	IPR010800 (PFAM); SIGNAL_PEPTIDE_C_REGION (PHOBIUS); NON_CYTOPLASMIC_DOMAIN (PHOBIUS); SIGNAL_PEPTIDE (PHOBIUS); SIGNAL_PEPTIDE_N_REGION (PHOBIUS); SIGNAL_PEPTIDE_H_REGION (PHOBIUS); SignalP-noTM (SIGNALP_EUK); SignalP-TM (SIGNALP_GRAM_POSITIVE); TMhelix (TMHMM); TMhelix (TMHMM); TMhelix (TMHMM)
contig10890_length=669|250|60	contig10890.Antisense	-1.72495	7.08881e-09	Jcr4S01944.60	XM_012215455.1	casp-like protein poptrdraft_833824-like	C:GO:0043231; C:GO:0044425	C:intracellular membrane-bounded organelle; C:membrane part	no IPS match	835589|AT5G54980|integral membrane family protein
contig10910_length=509|250|60	contig10910.Antisense	1.58844	4.59933e-10	Jcr4U29220.10	XM_012232293.1	s2p-like metalloprotease	P:GO:0006655; P:GO:0010103; P:GO:0016226; P:GO:0019288; P:GO:0010027; P:GO:0010228; F:GO:0004222; P:GO:0006508; P:GO:0048481; C:GO:0009535; P:GO:0009793	P:phosphatidylglycerol biosynthetic process; P:stomatal complex morphogenesis; P:iron-sulfur cluster assembly; P:isopentenyl diphosphate biosynthetic process, methylerythritol 4-phosphate pathway; P:thylakoid membrane organization; P:vegetative to reproductive phase transition of meristem; F:metalloendopeptidase activity; P:proteolysis; P:ovule development; C:chloroplast thylakoid membrane; P:emb…	no IPS match	830458|EGY2|EGY2; metalloendopeptidase	EC:3.4.24	(3.4) Acting on peptide bonds (peptide hydrolases)
contig10924_length=451|0|60	contig10924.Sense	3.43855	1.5869e-11			ribonuclease h protein at1g65750-like	P:GO:0009987; P:GO:0044238; F:GO:0003676; P:GO:1901360; F:GO:0003824	P:cellular process; P:primary metabolic process; F:nucleic acid binding; P:organic cyclic compound metabolic process; F:catalytic activity	no IPS match
contig10950_length=895|250|60	contig10950.Antisense	2.21944	3.59001e-09	Jcr4S01425.10	XM_012228616.1	myb family transcription factor apl-like	F:GO:0005488	F:binding	SIGNAL_PEPTIDE_N_REGION (PHOBIUS); SIGNAL_PEPTIDE (PHOBIUS); SIGNAL_PEPTIDE_H_REGION (PHOBIUS); SIGNAL_PEPTIDE_C_REGION (PHOBIUS); NON_CYTOPLASMIC_DOMAIN (PHOBIUS); SignalP-noTM (SIGNALP_GRAM_NEGATIVE); TMhelix (TMHMM)	833026|AT5G29000|myb family transcription factor						ARR-B; G2-like; MYB_related
contig10950_length=895|750|60	contig10950.Antisense	2.30347	1.88947e-09	Jcr4S01425.10	XM_012228616.1	myb family transcription factor apl-like	F:GO:0005488	F:binding	SIGNAL_PEPTIDE_N_REGION (PHOBIUS); SIGNAL_PEPTIDE (PHOBIUS); SIGNAL_PEPTIDE_H_REGION (PHOBIUS); SIGNAL_PEPTIDE_C_REGION (PHOBIUS); NON_CYTOPLASMIC_DOMAIN (PHOBIUS); SignalP-noTM (SIGNALP_GRAM_NEGATIVE); TMhelix (TMHMM)	833026|AT5G29000|myb family transcription factor						ARR-B; G2-like; MYB_related
contig10992_length=1293|250|60	contig10992.Antisense	3.15749	2.19304e-11	Jcr4S00161.50	XM_012224931.1	gdsl esterase lipase at1g71250-like	C:GO:0005576; F:GO:0004091; P:GO:0006629	C:extracellular region; F:carboxylesterase activity; P:lipid metabolic process	no IPS match	843466|AT1G71250|GDSL-motif lipase/hydrolase family protein	EC:3.1.1.1	(3.1) Acting on ester bonds	map00983	Drug metabolism - other enzymes
contig11193_length=1675|1500|60	contig11193.Sense	-3.57936	3.39312e-09	Jcr4S00995.60	XM_012216509.1	dihydroflavonol 4-reductase	P:GO:0044237; P:GO:0009718; P:GO:0055114; F:GO:0000166; F:GO:0050662; F:GO:0045552	P:cellular metabolic process; P:anthocyanin-containing compound biosynthetic process; P:oxidation-reduction process; F:nucleotide binding; F:coenzyme binding; F:dihydrokaempferol 4-reductase activity	CYTOPLASMIC_DOMAIN (PHOBIUS); NON_CYTOPLASMIC_DOMAIN (PHOBIUS); TRANSMEMBRANE (PHOBIUS); TMhelix (TMHMM)	834291|DFR|DFR (DIHYDROFLAVONOL 4-REDUCTASE); dihydrokaempferol 4-reductase	EC:1.1.1.219	(1.1) Acting on the CH-OH group of donors	map00941	Flavonoid biosynthesis
contig11403_length=1386|250|60	contig11403.Antisense	6.8333	3.93675e-09	Jcr4S00539.150	XM_012229689.1	transferring glycosyl	F:GO:0016740	F:transferase activity	CYTOPLASMIC_DOMAIN (PHOBIUS); CYTOPLASMIC_DOMAIN (PHOBIUS); TRANSMEMBRANE (PHOBIUS); TRANSMEMBRANE (PHOBIUS); NON_CYTOPLASMIC_DOMAIN (PHOBIUS); TMhelix (TMHMM)	819904|AT3G07170|sterile alpha motif (SAM) domain-containing protein
contig11415_length=1454|1000|60	contig11415.Sense	1.63672	9.56672e-09	Jcr4S04938.30	XM_012226392.1	atp binding	F:GO:0008270	F:zinc ion binding	no IPS match	829659|AT4G35070|hypothetical protein
contig11415_length=1454|500|60	contig11415.Sense	1.55944	2.62427e-09	Jcr4S04938.30	XM_012226392.1	atp binding	F:GO:0008270	F:zinc ion binding	no IPS match	829659|AT4G35070|hypothetical protein
contig11519_length=370|250|60	contig11519.Antisense	8.74818	4.89652e-11	Jcr4S00045.130	XM_012215545.1				TMhelix (TMHMM)
contig11544_length=1592|1000|60	contig11544.NA	2.42182	9.14112e-11	Jcr4S02209.20	XR_001047350.1				CYTOPLASMIC_DOMAIN (PHOBIUS); TRANSMEMBRANE (PHOBIUS); NON_CYTOPLASMIC_DOMAIN (PHOBIUS); TMhelix (TMHMM)
contig11544_length=1592|1500|60	contig11544.Sense	3.086	2.9618e-11	Jcr4S02209.20	XR_001047350.1				CYTOPLASMIC_DOMAIN (PHOBIUS); TRANSMEMBRANE (PHOBIUS); NON_CYTOPLASMIC_DOMAIN (PHOBIUS); TMhelix (TMHMM)
contig11549_length=1688|750|60	contig11549.Antisense	3.42547	3.37289e-09	Jcr4S00300.40	XM_012227141.1	embryonic protein dc-8-like	P:GO:0009793	P:embryo development ending in seed dormancy	TRANSMEMBRANE (PHOBIUS); TRANSMEMBRANE (PHOBIUS); CYTOPLASMIC_DOMAIN (PHOBIUS); CYTOPLASMIC_DOMAIN (PHOBIUS); NON_CYTOPLASMIC_DOMAIN (PHOBIUS); NON_CYTOPLASMIC_DOMAIN (PHOBIUS); TRANSMEMBRANE (PHOBIUS); TMhelix (TMHMM); TMhelix (TMHMM)	818236|ATECP63|ATECP63 (EMBRYONIC CELL PROTEIN 63)
contig11556_length=190|0|60	contig11556.Sense	2.85967	6.27271e-12	Jcr4S11707.10		atp-dependent dna helicase pif1	F:GO:0004386; C:GO:0016023; F:GO:0005524; C:GO:0005739	F:helicase activity; C:cytoplasmic membrane-bounded vesicle; F:ATP binding; C:mitochondrion	PTHR10492:SF8 (PANTHER); PTHR10492 (PANTHER); SignalP-noTM (SIGNALP_EUK)
contig11569_length=412|0|60	contig11569.NA	3.72523	2.02682e-10	Jcr4S01150.60	XM_012216948.1	caffeoyl- 3-o-methyltransferase	F:GO:0042409; F:GO:0046872; F:GO:0080076; F:GO:0080012; P:GO:0080088; F:GO:0080077; P:GO:0009809; P:GO:0032259; F:GO:0080078; C:GO:0005829; P:GO:0048316; P:GO:0009805; P:GO:0009811	F:caffeoyl-CoA O-methyltransferase activity; F:metal ion binding; F:caffeoyl CoA:S-adenosyl-L-methionine O-methyltransferase activity; F:trihydroxyferuloyl spermidine O-methyltransferase activity; P:spermidine hydroxycinnamate conjugate biosynthetic process; F:trihydroxyferuloyl spermidine:S-adenosyl-L-methionine O-methyltransferase activity; P:lignin biosynthetic process; P:methylation; F:tricaf…	IPR002935 (PFAM); G3DSA:3.40.50.150 (GENE3D); IPR002935 (PANTHER); SSF53335 (SUPERFAMILY)	843126|CCoAMT|CCoAMT; caffeoyl-CoA O-methyltransferase	EC:2.1.1; EC:2.1.1.104	(2.1) Transferring one-carbon groups; (2.1) Transferring one-carbon groups	map00360; map00945; map00941; map00940	Phenylalanine metabolism; Stilbenoid, diarylheptanoid and gingerol biosynthesis; Flavonoid biosynthesis; Phenylpropanoid biosynthesis
contig11596_length=1300|1000|60	contig11596.Sense	2.58503	2.55883e-11	Jcr4S03397.10	XM_012237920.1	seven in absentia of 2 isoform 1	F:GO:0005515; P:GO:0007275; P:GO:0016567; P:GO:0006511; F:GO:0004842; C:GO:0005634; F:GO:0008270	F:protein binding; P:multicellular organismal development; P:protein ubiquitination; P:ubiquitin-dependent protein catabolic process; F:ubiquitin-protein ligase activity; C:nucleus; F:zinc ion binding	no IPS match	824973|SINAT2|SINAT2 (SEVEN IN ABSENTIA OF ARABIDOPSIS 2); protein binding / ubiquitin-protein ligase/ zinc ion binding	EC:6.3.2.19	(6.3) Forming carbon-nitrogen bonds
contig11596_length=1300|500|60	contig11596.NA	2.48769	1.17709e-12	Jcr4S03397.10	XM_012237920.1	seven in absentia of 2 isoform 1	F:GO:0005515; P:GO:0007275; P:GO:0016567; P:GO:0006511; F:GO:0004842; C:GO:0005634; F:GO:0008270	F:protein binding; P:multicellular organismal development; P:protein ubiquitination; P:ubiquitin-dependent protein catabolic process; F:ubiquitin-protein ligase activity; C:nucleus; F:zinc ion binding	no IPS match	824973|SINAT2|SINAT2 (SEVEN IN ABSENTIA OF ARABIDOPSIS 2); protein binding / ubiquitin-protein ligase/ zinc ion binding	EC:6.3.2.19	(6.3) Forming carbon-nitrogen bonds
contig11650_length=1989|1250|60	contig11650.NA	3.47465	8.19871e-14	Jcr4S01385.100	XM_012222027.1	alpha beta-hydrolases superfamily protein	P:GO:0010260; P:GO:0046482; C:GO:0009507	P:organ senescence; P:para-aminobenzoic acid metabolic process; C:chloroplast	SM00212 (SMART); IPR016135 (G3DSA:3.10.110.GENE3D); IPR000608 (PFAM); PTHR24067 (PANTHER); PTHR24067:SF56 (PANTHER); IPR023313 (PROSITE_PATTERNS); IPR000608 (PROSITE_PROFILES); IPR016135 (SUPERFAMILY)	832646|AT5G25770|hypothetical protein
contig11650_length=1989|1750|60	contig11650.Antisense	3.82586	1.57443e-11	Jcr4S01385.100	XM_012222027.1	alpha beta-hydrolases superfamily protein	P:GO:0010260; P:GO:0046482; C:GO:0009507	P:organ senescence; P:para-aminobenzoic acid metabolic process; C:chloroplast	SM00212 (SMART); IPR016135 (G3DSA:3.10.110.GENE3D); IPR000608 (PFAM); PTHR24067 (PANTHER); PTHR24067:SF56 (PANTHER); IPR023313 (PROSITE_PATTERNS); IPR000608 (PROSITE_PROFILES); IPR016135 (SUPERFAMILY)	832646|AT5G25770|hypothetical protein
contig11650_length=1989|750|60	contig11650.NA	3.38037	6.87789e-10	Jcr4S01385.100	XM_012222027.1	alpha beta-hydrolases superfamily protein	P:GO:0010260; P:GO:0046482; C:GO:0009507	P:organ senescence; P:para-aminobenzoic acid metabolic process; C:chloroplast	SM00212 (SMART); IPR016135 (G3DSA:3.10.110.GENE3D); IPR000608 (PFAM); PTHR24067 (PANTHER); PTHR24067:SF56 (PANTHER); IPR023313 (PROSITE_PATTERNS); IPR000608 (PROSITE_PROFILES); IPR016135 (SUPERFAMILY)	832646|AT5G25770|hypothetical protein
contig11740_length=739|250|60	contig11740.Antisense	2.88656	9.4709e-11	Jcr4S06252.20	XM_012237563.1	oleosin 16 kda-like	C:GO:0016021; C:GO:0012511; F:GO:0003674; C:GO:0016020; P:GO:0019915	C:integral to membrane; C:monolayer-surrounded lipid storage body; F:molecular_function; C:membrane; P:lipid storage	IPR000136 (PFAM); SIGNAL_PEPTIDE_N_REGION (PHOBIUS); TRANSMEMBRANE (PHOBIUS); SIGNAL_PEPTIDE (PHOBIUS); NON_CYTOPLASMIC_DOMAIN (PHOBIUS); TRANSMEMBRANE (PHOBIUS); CYTOPLASMIC_DOMAIN (PHOBIUS); TRANSMEMBRANE (PHOBIUS); SIGNAL_PEPTIDE_C_REGION (PHOBIUS); NON_CYTOPLASMIC_DOMAIN (PHOBIUS); SIGNAL_PEPTIDE_H_REGION (PHOBIUS); CYTOPLASMIC_DOMAIN (PHOBIUS); SignalP-TM (SIGNALP_GRAM_POSITIVE); SignalP-noT…	821388|AT3G18570|glycine-rich protein / oleosin
contig11791_length=471|250|60	contig11791.Antisense	-2.62309	6.19323e-09	Jcr4S06271.60	XM_012214040.1				no IPS match
contig11821_length=820|0|60	contig11821.NA	-1.71456	9.14145e-09	Jcr4S06272.20	XM_012232217.1	cellulose synthase-like protein h1-like	F:GO:0016760; P:GO:0030244; C:GO:0016021; P:GO:0005982; P:GO:0005985; P:GO:0006011	F:cellulose synthase (UDP-forming) activity; P:cellulose biosynthetic process; C:integral to membrane; P:starch metabolic process; P:sucrose metabolic process; P:UDP-glucose metabolic process	no IPS match	817815|ATCSLB04|ATCSLB04; cellulose synthase/ transferase/ transferase, transferring glycosyl groups	EC:2.4.1.12	(2.4) Glycosyltransferases	map00500	Starch and sucrose metabolism
contig11871_length=463|250|60	contig11871.Antisense	2.86517	5.46882e-10	Jcr4S02164.10	XM_012217725.1	zinc finger	F:GO:0016298; P:GO:0009751; C:GO:0005615; P:GO:0009627; P:GO:0009866; F:GO:0004091; P:GO:0009817; P:GO:0009871; P:GO:0016042	F:lipase activity; P:response to salicylic acid stimulus; C:extracellular space; P:systemic acquired resistance; P:induced systemic resistance, ethylene mediated signaling pathway; F:carboxylesterase activity; P:defense response to fungus, incompatible interaction; P:jasmonic acid and ethylene-dependent systemic resistance, ethylene mediated signaling pathway; P:lipid catabolic process	CYTOPLASMIC_DOMAIN (PHOBIUS); NON_CYTOPLASMIC_DOMAIN (PHOBIUS); TRANSMEMBRANE (PHOBIUS); TMhelix (TMHMM)	834101|GLIP1|GLIP1 (GDSL LIPASE1); carboxylesterase/ lipase	EC:3.1.1; EC:3.1.1.1	(3.1) Acting on ester bonds; (3.1) Acting on ester bonds	map00983	Drug metabolism - other enzymes
contig11873_length=493|250|60	contig11873.Antisense	-1.81122	2.17503e-09	Jcr4S03754.10	XM_012225151.1	probable protein phosphatase 2c 25-like	F:GO:0046872; F:GO:0004722; P:GO:0006470; C:GO:0005634; P:GO:0009738; C:GO:0008287	F:metal ion binding; F:protein serine/threonine phosphatase activity; P:protein dephosphorylation; C:nucleus; P:abscisic acid mediated signaling pathway; C:protein serine/threonine phosphatase complex	no IPS match
contig11995_length=395|250|60	contig11995.Antisense	-1.23964	2.64138e-09		XM_012219503.1				no IPS match
contig12199_length=894|0|60	contig12199.NA	3.71876	3.64832e-12	Jcr4S01150.40	XM_012216945.1	caffeoyl- 3-o-methyltransferase	F:GO:0042409; F:GO:0080076; F:GO:0080012; P:GO:0080088; F:GO:0080077; P:GO:0009809; P:GO:0032259; F:GO:0080078; C:GO:0005829; P:GO:0048316; P:GO:0009805; P:GO:0009811	F:caffeoyl-CoA O-methyltransferase activity; F:caffeoyl CoA:S-adenosyl-L-methionine O-methyltransferase activity; F:trihydroxyferuloyl spermidine O-methyltransferase activity; P:spermidine hydroxycinnamate conjugate biosynthetic process; F:trihydroxyferuloyl spermidine:S-adenosyl-L-methionine O-methyltransferase activity; P:lignin biosynthetic process; P:methylation; F:tricaffeoyl spermidine:S-ad…	G3DSA:3.40.50.150 (GENE3D); IPR002935 (PFAM); IPR002935 (PANTHER); SSF53335 (SUPERFAMILY)	843126|CCoAMT|CCoAMT; caffeoyl-CoA O-methyltransferase	EC:2.1.1; EC:2.1.1.104	(2.1) Transferring one-carbon groups; (2.1) Transferring one-carbon groups	map00360; map00945; map00941; map00940	Phenylalanine metabolism; Stilbenoid, diarylheptanoid and gingerol biosynthesis; Flavonoid biosynthesis; Phenylpropanoid biosynthesis
contig12233_length=610|250|60	contig12233.Antisense	1.50688	2.95955e-09	Jcr4S00208.70	XM_012220901.1	cation transport regulator-like protein 2-like	P:GO:0010038	P:response to metal ion	no IPS match	829256|AT4G31290|ChaC-like family protein
contig12234_length=723|500|60	contig12234.Sense	-2.13716	3.92027e-09	Jcr4S12181.10	XM_012220579.1	protein kinase chloroplastic-like	C:GO:0005886; F:GO:0004713; P:GO:0006468; F:GO:0005524; C:GO:0005634; F:GO:0004674; C:GO:0009536; P:GO:0009069	C:plasma membrane; F:protein tyrosine kinase activity; P:protein phosphorylation; F:ATP binding; C:nucleus; F:protein serine/threonine kinase activity; C:plastid; P:serine family amino acid metabolic process	IPR002290 (SMART); G3DSA:1.10.510.10 (GENE3D); G3DSA:3.30.200.20 (GENE3D); IPR000719 (PFAM); IPR013320 (G3DSA:2.60.120.GENE3D); PTHR24420 (PANTHER); PTHR24420:SF221 (PANTHER); IPR008271 (PROSITE_PATTERNS); IPR017441 (PROSITE_PATTERNS); IPR000719 (PROSITE_PROFILES); IPR011009 (SUPERFAMILY)	837999|APK2A|APK2A (PROTEIN KINASE 2A); ATP binding / kinase/ protein kinase/ protein serine/threonine kinase	EC:2.7.10; EC:2.7.11	(2.7) Transferring phosphorous-containing groups; (2.7) Transferring phosphorous-containing groups					KIN domain, Ser-Thr site
contig12313_length=833|250|60	contig12313.Antisense	5.39285	6.79773e-09	Jcr4S05992.20	XM_012216965.1	oleosin kda-like	C:GO:0012511; C:GO:0016021	C:monolayer-surrounded lipid storage body; C:integral to membrane	TRANSMEMBRANE (PHOBIUS); NON_CYTOPLASMIC_DOMAIN (PHOBIUS); CYTOPLASMIC_DOMAIN (PHOBIUS); TMhelix (TMHMM)	822388|OLEO4|OLEO4 (OLEOSIN 4)
contig12313_length=833|750|60	contig12313.Antisense	4.73093	4.98462e-10	Jcr4S05992.20	XM_012216965.1	oleosin kda-like	C:GO:0012511; C:GO:0016021	C:monolayer-surrounded lipid storage body; C:integral to membrane	TRANSMEMBRANE (PHOBIUS); NON_CYTOPLASMIC_DOMAIN (PHOBIUS); CYTOPLASMIC_DOMAIN (PHOBIUS); TMhelix (TMHMM)	822388|OLEO4|OLEO4 (OLEOSIN 4)
contig12452_length=943|250|60	contig12452.Antisense	3.64674	3.38887e-12	Jcr4S14126.10	XM_012211765.1	probable flavin-containing monooxygenase 1-like	F:GO:0050660; F:GO:0050661; C:GO:0031227; F:GO:0004499; P:GO:0055114	F:flavin adenine dinucleotide binding; F:NADP binding; C:intrinsic to endoplasmic reticulum membrane; F:N,N-dimethylaniline monooxygenase activity; P:oxidation-reduction process	no IPS match	838508|FMO1|FMO1 (FLAVIN-DEPENDENT MONOOXYGENASE 1); FAD binding / NADP or NADPH binding / electron carrier/ flavin-containing monooxygenase/ monooxygenase/ oxidoreductase	EC:1.14.13.8	(1.1) Acting on the CH-OH group of donors	map00982	Drug metabolism - cytochrome P450
contig12471_length=1443|1250|60	contig12471.Antisense	1.75357	1.43906e-09	Jcr4S11565.10	XM_012224455.1	snf1-related protein kinase regulatory subunit gamma-1-like	F:GO:0016301; C:GO:0009505; P:GO:0016310	F:kinase activity; C:plant-type cell wall; P:phosphorylation	SIGNAL_PEPTIDE_H_REGION (PHOBIUS); SIGNAL_PEPTIDE_N_REGION (PHOBIUS); NON_CYTOPLASMIC_DOMAIN (PHOBIUS); SIGNAL_PEPTIDE (PHOBIUS); SIGNAL_PEPTIDE_C_REGION (PHOBIUS); SignalP-noTM (SIGNALP_EUK)	824012|KING1|KING1 (SNF1-RELATED PROTEIN KINASE REGULATORY SUBUNIT GAMMA 1)
contig12541_length=772|250|60	contig12541.Antisense	1.23942	1.86712e-09	Jcr4S20373.20	XM_012230888.1	down syndrome critical region protein 3 homolog	C:GO:0030904; P:GO:0048573; P:GO:0042147; P:GO:0006886; P:GO:0007034; C:GO:0005634	C:retromer complex; P:photoperiodism, flowering; P:retrograde transport, endosome to Golgi; P:intracellular protein transport; P:vacuolar transport; C:nucleus	no IPS match	841276|AT1G48550|vacuolar protein sorting-associated protein 26 family protein / VPS26 family protein
contig12552_length=1543|1250|60	contig12552.Antisense	1.93837	1.94048e-10	Jcr4S00160.120	XM_012234887.1	methyl binding domain protein	C:GO:0005634; F:GO:0003677; F:GO:0003723; P:GO:0006278; F:GO:0003964	C:nucleus; F:DNA binding; F:RNA binding; P:RNA-dependent DNA replication; F:RNA-directed DNA polymerase activity	no IPS match	835299|MBD13|MBD13; methyl-CpG binding
contig12559_length=1267|1000|60	contig12559.Sense	4.00621	9.16294e-09	Jcr4S02166.60	XM_012227271.1	kinase interacting family isoform 1	C:GO:0005739; F:GO:0003674; P:GO:0008150	C:mitochondrion; F:molecular_function; P:biological_process	SIGNAL_PEPTIDE_C_REGION (PHOBIUS); NON_CYTOPLASMIC_DOMAIN (PHOBIUS); SIGNAL_PEPTIDE_N_REGION (PHOBIUS); SIGNAL_PEPTIDE (PHOBIUS); SIGNAL_PEPTIDE_H_REGION (PHOBIUS); SignalP-noTM (SIGNALP_EUK)	819404|AT2G47920|kinase interacting family protein
contig12559_length=1267|500|60	contig12559.Sense	4.09156	1.1445e-09	Jcr4S02166.60	XM_012227271.1	kinase interacting family isoform 1	C:GO:0005739; F:GO:0003674; P:GO:0008150	C:mitochondrion; F:molecular_function; P:biological_process	SIGNAL_PEPTIDE_C_REGION (PHOBIUS); NON_CYTOPLASMIC_DOMAIN (PHOBIUS); SIGNAL_PEPTIDE_N_REGION (PHOBIUS); SIGNAL_PEPTIDE (PHOBIUS); SIGNAL_PEPTIDE_H_REGION (PHOBIUS); SignalP-noTM (SIGNALP_EUK)	819404|AT2G47920|kinase interacting family protein
contig12649_length=569|500|60	contig12649.Sense	-1.40113	2.01651e-09	Jcr4S01265.20	XM_012216188.1	heptahelical transmembrane protein2	F:GO:0004872; P:GO:0009744; P:GO:0009725; P:GO:0006979; C:GO:0016021; P:GO:0016126; C:GO:0005739; P:GO:0007165	F:receptor activity; P:response to sucrose stimulus; P:response to hormone stimulus; P:response to oxidative stress; C:integral to membrane; P:sterol biosynthetic process; C:mitochondrion; P:signal transduction	TRANSMEMBRANE (PHOBIUS); NON_CYTOPLASMIC_DOMAIN (PHOBIUS); CYTOPLASMIC_DOMAIN (PHOBIUS); TMhelix (TMHMM)	829209|HHP2|HHP2 (HEPTAHELICAL TRANSMEMBRANE PROTEIN2); receptor
contig12671_length=452|0|60	contig12671.Sense	2.15439	3.51801e-09	Jcr4S00131.200	XM_012213386.1	lipase class 3 family protein	F:GO:0004806; C:GO:0009507; P:GO:0016042; P:GO:0046486	F:triglyceride lipase activity; C:chloroplast; P:lipid catabolic process; P:glycerolipid metabolic process	no IPS match	820657|AT3G14360|lipase class 3 family protein	EC:3.1.1.3	(3.1) Acting on ester bonds	map00561	Glycerolipid metabolism
contig12673_length=344|0|60	contig12673.Sense	-3.23838	8.29928e-11	Jcr4S07722.10	XM_012232269.1	dihydrofolate reductase			IPR005645 (PFAM); PTHR22778 (PANTHER); SIGNAL_PEPTIDE_H_REGION (PHOBIUS); SIGNAL_PEPTIDE_C_REGION (PHOBIUS); SIGNAL_PEPTIDE_N_REGION (PHOBIUS); NON_CYTOPLASMIC_DOMAIN (PHOBIUS); SIGNAL_PEPTIDE (PHOBIUS)	828540|AT4G24380|hypothetical protein
contig12679_length=1314|750|60	contig12679.Antisense	-1.14977	4.51284e-09	Jcr4S05591.10	XM_012232616.1	ribosome production factor 1-like	P:GO:0009793; F:GO:0003676; C:GO:0030529	P:embryo development ending in seed dormancy; F:nucleic acid binding; C:ribonucleoprotein complex	NON_CYTOPLASMIC_DOMAIN (PHOBIUS); TRANSMEMBRANE (PHOBIUS); CYTOPLASMIC_DOMAIN (PHOBIUS); TMhelix (TMHMM)	828136|MEE49|MEE49 (maternal effect embryo arrest 49)
contig12696_length=674|500|60	contig12696.Sense	-2.39425	3.22894e-09	Jcr4S03653.30	XM_012228994.1	uncharacterized loc101205041	F:GO:0003674; P:GO:0006661; P:GO:0008150; C:GO:0005575	F:molecular_function; P:phosphatidylinositol biosynthetic process; P:biological_process; C:cellular_component	no IPS match	816653|AT2G21180|hypothetical protein
contig12700_length=353|250|60	contig12700.Antisense	-3.95262	7.46145e-12	Jcr4S22003.20	XM_012231640.1	anthocyanidin synthase	F:GO:0046872; F:GO:0031418; F:GO:0050589; F:GO:0016702; P:GO:0009718; P:GO:0055114	F:metal ion binding; F:L-ascorbic acid binding; F:leucocyanidin oxygenase activity; F:oxidoreductase activity, acting on single donors with incorporation of molecular oxygen, incorporation of two atoms of oxygen; P:anthocyanin-containing compound biosynthetic process; P:oxidation-reduction process	SIGNAL_PEPTIDE_H_REGION (PHOBIUS); SIGNAL_PEPTIDE_N_REGION (PHOBIUS); SIGNAL_PEPTIDE (PHOBIUS); SIGNAL_PEPTIDE_C_REGION (PHOBIUS); NON_CYTOPLASMIC_DOMAIN (PHOBIUS); SignalP-noTM (SIGNALP_EUK)		EC:1.13.11; EC:1.14.11.19	(1.1) Acting on the CH-OH group of donors; (1.1) Acting on the CH-OH group of donors	map00941	Flavonoid biosynthesis
contig12819_length=935|250|60	contig12819.Antisense	-2.49819	3.31176e-09	Jcr4S06045.40	XM_012230600.1	s-adenosylmethionine-dependent methyltransferase	P:GO:0046686; P:GO:0032259; C:GO:0005739; F:GO:0008168	P:response to cadmium ion; P:methylation; C:mitochondrion; F:methyltransferase activity	G3DSA:3.40.50.150 (GENE3D); PTHR31166:SF0 (PANTHER); PTHR31166 (PANTHER); SSF53335 (SUPERFAMILY)	818736|AT2G41380|embryo-abundant protein-related
contig12829_length=894|0|60	contig12829.Sense	2.90657	3.29544e-10	Jcr4S00105.190	XM_012236086.1	mft-like protein	P:GO:0009737; P:GO:0010030; C:GO:0005634	P:response to abscisic acid stimulus; P:positive regulation of seed germination; C:nucleus	no IPS match	838390|E12A11|E12A11; phosphatidylethanolamine binding
contig12829_length=894|250|60	contig12829.Antisense	5.51179	7.46639e-12	Jcr4S00105.190	XM_012236086.1	mft-like protein	P:GO:0009737; P:GO:0010030; C:GO:0005634	P:response to abscisic acid stimulus; P:positive regulation of seed germination; C:nucleus	no IPS match	838390|E12A11|E12A11; phosphatidylethanolamine binding
contig12829_length=894|750|60	contig12829.Antisense	4.79198	5.1911e-11	Jcr4S00105.190	XM_012236086.1	mft-like protein	P:GO:0009737; P:GO:0010030; C:GO:0005634	P:response to abscisic acid stimulus; P:positive regulation of seed germination; C:nucleus	no IPS match	838390|E12A11|E12A11; phosphatidylethanolamine binding
contig13082_length=390|250|60	contig13082.Antisense	-1.78611	4.8918e-09	Jcr4S01121.50	XM_012223329.1	rna binding			no IPS match
contig13172_length=510|0|60	contig13172.NA	2.30331	6.96593e-09	Jcr4S00197.30	XM_012236440.1	ubiquitin domain-containing protein 1-like			no IPS match
contig13173_length=532|0|60	contig13173.NA	2.24687	4.47021e-09	Jcr4S00197.30	XM_012236439.1	ubiquitin domain-containing protein 1-like			no IPS match
contig13173_length=532|250|60	contig13173.Antisense	2.11468	1.55199e-10	Jcr4S00197.30	XM_012236439.1	ubiquitin domain-containing protein 1-like			no IPS match
contig13269_length=913|250|60	contig13269.Antisense	1.8589	2.4895e-10	Jcr4S00739.50	XM_012213282.1	protein			no IPS match	831194|AT5G13500|hypothetical protein
contig13339_length=1649|1000|60	contig13339.Sense	3.63005	2.04889e-10	Jcr4S03728.20	XM_012226910.1	isoflavone 2 -hydroxylase-like	F:GO:0046872; F:GO:0016705; F:GO:0004497	F:metal ion binding; F:oxidoreductase activity, acting on paired donors, with incorporation or reduction of molecular oxygen; F:monooxygenase activity	no IPS match	829890|CYP81D2|CYP81D2; electron carrier/ heme binding / iron ion binding / monooxygenase/ oxygen binding
contig13339_length=1649|1500|60	contig13339.Sense	3.77374	6.69914e-11	Jcr4S03728.20	XM_012226910.1	isoflavone 2 -hydroxylase-like	F:GO:0046872; F:GO:0016705; F:GO:0004497	F:metal ion binding; F:oxidoreductase activity, acting on paired donors, with incorporation or reduction of molecular oxygen; F:monooxygenase activity	no IPS match	829890|CYP81D2|CYP81D2; electron carrier/ heme binding / iron ion binding / monooxygenase/ oxygen binding
contig13393_length=612|0|60	contig13393.Sense	2.54739	2.17809e-11	Jcr4S10441.10	XM_012221431.1	ccch-type zinc finger protein	F:GO:0008270; P:GO:0009867; P:GO:0006355; F:GO:0003676; P:GO:0015996; P:GO:0010150; F:GO:0003700; P:GO:0006661; C:GO:0005886; C:GO:0005634; P:GO:0006979; C:GO:0005667; P:GO:0045449	F:zinc ion binding; P:jasmonic acid mediated signaling pathway; P:regulation of transcription, DNA-dependent; F:nucleic acid binding; P:chlorophyll catabolic process; P:leaf senescence; F:sequence-specific DNA binding transcription factor activity; P:phosphatidylinositol biosynthetic process; C:plasma membrane; C:nucleus; P:response to oxidative stress; C:transcription factor complex; P:regulatio…	no IPS match
contig13393_length=612|500|60	contig13393.Sense	2.26241	3.04657e-12	Jcr4S10441.10	XM_012221431.1	ccch-type zinc finger protein	F:GO:0008270; P:GO:0009867; P:GO:0006355; F:GO:0003676; P:GO:0015996; P:GO:0010150; F:GO:0003700; P:GO:0006661; C:GO:0005886; C:GO:0005634; P:GO:0006979; C:GO:0005667; P:GO:0045449	F:zinc ion binding; P:jasmonic acid mediated signaling pathway; P:regulation of transcription, DNA-dependent; F:nucleic acid binding; P:chlorophyll catabolic process; P:leaf senescence; F:sequence-specific DNA binding transcription factor activity; P:phosphatidylinositol biosynthetic process; C:plasma membrane; C:nucleus; P:response to oxidative stress; C:transcription factor complex; P:regulatio…	no IPS match
contig13407_length=850|250|60	contig13407.Antisense	-1.37982	2.30273e-09	Jcr4S02700.20	XM_012235691.1	soluble inorganic pyrophosphatase-like	F:GO:0004427; C:GO:0005737; F:GO:0000287; P:GO:0006119	F:inorganic diphosphatase activity; C:cytoplasm; F:magnesium ion binding; P:oxidative phosphorylation	NON_CYTOPLASMIC_DOMAIN (PHOBIUS); CYTOPLASMIC_DOMAIN (PHOBIUS); TRANSMEMBRANE (PHOBIUS); SignalP-noTM (SIGNALP_EUK)	824530|AtPPa4|AtPPa4 (Arabidopsis thaliana pyrophosphorylase 4); inorganic diphosphatase	EC:3.6.1.1	(3.6) Acting on acid anhydrides	map00190	Oxidative phosphorylation
contig13421_length=918|250|60	contig13421.Antisense	-1.93483	1.18384e-09	Jcr4U38416.20	XM_012226874.1	zinc finger an1 domain-containing stress-associated protein 12-like	P:GO:0010363; F:GO:0008270; P:GO:0009414; P:GO:0009867; P:GO:0010286; P:GO:0009611; P:GO:0042538; P:GO:0009733; P:GO:0010200; P:GO:0006612; P:GO:0009863; P:GO:0010583; P:GO:0009738; P:GO:0009723; P:GO:0009407; C:GO:0005634	P:regulation of plant-type hypersensitive response; F:zinc ion binding; P:response to water deprivation; P:jasmonic acid mediated signaling pathway; P:heat acclimation; P:response to wounding; P:hyperosmotic salinity response; P:response to auxin stimulus; P:response to chitin; P:protein targeting to membrane; P:salicylic acid mediated signaling pathway; P:response to cyclopentenone; P:abscisic a…	IPR000058 (SMART); IPR000058 (PFAM); IPR000058 (G3DSA:4.10.1110.GENE3D); PTHR14677:SF2 (PANTHER); PTHR14677 (PANTHER); IPR000058 (PROSITE_PROFILES); IPR000058 (PROSITE_PROFILES); SSF118310 (SUPERFAMILY); SSF118310 (SUPERFAMILY)	822447|PMZ|PMZ; zinc ion binding
contig13448_length=1354|0|60	contig13448.Sense	-4.66918	1.33784e-10	Jcr4S00141.90	XM_012227333.1	desiccation-related protein pcc13-62-like	C:GO:0005576; C:GO:0016023	C:extracellular region; C:cytoplasmic membrane-bounded vesicle	no IPS match	825448|AT3G62730|hypothetical protein
contig13448_length=1354|1000|60	contig13448.Sense	-4.8434	8.4411e-13	Jcr4S00141.90	XM_012227333.1	desiccation-related protein pcc13-62-like	C:GO:0005576; C:GO:0016023	C:extracellular region; C:cytoplasmic membrane-bounded vesicle	no IPS match	825448|AT3G62730|hypothetical protein
contig13448_length=1354|500|60	contig13448.NA	-4.94629	1.5228e-09	Jcr4S00141.90	XM_012227333.1	desiccation-related protein pcc13-62-like	C:GO:0005576; C:GO:0016023	C:extracellular region; C:cytoplasmic membrane-bounded vesicle	no IPS match	825448|AT3G62730|hypothetical protein
contig13617_length=453|0|60	contig13617.Sense	-1.35408	9.38491e-09		XM_012221597.1				no IPS match
contig13626_length=745|0|60	contig13626.NA	3.57145	7.85102e-09	Jcr4S03983.10	XM_012219479.1	predicted protein	P:GO:0006635	P:fatty acid beta-oxidation	no IPS match
contig13626_length=745|500|60	contig13626.Sense	3.72125	3.61129e-09	Jcr4S03983.10	XM_012219479.1	predicted protein	P:GO:0006635	P:fatty acid beta-oxidation	no IPS match
contig13655_length=134|0|60	contig13655.Sense	5.10894	1.56235e-09		XM_012221934.1
contig13681_length=1787|1000|60	contig13681.Sense	1.98941	6.86904e-10	Jcr4S00603.20	XM_012209475.1	vicilin-like antimicrobial peptides 2-2-like	F:GO:0045735	F:nutrient reservoir activity	NON_CYTOPLASMIC_DOMAIN (PHOBIUS); TRANSMEMBRANE (PHOBIUS); CYTOPLASMIC_DOMAIN (PHOBIUS); TMhelix (TMHMM)	817397|AT2G28490|cupin family protein
contig13681_length=1787|1500|60	contig13681.Sense	2.1166	1.11598e-10	Jcr4S00603.20	XM_012209475.1	vicilin-like antimicrobial peptides 2-2-like	F:GO:0045735	F:nutrient reservoir activity	NON_CYTOPLASMIC_DOMAIN (PHOBIUS); TRANSMEMBRANE (PHOBIUS); CYTOPLASMIC_DOMAIN (PHOBIUS); TMhelix (TMHMM)	817397|AT2G28490|cupin family protein
contig13681_length=1787|500|60	contig13681.Sense	2.1794	7.57394e-11	Jcr4S00603.20	XM_012209475.1	vicilin-like antimicrobial peptides 2-2-like	F:GO:0045735	F:nutrient reservoir activity	NON_CYTOPLASMIC_DOMAIN (PHOBIUS); TRANSMEMBRANE (PHOBIUS); CYTOPLASMIC_DOMAIN (PHOBIUS); TMhelix (TMHMM)	817397|AT2G28490|cupin family protein
contig13707_length=558|0|60	contig13707.NA	-1.38543	2.05218e-09		XR_001047193.1				no IPS match
contig13723_length=1705|750|60	contig13723.Antisense	-1.50235	4.11975e-09	Jcr4S02875.20	XM_012227002.1	protein kinase	P:GO:0010363; P:GO:0006468; P:GO:0009693; F:GO:0004672; P:GO:0009627; F:GO:0005524; P:GO:0006612; P:GO:0006944; P:GO:0043069; C:GO:0005886; P:GO:0009697	P:regulation of plant-type hypersensitive response; P:protein phosphorylation; P:ethylene biosynthetic process; F:protein kinase activity; P:systemic acquired resistance; F:ATP binding; P:protein targeting to membrane; P:membrane fusion; P:negative regulation of programmed cell death; C:plasma membrane; P:salicylic acid biosynthetic process	G3DSA:1.10.510.10 (GENE3D); G3DSA:3.30.200.20 (GENE3D); IPR013320 (G3DSA:2.60.120.GENE3D); IPR000719 (PFAM); PTHR24420:SF260 (PANTHER); PTHR24420 (PANTHER); IPR017441 (PROSITE_PATTERNS); IPR000719 (PROSITE_PROFILES); IPR011009 (SUPERFAMILY)	820141|AT3G09830|protein kinase, putative							KIN domain
contig13764_length=812|500|60	contig13764.Sense	2.45273	6.45024e-09	Jcr4S04200.10	XM_012212565.1	zf-hd homeobox protein at4g24660-like	F:GO:0003677	F:DNA binding	no IPS match	828568|ATHB22|ATHB22 (HOMEOBOX PROTEIN 22); DNA binding / transcription factor						HB-other
contig13797_length=1131|1000|60	contig13797.Sense	1.64634	2.43597e-09	Jcr4S02087.40	XM_012210862.1	ras-related protein raba5d-like	F:GO:0005525; F:GO:0016787; P:GO:0007264; P:GO:0015031	F:GTP binding; F:hydrolase activity; P:small GTPase mediated signal transduction; P:protein transport	no IPS match	837091|RABA5E|RABA5E (RAB GTPASE HOMOLOG A5E); GTP binding					9.A.50 (ras-related protein raba5d-like)
contig13797_length=1131|500|60	contig13797.NA	1.98911	9.92541e-10	Jcr4S02087.40	XM_012210862.1	ras-related protein raba5d-like	F:GO:0005525; F:GO:0016787; P:GO:0007264; P:GO:0015031	F:GTP binding; F:hydrolase activity; P:small GTPase mediated signal transduction; P:protein transport	no IPS match	837091|RABA5E|RABA5E (RAB GTPASE HOMOLOG A5E); GTP binding					9.A.50 (ras-related protein raba5d-like)
contig13897_length=512|250|60	contig13897.Antisense	2.35764	2.38502e-09		XM_012214528.1	annotation was added to scaffolds in november 2011~long chain fatty acid- ligase	P:GO:0010193; P:GO:0006633; C:GO:0005777; P:GO:0006635; F:GO:0004467; P:GO:0002213; P:GO:0001676; C:GO:0009507; C:GO:0016020	P:response to ozone; P:fatty acid biosynthetic process; C:peroxisome; P:fatty acid beta-oxidation; F:long-chain fatty acid-CoA ligase activity; P:defense response to insect; P:long-chain fatty acid metabolic process; C:chloroplast; C:membrane	no IPS match	819767|LACS6|LACS6 (long-chain acyl-CoA synthetase 6); long-chain-fatty-acid-CoA ligase	EC:6.2.1.3	(6.2) Forming carbon-sulfur bonds	map00071; map00061	Fatty acid degradation; Fatty acid biosynthesis	4.C.1 (annotation was added to scaffolds in november 2011~long chain fatty acid- ligase)
contig13986_length=374|250|60	contig13986.Antisense	2.87447	3.43743e-09	Jcr4S06412.50	XM_012235821.1	protein early responsive to dehydration 15-like			no IPS match
contig14010_length=867|250|60	contig14010.Antisense	-2.45305	1.90354e-11	Jcr4S01392.50	XM_012236475.1	duf584 protein	P:GO:0009062; P:GO:0009739; C:GO:0005634	P:fatty acid catabolic process; P:response to gibberellin stimulus; C:nucleus	no IPS match	839841|AT1G29640|hypothetical protein
contig14035_length=458|0|60	contig14035.Sense	-2.53741	7.56255e-09	Jcr4S00775.10	XM_012216920.1	microtubule-associated protein			no IPS match
contig14097_length=470|250|60	contig14097.Antisense	1.40113	9.63529e-10	Jcr4S01507.30	XM_012231746.1	transaldolase isoform 1	F:GO:0008270; C:GO:0009507; F:GO:0004801; P:GO:0006098	F:zinc ion binding; C:chloroplast; F:sedoheptulose-7-phosphate:D-glyceraldehyde-3-phosphate glyceronetransferase activity; P:pentose-phosphate shunt	no IPS match	837776|AT1G12230|transaldolase, putative	EC:2.2.1.2	(2.2) Transferring aldehyde or ketone residues	map00030	Pentose phosphate pathway
contig14143_length=1235|750|60	contig14143.Antisense	1.36497	2.61351e-09	Jcr4S00050.100	XM_012217745.1	formamidopyrimidine-dna glycosylase-like	P:GO:0006979; P:GO:0009560; P:GO:0006289; F:GO:0003684; F:GO:0008270; P:GO:0000741; P:GO:0006312; F:GO:0008534; C:GO:0005634; P:GO:0006285	P:response to oxidative stress; P:embryo sac egg cell differentiation; P:nucleotide-excision repair; F:damaged DNA binding; F:zinc ion binding; P:karyogamy; P:mitotic recombination; F:oxidized purine nucleobase lesion DNA N-glycosylase activity; C:nucleus; P:base-excision repair, AP site formation	no IPS match	841681|ATMMH-1|ATMMH-1 (ARABIDOPSIS THALIANA MUTM HOMOLOG-1); DNA N-glycosylase	EC:3.2.2.23	(3.2) Glycosylases
contig14250_length=161|0|60	contig14250.Sense	-2.71045	9.57997e-11		XM_012213618.1
contig14417_length=248|0|60	contig14417.NA	3.19816	1.45443e-09	Jcr4S12813.10	XM_012218968.1	type 1 ribosomal inactivating protein	P:GO:0006952; P:GO:0017148; F:GO:0030598	P:defense response; P:negative regulation of translation; F:rRNA N-glycosylase activity	IPR001574 (PFAM); IPR016138 (G3DSA:3.40.420.GENE3D); IPR001574 (SUPERFAMILY)		EC:3.2.2.22	(3.2) Glycosylases
contig14428_length=1338|0|60	contig14428.Sense	1.79765	1.93597e-09	Jcr4S02742.30	XM_012232495.1	glycoside hydrolase starch-binding domain-containing protein	P:GO:0008152	P:metabolic process	no IPS match	831794|AT5G01260|glycoside hydrolase starch-binding domain-containing protein
contig14428_length=1338|1000|60	contig14428.Sense	1.91805	3.57679e-10	Jcr4S02742.30	XM_012232495.1	glycoside hydrolase starch-binding domain-containing protein	P:GO:0008152	P:metabolic process	no IPS match	831794|AT5G01260|glycoside hydrolase starch-binding domain-containing protein
contig14428_length=1338|500|60	contig14428.Sense	1.74483	8.4796e-09	Jcr4S02742.30	XM_012232495.1	glycoside hydrolase starch-binding domain-containing protein	P:GO:0008152	P:metabolic process	no IPS match	831794|AT5G01260|glycoside hydrolase starch-binding domain-containing protein
contig14606_length=1102|250|60	contig14606.Antisense	-1.48366	4.44702e-09	Jcr4S04068.30		f-box protein at2g17036-like			TMhelix (TMHMM)
contig14634_length=2092|1750|60	contig14634.Antisense	5.31125	3.45108e-10	Jcr4S02563.50	XM_012230968.1	isocitrate lyase	P:GO:0006099; C:GO:0009514; P:GO:0010162; F:GO:0004451; P:GO:0006097	P:tricarboxylic acid cycle; C:glyoxysome; P:seed dormancy process; F:isocitrate lyase activity; P:glyoxylate cycle	no IPS match	821726|ICL|ICL (ISOCITRATE LYASE); catalytic/ isocitrate lyase	EC:4.1.3.1	(4.1) Carbon-carbon lyases	map00630	Glyoxylate and dicarboxylate metabolism
contig14751_length=487|0|60	contig14751.Sense	2.35585	2.11068e-10	Jcr4S05471.50	XM_012213664.1	probable polyadenylate-binding protein at2g36660-like	F:GO:0003723; F:GO:0003676; F:GO:0000166	F:RNA binding; F:nucleic acid binding; F:nucleotide binding	IPR000504 (SMART); IPR000504 (PFAM); IPR012677 (G3DSA:3.30.70.GENE3D); PTHR24011 (PANTHER); PTHR24011:SF45 (PANTHER); IPR000504 (PROSITE_PROFILES); SSF54928 (SUPERFAMILY)	829557|PAB2|PAB2 (POLY(A) BINDING 2); RNA binding / translation initiation factor
contig14892_length=853|250|60	contig14892.Antisense	-1.46457	4.98845e-10	Jcr4S00075.150	XM_012228038.1	remorin family protein	F:GO:0005515; C:GO:0005886	F:protein binding; C:plasma membrane	IPR005518 (PFAM); IPR005516 (PFAM); PTHR31775 (PANTHER)	819190|AT2G45820|DNA-binding protein, putative
contig14904_length=1448|250|60	contig14904.Antisense	-4.63603	3.20587e-10	Jcr4S02348.20	XM_012225201.1	peroxidase 5-like	F:GO:0046872; P:GO:0042744; F:GO:0020037; F:GO:0004601; C:GO:0005576; P:GO:0055114; P:GO:0006804	F:metal ion binding; P:hydrogen peroxide catabolic process; F:heme binding; F:peroxidase activity; C:extracellular region; P:oxidation-reduction process; P:peroxidase reaction	no IPS match	837028|RCI3|RCI3 (RARE COLD INDUCIBLE GENE 3); peroxidase	EC:1.11.1.7	(1.1) Acting on the CH-OH group of donors	map00360; map00940	Phenylalanine metabolism; Phenylpropanoid biosynthesis
contig14904_length=1448|500|60	contig14904.Sense	-2.94948	1.71687e-09	Jcr4S02348.20	XM_012225201.1	peroxidase 5-like	F:GO:0046872; P:GO:0042744; F:GO:0020037; F:GO:0004601; C:GO:0005576; P:GO:0055114; P:GO:0006804	F:metal ion binding; P:hydrogen peroxide catabolic process; F:heme binding; F:peroxidase activity; C:extracellular region; P:oxidation-reduction process; P:peroxidase reaction	no IPS match	837028|RCI3|RCI3 (RARE COLD INDUCIBLE GENE 3); peroxidase	EC:1.11.1.7	(1.1) Acting on the CH-OH group of donors	map00360; map00940	Phenylalanine metabolism; Phenylpropanoid biosynthesis
contig15100_length=105|0|60	contig15100.Sense	-1.87428	7.61579e-10		XM_012211785.1
contig15102_length=373|250|60	contig15102.NA	3.73355	4.39861e-12	Jcr4S02209.10	XM_012229194.1	major allergen pru	P:GO:0009607; P:GO:0006952	P:response to biotic stimulus; P:defense response	no IPS match
contig15151_length=1582|1250|60	contig15151.Antisense	2.51185	1.38155e-11	Jcr4S00053.40	XM_012236893.1	duf21 domain-containing protein at4g14240-like	C:GO:0005739; F:GO:0003676; P:GO:0015074	C:mitochondrion; F:nucleic acid binding; P:DNA integration	no IPS match	827065|AT4G14240|hypothetical protein					9.A.40 (duf21 domain-containing protein at4g14240-like)
contig15151_length=1582|250|60	contig15151.Antisense	2.68752	5.23235e-14	Jcr4S00053.40	XM_012236893.1	duf21 domain-containing protein at4g14240-like	C:GO:0005739; F:GO:0003676; P:GO:0015074	C:mitochondrion; F:nucleic acid binding; P:DNA integration	no IPS match	827065|AT4G14240|hypothetical protein					9.A.40 (duf21 domain-containing protein at4g14240-like)
contig15151_length=1582|750|60	contig15151.Antisense	2.54792	2.36142e-12	Jcr4S00053.40	XM_012236893.1	duf21 domain-containing protein at4g14240-like	C:GO:0005739; F:GO:0003676; P:GO:0015074	C:mitochondrion; F:nucleic acid binding; P:DNA integration	no IPS match	827065|AT4G14240|hypothetical protein					9.A.40 (duf21 domain-containing protein at4g14240-like)
contig15289_length=335|250|60	contig15289.Antisense	-1.41452	6.16986e-09						no IPS match
contig15303_length=803|0|60	contig15303.NA	-3.50693	1.32735e-12	Jcr4S01164.50	XM_012233185.1	wall-associated receptor kinase-like 20-like	F:GO:0030247; P:GO:0006468; F:GO:0005524; F:GO:0004674; P:GO:0009069	F:polysaccharide binding; P:protein phosphorylation; F:ATP binding; F:protein serine/threonine kinase activity; P:serine family amino acid metabolic process	no IPS match	831776|AT5G02070|protein kinase-related	EC:2.7.11	(2.7) Transferring phosphorous-containing groups
contig15303_length=803|500|60	contig15303.Sense	-3.87215	2.82192e-11	Jcr4S01164.50	XM_012233185.1	wall-associated receptor kinase-like 20-like	F:GO:0030247; P:GO:0006468; F:GO:0005524; F:GO:0004674; P:GO:0009069	F:polysaccharide binding; P:protein phosphorylation; F:ATP binding; F:protein serine/threonine kinase activity; P:serine family amino acid metabolic process	no IPS match	831776|AT5G02070|protein kinase-related	EC:2.7.11	(2.7) Transferring phosphorous-containing groups
contig15304_length=668|0|60	contig15304.Sense	-3.71065	3.16584e-09	Jcr4S01164.50	XM_012233195.1	eukaryotic translation initiation factor 3 subunit g-like	F:GO:0003743; P:GO:0001731; C:GO:0016282; F:GO:0008270; C:GO:0005852; C:GO:0033290; F:GO:0000166; P:GO:0006446; C:GO:0005886; C:GO:0005840	F:translation initiation factor activity; P:formation of translation preinitiation complex; C:eukaryotic 43S preinitiation complex; F:zinc ion binding; C:eukaryotic translation initiation factor 3 complex; C:eukaryotic 48S preinitiation complex; F:nucleotide binding; P:regulation of translational initiation; C:plasma membrane; C:ribosome	no IPS match
contig15395_length=593|0|60	contig15395.Sense	1.51746	1.0914e-09	Jcr4S00087.120	XM_012221933.1	dna-directed rna polymerase subunit beta	F:GO:0016740	F:transferase activity	no IPS match	821588|AT3G20430|hypothetical protein
contig15395_length=593|500|60	contig15395.Sense	1.76292	1.07593e-10	Jcr4S00087.120	XM_012221933.1	dna-directed rna polymerase subunit beta	F:GO:0016740	F:transferase activity	no IPS match	821588|AT3G20430|hypothetical protein
contig15677_length=126|0|60	contig15677.Sense	-1.86646	8.30084e-09	Jcr4S00206.10	XM_012232165.1	2-oxoglutarate-dependent dioxygenase	C:GO:0005737; F:GO:0016702; C:GO:0005634; P:GO:0055114; F:GO:0016707; P:GO:0016102	C:cytoplasm; F:oxidoreductase activity, acting on single donors with incorporation of molecular oxygen, incorporation of two atoms of oxygen; C:nucleus; P:oxidation-reduction process; F:gibberellin 3-beta-dioxygenase activity; P:diterpenoid biosynthetic process			EC:1.13.11; EC:1.14.11.15	(1.1) Acting on the CH-OH group of donors; (1.1) Acting on the CH-OH group of donors	map00904	Diterpenoid biosynthesis
contig15712_length=549|250|60	contig15712.Antisense	2.03058	1.0587e-10	Jcr4S10317.20	XM_012229220.1	non-specific lipid-transfer protein at5g64080-like	P:GO:0006869; C:GO:0046658; P:GO:0006508; F:GO:0008289; F:GO:0008233	P:lipid transport; C:anchored to plasma membrane; P:proteolysis; F:lipid binding; F:peptidase activity	IPR016140 (PFAM); G3DSA:1.10.110.10 (GENE3D); IPR016140 (SUPERFAMILY)
contig15724_length=1340|750|60	contig15724.Antisense	1.83373	6.81311e-10	Jcr4S03527.10	XM_012236697.1	beta-galactosidase 3-like	C:GO:0016023; F:GO:0030246; C:GO:0005618; C:GO:0005576; F:GO:0004565; P:GO:0006012; P:GO:0006027; P:GO:0006687; C:GO:0009341; P:GO:0046486	C:cytoplasmic membrane-bounded vesicle; F:carbohydrate binding; C:cell wall; C:extracellular region; F:beta-galactosidase activity; P:galactose metabolic process; P:glycosaminoglycan catabolic process; P:glycosphingolipid metabolic process; C:beta-galactosidase complex; P:glycerolipid metabolic process	no IPS match	829788|BGAL3|BGAL3 (beta-galactosidase 3); beta-galactosidase/ catalytic/ cation binding / sugar binding	EC:3.2.1.23	(3.2) Glycosylases	map00531; map00511; map00052; map00604; map00600	Glycosaminoglycan degradation; Other glycan degradation; Galactose metabolism; Glycosphingolipid biosynthesis - ganglio series; Sphingolipid metabolism
contig15751_length=395|250|60	contig15751.Antisense	-2.10525	8.06979e-11						no IPS match
contig15857_length=1208|250|60	contig15857.Antisense	2.74293	4.94143e-09	Jcr4S00909.60	XM_012214416.1	auxin-induced protein 5ng4-like	C:GO:0016020	C:membrane	no IPS match	830596|AT5G07050|hypothetical protein					2.A.7 (auxin-induced protein 5ng4-like)
contig15908_length=569|0|60	contig15908.Sense	2.25955	1.69811e-09	Jcr4S00039.190	XM_012232038.1	seed maturation protein	C:GO:0005634	C:nucleus	CYTOPLASMIC_DOMAIN (PHOBIUS); NON_CYTOPLASMIC_DOMAIN (PHOBIUS); TRANSMEMBRANE (PHOBIUS); TMhelix (TMHMM)
contig15932_length=452|0|60	contig15932.Sense	-3.88567	2.76661e-11	Jcr4S01017.20	XM_012217242.1	-like carbohydrate kinase family protein	F:GO:0004747; P:GO:0006014; P:GO:0016310; F:GO:0005524; P:GO:0019252; F:GO:0008865; P:GO:0006098; P:GO:0005985; P:GO:0006000; P:GO:0006013	F:ribokinase activity; P:D-ribose metabolic process; P:phosphorylation; F:ATP binding; P:starch biosynthetic process; F:fructokinase activity; P:pentose-phosphate shunt; P:sucrose metabolic process; P:fructose metabolic process; P:mannose metabolic process	IPR011611 (PFAM); G3DSA:3.40.1190.20 (GENE3D); PTHR10584 (PANTHER); PTHR10584:SF34 (PANTHER); SSF53613 (SUPERFAMILY)	826617|AT4G10260|pfkB-type carbohydrate kinase family protein	EC:2.7.1.15; EC:2.7.1.4	(2.7) Transferring phosphorous-containing groups; (2.7) Transferring phosphorous-containing groups	map00520; map00500; map00051; map00030	Amino sugar and nucleotide sugar metabolism; Starch and sucrose metabolism; Fructose and mannose metabolism; Pentose phosphate pathway
contig16146_length=1038|250|60	contig16146.NA	1.88375	2.3025e-10	Jcr4S00751.20	XM_012226108.1	nudix hydrolase 2-like	F:GO:0000210; P:GO:0006769; P:GO:0046497	F:NAD+ diphosphatase activity; P:nicotinamide metabolic process; P:nicotinate nucleotide metabolic process	no IPS match	834816|ATNUDT2|ATNUDT2 (ARABIDOPSIS THALIANA NUDIX HYDROLASE HOMOLOG 2); ADP-ribose diphosphatase/ NAD or NADH binding / hydrolase	EC:3.6.1.22	(3.6) Acting on acid anhydrides	map00760	Nicotinate and nicotinamide metabolism
contig16155_length=354|250|60	contig16155.Antisense	-1.74976	6.77226e-11		XM_012220613.1				no IPS match
contig16238_length=1494|1250|60	contig16238.Antisense	-6.55664	2.81179e-13	Jcr4S26942.20	XM_012237262.1	chalcone synthase	F:GO:0016210; P:GO:0009813	F:naringenin-chalcone synthase activity; P:flavonoid biosynthetic process	no IPS match	831241|TT4|TT4 (TRANSPARENT TESTA 4); naringenin-chalcone synthase	EC:2.3.1.74	(2.3) Acyltransferases	map00941	Flavonoid biosynthesis
contig16238_length=1494|250|60	contig16238.Antisense	-6.36346	2.62877e-13	Jcr4S26942.20	XM_012237262.1	chalcone synthase	F:GO:0016210; P:GO:0009813	F:naringenin-chalcone synthase activity; P:flavonoid biosynthetic process	no IPS match	831241|TT4|TT4 (TRANSPARENT TESTA 4); naringenin-chalcone synthase	EC:2.3.1.74	(2.3) Acyltransferases	map00941	Flavonoid biosynthesis
contig16238_length=1494|750|60	contig16238.Antisense	-7.18155	2.10914e-14	Jcr4S26942.20	XM_012237262.1	chalcone synthase	F:GO:0016210; P:GO:0009813	F:naringenin-chalcone synthase activity; P:flavonoid biosynthetic process	no IPS match	831241|TT4|TT4 (TRANSPARENT TESTA 4); naringenin-chalcone synthase	EC:2.3.1.74	(2.3) Acyltransferases	map00941	Flavonoid biosynthesis
contig16343_length=837|250|60	contig16343.Antisense	2.13237	6.8327e-09	Jcr4S15381.30	XM_012232096.1	protein	F:GO:0047213; F:GO:0047893; C:GO:0016023; F:GO:0010294; P:GO:0032940; F:GO:0080043; F:GO:0080044; P:GO:0051707; P:GO:0051555	F:anthocyanidin 3-O-glucosyltransferase activity; F:flavonol 3-O-glucosyltransferase activity; C:cytoplasmic membrane-bounded vesicle; F:abscisic acid glucosyltransferase activity; P:secretion by cell; F:quercetin 3-O-glucosyltransferase activity; F:quercetin 7-O-glucosyltransferase activity; P:response to other organism; P:flavonol biosynthetic process	no IPS match	829560|UGT73B2|UGT73B2 (UDP-GLUCOSYLTRANSFERASE 73B2); UDP-glucosyltransferase/ UDP-glycosyltransferase/ flavonol 3-O-glucosyltransferase/ quercetin 7-O-glucosyltransferase	EC:2.4.1.91; EC:2.4.1.115	(2.4) Glycosyltransferases; (2.4) Glycosyltransferases	map00944; map00942	Flavone and flavonol biosynthesis; Anthocyanin biosynthesis
contig16343_length=837|750|60	contig16343.Antisense	1.80581	2.01273e-09	Jcr4S15381.30	XM_012232096.1	protein	F:GO:0047213; F:GO:0047893; C:GO:0016023; F:GO:0010294; P:GO:0032940; F:GO:0080043; F:GO:0080044; P:GO:0051707; P:GO:0051555	F:anthocyanidin 3-O-glucosyltransferase activity; F:flavonol 3-O-glucosyltransferase activity; C:cytoplasmic membrane-bounded vesicle; F:abscisic acid glucosyltransferase activity; P:secretion by cell; F:quercetin 3-O-glucosyltransferase activity; F:quercetin 7-O-glucosyltransferase activity; P:response to other organism; P:flavonol biosynthetic process	no IPS match	829560|UGT73B2|UGT73B2 (UDP-GLUCOSYLTRANSFERASE 73B2); UDP-glucosyltransferase/ UDP-glycosyltransferase/ flavonol 3-O-glucosyltransferase/ quercetin 7-O-glucosyltransferase	EC:2.4.1.91; EC:2.4.1.115	(2.4) Glycosyltransferases; (2.4) Glycosyltransferases	map00944; map00942	Flavone and flavonol biosynthesis; Anthocyanin biosynthesis
contig16374_length=632|250|60	contig16374.Antisense	2.55901	6.17179e-10	Jcr4S06853.20	XM_012235263.1	hydroxysteroid 11-beta-dehydrogenase 1-like	F:GO:0070524; F:GO:0072582; P:GO:0008202; P:GO:0009737; F:GO:0072555; C:GO:0009507; P:GO:0009741; P:GO:0055114	F:11-beta-hydroxysteroid dehydrogenase (NADP+) activity; F:17-beta-hydroxysteroid dehydrogenase (NADP+) activity; P:steroid metabolic process; P:response to abscisic acid stimulus; F:17-beta-ketosteroid reductase activity; C:chloroplast; P:response to brassinosteroid stimulus; P:oxidation-reduction process	no IPS match	835141|AT5G50700|short-chain dehydrogenase/reductase (SDR) family protein	EC:1.1.1.146	(1.1) Acting on the CH-OH group of donors	map00140; map00980	Steroid hormone biosynthesis; Metabolism of xenobiotics by cytochrome P450
contig16374_length=632|500|60	contig16374.NA	4.05619	1.23725e-10	Jcr4S06853.20	XM_012235263.1	hydroxysteroid 11-beta-dehydrogenase 1-like	F:GO:0070524; F:GO:0072582; P:GO:0008202; P:GO:0009737; F:GO:0072555; C:GO:0009507; P:GO:0009741; P:GO:0055114	F:11-beta-hydroxysteroid dehydrogenase (NADP+) activity; F:17-beta-hydroxysteroid dehydrogenase (NADP+) activity; P:steroid metabolic process; P:response to abscisic acid stimulus; F:17-beta-ketosteroid reductase activity; C:chloroplast; P:response to brassinosteroid stimulus; P:oxidation-reduction process	no IPS match	835141|AT5G50700|short-chain dehydrogenase/reductase (SDR) family protein	EC:1.1.1.146	(1.1) Acting on the CH-OH group of donors	map00140; map00980	Steroid hormone biosynthesis; Metabolism of xenobiotics by cytochrome P450
contig16375_length=835|250|60	contig16375.Antisense	5.30753	1.60496e-10	Jcr4S06853.20	XM_012235263.1	hydroxysteroid 11-beta-dehydrogenase 1-like	F:GO:0016491; P:GO:0055114	F:oxidoreductase activity; P:oxidation-reduction process	no IPS match	835141|AT5G50700|short-chain dehydrogenase/reductase (SDR) family protein
contig16375_length=835|750|60	contig16375.Antisense	4.17471	5.74233e-10	Jcr4S06853.20	XM_012235263.1	hydroxysteroid 11-beta-dehydrogenase 1-like	F:GO:0016491; P:GO:0055114	F:oxidoreductase activity; P:oxidation-reduction process	no IPS match	835141|AT5G50700|short-chain dehydrogenase/reductase (SDR) family protein
contig16381_length=594|0|60	contig16381.Sense	1.93311	4.20172e-10	Jcr4S00158.100	XM_012213176.1	binding protein	C:GO:0005829; C:GO:0009570	C:cytosol; C:chloroplast stroma	IPR011990 (G3DSA:1.25.40.GENE3D); SSF48452 (SUPERFAMILY)	821537|AT3G19990|hypothetical protein
contig16381_length=594|500|60	contig16381.Sense	1.9601	1.3063e-09	Jcr4S00158.100	XM_012213176.1	binding protein	C:GO:0005829; C:GO:0009570	C:cytosol; C:chloroplast stroma	IPR011990 (G3DSA:1.25.40.GENE3D); SSF48452 (SUPERFAMILY)	821537|AT3G19990|hypothetical protein
contig16393_length=1409|750|60	contig16393.Antisense	-1.30353	9.93523e-09	Jcr4S04263.80	XR_001046833.1				NON_CYTOPLASMIC_DOMAIN (PHOBIUS); TRANSMEMBRANE (PHOBIUS); CYTOPLASMIC_DOMAIN (PHOBIUS); NON_CYTOPLASMIC_DOMAIN (PHOBIUS); TRANSMEMBRANE (PHOBIUS); TMhelix (TMHMM); TMhelix (TMHMM)
contig16406_length=1363|750|60	contig16406.Antisense	-4.96663	3.53087e-10	Jcr4S04436.10	XM_012226346.1	probable mannitol dehydrogenase-like	P:GO:0050896; F:GO:0016616; P:GO:0009987; F:GO:0008270; F:GO:0000166; P:GO:0055114	P:response to stimulus; F:oxidoreductase activity, acting on the CH-OH group of donors, NAD or NADP as acceptor; P:cellular process; F:zinc ion binding; F:nucleotide binding; P:oxidation-reduction process	IPR020843 (SMART); IPR013154 (PFAM); IPR016040 (G3DSA:3.40.50.GENE3D); IPR011032 (G3DSA:3.90.180.GENE3D); IPR013149 (PFAM); IPR002085 (PANTHER); PTHR11695:SF261 (PANTHER); IPR002328 (PROSITE_PATTERNS); SIGNAL_PEPTIDE (PHOBIUS); NON_CYTOPLASMIC_DOMAIN (PHOBIUS); SIGNAL_PEPTIDE_N_REGION (PHOBIUS); SIGNAL_PEPTIDE_C_REGION (PHOBIUS); SIGNAL_PEPTIDE_H_REGION (PHOBIUS); SignalP-noTM (SIGNALP_EUK); Sign…	830088|CAD9|CAD9 (CINNAMYL ALCOHOL DEHYDROGENASE 9); binding / catalytic/ oxidoreductase/ zinc ion binding
contig16558_length=340|250|60	contig16558.Antisense	2.83014	6.37087e-12	Jcr4S00674.120	XM_012212881.1	cytochrome p450	F:GO:0033773; F:GO:0009055; F:GO:0005506; F:GO:0020037; F:GO:0019825; C:GO:0005783; P:GO:0055114; P:GO:0006118	F:isoflavone 2'-hydroxylase activity; F:electron carrier activity; F:iron ion binding; F:heme binding; F:oxygen binding; C:endoplasmic reticulum; P:oxidation-reduction process; P:electron transport	no IPS match	830926|CYP81K1|CYP81K1; electron carrier/ heme binding / iron ion binding / monooxygenase/ oxygen binding	EC:1.14.13.89	(1.1) Acting on the CH-OH group of donors	map00943	Isoflavonoid biosynthesis
contig16764_length=568|500|60	contig16764.Sense	-1.76059	1.92436e-10		XR_001047516.1				CYTOPLASMIC_DOMAIN (PHOBIUS); TRANSMEMBRANE (PHOBIUS); NON_CYTOPLASMIC_DOMAIN (PHOBIUS); TMhelix (TMHMM)
contig16994_length=1946|1500|60	contig16994.Sense	1.35357	6.34239e-09	Jcr4S03980.30	XM_012237803.1	myo-inositol-1-phosphate synthase	P:GO:0010264; P:GO:0042742; P:GO:0006021; F:GO:0004512; P:GO:0009408; P:GO:0009791; C:GO:0005737; P:GO:0009644; P:GO:0050832; P:GO:0042542; P:GO:0051607; P:GO:0006659; P:GO:0019872	P:myo-inositol hexakisphosphate biosynthetic process; P:defense response to bacterium; P:inositol biosynthetic process; F:inositol-3-phosphate synthase activity; P:response to heat; P:post-embryonic development; C:cytoplasm; P:response to high light intensity; P:defense response to fungus; P:response to hydrogen peroxide; P:defense response to virus; P:phosphatidylserine biosynthetic process; P:s…	no IPS match	816757|MIPS2|MIPS2 (MYO-INOSITOL-1-PHOSTPATE SYNTHASE 2); binding / catalytic/ inositol-3-phosphate synthase	EC:5.5.1.4	(5.5) Intramolecular lyases	map00521; map00562	Streptomycin biosynthesis; Inositol phosphate metabolism
contig17088_length=1775|1000|60	contig17088.Sense	2.16449	7.32249e-11	Jcr4S00001.10	XM_012234731.1	folylpolyglutamate synthase-like	P:GO:0006761; F:GO:0004326; P:GO:0006730; P:GO:0046901; F:GO:0005524; C:GO:0005759; F:GO:0008841; P:GO:0009793; P:GO:0006536; P:GO:0046656	P:dihydrofolate biosynthetic process; F:tetrahydrofolylpolyglutamate synthase activity; P:one-carbon metabolic process; P:tetrahydrofolylpolyglutamate biosynthetic process; F:ATP binding; C:mitochondrial matrix; F:dihydrofolate synthase activity; P:embryo development ending in seed dormancy; P:glutamate metabolic process; P:folic acid biosynthetic process	no IPS match	834149|GLA1|GLA1 (GLOBULAR ARREST1); dihydrofolate synthase	EC:6.3.2.17; EC:6.3.2.12	(6.3) Forming carbon-nitrogen bonds; (6.3) Forming carbon-nitrogen bonds	map00790	Folate biosynthesis
contig17088_length=1775|1500|60	contig17088.Sense	2.70246	2.5149e-10	Jcr4S00001.10	XM_012234731.1	folylpolyglutamate synthase-like	P:GO:0006761; F:GO:0004326; P:GO:0006730; P:GO:0046901; F:GO:0005524; C:GO:0005759; F:GO:0008841; P:GO:0009793; P:GO:0006536; P:GO:0046656	P:dihydrofolate biosynthetic process; F:tetrahydrofolylpolyglutamate synthase activity; P:one-carbon metabolic process; P:tetrahydrofolylpolyglutamate biosynthetic process; F:ATP binding; C:mitochondrial matrix; F:dihydrofolate synthase activity; P:embryo development ending in seed dormancy; P:glutamate metabolic process; P:folic acid biosynthetic process	no IPS match	834149|GLA1|GLA1 (GLOBULAR ARREST1); dihydrofolate synthase	EC:6.3.2.17; EC:6.3.2.12	(6.3) Forming carbon-nitrogen bonds; (6.3) Forming carbon-nitrogen bonds	map00790	Folate biosynthesis
contig17208_length=713|250|60	contig17208.Antisense	2.68705	1.59717e-10	Jcr4S07412.30	XM_012228618.1	pathogenesis-related protein	P:GO:0050896	P:response to stimulus	IPR024949 (PRINTS); IPR000916 (PFAM); IPR023393 (G3DSA:3.30.530.GENE3D); SSF55961 (SUPERFAMILY)	839014|MLP423|MLP423 (MLP-LIKE PROTEIN 423)
contig17287_length=1140|1000|60	contig17287.Sense	2.54268	1.09024e-09	Jcr4S00172.100	XM_012228737.1	desiccation-related protein pcc13-62-like	C:GO:0005576	C:extracellular region	no IPS match	841216|AT1G47980|hypothetical protein
contig17469_length=848|500|60	contig17469.Sense	-3.3707	2.42853e-09	Jcr4S11354.20	XM_012230365.1	rop-interactive crib motif-containing protein 4			NON_CYTOPLASMIC_DOMAIN (PHOBIUS); TRANSMEMBRANE (PHOBIUS); CYTOPLASMIC_DOMAIN (PHOBIUS); TMhelix (TMHMM)	831510|RIC4|RIC4 (ROP-INTERACTIVE CRIB MOTIF-CONTAINING PROTEIN 4); protein binding
contig17475_length=516|0|60	contig17475.Sense	5.52704	8.29974e-10	Jcr4S00456.120	XM_012232956.1	formimidoyltransferase-cyclodeaminase-like	F:GO:0016740; P:GO:0008152; F:GO:0005542	F:transferase activity; P:metabolic process; F:folic acid binding	no IPS match	816615|AT2G20830|folic acid binding / transferase
contig17511_length=718|250|60	contig17511.Antisense	2.31441	6.48202e-11	Jcr4S00281.10	XM_012215175.1	ribonuclease h protein at1g65750-like	F:GO:0003723; P:GO:0006278; F:GO:0003964; P:GO:0006629; F:GO:0016788; F:GO:0016787; F:GO:0003676; P:GO:0015074; P:GO:0055114; F:GO:0048037; F:GO:0016616	F:RNA binding; P:RNA-dependent DNA replication; F:RNA-directed DNA polymerase activity; P:lipid metabolic process; F:hydrolase activity, acting on ester bonds; F:hydrolase activity; F:nucleic acid binding; P:DNA integration; P:oxidation-reduction process; F:cofactor binding; F:oxidoreductase activity, acting on the CH-OH group of donors, NAD or NADP as acceptor	IPR026960 (PFAM)	814794|AT2G02650|reverse transcriptase-related
contig17742_length=515|250|60	contig17742.Antisense	3.85584	2.04853e-09	Jcr4S00478.20	XM_012213308.1	nudix hydrolase mitochondrial-like	F:GO:0016787; C:GO:0005739	F:hydrolase activity; C:mitochondrion	PTHR12629 (PANTHER)
contig17783_length=1502|250|60	contig17783.NA	2.34044	6.71408e-09	Jcr4S06707.10	XM_012220766.1	protein	F:GO:0016747	F:transferase activity, transferring acyl groups other than amino-acyl groups	IPR003480 (PFAM); IPR023213 (G3DSA:3.30.559.GENE3D); IPR023213 (G3DSA:3.30.559.GENE3D); PTHR31625:SF0 (PANTHER); PTHR31625 (PANTHER); SSF52777 (SUPERFAMILY)	833897|AT5G39050|transferase/ transferase, transferring acyl groups other than amino-acyl groups
contig17783_length=1502|750|60	contig17783.NA	2.55239	4.17921e-09	Jcr4S06707.10	XM_012220766.1	protein	F:GO:0016747	F:transferase activity, transferring acyl groups other than amino-acyl groups	IPR003480 (PFAM); IPR023213 (G3DSA:3.30.559.GENE3D); IPR023213 (G3DSA:3.30.559.GENE3D); PTHR31625:SF0 (PANTHER); PTHR31625 (PANTHER); SSF52777 (SUPERFAMILY)	833897|AT5G39050|transferase/ transferase, transferring acyl groups other than amino-acyl groups
contig17839_length=404|250|60	contig17839.Antisense	-6.02084	6.48722e-09		XM_012235880.1	non-specific lipid-transfer protein ap10-like	F:GO:0008289; P:GO:0006869	F:lipid binding; P:lipid transport	G3DSA:1.10.110.10 (GENE3D); SIGNAL_PEPTIDE_N_REGION (PHOBIUS); SIGNAL_PEPTIDE_C_REGION (PHOBIUS); SIGNAL_PEPTIDE (PHOBIUS); NON_CYTOPLASMIC_DOMAIN (PHOBIUS); SIGNAL_PEPTIDE_H_REGION (PHOBIUS); SignalP-noTM (SIGNALP_EUK); IPR016140 (SUPERFAMILY); TMhelix (TMHMM)
contig17888_length=1257|500|60	contig17888.Sense	-1.89789	9.85538e-09	Jcr4S00038.40	XM_012215016.1	uncharacterized partial			CYTOPLASMIC_DOMAIN (PHOBIUS); TRANSMEMBRANE (PHOBIUS); NON_CYTOPLASMIC_DOMAIN (PHOBIUS); TMhelix (TMHMM)	816709|AT2G21720|hypothetical protein
contig17990_length=792|250|60	contig17990.Antisense	-4.57369	1.83501e-09	Jcr4S01096.30	XM_012211646.1	laccase 17 isoform 1	P:GO:0009414; F:GO:0005507; F:GO:0052716; F:GO:0008447; C:GO:0048046; P:GO:0046274; P:GO:0055114; P:GO:0006118; P:GO:0019852	P:response to water deprivation; F:copper ion binding; F:hydroquinone:oxygen oxidoreductase activity; F:L-ascorbate oxidase activity; C:apoplast; P:lignin catabolic process; P:oxidation-reduction process; P:electron transport; P:L-ascorbic acid metabolic process	IPR008972 (G3DSA:2.60.40.GENE3D); IPR001117 (PFAM); IPR011707 (PFAM); IPR008972 (G3DSA:2.60.40.GENE3D); PTHR11709 (PANTHER); PTHR11709:SF25 (PANTHER); SIGNAL_PEPTIDE_H_REGION (PHOBIUS); SIGNAL_PEPTIDE_N_REGION (PHOBIUS); SIGNAL_PEPTIDE (PHOBIUS); NON_CYTOPLASMIC_DOMAIN (PHOBIUS); SIGNAL_PEPTIDE_C_REGION (PHOBIUS); SignalP-noTM (SIGNALP_EUK); IPR008972 (SUPERFAMILY); IPR008972 (SUPERFAMILY); TMhel…	817462|LAC2|LAC2 (laccase 2); laccase	EC:1.10.3.2; EC:1.10.3.3	(1.1) Acting on the CH-OH group of donors; (1.1) Acting on the CH-OH group of donors	map00053	Ascorbate and aldarate metabolism	2.A.108 (laccase 17 isoform 1)
contig17991_length=700|250|60	contig17991.Antisense	-7.77066	3.26114e-14	Jcr4S01096.30	XM_012211646.1	laccase-17-like	P:GO:0009414; F:GO:0005507; F:GO:0052716; F:GO:0008447; C:GO:0048046; P:GO:0046274; P:GO:0055114; P:GO:0006118; P:GO:0019852	P:response to water deprivation; F:copper ion binding; F:hydroquinone:oxygen oxidoreductase activity; F:L-ascorbate oxidase activity; C:apoplast; P:lignin catabolic process; P:oxidation-reduction process; P:electron transport; P:L-ascorbic acid metabolic process	TRANSMEMBRANE (PHOBIUS); NON_CYTOPLASMIC_DOMAIN (PHOBIUS); CYTOPLASMIC_DOMAIN (PHOBIUS); CYTOPLASMIC_DOMAIN (PHOBIUS); TRANSMEMBRANE (PHOBIUS); TMhelix (TMHMM); TMhelix (TMHMM)	836124|LAC17|LAC17 (laccase 17); laccase	EC:1.10.3.2; EC:1.10.3.3	(1.1) Acting on the CH-OH group of donors; (1.1) Acting on the CH-OH group of donors	map00053	Ascorbate and aldarate metabolism
contig18255_length=1264|250|60	contig18255.Antisense	2.67902	1.23443e-09	Jcr4S00027.30	XM_012233387.1	conserved hypothetical protein	C:GO:0005634	C:nucleus	NON_CYTOPLASMIC_DOMAIN (PHOBIUS); CYTOPLASMIC_DOMAIN (PHOBIUS); TRANSMEMBRANE (PHOBIUS); TMhelix (TMHMM)	842817|AT1G65090|hypothetical protein
contig18255_length=1264|750|60	contig18255.Antisense	2.4968	7.37275e-10	Jcr4S00027.30	XM_012233387.1	conserved hypothetical protein	C:GO:0005634	C:nucleus	NON_CYTOPLASMIC_DOMAIN (PHOBIUS); CYTOPLASMIC_DOMAIN (PHOBIUS); TRANSMEMBRANE (PHOBIUS); TMhelix (TMHMM)	842817|AT1G65090|hypothetical protein
contig18283_length=938|500|60	contig18283.Sense	-1.20819	4.6803e-09	Jcr4S03008.10	XM_012232208.1	protein usf-like	C:GO:0005829; F:GO:0008806; C:GO:0009507; P:GO:0010043; P:GO:0019261	C:cytosol; F:carboxymethylenebutenolidase activity; C:chloroplast; P:response to zinc ion; P:1,4-dichlorobenzene catabolic process	IPR002925 (PFAM); G3DSA:3.40.50.1820 (GENE3D); PTHR17630:SF19 (PANTHER); PTHR17630 (PANTHER); SSF53474 (SUPERFAMILY)	817813|AT2G32520|dienelactone hydrolase family protein	EC:3.1.1.45	(3.1) Acting on ester bonds	map00623; map00364; map00361	Toluene degradation; Fluorobenzoate degradation; Chlorocyclohexane and chlorobenzene degradation
contig18371_length=810|250|60	contig18371.Antisense	1.77728	4.30782e-11	Jcr4S01747.60	XM_012216372.1	mate efflux family protein	F:GO:0015238; P:GO:0006855; C:GO:0005774; P:GO:0009835; F:GO:0015297; C:GO:0005886	F:drug transmembrane transporter activity; P:drug transmembrane transport; C:vacuolar membrane; P:fruit ripening; F:antiporter activity; C:plasma membrane	no IPS match	841162|AT1G47530|ripening-responsive protein, putative					2.A.66 (mate efflux family protein)
contig18384_length=1268|250|60	contig18384.NA	2.92253	2.28488e-11	Jcr4S00250.10	XM_012236369.1	kdel-tailed cysteine endopeptidase cep1-like	P:GO:0009817; P:GO:0007568; F:GO:0032440; C:GO:0010282; P:GO:0006508; P:GO:0009723; F:GO:0008234; P:GO:0055114	P:defense response to fungus, incompatible interaction; P:aging; F:2-alkenal reductase [NAD(P)] activity; C:senescence-associated vacuole; P:proteolysis; P:response to ethylene stimulus; F:cysteine-type peptidase activity; P:oxidation-reduction process	IPR000668 (PRINTS); IPR013201 (SMART); IPR000668 (SMART); IPR000668 (PFAM); IPR013201 (PFAM); G3DSA:3.90.70.10 (GENE3D); PTHR12411:SF44 (PANTHER); IPR013128 (PANTHER); IPR025660 (PROSITE_PATTERNS); IPR025661 (PROSITE_PATTERNS); IPR000169 (PROSITE_PATTERNS); SIGNAL_PEPTIDE (PHOBIUS); NON_CYTOPLASMIC_DOMAIN (PHOBIUS); SIGNAL_PEPTIDE_N_REGION (PHOBIUS); SIGNAL_PEPTIDE_H_REGION (PHOBIUS); SIGNAL_PEPT…	834629|SAG12|SAG12 (SENESCENCE-ASSOCIATED GENE 12); cysteine-type peptidase	EC:1.3.1.74; EC:3.4	(1.3) Acting on the CH-CH group of donors; (3.4) Acting on peptide bonds (peptide hydrolases)			2.A.93 (kdel-tailed cysteine endopeptidase cep1-like)
contig18437_length=137|0|60	contig18437.Sense	-1.61388	9.66e-09		XM_012229830.1
contig18517_length=950|500|60	contig18517.Sense	4.23244	5.5985e-10	Jcr4S00002.80	XM_012218169.1	dead box atp-dependent rna isoform 2	F:GO:0004386; F:GO:0003676; F:GO:0005524; F:GO:0016787; F:GO:0000166; F:GO:0008026; C:GO:0005634	F:helicase activity; F:nucleic acid binding; F:ATP binding; F:hydrolase activity; F:nucleotide binding; F:ATP-dependent helicase activity; C:nucleus	SIGNAL_PEPTIDE_H_REGION (PHOBIUS); SIGNAL_PEPTIDE_N_REGION (PHOBIUS); SIGNAL_PEPTIDE_C_REGION (PHOBIUS); SIGNAL_PEPTIDE (PHOBIUS); CYTOPLASMIC_DOMAIN (PHOBIUS); NON_CYTOPLASMIC_DOMAIN (PHOBIUS); TRANSMEMBRANE (PHOBIUS); SignalP-TM (SIGNALP_GRAM_POSITIVE); TMhelix (TMHMM)	838685|AT1G20920|DEAD box RNA helicase, putative
contig18549_length=780|500|60	contig18549.Sense	3.2423	2.2407e-11	Jcr4S00233.90	XM_012228223.1	axial regulator yabby 1-like	P:GO:0010158; P:GO:0010154	P:abaxial cell fate specification; P:fruit development	no IPS match	819127|AFO|AFO (ABNORMAL FLORAL ORGANS); protein binding / transcription factor/ transcription regulator						YABBY
contig18657_length=509|0|60	contig18657.Sense	-2.48195	2.05786e-11
contig18771_length=457|250|60	contig18771.Antisense	-1.61333	2.70115e-09	Jcr4S07572.20	XM_012220803.1				no IPS match	825880|UBQ10|UBQ10 (POLYUBIQUITIN 10); protein binding
contig18848_length=360|250|60	contig18848.Antisense	-1.82286	1.10953e-11	Jcr4S00971.60	XM_012217221.1	protein transparent testa 12-like	P:GO:0050896; F:GO:0022857; P:GO:0055085; C:GO:0016020	P:response to stimulus; F:transmembrane transporter activity; P:transmembrane transport; C:membrane	PTHR11206:SF21 (PANTHER); PTHR11206 (PANTHER); CYTOPLASMIC_DOMAIN (PHOBIUS); CYTOPLASMIC_DOMAIN (PHOBIUS); TRANSMEMBRANE (PHOBIUS); NON_CYTOPLASMIC_DOMAIN (PHOBIUS); TRANSMEMBRANE (PHOBIUS); TMhelix (TMHMM); TMhelix (TMHMM)	838939|AT1G23300|MATE efflux family protein					2.A.66 (protein transparent testa 12-like)
contig18849_length=775|250|60	contig18849.Antisense	-2.00685	8.31855e-10	Jcr4S00971.60	XM_012217221.1	protein transparent testa 12-like	P:GO:0009624; C:GO:0005773; F:GO:0015238; C:GO:0016023; C:GO:0005886; P:GO:0006855; F:GO:0015297	P:response to nematode; C:vacuole; F:drug transmembrane transporter activity; C:cytoplasmic membrane-bounded vesicle; C:plasma membrane; P:drug transmembrane transport; F:antiporter activity	TRANSMEMBRANE (PHOBIUS); NON_CYTOPLASMIC_DOMAIN (PHOBIUS); NON_CYTOPLASMIC_DOMAIN (PHOBIUS); TRANSMEMBRANE (PHOBIUS); CYTOPLASMIC_DOMAIN (PHOBIUS); TMhelix (TMHMM)	841162|AT1G47530|ripening-responsive protein, putative					2.A.66 (protein transparent testa 12-like)
contig18994_length=503|250|60	contig18994.Antisense	-1.64841	1.77555e-09	Jcr4S00350.60	XM_012210355.1	uncharacterized loc101208874	F:GO:0003674; C:GO:0009507; P:GO:0006661	F:molecular_function; C:chloroplast; P:phosphatidylinositol biosynthetic process	no IPS match	824596|AT3G54290|hypothetical protein
contig19110_length=531|250|60	contig19110.Antisense	2.42456	1.80885e-09	Jcr4S03528.40	XM_012221268.1	conserved hypothetical protein	F:GO:0003674; P:GO:0008150	F:molecular_function; P:biological_process	no IPS match	817103|AT2G25625|hypothetical protein
contig19157_length=597|500|60	contig19157.Sense	2.7294	9.80992e-10	Jcr4S00295.180	XM_012236980.1	dna binding	F:GO:0003682; F:GO:0003677	F:chromatin binding; F:DNA binding	NON_CYTOPLASMIC_DOMAIN (PHOBIUS); CYTOPLASMIC_DOMAIN (PHOBIUS); TRANSMEMBRANE (PHOBIUS); TRANSMEMBRANE (PHOBIUS); CYTOPLASMIC_DOMAIN (PHOBIUS); SignalP-noTM (SIGNALP_EUK)
contig19245_length=1041|250|60	contig19245.Antisense	-3.16353	3.98027e-10	Jcr4S03513.50	XM_012213233.1	annexin d3-like	P:GO:0009414; P:GO:0009651; P:GO:0009639; F:GO:0005544; F:GO:0005509; P:GO:0009409; P:GO:0009408	P:response to water deprivation; P:response to salt stress; P:response to red or far red light; F:calcium-dependent phospholipid binding; F:calcium ion binding; P:response to cold; P:response to heat	no IPS match	818458|ANNAT3|ANNAT3 (ANNEXIN ARABIDOPSIS 3); calcium ion binding / calcium-dependent phospholipid binding					8.A.28 (annexin d3-like)
contig19344_length=626|250|60	contig19344.Antisense	-1.67223	4.84289e-09	Jcr4S02321.30	XM_012222768.1	probable calcium-binding protein cml29-like	F:GO:0005509	F:calcium ion binding	no IPS match	839076|AT1G24620|polcalcin, putative / calcium-binding pollen allergen, putative
contig19350_length=524|250|60	contig19350.Antisense	2.45475	1.37806e-10	Jcr4S00224.30	XM_012209527.1	ethylene-responsive transcription factor rap2-7-like	F:GO:0016491; P:GO:0006351	F:oxidoreductase activity; P:transcription, DNA-dependent	NON_CYTOPLASMIC_DOMAIN (PHOBIUS); CYTOPLASMIC_DOMAIN (PHOBIUS); TRANSMEMBRANE (PHOBIUS); TMhelix (TMHMM)
contig19403_length=754|500|60	contig19403.Sense	1.80941	2.01065e-09	Jcr4S05493.30		conserved hypothetical protein			NON_CYTOPLASMIC_DOMAIN (PHOBIUS); TRANSMEMBRANE (PHOBIUS); CYTOPLASMIC_DOMAIN (PHOBIUS); TMhelix (TMHMM)
contig19722_length=265|0|60	contig19722.Sense	1.83038	5.03882e-09		XM_012232073.1
contig19897_length=1201|250|60	contig19897.Antisense	3.38004	3.48842e-11	Jcr4S01391.80	XM_012211925.1	probable aquaporin tip3-2-like	C:GO:0009705; C:GO:0042807; C:GO:0016021; C:GO:0000326; F:GO:0015250; P:GO:0006914; P:GO:0006833	C:plant-type vacuole membrane; C:central vacuole; C:integral to membrane; C:protein storage vacuole; F:water channel activity; P:autophagy; P:water transport	no IPS match	838359|BETA-TIP|BETA-TIP (BETA-TONOPLAST INTRINSIC PROTEIN); water channel					1.A.8 (probable aquaporin tip3-2-like)
contig19897_length=1201|750|60	contig19897.Antisense	3.36028	1.50159e-10	Jcr4S01391.80	XM_012211925.1	probable aquaporin tip3-2-like	C:GO:0009705; C:GO:0042807; C:GO:0016021; C:GO:0000326; F:GO:0015250; P:GO:0006914; P:GO:0006833	C:plant-type vacuole membrane; C:central vacuole; C:integral to membrane; C:protein storage vacuole; F:water channel activity; P:autophagy; P:water transport	no IPS match	838359|BETA-TIP|BETA-TIP (BETA-TONOPLAST INTRINSIC PROTEIN); water channel					1.A.8 (probable aquaporin tip3-2-like)
contig19930_length=239|0|60	contig19930.Sense	-1.70878	3.07688e-09		XM_012235838.1				G3DSA:3.40.50.300 (GENE3D); NON_CYTOPLASMIC_DOMAIN (PHOBIUS); CYTOPLASMIC_DOMAIN (PHOBIUS); TRANSMEMBRANE (PHOBIUS); IPR027417 (SUPERFAMILY); TMhelix (TMHMM)
contig19942_length=781|250|60	contig19942.Antisense	1.62896	9.72235e-10	Jcr4S00106.80	XM_012214028.1	acyl carrier protein	P:GO:0006633; F:GO:0032440; C:GO:0009507; P:GO:0055114	P:fatty acid biosynthetic process; F:2-alkenal reductase [NAD(P)] activity; C:chloroplast; P:oxidation-reduction process	IPR009081 (PFAM); IPR003231 (TIGRFAM); IPR009081 (G3DSA:1.10.1200.GENE3D); PTHR20863:SF5 (PANTHER); PTHR20863 (PANTHER); IPR006162 (PROSITE_PATTERNS); SIGNAL_PEPTIDE (PHOBIUS); NON_CYTOPLASMIC_DOMAIN (PHOBIUS); SIGNAL_PEPTIDE_C_REGION (PHOBIUS); SIGNAL_PEPTIDE_N_REGION (PHOBIUS); SIGNAL_PEPTIDE_H_REGION (PHOBIUS); IPR009081 (PROSITE_PROFILES); IPR003231 (HAMAP); SignalP-noTM (SIGNALP_EUK); IPR009…	841900|ACP2|ACP2 (ACYL CARRIER PROTEIN 2); acyl carrier	EC:1.3.1.74	(1.3) Acting on the CH-CH group of donors
contig20182_length=171|0|60	contig20182.NA	1.71342	7.1018e-09	Jcr4S00167.60	XM_012213455.1	aldolase-type tim barrel family protein	P:GO:0055114; C:GO:0005777; P:GO:0042742; F:GO:0052853; F:GO:0008891; F:GO:0052854; P:GO:0010204; F:GO:0052852; P:GO:0050665; F:GO:0010181; C:GO:0009339				EC:1.1.3.15		map00630	Glyoxylate and dicarboxylate metabolism
contig20533_length=678|250|60	contig20533.Antisense	1.74815	9.1975e-11	Jcr4S01556.50	XM_012230313.1	uncharacterized loc101214522	C:GO:0005802; C:GO:0005794; C:GO:0005768; F:GO:0005515			839619|AT1G27300|hypothetical protein
contig20579_length=353|250|60	contig20579.NA	3.84119	1.00966e-11	Jcr4S24689.10	XM_012229183.1	major allergen pru	P:GO:0050896
contig21082_length=551|250|60	contig21082.NA	-2.95075	6.03707e-09	Jcr4S05297.10	XM_012220202.1	germin-like protein 2-1	C:GO:0005576; F:GO:0046872; F:GO:0016491			833910|AT5G39160|germin-like protein (GLP2a) (GLP5a)
contig21194_length=1133|500|60	contig21194.NA	3.35294	8.49379e-10	Jcr4S02873.10	XM_012235503.1	universal stress protein	C:GO:0005737; P:GO:0006950; P:GO:0002238			820366|AT3G11930|universal stress protein (USP) family protein
contig21221_length=136|0|60	contig21221.Sense	2.33336	2.32612e-12	Jcr4S02164.10	XM_012217725.1	zinc finger	P:GO:0009753; F:GO:0016298; P:GO:0009751; F:GO:0004064; C:GO:0005615; P:GO:0009866; P:GO:0050832; P:GO:0016042				EC:3.1.1.2; EC:3.1.1		map00363	Bisphenol degradation
contig21350_length=143|0|60	contig21350.NA	3.58775	1.1437e-09		XM_012210382.1
contig21358_length=800|250|60	contig21358.NA	-2.01382	7.16083e-10	Jcr4S07444.30	XM_012220028.1	3-hydroxybutyryl- dehydratase-like	C:GO:0005777; P:GO:0006635; C:GO:0005829; C:GO:0005739; F:GO:0004300; P:GO:0006550; P:GO:0006552; P:GO:0006554; P:GO:0006568; P:GO:0006574; P:GO:0006633; P:GO:0018874; P:GO:0019482; P:GO:0046251			827314|ECHIA|ECHIA (ENOYL-COA HYDRATASE/ISOMERASE A); catalytic	EC:4.2.1.17		map00930; map00720; map00281; map00280; map00310; map00903; map00071; map00062; map00650; map00640; map00592; map00627; map00380; map00410; map01040; map00362; map00360	Caprolactam degradation; Carbon fixation pathways in prokaryotes; Geraniol degradation; Valine, leucine and isoleucine degradation; Lysine degradation; Limonene and pinene degradation; Fatty acid degradation; Fatty acid elongation; Butanoate metabolism; Propanoate metabolism; alpha-Linolenic acid metabolism; Aminobenzoate degradation; Tryptophan metabolism; beta-Alanine metabolism; Biosynthesis o…
contig21363_length=209|0|60	contig21363.NA	3.49785	2.70147e-09		XM_012210383.1
contig21555_length=447|0|60	contig21555.NA	3.40306	5.01951e-12	Jcr4S01150.60	XM_012216948.1	caffeoyl- 3-o-methyltransferase	C:GO:0005829; P:GO:0048316; F:GO:0080078; P:GO:0043473; P:GO:0009718; F:GO:0046872; P:GO:0010584; P:GO:0032259; F:GO:0080077; P:GO:0009809; F:GO:0042409; P:GO:0033485; F:GO:0080076; P:GO:0080088; P:GO:0033486; F:GO:0080012; P:GO:0009805; P:GO:0009811			843126|CCoAMT|CCoAMT; caffeoyl-CoA O-methyltransferase	EC:2.1.1; EC:2.1.1.104		map00360; map00945; map00941; map00940	Phenylalanine metabolism; Stilbenoid, diarylheptanoid and gingerol biosynthesis; Flavonoid biosynthesis; Phenylpropanoid biosynthesis
contig21617_length=916|500|60	contig21617.Sense	-2.52559	2.11675e-11	Jcr4S00078.10	XM_012232217.1	cellulose synthase-like protein h1-like	F:GO:0016760; P:GO:0030244; C:GO:0016021; P:GO:0005982; P:GO:0005985; P:GO:0006011			817814|ATCSLB03|ATCSLB03; cellulose synthase/ transferase/ transferase, transferring glycosyl groups	EC:2.4.1.12		map00500	Starch and sucrose metabolism
contig21737_length=382|0|60	contig21737.NA	-1.67518	6.18137e-09	Jcr4S00453.10	XM_012232217.1	cellulose synthase-like protein h1-like	F:GO:0016760; P:GO:0030244; C:GO:0016021; P:GO:0005982; P:GO:0005985; P:GO:0006011			817815|ATCSLB04|ATCSLB04; cellulose synthase/ transferase/ transferase, transferring glycosyl groups	EC:2.4.1.12		map00500	Starch and sucrose metabolism
contig21738_length=145|0|60	contig21738.Sense	-2.63466	5.28658e-13
contig22052_length=124|0|60	contig22052.Sense	-2.80816	9.2106e-09

## Sheet: III.vs.II_pv8
ProbeName	ID	III.vs.II	Pvalue_III.vs.II	Kazusa transcript ID	CN gene ID	Blast text annotation	GO Ids	GO names	InterPro	Protein ID	Enzyme Code (EC)	Enzyme name	KEGG map	KEGG pathway	Transporter family	Transcription factor	RGA
contig00003_length=841|250|60	contig00003.Antisense	2.43854	9.47744e-09	Jcr4S00555.50	XM_012230523.1	pentatricopeptide repeat-containing			NON_CYTOPLASMIC_DOMAIN (PHOBIUS); CYTOPLASMIC_DOMAIN (PHOBIUS); TRANSMEMBRANE (PHOBIUS); TMhelix (TMHMM)
contig00006_length=1737|1000|60	contig00006.Sense	-1.92135	1.1267e-09	Jcr4S12569.10	XM_012216210.1	udp-glucuronate 4-epimerase 1-like	F:GO:0050379; C:GO:0005768; C:GO:0005794; P:GO:0009225; F:GO:0050662; F:GO:0050378; C:GO:0005802; P:GO:0005982; P:GO:0005985	F:UDP-glucuronate 5'-epimerase activity; C:endosome; C:Golgi apparatus; P:nucleotide-sugar metabolic process; F:coenzyme binding; F:UDP-glucuronate 4-epimerase activity; C:trans-Golgi network; P:starch metabolic process; P:sucrose metabolic process	no IPS match	829167|GAE1|GAE1 (UDP-D-GLUCURONATE 4-EPIMERASE 1); UDP-glucuronate 4-epimerase/ catalytic	EC:5.1.3.6; EC:5.1.3.12	(5.1) Racemases and epimerases; (5.1) Racemases and epimerases	map00520; map00500	Amino sugar and nucleotide sugar metabolism; Starch and sucrose metabolism
contig00007_length=1474|1000|60	contig00007.Sense	-5.00275	7.90128e-10	Jcr4S00223.70	XM_012212591.1	aspartyl protease	C:GO:0009505; C:GO:0048046; P:GO:0006508; F:GO:0004190	C:plant-type cell wall; C:apoplast; P:proteolysis; F:aspartic-type endopeptidase activity	no IPS match	837504|AT1G09750|chloroplast nucleoid DNA-binding protein-related	EC:3.4.23	(3.4) Acting on peptide bonds (peptide hydrolases)
contig00010_length=942|750|60	contig00010.Antisense	2.5013	2.52444e-10	Jcr4S03895.40	XM_012233326.1	ap2 erf domain-containing transcription factor	P:GO:0006355; P:GO:0006351; C:GO:0005634; F:GO:0003700; F:GO:0003677	P:regulation of transcription, DNA-dependent; P:transcription, DNA-dependent; C:nucleus; F:sequence-specific DNA binding transcription factor activity; F:DNA binding	TRANSMEMBRANE (PHOBIUS); CYTOPLASMIC_DOMAIN (PHOBIUS); TRANSMEMBRANE (PHOBIUS); NON_CYTOPLASMIC_DOMAIN (PHOBIUS); NON_CYTOPLASMIC_DOMAIN (PHOBIUS); TMhelix (TMHMM); TMhelix (TMHMM)	831174|Rap2.6L|Rap2.6L (related to AP2 6L); DNA binding / transcription factor						AP2; ERF; RAV
contig00016_length=1291|250|60	contig00016.Antisense	2.91245	1.61787e-09	Jcr4S02150.50	XM_012223978.1	acyl- binding protein 3a	F:GO:0000062	F:fatty-acyl-CoA binding	SIGNAL_PEPTIDE_N_REGION (PHOBIUS); SIGNAL_PEPTIDE (PHOBIUS); SIGNAL_PEPTIDE_C_REGION (PHOBIUS); SIGNAL_PEPTIDE_H_REGION (PHOBIUS); NON_CYTOPLASMIC_DOMAIN (PHOBIUS); SignalP-noTM (SIGNALP_EUK); TMhelix (TMHMM)	835428|ACBP1|ACBP1 (ACYL-COA BINDING PROTEIN 1); acyl-CoA binding / lead ion binding
contig00018_length=871|250|60	contig00018.Antisense	1.8089	2.7726e-10	Jcr4S01522.10	XM_012219980.1	nadp-dependent alkenal double bond reductase p2	P:GO:0006979; P:GO:0046686; C:GO:0005886; F:GO:0032440; C:GO:0005634; F:GO:0008270; C:GO:0005829; P:GO:0055114	P:response to oxidative stress; P:response to cadmium ion; C:plasma membrane; F:2-alkenal reductase [NAD(P)] activity; C:nucleus; F:zinc ion binding; C:cytosol; P:oxidation-reduction process	TMhelix (TMHMM)	831562|AT5G16990|NADP-dependent oxidoreductase, putative	EC:1.3.1.74	(1.3) Acting on the CH-CH group of donors
contig00027_length=1226|250|60	contig00027.Antisense	-1.6002	1.40869e-09	Jcr4S03287.30	XM_012209500.1	tet3_arath ame: full=tetraspanin-3	C:GO:0016021; C:GO:0009506; P:GO:0007568; C:GO:0005886	C:integral to membrane; C:plasmodesma; P:aging; C:plasma membrane	TRANSMEMBRANE (PHOBIUS); CYTOPLASMIC_DOMAIN (PHOBIUS); NON_CYTOPLASMIC_DOMAIN (PHOBIUS); TMhelix (TMHMM)	823702|TET3|TET3 (TETRASPANIN3)
contig00027_length=1226|750|60	contig00027.Antisense	-1.94309	1.5792e-10	Jcr4S03287.30	XM_012209500.1	tet3_arath ame: full=tetraspanin-3	C:GO:0016021; C:GO:0009506; P:GO:0007568; C:GO:0005886	C:integral to membrane; C:plasmodesma; P:aging; C:plasma membrane	TRANSMEMBRANE (PHOBIUS); CYTOPLASMIC_DOMAIN (PHOBIUS); NON_CYTOPLASMIC_DOMAIN (PHOBIUS); TMhelix (TMHMM)	823702|TET3|TET3 (TETRASPANIN3)
contig00041_length=678|250|60	contig00041.Antisense	-2.57408	1.64884e-12	Jcr4S03989.30	XM_012209556.1	zinc-binding dehydrogenase family protein	P:GO:0006979; C:GO:0005829; P:GO:0055114; F:GO:0008270; C:GO:0009506; P:GO:0030036; P:GO:0009860; P:GO:0015824; F:GO:0032440; P:GO:0010583; P:GO:0046686; P:GO:0009407; P:GO:0030048; P:GO:0009827; C:GO:0005634; C:GO:0005886	P:response to oxidative stress; C:cytosol; P:oxidation-reduction process; F:zinc ion binding; C:plasmodesma; P:actin cytoskeleton organization; P:pollen tube growth; P:proline transport; F:2-alkenal reductase [NAD(P)] activity; P:response to cyclopentenone; P:response to cadmium ion; P:toxin catabolic process; P:actin filament-based movement; P:plant-type cell wall modification; C:nucleus; C:plas…	no IPS match	833777|AT5G37980|NADP-dependent oxidoreductase, putative	EC:1.3.1.74	(1.3) Acting on the CH-CH group of donors
contig00044_length=1759|500|60	contig00044.Sense	-3.28145	5.19289e-10	Jcr4S00685.50	XM_012222786.1	trans-cinnamate 4-hydroxylase	P:GO:0009555; C:GO:0009505; F:GO:0016710; P:GO:0009611; C:GO:0005886; F:GO:0009055; F:GO:0005506; F:GO:0020037; P:GO:0040007; C:GO:0005783; P:GO:0009416; P:GO:0055114; P:GO:0080167; P:GO:0006558; P:GO:0009805; P:GO:0009809; P:GO:0009811; P:GO:0006118	P:pollen development; C:plant-type cell wall; F:trans-cinnamate 4-monooxygenase activity; P:response to wounding; C:plasma membrane; F:electron carrier activity; F:iron ion binding; F:heme binding; P:growth; C:endoplasmic reticulum; P:response to light stimulus; P:oxidation-reduction process; P:response to karrikin; P:L-phenylalanine metabolic process; P:coumarin biosynthetic process; P:lignin bi…	no IPS match	817599|C4H|C4H (CINNAMATE-4-HYDROXYLASE); trans-cinnamate 4-monooxygenase	EC:1.14.13.11	(1.1) Acting on the CH-OH group of donors	map00130; map00360; map00945; map00941; map00940	Ubiquinone and other terpenoid-quinone biosynthesis; Phenylalanine metabolism; Stilbenoid, diarylheptanoid and gingerol biosynthesis; Flavonoid biosynthesis; Phenylpropanoid biosynthesis
contig00057_length=1271|250|60	contig00057.Antisense	2.02166	1.49133e-09	Jcr4S01196.20	XM_012234978.1	xyloglucan galactosyltransferase katamari1 homolog	P:GO:0006007; F:GO:0003723; F:GO:0005524; F:GO:0008378; F:GO:0004386; P:GO:0009969; C:GO:0016020; C:GO:0005794; C:GO:0005634	P:glucose catabolic process; F:RNA binding; F:ATP binding; F:galactosyltransferase activity; F:helicase activity; P:xyloglucan biosynthetic process; C:membrane; C:Golgi apparatus; C:nucleus	IPR004263 (PFAM); PTHR11062 (PANTHER); PTHR11062:SF11 (PANTHER)	836343|AT5G62220|exostosin family protein	EC:2.4.1	(2.4) Glycosyltransferases
contig00057_length=1271|750|60	contig00057.Antisense	2.05748	1.13092e-09	Jcr4S01196.20	XM_012234978.1	xyloglucan galactosyltransferase katamari1 homolog	P:GO:0006007; F:GO:0003723; F:GO:0005524; F:GO:0008378; F:GO:0004386; P:GO:0009969; C:GO:0016020; C:GO:0005794; C:GO:0005634	P:glucose catabolic process; F:RNA binding; F:ATP binding; F:galactosyltransferase activity; F:helicase activity; P:xyloglucan biosynthetic process; C:membrane; C:Golgi apparatus; C:nucleus	IPR004263 (PFAM); PTHR11062 (PANTHER); PTHR11062:SF11 (PANTHER)	836343|AT5G62220|exostosin family protein	EC:2.4.1	(2.4) Glycosyltransferases
contig00058_length=663|250|60	contig00058.Antisense	2.10259	1.53189e-11	Jcr4S00717.10	XM_012226867.1	thioredoxin-like protein chloroplastic-like	P:GO:0010264; F:GO:0004601; F:GO:0051920; C:GO:0005576; C:GO:0009507; P:GO:0055114; P:GO:0006804; P:GO:0006979	P:myo-inositol hexakisphosphate biosynthetic process; F:peroxidase activity; F:peroxiredoxin activity; C:extracellular region; C:chloroplast; P:oxidation-reduction process; P:peroxidase reaction; P:response to oxidative stress	no IPS match	818301|AT2G37240|hypothetical protein	EC:1.11.1.15; EC:1.11.1.7	(1.1) Acting on the CH-OH group of donors; (1.1) Acting on the CH-OH group of donors	map00480; map00360; map00940	Glutathione metabolism; Phenylalanine metabolism; Phenylpropanoid biosynthesis
contig00071_length=519|250|60	contig00071.Antisense	-2.07892	3.5797e-09	Jcr4S00284.120	XM_012212634.1	anthranilate n-benzoyltransferase	P:GO:0010025; F:GO:0016772; F:GO:0016747; C:GO:0005634	P:wax biosynthetic process; F:transferase activity, transferring phosphorus-containing groups; F:transferase activity, transferring acyl groups other than amino-acyl groups; C:nucleus	no IPS match	828553|CER2|CER2 (ECERIFERUM 2); transferase/ transferase, transferring acyl groups other than amino-acyl groups
contig00076_length=1766|1500|60	contig00076.Sense	3.29944	4.56214e-10	Jcr4S09411.20	XM_012216353.1	cytochrome p450	F:GO:0020037; F:GO:0033772; F:GO:0005506; F:GO:0009055; P:GO:0055114; P:GO:0006118	F:heme binding; F:flavonoid 3',5'-hydroxylase activity; F:iron ion binding; F:electron carrier activity; P:oxidation-reduction process; P:electron transport	no IPS match	829324|CYP82C4|CYP82C4; electron carrier/ heme binding / iron ion binding / monooxygenase/ oxygen binding	EC:1.14.13.88	(1.1) Acting on the CH-OH group of donors	map00944; map00941	Flavone and flavonol biosynthesis; Flavonoid biosynthesis
contig00091_length=169|0|60	contig00091.Sense	-2.05764	7.91779e-09
contig00092_length=992|250|60	contig00092.Antisense	-1.73839	3.85225e-11						no IPS match
contig00092_length=992|750|60	contig00092.Antisense	-2.03792	5.83261e-11						no IPS match
contig00103_length=694|500|60	contig00103.Sense	1.44538	3.91551e-09			conserved hypothetical protein			no IPS match
contig00130_length=1170|250|60	contig00130.Antisense	-2.39561	3.64825e-09	Jcr4S01602.30	XM_012231041.1	aspartic proteinase nepenthesin-1	P:GO:0033591; P:GO:0009416; P:GO:0006508; P:GO:0052546; F:GO:0004190; C:GO:0005576; C:GO:0005794; P:GO:0052541; P:GO:0016126	P:response to L-ascorbic acid; P:response to light stimulus; P:proteolysis; P:cell wall pectin metabolic process; F:aspartic-type endopeptidase activity; C:extracellular region; C:Golgi apparatus; P:plant-type cell wall cellulose metabolic process; P:sterol biosynthetic process	no IPS match	833732|AT5G37540|aspartyl protease family protein	EC:3.4.23	(3.4) Acting on peptide bonds (peptide hydrolases)
contig00130_length=1170|750|60	contig00130.Antisense	-2.88594	3.26129e-11	Jcr4S01602.30	XM_012231041.1	aspartic proteinase nepenthesin-1	P:GO:0033591; P:GO:0009416; P:GO:0006508; P:GO:0052546; F:GO:0004190; C:GO:0005576; C:GO:0005794; P:GO:0052541; P:GO:0016126	P:response to L-ascorbic acid; P:response to light stimulus; P:proteolysis; P:cell wall pectin metabolic process; F:aspartic-type endopeptidase activity; C:extracellular region; C:Golgi apparatus; P:plant-type cell wall cellulose metabolic process; P:sterol biosynthetic process	no IPS match	833732|AT5G37540|aspartyl protease family protein	EC:3.4.23	(3.4) Acting on peptide bonds (peptide hydrolases)
contig00182_length=813|500|60	contig00182.NA	3.68576	2.10721e-12	Jcr4S05284.10	XM_012226342.1	udp-rhamnose:rhamnosyltransferase 1-like	F:GO:0016758; P:GO:0008152; C:GO:0016020	F:transferase activity, transferring hexosyl groups; P:metabolic process; C:membrane	G3DSA:3.40.50.2000 (GENE3D); IPR002213 (PFAM); IPR002213 (PANTHER); PTHR11926:SF15 (PANTHER); SSF53756 (SUPERFAMILY)	836681|AT5G65550|UDP-glucoronosyl/UDP-glucosyl transferase family protein
contig00194_length=581|0|60	contig00194.NA	3.17887	3.86947e-13	Jcr4S03466.20	XM_012232235.1	nac domain-containing	P:GO:1901700; P:GO:0010033	P:response to oxygen-containing compound; P:response to organic substance	SignalP-noTM (SIGNALP_EUK)	839265|ATAF1|ATAF1; transcription activator/ transcription factor
contig00194_length=581|500|60	contig00194.Sense	2.45561	2.92479e-11	Jcr4S03466.20	XM_012232235.1	nac domain-containing	P:GO:1901700; P:GO:0010033	P:response to oxygen-containing compound; P:response to organic substance	SignalP-noTM (SIGNALP_EUK)	839265|ATAF1|ATAF1; transcription activator/ transcription factor
contig00221_length=1054|750|60	contig00221.Antisense	-2.81206	7.46322e-09	Jcr4S02907.20	XM_012214845.1	plasma membrane isoform 1	C:GO:0005783; C:GO:0005886	C:endoplasmic reticulum; C:plasma membrane	TMhelix (TMHMM)	842810|AT1G65020|hypothetical protein
contig00229_length=596|250|60	contig00229.Antisense	2.77123	8.27577e-09	Jcr4S00858.80	XM_012227717.1	PREDICTED: uncharacterized protein LOC100242238			no IPS match
contig00235_length=1017|500|60	contig00235.NA	-4.80516	1.64366e-11	Jcr4S06820.20	XM_012217447.1	mads-box dna-binding domain transcription factor	P:GO:0010048; P:GO:0008360; P:GO:0006355; P:GO:0080155; F:GO:0032440; P:GO:0043481; F:GO:0046983; F:GO:0003677; F:GO:0003700; P:GO:0055114; P:GO:2000029; C:GO:0005634; P:GO:0048481; P:GO:0048316; C:GO:0005667; P:GO:0045449	P:vernalization response; P:regulation of cell shape; P:regulation of transcription, DNA-dependent; P:regulation of double fertilization forming a zygote and endosperm; F:2-alkenal reductase [NAD(P)] activity; P:anthocyanin accumulation in tissues in response to UV light; F:protein dimerization activity; F:DNA binding; F:sequence-specific DNA binding transcription factor activity; P:oxidation-red…	no IPS match	832390|TT16|TT16 (TRANSPARENT TESTA16); transcription factor	EC:1.3.1.74	(1.3) Acting on the CH-CH group of donors				bZIP; MIKC; M-type
contig00249_length=1240|250|60	contig00249.Antisense	1.98712	5.71004e-09						TRANSMEMBRANE (PHOBIUS); NON_CYTOPLASMIC_DOMAIN (PHOBIUS); CYTOPLASMIC_DOMAIN (PHOBIUS); TMhelix (TMHMM)
contig00250_length=1164|250|60	contig00250.Antisense	3.68485	1.5234e-12	Jcr4S00005.110	XM_012221570.1	heat shock factor protein	F:GO:0003700; F:GO:0043565; C:GO:0005634; P:GO:0006355; C:GO:0005667; P:GO:0045449	F:sequence-specific DNA binding transcription factor activity; F:sequence-specific DNA binding; C:nucleus; P:regulation of transcription, DNA-dependent; C:transcription factor complex; P:regulation of transcription, DNA-dependent	no IPS match	817155|ATHSFA2|ATHSFA2; DNA binding / transcription factor						HSF
contig00250_length=1164|500|60	contig00250.NA	3.23579	1.00949e-09	Jcr4S00005.110	XM_012221570.1	heat shock factor protein	F:GO:0003700; F:GO:0043565; C:GO:0005634; P:GO:0006355; C:GO:0005667; P:GO:0045449	F:sequence-specific DNA binding transcription factor activity; F:sequence-specific DNA binding; C:nucleus; P:regulation of transcription, DNA-dependent; C:transcription factor complex; P:regulation of transcription, DNA-dependent	no IPS match	817155|ATHSFA2|ATHSFA2; DNA binding / transcription factor						HSF
contig00250_length=1164|750|60	contig00250.Antisense	3.43995	1.31954e-13	Jcr4S00005.110	XM_012221570.1	heat shock factor protein	F:GO:0003700; F:GO:0043565; C:GO:0005634; P:GO:0006355; C:GO:0005667; P:GO:0045449	F:sequence-specific DNA binding transcription factor activity; F:sequence-specific DNA binding; C:nucleus; P:regulation of transcription, DNA-dependent; C:transcription factor complex; P:regulation of transcription, DNA-dependent	no IPS match	817155|ATHSFA2|ATHSFA2; DNA binding / transcription factor						HSF
contig00251_length=301|0|60	contig00251.Sense	3.2645	2.40252e-09	Jcr4S00005.110	XM_012221570.1	heat shock factor protein	P:GO:0006355; P:GO:0006950; F:GO:0043565; C:GO:0005634; F:GO:0003700; F:GO:0003677	P:regulation of transcription, DNA-dependent; P:response to stress; F:sequence-specific DNA binding; C:nucleus; F:sequence-specific DNA binding transcription factor activity; F:DNA binding	no IPS match
contig00252_length=290|0|60	contig00252.Sense	3.80715	1.54861e-11		XM_012221570.1
contig00256_length=1183|750|60	contig00256.Antisense	-1.64534	7.22614e-09	Jcr4S00398.40		uncharacterized loc101216565			CYTOPLASMIC_DOMAIN (PHOBIUS); NON_CYTOPLASMIC_DOMAIN (PHOBIUS); TRANSMEMBRANE (PHOBIUS)	829545|AT4G33985|hypothetical protein
contig00316_length=814|0|60	contig00316.NA	-3.38554	3.08486e-11	Jcr4S00292.70	XM_012218699.1	xyloglucan endotransglucosylase hydrolase family protein	P:GO:0006073; F:GO:0004553; C:GO:0048046; C:GO:0005618; F:GO:0016762	P:cellular glucan metabolic process; F:hydrolase activity, hydrolyzing O-glycosyl compounds; C:apoplast; C:cell wall; F:xyloglucan:xyloglucosyl transferase activity	IPR013320 (G3DSA:2.60.120.GENE3D); IPR010713 (PFAM); IPR000757 (PFAM); PTHR31062 (PANTHER); IPR008985 (SUPERFAMILY)	835860|TCH4|TCH4 (Touch 4); hydrolase, acting on glycosyl bonds / xyloglucan:xyloglucosyl transferase	EC:2.4.1.207	(2.4) Glycosyltransferases
contig00316_length=814|500|60	contig00316.Sense	-4.03971	6.6894e-10	Jcr4S00292.70	XM_012218699.1	xyloglucan endotransglucosylase hydrolase family protein	P:GO:0006073; F:GO:0004553; C:GO:0048046; C:GO:0005618; F:GO:0016762	P:cellular glucan metabolic process; F:hydrolase activity, hydrolyzing O-glycosyl compounds; C:apoplast; C:cell wall; F:xyloglucan:xyloglucosyl transferase activity	IPR013320 (G3DSA:2.60.120.GENE3D); IPR010713 (PFAM); IPR000757 (PFAM); PTHR31062 (PANTHER); IPR008985 (SUPERFAMILY)	835860|TCH4|TCH4 (Touch 4); hydrolase, acting on glycosyl bonds / xyloglucan:xyloglucosyl transferase	EC:2.4.1.207	(2.4) Glycosyltransferases
contig00318_length=1259|250|60	contig00318.Antisense	5.75043	4.32269e-12	Jcr4S00979.40	XM_012225258.1	1-aminocyclopropane-1-carboxylate oxidase	F:GO:0046872; P:GO:0009693; P:GO:0009835; F:GO:0031418; F:GO:0009815; F:GO:0016706; P:GO:0055114	F:metal ion binding; P:ethylene biosynthetic process; P:fruit ripening; F:L-ascorbic acid binding; F:1-aminocyclopropane-1-carboxylate oxidase activity; F:oxidoreductase activity, acting on paired donors, with incorporation or reduction of molecular oxygen, 2-oxoglutarate as one donor, and incorporation of one atom each of oxygen into both donors; P:oxidation-reduction process	NON_CYTOPLASMIC_DOMAIN (PHOBIUS); CYTOPLASMIC_DOMAIN (PHOBIUS); TRANSMEMBRANE (PHOBIUS); TMhelix (TMHMM)	839345|EFE|EFE (ETHYLENE-FORMING ENZYME); 1-aminocyclopropane-1-carboxylate oxidase	EC:1.14.11; EC:1.14.17.4	(1.1) Acting on the CH-OH group of donors; (1.1) Acting on the CH-OH group of donors	map00270	Cysteine and methionine metabolism
contig00318_length=1259|750|60	contig00318.Antisense	3.88234	1.24739e-09	Jcr4S00979.40	XM_012225258.1	1-aminocyclopropane-1-carboxylate oxidase	F:GO:0046872; P:GO:0009693; P:GO:0009835; F:GO:0031418; F:GO:0009815; F:GO:0016706; P:GO:0055114	F:metal ion binding; P:ethylene biosynthetic process; P:fruit ripening; F:L-ascorbic acid binding; F:1-aminocyclopropane-1-carboxylate oxidase activity; F:oxidoreductase activity, acting on paired donors, with incorporation or reduction of molecular oxygen, 2-oxoglutarate as one donor, and incorporation of one atom each of oxygen into both donors; P:oxidation-reduction process	NON_CYTOPLASMIC_DOMAIN (PHOBIUS); CYTOPLASMIC_DOMAIN (PHOBIUS); TRANSMEMBRANE (PHOBIUS); TMhelix (TMHMM)	839345|EFE|EFE (ETHYLENE-FORMING ENZYME); 1-aminocyclopropane-1-carboxylate oxidase	EC:1.14.11; EC:1.14.17.4	(1.1) Acting on the CH-OH group of donors; (1.1) Acting on the CH-OH group of donors	map00270	Cysteine and methionine metabolism
contig00336_length=1280|250|60	contig00336.Antisense	-1.40495	6.89397e-09	Jcr4S01590.60	XM_012227415.1	bifunctional epoxide hydrolase 2-like	F:GO:0004301; C:GO:0005829; C:GO:0005777; F:GO:0004715; P:GO:0006805; P:GO:0009636	F:epoxide hydrolase activity; C:cytosol; C:peroxisome; F:non-membrane spanning protein tyrosine kinase activity; P:xenobiotic metabolic process; P:response to toxic substance	no IPS match	828063|AT4G02340|epoxide hydrolase, putative	EC:3.3.2.10; EC:2.7.10.2	(3.3) Acting on ether bonds; (2.7) Transferring phosphorous-containing groups	map04660; map00590; map00625	T cell receptor signaling pathway; Arachidonic acid metabolism; Chloroalkane and chloroalkene degradation
contig00336_length=1280|750|60	contig00336.Antisense	-1.62744	2.06165e-09	Jcr4S01590.60	XM_012227415.1	bifunctional epoxide hydrolase 2-like	F:GO:0004301; C:GO:0005829; C:GO:0005777; F:GO:0004715; P:GO:0006805; P:GO:0009636	F:epoxide hydrolase activity; C:cytosol; C:peroxisome; F:non-membrane spanning protein tyrosine kinase activity; P:xenobiotic metabolic process; P:response to toxic substance	no IPS match	828063|AT4G02340|epoxide hydrolase, putative	EC:3.3.2.10; EC:2.7.10.2	(3.3) Acting on ether bonds; (2.7) Transferring phosphorous-containing groups	map04660; map00590; map00625	T cell receptor signaling pathway; Arachidonic acid metabolism; Chloroalkane and chloroalkene degradation
contig00346_length=1136|250|60	contig00346.Antisense	2.42738	3.84566e-09	Jcr4S01748.70	XM_012236899.1	eid1-like f-box protein 3-like	P:GO:0010029; P:GO:0009414; P:GO:0006457; P:GO:0009651; P:GO:0009408; P:GO:0010228; P:GO:0009738; P:GO:0009644; P:GO:0042542; C:GO:0005634	P:regulation of seed germination; P:response to water deprivation; P:protein folding; P:response to salt stress; P:response to heat; P:vegetative to reproductive phase transition of meristem; P:abscisic acid mediated signaling pathway; P:response to high light intensity; P:response to hydrogen peroxide; C:nucleus	SignalP-TM (SIGNALP_GRAM_POSITIVE)	825481|EDL3|EDL3 (EID1-like 3)
contig00354_length=542|0|60	contig00354.Sense	1.90682	1.31563e-09						no IPS match
contig00368_length=843|750|60	contig00368.Antisense	1.68752	3.68295e-09	Jcr4S02886.40	XM_012230027.1	atp binding	F:GO:0005525	F:GTP binding	TRANSMEMBRANE (PHOBIUS); CYTOPLASMIC_DOMAIN (PHOBIUS); NON_CYTOPLASMIC_DOMAIN (PHOBIUS); TMhelix (TMHMM)	826917|AT4G13030|hypothetical protein
contig00373_length=1427|250|60	contig00373.NA	1.92819	5.96607e-09	Jcr4S11943.10	XM_012211033.1	utp-glucose glucosyltransferase	P:GO:0008152; F:GO:0016758	P:metabolic process; F:transferase activity, transferring hexosyl groups	NON_CYTOPLASMIC_DOMAIN (PHOBIUS); CYTOPLASMIC_DOMAIN (PHOBIUS); TRANSMEMBRANE (PHOBIUS); TMhelix (TMHMM)	821730|AT3G21760|UDP-glucoronosyl/UDP-glucosyl transferase family protein
contig00394_length=1519|1000|60	contig00394.Sense	-1.96032	3.56558e-11	Jcr4S26017.10	XM_012218276.1	acyl activating enzyme 1	P:GO:0015996; F:GO:0016208; C:GO:0005777; C:GO:0005739; F:GO:0008756; P:GO:0006744	P:chlorophyll catabolic process; F:AMP binding; C:peroxisome; C:mitochondrion; F:o-succinylbenzoate-CoA ligase activity; P:ubiquinone biosynthetic process	no IPS match	838644|AAE1|AAE1 (ACYL ACTIVATING ENZYME 1); AMP binding	EC:6.2.1.26	(6.2) Forming carbon-sulfur bonds	map00130	Ubiquinone and other terpenoid-quinone biosynthesis	4.C.1 (acyl activating enzyme 1)
contig00394_length=1519|500|60	contig00394.Sense	-2.08302	9.52532e-11	Jcr4S26017.10	XM_012218276.1	acyl activating enzyme 1	P:GO:0015996; F:GO:0016208; C:GO:0005777; C:GO:0005739; F:GO:0008756; P:GO:0006744	P:chlorophyll catabolic process; F:AMP binding; C:peroxisome; C:mitochondrion; F:o-succinylbenzoate-CoA ligase activity; P:ubiquinone biosynthetic process	no IPS match	838644|AAE1|AAE1 (ACYL ACTIVATING ENZYME 1); AMP binding	EC:6.2.1.26	(6.2) Forming carbon-sulfur bonds	map00130	Ubiquinone and other terpenoid-quinone biosynthesis	4.C.1 (acyl activating enzyme 1)
contig00407_length=924|500|60	contig00407.Sense	-2.42342	5.19729e-10	Jcr4S01045.120	XM_012235817.1	wound-induced protein 1-like	P:GO:0009620; P:GO:0006950; P:GO:0007568	P:response to fungus; P:response to stress; P:aging	NON_CYTOPLASMIC_DOMAIN (PHOBIUS); SIGNAL_PEPTIDE_N_REGION (PHOBIUS); SIGNAL_PEPTIDE (PHOBIUS); SIGNAL_PEPTIDE_C_REGION (PHOBIUS); SIGNAL_PEPTIDE_H_REGION (PHOBIUS); SignalP-noTM (SIGNALP_EUK)	2745879|SAG20|SAG20 (SENESCENCE ASSOCIATED GENE 20)
contig00414_length=693|250|60	contig00414.Antisense	-3.78748	7.83075e-10	Jcr4S01959.50					no IPS match
contig00424_length=1547|250|60	contig00424.Antisense	2.41239	1.62908e-09	Jcr4S00788.90	XM_012227493.1	pentatricopeptide repeat-containing protein mitochondrial-like	P:GO:0043631; F:GO:0004652; C:GO:0005739	P:RNA polyadenylation; F:polynucleotide adenylyltransferase activity; C:mitochondrion	no IPS match	825421|AT3G62470|pentatricopeptide (PPR) repeat-containing protein	EC:2.7.7.19	(2.7) Transferring phosphorous-containing groups
contig00439_length=734|250|60	contig00439.Antisense	4.20677	3.23788e-10	Jcr4S04594.10	XM_012230904.1	multicopper oxidase	F:GO:0005507; F:GO:0052716; F:GO:0008447; C:GO:0048046; P:GO:0046274; P:GO:0055114; P:GO:0006118; P:GO:0019852	F:copper ion binding; F:hydroquinone:oxygen oxidoreductase activity; F:L-ascorbate oxidase activity; C:apoplast; P:lignin catabolic process; P:oxidation-reduction process; P:electron transport; P:L-ascorbic acid metabolic process	TMhelix (TMHMM)	830795|LAC14|LAC14 (laccase 14); laccase	EC:1.10.3.2; EC:1.10.3.3	(1.1) Acting on the CH-OH group of donors; (1.1) Acting on the CH-OH group of donors	map00053	Ascorbate and aldarate metabolism
contig00454_length=416|0|60	contig00454.Sense	2.68359	9.45159e-12	Jcr4S00012.190	XM_012237578.1	transcription factor divaricata-like	P:GO:0009725; F:GO:0003677; F:GO:0003682; P:GO:1901700; C:GO:0005634; C:GO:0000785	P:response to hormone stimulus; F:DNA binding; F:chromatin binding; P:response to oxygen-containing compound; C:nucleus; C:chromatin	IPR006447 (TIGRFAM); IPR009057 (G3DSA:1.10.10.GENE3D); PTHR12374:SF12 (PANTHER); PTHR12374 (PANTHER); IPR017930 (PROSITE_PROFILES); IPR009057 (SUPERFAMILY)							MYB_related; MYB
contig00467_length=1961|1500|60	contig00467.Sense	-1.99089	5.45294e-10	Jcr4S05797.20	XM_012211688.1	tubulin alpha-3	C:GO:0048046; P:GO:0071258; C:GO:0045298; F:GO:0005525; C:GO:0005618; P:GO:0006184; C:GO:0005829; C:GO:0005874; P:GO:0051258; P:GO:0046686; C:GO:0009506; F:GO:0003924; P:GO:0007018; C:GO:0005886; F:GO:0005200	C:apoplast; P:cellular response to gravity; C:tubulin complex; F:GTP binding; C:cell wall; P:GTP catabolic process; C:cytosol; C:microtubule; P:protein polymerization; P:response to cadmium ion; C:plasmodesma; F:GTPase activity; P:microtubule-based movement; C:plasma membrane; F:structural constituent of cytoskeleton	no IPS match	832097|TUA3|TUA3; structural constituent of cytoskeleton
contig00467_length=1961|500|60	contig00467.Sense	-2.34885	4.72578e-09	Jcr4S05797.20	XM_012211688.1	tubulin alpha-3	C:GO:0048046; P:GO:0071258; C:GO:0045298; F:GO:0005525; C:GO:0005618; P:GO:0006184; C:GO:0005829; C:GO:0005874; P:GO:0051258; P:GO:0046686; C:GO:0009506; F:GO:0003924; P:GO:0007018; C:GO:0005886; F:GO:0005200	C:apoplast; P:cellular response to gravity; C:tubulin complex; F:GTP binding; C:cell wall; P:GTP catabolic process; C:cytosol; C:microtubule; P:protein polymerization; P:response to cadmium ion; C:plasmodesma; F:GTPase activity; P:microtubule-based movement; C:plasma membrane; F:structural constituent of cytoskeleton	no IPS match	832097|TUA3|TUA3; structural constituent of cytoskeleton
contig00476_length=1346|1000|60	contig00476.Sense	2.2249	1.52607e-10	Jcr4S00108.130	XM_012214413.1	desacetoxyvindoline 4-	F:GO:0050590; F:GO:0045431; P:GO:0010439; P:GO:0051555; P:GO:0055114; P:GO:0042432	F:desacetoxyvindoline 4-hydroxylase activity; F:flavonol synthase activity; P:regulation of glucosinolate biosynthetic process; P:flavonol biosynthetic process; P:oxidation-reduction process; P:indole biosynthetic process	SIGNAL_PEPTIDE_N_REGION (PHOBIUS); SIGNAL_PEPTIDE (PHOBIUS); NON_CYTOPLASMIC_DOMAIN (PHOBIUS); SIGNAL_PEPTIDE_C_REGION (PHOBIUS); SIGNAL_PEPTIDE_H_REGION (PHOBIUS); SignalP-noTM (SIGNALP_EUK)	837171|AT1G06620|2-oxoglutarate-dependent dioxygenase, putative	EC:1.14.11.20; EC:1.14.11.23	(1.1) Acting on the CH-OH group of donors; (1.1) Acting on the CH-OH group of donors	map00901; map00941	Indole alkaloid biosynthesis; Flavonoid biosynthesis
contig00477_length=764|250|60	contig00477.Antisense	-1.69869	4.66206e-09	Jcr4S00003.300	XM_012234634.1	cinnamoyl reductase-like protein	P:GO:0046482; C:GO:0005794; P:GO:0048868; C:GO:0009506; C:GO:0005886; F:GO:0045552; F:GO:0004022; F:GO:0050662; C:GO:0005829; P:GO:0048610; P:GO:0055114; P:GO:0009813	P:para-aminobenzoic acid metabolic process; C:Golgi apparatus; P:pollen tube development; C:plasmodesma; C:plasma membrane; F:dihydrokaempferol 4-reductase activity; F:alcohol dehydrogenase (NAD) activity; F:coenzyme binding; C:cytosol; P:cellular process involved in reproduction; P:oxidation-reduction process; P:flavonoid biosynthetic process	SIGNAL_PEPTIDE_C_REGION (PHOBIUS); SIGNAL_PEPTIDE_H_REGION (PHOBIUS); SIGNAL_PEPTIDE_N_REGION (PHOBIUS); NON_CYTOPLASMIC_DOMAIN (PHOBIUS); SIGNAL_PEPTIDE (PHOBIUS); SignalP-TM (SIGNALP_GRAM_POSITIVE)	841566|AT1G51410|cinnamyl-alcohol dehydrogenase, putative (CAD)	EC:1.1.1.219; EC:1.1.1.1	(1.1) Acting on the CH-OH group of donors; (1.1) Acting on the CH-OH group of donors	map00071; map00260; map00830; map00592; map00982; map00626; map00625; map00980; map00010; map00350; map00941	Fatty acid degradation; Glycine, serine and threonine metabolism; Retinol metabolism; alpha-Linolenic acid metabolism; Drug metabolism - cytochrome P450; Naphthalene degradation; Chloroalkane and chloroalkene degradation; Metabolism of xenobiotics by cytochrome P450; Glycolysis / Gluconeogenesis; Tyrosine metabolism; Flavonoid biosynthesis
contig00500_length=1129|250|60	contig00500.Antisense	-1.47174	5.91019e-09	Jcr4S00586.90	XM_012215966.1	cystinosin homolog	C:GO:0005774; C:GO:0009507; C:GO:0005886	C:vacuolar membrane; C:chloroplast; C:plasma membrane	no IPS match	834067|AT5G40670|PQ-loop repeat family protein / transmembrane family protein					2.A.43 (cystinosin homolog)
contig00500_length=1129|750|60	contig00500.Antisense	-1.80698	5.73652e-10	Jcr4S00586.90	XM_012215966.1	cystinosin homolog	C:GO:0005774; C:GO:0009507; C:GO:0005886	C:vacuolar membrane; C:chloroplast; C:plasma membrane	no IPS match	834067|AT5G40670|PQ-loop repeat family protein / transmembrane family protein					2.A.43 (cystinosin homolog)
contig00527_length=1383|750|60	contig00527.Antisense	-2.32961	6.10242e-11	Jcr4S20081.10	XM_012229079.1	probably inactive leucine-rich repeat receptor-like protein kinase at5g48380-like	P:GO:0006468; F:GO:0004672; P:GO:0031348; C:GO:0016021; P:GO:0042742; C:GO:0009506; F:GO:0033612; P:GO:0009627; F:GO:0005524; P:GO:0009863; P:GO:0060548; C:GO:0005886; P:GO:0009697	P:protein phosphorylation; F:protein kinase activity; P:negative regulation of defense response; C:integral to membrane; P:defense response to bacterium; C:plasmodesma; F:receptor serine/threonine kinase binding; P:systemic acquired resistance; F:ATP binding; P:salicylic acid mediated signaling pathway; P:negative regulation of cell death; C:plasma membrane; P:salicylic acid biosynthetic process	no IPS match	834892|AT5G48380|leucine-rich repeat family protein / protein kinase family protein
contig00544_length=1012|250|60	contig00544.Antisense	-1.14847	5.48248e-09	Jcr4S00809.10	XM_012227849.1	calcium-dependent lipid-binding family protein			no IPS match	832460|AT5G23950|C2 domain-containing protein
contig00544_length=1012|750|60	contig00544.Antisense	-1.71639	7.18489e-09	Jcr4S00809.10	XM_012227849.1	calcium-dependent lipid-binding family protein			no IPS match	832460|AT5G23950|C2 domain-containing protein
contig00547_length=1502|250|60	contig00547.Antisense	3.48732	2.19097e-09	Jcr4S00629.100	XM_012231309.1	peptide transporter protein	P:GO:0009902; P:GO:0051017; P:GO:0045454; F:GO:0009055; C:GO:0005884; F:GO:0015035; P:GO:0006118	P:chloroplast relocation; P:actin filament bundle assembly; P:cell redox homeostasis; F:electron carrier activity; C:actin filament; F:protein disulfide oxidoreductase activity; P:electron transport	no IPS match	842758|AT1G64500|glutaredoxin family protein
contig00547_length=1502|750|60	contig00547.Antisense	4.23405	5.65237e-10	Jcr4S00629.100	XM_012231309.1	peptide transporter protein	P:GO:0009902; P:GO:0051017; P:GO:0045454; F:GO:0009055; C:GO:0005884; F:GO:0015035; P:GO:0006118	P:chloroplast relocation; P:actin filament bundle assembly; P:cell redox homeostasis; F:electron carrier activity; C:actin filament; F:protein disulfide oxidoreductase activity; P:electron transport	no IPS match	842758|AT1G64500|glutaredoxin family protein
contig00551_length=1484|1000|60	contig00551.Sense	1.58519	7.50358e-09	Jcr4S00083.170	XM_012231717.1	primary amine oxidase-like	F:GO:0005507; C:GO:0005773; P:GO:0055114; F:GO:0048038; F:GO:0008131; P:GO:0009308	F:copper ion binding; C:vacuole; P:oxidation-reduction process; F:quinone binding; F:primary amine oxidase activity; P:amine metabolic process	no IPS match	826838|AT4G12290|amine oxidase/ copper ion binding / quinone binding	EC:1.4.3.21	(1.4) Acting on the CH-NH(2) group of donors	map00260; map00410; map00960; map00360; map00950; map00350	Glycine, serine and threonine metabolism; beta-Alanine metabolism; Tropane, piperidine and pyridine alkaloid biosynthesis; Phenylalanine metabolism; Isoquinoline alkaloid biosynthesis; Tyrosine metabolism
contig00563_length=415|250|60	contig00563.Antisense	2.58541	4.3366e-12		XM_012221623.1	ran gtpase binding			no IPS match
contig00574_length=808|250|60	contig00574.Antisense	2.22116	4.48568e-09	Jcr4S08160.10	XM_012229340.1	nac domain-containing protein 100-like	F:GO:0003700; F:GO:0003677; P:GO:0007275; C:GO:0005634; P:GO:0006355; C:GO:0005667; P:GO:0045449	F:sequence-specific DNA binding transcription factor activity; F:DNA binding; P:multicellular organismal development; C:nucleus; P:regulation of transcription, DNA-dependent; C:transcription factor complex; P:regulation of transcription, DNA-dependent	TMhelix (TMHMM)	836264|ANAC100|ANAC100 (ARABIDOPSIS NAC DOMAIN CONTAINING PROTEIN 100); transcription factor						NAC
contig00575_length=675|250|60	contig00575.Antisense	2.18143	1.83424e-10	Jcr4S08160.10	XM_012229340.1	nac domain ipr003441	P:GO:0006355; F:GO:0003677	P:regulation of transcription, DNA-dependent; F:DNA binding	no IPS match	836264|ANAC100|ANAC100 (ARABIDOPSIS NAC DOMAIN CONTAINING PROTEIN 100); transcription factor
contig00584_length=1457|1000|60	contig00584.Sense	-3.24505	1.67851e-10	Jcr4S05718.30	XM_012209950.1	f-box protein at1g65770-like			no IPS match	842888|AT1G65770|F-box family protein
contig00625_length=438|250|60	contig00625.Antisense	2.49647	3.07785e-09	Jcr4S00576.80	XM_012236416.1	ring fyve phd zinc finger superfamily	F:GO:0008270	F:zinc ion binding	no IPS match	817981|AT2G34200|zinc finger (C3HC4-type RING finger) family protein
contig00626_length=533|250|60	contig00626.Antisense	2.9715	3.16375e-09		XM_012236416.1	pinus taeda anonymous locus cl3228contig1_03 genomic sequence	F:GO:0008270	F:zinc ion binding	no IPS match	830468|AT5G05830|zinc finger (C3HC4-type RING finger) family protein
contig00632_length=738|250|60	contig00632.Antisense	-4.03137	1.67633e-12	Jcr4S02664.20	XM_012213933.1	cucumber peeling	F:GO:0009055; F:GO:0005507	F:electron carrier activity; F:copper ion binding	no IPS match	822339|AT3G27200|plastocyanin-like domain-containing protein
contig00639_length=1201|0|60	contig00639.NA	-2.74988	6.51153e-11	Jcr4S00151.70	XM_012231280.1	luminal binding protein	C:GO:0005618; P:GO:0055114; P:GO:0030433; P:GO:0010197; P:GO:0009408; F:GO:0005524; C:GO:0005788; F:GO:0032440; C:GO:0009507; C:GO:0005773; C:GO:0005886	C:cell wall; P:oxidation-reduction process; P:ER-associated protein catabolic process; P:polar nucleus fusion; P:response to heat; F:ATP binding; C:endoplasmic reticulum lumen; F:2-alkenal reductase [NAD(P)] activity; C:chloroplast; C:vacuole; C:plasma membrane	IPR019651 (PFAM)	832950|BIP1|BIP1; ATP binding	EC:1.3.1.74	(1.3) Acting on the CH-CH group of donors			1.A.33 (luminal binding protein)
contig00639_length=1201|500|60	contig00639.Sense	-2.34762	1.45532e-09	Jcr4S00151.70	XM_012231280.1	luminal binding protein	C:GO:0005618; P:GO:0055114; P:GO:0030433; P:GO:0010197; P:GO:0009408; F:GO:0005524; C:GO:0005788; F:GO:0032440; C:GO:0009507; C:GO:0005773; C:GO:0005886	C:cell wall; P:oxidation-reduction process; P:ER-associated protein catabolic process; P:polar nucleus fusion; P:response to heat; F:ATP binding; C:endoplasmic reticulum lumen; F:2-alkenal reductase [NAD(P)] activity; C:chloroplast; C:vacuole; C:plasma membrane	IPR019651 (PFAM)	832950|BIP1|BIP1; ATP binding	EC:1.3.1.74	(1.3) Acting on the CH-CH group of donors			1.A.33 (luminal binding protein)
contig00644_length=556|250|60	contig00644.Antisense	2.1762	7.64438e-09	Jcr4S00880.110	XM_012237706.1	pxmp2 4 family protein 4-like	C:GO:0005739; P:GO:0008150; P:GO:0009753; P:GO:0009694; C:GO:0005778	C:mitochondrion; P:biological_process; P:response to jasmonic acid stimulus; P:jasmonic acid metabolic process; C:peroxisomal membrane	SignalP-noTM (SIGNALP_EUK); TMhelix (TMHMM)	829534|AT4G33905|peroxisomal membrane protein 22 kDa, putative
contig00649_length=1282|750|60	contig00649.Antisense	-2.72064	3.16639e-11	Jcr4S02924.40	XM_012215641.1	zinc transporter 11-like	P:GO:0071577; F:GO:0032440; C:GO:0016021; C:GO:0005739; F:GO:0005385; P:GO:0055114	P:zinc ion transmembrane transport; F:2-alkenal reductase [NAD(P)] activity; C:integral to membrane; C:mitochondrion; F:zinc ion transmembrane transporter activity; P:oxidation-reduction process	SignalP-noTM (SIGNALP_EUK)	842041|ZIP11|ZIP11 (ZINC TRANSPORTER 11 PRECURSOR); cation transmembrane transporter/ metal ion transmembrane transporter	EC:1.3.1.74	(1.3) Acting on the CH-CH group of donors			2.A.5 (zinc transporter 11-like)
contig00650_length=1664|1250|60	contig00650.Antisense	-2.18161	9.63339e-09	Jcr4S00582.50	XM_012233481.1	calreticulin	P:GO:0006457; C:GO:0005773; C:GO:0005788; P:GO:0055074; P:GO:0006979; P:GO:0046686; C:GO:0005886; F:GO:0005509; F:GO:0051082; C:GO:0009507; P:GO:0009651; C:GO:0005739	P:protein folding; C:vacuole; C:endoplasmic reticulum lumen; P:calcium ion homeostasis; P:response to oxidative stress; P:response to cadmium ion; C:plasma membrane; F:calcium ion binding; F:unfolded protein binding; C:chloroplast; P:response to salt stress; C:mitochondrion	TRANSMEMBRANE (PHOBIUS); NON_CYTOPLASMIC_DOMAIN (PHOBIUS); CYTOPLASMIC_DOMAIN (PHOBIUS); TMhelix (TMHMM)	842087|CRT1|CRT1 (CALRETICULIN 1); calcium ion binding / unfolded protein binding
contig00673_length=1913|750|60	contig00673.Antisense	1.97128	5.61276e-09	Jcr4S01105.50	XM_012232193.1	cytochrome p450 90a1-like	P:GO:0010584; P:GO:0009825; P:GO:0010268; P:GO:0009911; F:GO:0020037; F:GO:0009055; P:GO:0043481; P:GO:0048767; F:GO:0016705; F:GO:0004497; P:GO:0000271; F:GO:0019825; P:GO:0010224; F:GO:0005506; P:GO:0048657; P:GO:0055114; P:GO:0009932; P:GO:0016132; P:GO:0071555; C:GO:0005739; P:GO:0006118	P:pollen exine formation; P:multidimensional cell growth; P:brassinosteroid homeostasis; P:positive regulation of flower development; F:heme binding; F:electron carrier activity; P:anthocyanin accumulation in tissues in response to UV light; P:root hair elongation; F:oxidoreductase activity, acting on paired donors, with incorporation or reduction of molecular oxygen; F:monooxygenase activity; P:…	no IPS match	830453|CPD|CPD (CONSTITUTIVE PHOTOMORPHOGENIC DWARF); electron carrier/ heme binding / iron ion binding / monooxygenase/ oxygen binding
contig00680_length=619|500|60	contig00680.Sense	-3.46549	6.34799e-09	Jcr4S08772.30	XM_012232878.1	protein			no IPS match	829383|AT4G32480|hypothetical protein
contig00694_length=713|250|60	contig00694.Antisense	2.51826	5.51845e-12	Jcr4S00002.30	XM_012218175.1	cinnamoyl- reductase	P:GO:0009414; F:GO:0016621; P:GO:0046686; F:GO:0045552; P:GO:0009737; P:GO:0009809; F:GO:0050662; P:GO:0009408; P:GO:0055114; P:GO:0009805; P:GO:0009811; P:GO:0009813	P:response to water deprivation; F:cinnamoyl-CoA reductase activity; P:response to cadmium ion; F:dihydrokaempferol 4-reductase activity; P:response to abscisic acid stimulus; P:lignin biosynthetic process; F:coenzyme binding; P:response to heat; P:oxidation-reduction process; P:coumarin biosynthetic process; P:stilbene biosynthetic process; P:flavonoid biosynthetic process	no IPS match	817925|AT2G33590|cinnamoyl-CoA reductase family	EC:1.1.1.219; EC:1.2.1.44	(1.1) Acting on the CH-OH group of donors; (1.2) Acting on the aldehyde or oxo group of donors	map00941; map00940	Flavonoid biosynthesis; Phenylpropanoid biosynthesis
contig00725_length=956|250|60	contig00725.NA	-2.82015	2.9219e-09	Jcr4S00918.40	XM_012209518.1	mitogen-activated protein kinase 3	P:GO:0009697; P:GO:0010120; P:GO:0009738; P:GO:2000038; P:GO:0048481; P:GO:0010229; P:GO:0010363; P:GO:0010200; P:GO:0031348; P:GO:0050832; P:GO:0043069; P:GO:0009867; P:GO:0019684; P:GO:0009595; P:GO:0042742; F:GO:0004707; P:GO:0006612; P:GO:0001666; P:GO:0080136; P:GO:0006979; P:GO:0010224; P:GO:0010310; P:GO:2000037; F:GO:0005515; P:GO:0009862; F:GO:0005524; P:GO:0000169; P:GO:0035304; P:GO:00…	P:salicylic acid biosynthetic process; P:camalexin biosynthetic process; P:abscisic acid mediated signaling pathway; P:regulation of stomatal complex development; P:ovule development; P:inflorescence development; P:regulation of plant-type hypersensitive response; P:response to chitin; P:negative regulation of defense response; P:defense response to fungus; P:negative regulation of programmed cel…	no IPS match	823706|ATMPK3|ATMPK3 (ARABIDOPSIS THALIANA MITOGEN-ACTIVATED PROTEIN KINASE 3); MAP kinase/ kinase/ protein binding / protein kinase	EC:2.7.11.24	(2.7) Transferring phosphorous-containing groups	map04150	mTOR signaling pathway
contig00728_length=1692|1000|60	contig00728.Sense	-2.65236	1.96362e-11	Jcr4S00265.50	XM_012233448.1	s-adenosylmethionine synthase 1-like isoform 1	P:GO:0009651; F:GO:0004478; F:GO:0046872; P:GO:0006556; P:GO:0006730; F:GO:0005524; C:GO:0005737; P:GO:0006555	P:response to salt stress; F:methionine adenosyltransferase activity; F:metal ion binding; P:S-adenosylmethionine biosynthetic process; P:one-carbon metabolic process; F:ATP binding; C:cytoplasm; P:methionine metabolic process	no IPS match	826987|SAM-2|SAM-2 (S-ADENOSYLMETHIONINE SYNTHETASE 2); copper ion binding / methionine adenosyltransferase	EC:2.5.1.6	(2.5) Transferring alkyl or aryl groups, other than methyl groups	map00270	Cysteine and methionine metabolism
contig00728_length=1692|1500|60	contig00728.Sense	-2.2946	6.10799e-13	Jcr4S00265.50	XM_012233448.1	s-adenosylmethionine synthase 1-like isoform 1	P:GO:0009651; F:GO:0004478; F:GO:0046872; P:GO:0006556; P:GO:0006730; F:GO:0005524; C:GO:0005737; P:GO:0006555	P:response to salt stress; F:methionine adenosyltransferase activity; F:metal ion binding; P:S-adenosylmethionine biosynthetic process; P:one-carbon metabolic process; F:ATP binding; C:cytoplasm; P:methionine metabolic process	no IPS match	826987|SAM-2|SAM-2 (S-ADENOSYLMETHIONINE SYNTHETASE 2); copper ion binding / methionine adenosyltransferase	EC:2.5.1.6	(2.5) Transferring alkyl or aryl groups, other than methyl groups	map00270	Cysteine and methionine metabolism
contig00728_length=1692|500|60	contig00728.NA	-2.75741	4.19104e-12	Jcr4S00265.50	XM_012233448.1	s-adenosylmethionine synthase 1-like isoform 1	P:GO:0009651; F:GO:0004478; F:GO:0046872; P:GO:0006556; P:GO:0006730; F:GO:0005524; C:GO:0005737; P:GO:0006555	P:response to salt stress; F:methionine adenosyltransferase activity; F:metal ion binding; P:S-adenosylmethionine biosynthetic process; P:one-carbon metabolic process; F:ATP binding; C:cytoplasm; P:methionine metabolic process	no IPS match	826987|SAM-2|SAM-2 (S-ADENOSYLMETHIONINE SYNTHETASE 2); copper ion binding / methionine adenosyltransferase	EC:2.5.1.6	(2.5) Transferring alkyl or aryl groups, other than methyl groups	map00270	Cysteine and methionine metabolism
contig00757_length=2417|1500|60	contig00757.NA	2.32181	1.17652e-09	Jcr4S00535.40	XM_012231441.1	heat shock protein 83-like	C:GO:0005829; C:GO:0005618; P:GO:0006457; P:GO:0009408; F:GO:0005524; F:GO:0051082; P:GO:0046685; P:GO:0009644; P:GO:0042542; P:GO:0009816; C:GO:0005886	C:cytosol; C:cell wall; P:protein folding; P:response to heat; F:ATP binding; F:unfolded protein binding; P:response to arsenic-containing substance; P:response to high light intensity; P:response to hydrogen peroxide; P:defense response to bacterium, incompatible interaction; C:plasma membrane	TRANSMEMBRANE (PHOBIUS); CYTOPLASMIC_DOMAIN (PHOBIUS); CYTOPLASMIC_DOMAIN (PHOBIUS); NON_CYTOPLASMIC_DOMAIN (PHOBIUS); TRANSMEMBRANE (PHOBIUS); TMhelix (TMHMM); TMhelix (TMHMM)	835341|ATHSP90.1|ATHSP90.1 (HEAT SHOCK PROTEIN 90.1); ATP binding / unfolded protein binding
contig00771_length=593|500|60	contig00771.Sense	2.28346	4.03714e-11	Jcr4S00832.10	XM_012230023.1	pyrrolidone-carboxylate peptidase	C:GO:0005737; F:GO:0008233; P:GO:0046482; P:GO:0006635; P:GO:0006508	C:cytoplasm; F:peptidase activity; P:para-aminobenzoic acid metabolic process; P:fatty acid beta-oxidation; P:proteolysis	no IPS match	838952|AT1G23440|pyrrolidone-carboxylate peptidase family protein
contig00799_length=583|500|60	contig00799.Sense	2.66922	4.80802e-09	Jcr4S00097.30	XM_012231818.1				CYTOPLASMIC_DOMAIN (PHOBIUS); TRANSMEMBRANE (PHOBIUS); NON_CYTOPLASMIC_DOMAIN (PHOBIUS); TRANSMEMBRANE (PHOBIUS); NON_CYTOPLASMIC_DOMAIN (PHOBIUS)
contig00853_length=1284|250|60	contig00853.Antisense	-3.4804	7.3703e-10	Jcr4S03478.50	XM_012211808.1	protein	F:GO:0003674; P:GO:0008150	F:molecular_function; P:biological_process	no IPS match
contig00899_length=1144|250|60	contig00899.Antisense	-1.20072	2.18231e-09	Jcr4S00038.170	XM_012215004.1	uncharacterized loc101221567	C:GO:0009507	C:chloroplast	IPR019358 (PFAM); PTHR31587 (PANTHER)	839772|AT1G28760|hypothetical protein
contig00905_length=1107|250|60	contig00905.NA	-1.99912	3.81231e-09	Jcr4S00292.80	XM_012218701.1	xyloglucan endotransglucosylase hydrolase family protein	F:GO:0004553; P:GO:0006073; C:GO:0048046; C:GO:0005618; F:GO:0016762	F:hydrolase activity, hydrolyzing O-glycosyl compounds; P:cellular glucan metabolic process; C:apoplast; C:cell wall; F:xyloglucan:xyloglucosyl transferase activity	CYTOPLASMIC_DOMAIN (PHOBIUS); NON_CYTOPLASMIC_DOMAIN (PHOBIUS); TRANSMEMBRANE (PHOBIUS); TMhelix (TMHMM)	828686|XTR6|XTR6 (XYLOGLUCAN ENDOTRANSGLYCOSYLASE 6); hydrolase, acting on glycosyl bonds / hydrolase, hydrolyzing O-glycosyl compounds / xyloglucan:xyloglucosyl transferase	EC:2.4.1.207	(2.4) Glycosyltransferases
contig00946_length=443|250|60	contig00946.Antisense	-2.13378	4.2832e-09	Jcr4S00097.120	XM_012231493.1	plasma membrane intrinsic protein isoform 1	P:GO:0006810; C:GO:0016021; F:GO:0005215	P:transport; C:integral to membrane; F:transporter activity	no IPS match	839235|PIP1C|PIP1C (PLASMA MEMBRANE INTRINSIC PROTEIN 1C); water channel					1.A.8 (plasma membrane intrinsic protein isoform 1)
contig00993_length=816|250|60	contig00993.Antisense	-4.43876	1.97204e-09	Jcr4S04611.20	XM_012213906.1	pumilio homolog 15- partial			TRANSMEMBRANE (PHOBIUS); CYTOPLASMIC_DOMAIN (PHOBIUS); NON_CYTOPLASMIC_DOMAIN (PHOBIUS); TMhelix (TMHMM)	827324|SPH1|SPH1 (S-PROTEIN HOMOLOGUE 1)
contig01024_length=1099|0|60	contig01024.Sense	-2.15197	4.82268e-10	Jcr4S00842.10	XM_012219458.1	protein gpr107-like	P:GO:0002237; P:GO:0010015; C:GO:0016021; C:GO:0009507	P:response to molecule of bacterial origin; P:root morphogenesis; C:integral to membrane; C:chloroplast	no IPS match
contig01024_length=1099|1000|60	contig01024.Sense	-1.28358	4.95473e-09	Jcr4S00842.10	XM_012219458.1	protein gpr107-like	P:GO:0002237; P:GO:0010015; C:GO:0016021; C:GO:0009507	P:response to molecule of bacterial origin; P:root morphogenesis; C:integral to membrane; C:chloroplast	no IPS match
contig01024_length=1099|500|60	contig01024.Sense	-1.68235	1.10588e-09	Jcr4S00842.10	XM_012219458.1	protein gpr107-like	P:GO:0002237; P:GO:0010015; C:GO:0016021; C:GO:0009507	P:response to molecule of bacterial origin; P:root morphogenesis; C:integral to membrane; C:chloroplast	no IPS match
contig01039_length=562|250|60	contig01039.Antisense	-1.91652	7.77156e-09	Jcr4S00220.70	XM_012212169.1				no IPS match
contig01077_length=1140|1000|60	contig01077.Sense	-1.97939	1.94076e-11	Jcr4S01502.20	XM_012232546.1	mitochondrial uncoupling protein 1-like	C:GO:0005886; P:GO:0009853; P:GO:0006839; C:GO:0016021; C:GO:0009507; C:GO:0031966	C:plasma membrane; P:photorespiration; P:mitochondrial transport; C:integral to membrane; C:chloroplast; C:mitochondrial membrane	IPR002030 (PRINTS); IPR018108 (PFAM); IPR023395 (G3DSA:1.50.40.GENE3D); PTHR24089:SF85 (PANTHER); PTHR24089 (PANTHER); SIGNAL_PEPTIDE (PHOBIUS); SIGNAL_PEPTIDE_H_REGION (PHOBIUS); SIGNAL_PEPTIDE_C_REGION (PHOBIUS); NON_CYTOPLASMIC_DOMAIN (PHOBIUS); SIGNAL_PEPTIDE_N_REGION (PHOBIUS); IPR018108 (PROSITE_PROFILES); IPR018108 (PROSITE_PROFILES); IPR018108 (PROSITE_PROFILES); IPR023395 (SUPERFAMILY)	824578|PUMP1|PUMP1 (PLANT UNCOUPLING MITOCHONDRIAL PROTEIN 1); binding / oxidative phosphorylation uncoupler					2.A.29 (mitochondrial uncoupling protein 1-like)
contig01077_length=1140|500|60	contig01077.Sense	-2.65016	3.96082e-09	Jcr4S01502.20	XM_012232546.1	mitochondrial uncoupling protein 1-like	C:GO:0005886; P:GO:0009853; P:GO:0006839; C:GO:0016021; C:GO:0009507; C:GO:0031966	C:plasma membrane; P:photorespiration; P:mitochondrial transport; C:integral to membrane; C:chloroplast; C:mitochondrial membrane	IPR002030 (PRINTS); IPR018108 (PFAM); IPR023395 (G3DSA:1.50.40.GENE3D); PTHR24089:SF85 (PANTHER); PTHR24089 (PANTHER); SIGNAL_PEPTIDE (PHOBIUS); SIGNAL_PEPTIDE_H_REGION (PHOBIUS); SIGNAL_PEPTIDE_C_REGION (PHOBIUS); NON_CYTOPLASMIC_DOMAIN (PHOBIUS); SIGNAL_PEPTIDE_N_REGION (PHOBIUS); IPR018108 (PROSITE_PROFILES); IPR018108 (PROSITE_PROFILES); IPR018108 (PROSITE_PROFILES); IPR023395 (SUPERFAMILY)	824578|PUMP1|PUMP1 (PLANT UNCOUPLING MITOCHONDRIAL PROTEIN 1); binding / oxidative phosphorylation uncoupler					2.A.29 (mitochondrial uncoupling protein 1-like)
contig01079_length=976|250|60	contig01079.Antisense	1.71222	2.21527e-09	Jcr4S03470.40	XM_012221649.1	tvp38 tmem64 family membrane protein slr0305-like	C:GO:0009507; C:GO:0016020	C:chloroplast; C:membrane	NON_CYTOPLASMIC_DOMAIN (PHOBIUS); TRANSMEMBRANE (PHOBIUS); CYTOPLASMIC_DOMAIN (PHOBIUS); TMhelix (TMHMM)	838890|AT1G22850|hypothetical protein					9.B.27 (tvp38 tmem64 family membrane protein slr0305-like)
contig01080_length=992|250|60	contig01080.Antisense	3.21396	2.79773e-11	Jcr4S00003.110	XM_012234658.1	saccharopine dehydrogenase	F:GO:0016491; C:GO:0009534; P:GO:0055114	F:oxidoreductase activity; C:chloroplast thylakoid; P:oxidation-reduction process	no IPS match
contig01099_length=1266|500|60	contig01099.Sense	-3.65489	5.35938e-09	Jcr4S00511.40	XM_012210931.1	nac domain ipr003441	F:GO:0005516; F:GO:0003677; F:GO:0003700; P:GO:0031347; P:GO:0045892; C:GO:0005634; C:GO:0005667; P:GO:0045449	F:calmodulin binding; F:DNA binding; F:sequence-specific DNA binding transcription factor activity; P:regulation of defense response; P:negative regulation of transcription, DNA-dependent; C:nucleus; C:transcription factor complex; P:regulation of transcription, DNA-dependent	no IPS match	829710|NTL9|NTL9 (NAC transcription factor-like 9); transcription factor						NAC
contig01101_length=1143|250|60	contig01101.Antisense	-1.96607	2.6827e-09	Jcr4S00110.130	XM_012212314.1	pattern formation protein emb30-like	P:GO:0000278; P:GO:0006094; P:GO:0010431; P:GO:0007155; P:GO:0000911; P:GO:0032509; P:GO:0045010; P:GO:0010311; P:GO:0033044; P:GO:0010498; P:GO:0048209; P:GO:0048449; P:GO:0010540; P:GO:0009826; P:GO:0001736; P:GO:0003002; P:GO:0010090; P:GO:0030244; F:GO:0010292; P:GO:0032012; P:GO:0048765; P:GO:0006897; P:GO:0010228; F:GO:0005086; P:GO:0045595; C:GO:0005768; P:GO:0010087; F:GO:0042803; P:GO:00…	P:mitotic cell cycle; P:gluconeogenesis; P:seed maturation; P:cell adhesion; P:cytokinesis by cell plate formation; P:endosome transport via multivesicular body sorting pathway; P:actin nucleation; P:lateral root formation; P:regulation of chromosome organization; P:proteasomal protein catabolic process; P:regulation of vesicle targeting, to, from or within Golgi; P:floral organ formation; P:basi…	no IPS match	837958|GN|GN (GNOM); GTP:GDP antiporter/ protein homodimerization
contig01101_length=1143|750|60	contig01101.NA	-2.24354	5.19056e-11	Jcr4S00110.130	XM_012212314.1	pattern formation protein emb30-like	P:GO:0000278; P:GO:0006094; P:GO:0010431; P:GO:0007155; P:GO:0000911; P:GO:0032509; P:GO:0045010; P:GO:0010311; P:GO:0033044; P:GO:0010498; P:GO:0048209; P:GO:0048449; P:GO:0010540; P:GO:0009826; P:GO:0001736; P:GO:0003002; P:GO:0010090; P:GO:0030244; F:GO:0010292; P:GO:0032012; P:GO:0048765; P:GO:0006897; P:GO:0010228; F:GO:0005086; P:GO:0045595; C:GO:0005768; P:GO:0010087; F:GO:0042803; P:GO:00…	P:mitotic cell cycle; P:gluconeogenesis; P:seed maturation; P:cell adhesion; P:cytokinesis by cell plate formation; P:endosome transport via multivesicular body sorting pathway; P:actin nucleation; P:lateral root formation; P:regulation of chromosome organization; P:proteasomal protein catabolic process; P:regulation of vesicle targeting, to, from or within Golgi; P:floral organ formation; P:basi…	no IPS match	837958|GN|GN (GNOM); GTP:GDP antiporter/ protein homodimerization
contig01102_length=1657|1500|60	contig01102.Sense	-1.60761	9.95259e-09	Jcr4S12092.10	XM_012217428.1	nac domain ipr003441	P:GO:0006355; F:GO:0003677; F:GO:0016787; P:GO:0008152	P:regulation of transcription, DNA-dependent; F:DNA binding; F:hydrolase activity; P:metabolic process	no IPS match	829710|NTL9|NTL9 (NAC transcription factor-like 9); transcription factor						NAC
contig01102_length=1657|500|60	contig01102.Sense	-2.63002	2.33106e-09	Jcr4S12092.10	XM_012217428.1	nac domain ipr003441	P:GO:0006355; F:GO:0003677; F:GO:0016787; P:GO:0008152	P:regulation of transcription, DNA-dependent; F:DNA binding; F:hydrolase activity; P:metabolic process	no IPS match	829710|NTL9|NTL9 (NAC transcription factor-like 9); transcription factor						NAC
contig01120_length=1099|1000|60	contig01120.Sense	1.72587	7.04318e-09	Jcr4S03691.30	XM_012227739.1	saur family protein			TRANSMEMBRANE (PHOBIUS); NON_CYTOPLASMIC_DOMAIN (PHOBIUS); CYTOPLASMIC_DOMAIN (PHOBIUS); TMhelix (TMHMM)	819281|AT2G46690|auxin-responsive family protein
contig01120_length=1099|500|60	contig01120.Sense	1.67831	3.5155e-10	Jcr4S03691.30	XM_012227739.1	saur family protein			TRANSMEMBRANE (PHOBIUS); NON_CYTOPLASMIC_DOMAIN (PHOBIUS); CYTOPLASMIC_DOMAIN (PHOBIUS); TMhelix (TMHMM)	819281|AT2G46690|auxin-responsive family protein
contig01135_length=728|250|60	contig01135.Antisense	2.87082	1.70117e-09	Jcr4S00924.100	XM_012216039.1	conserved hypothetical protein	P:GO:0044763	P:single-organism cellular process	no IPS match	833462|AT5G35110|hypothetical protein
contig01138_length=1404|250|60	contig01138.NA	-1.37607	5.53355e-10	Jcr4S07413.10	XM_012219521.1	heat shock protein 70	F:GO:0032440; F:GO:0005524; P:GO:0006950; P:GO:0055114	F:2-alkenal reductase [NAD(P)] activity; F:ATP binding; P:response to stress; P:oxidation-reduction process	IPR013126 (PRINTS); G3DSA:3.30.420.40 (GENE3D); G3DSA:1.20.1270.10 (GENE3D); IPR013126 (PFAM); G3DSA:3.90.640.10 (GENE3D); G3DSA:2.60.34.10 (GENE3D); PTHR19375 (PANTHER); SSF100934 (SUPERFAMILY); SSF53067 (SUPERFAMILY); SSF100920 (SUPERFAMILY)	831020|HSC70-1|HSC70-1 (HEAT SHOCK COGNATE PROTEIN 70-1); ATP binding	EC:1.3.1.74	(1.3) Acting on the CH-CH group of donors			1.A.33 (heat shock protein 70)
contig01138_length=1404|750|60	contig01138.Antisense	-1.4136	5.07941e-09	Jcr4S07413.10	XM_012219521.1	heat shock protein 70	F:GO:0032440; F:GO:0005524; P:GO:0006950; P:GO:0055114	F:2-alkenal reductase [NAD(P)] activity; F:ATP binding; P:response to stress; P:oxidation-reduction process	IPR013126 (PRINTS); G3DSA:3.30.420.40 (GENE3D); G3DSA:1.20.1270.10 (GENE3D); IPR013126 (PFAM); G3DSA:3.90.640.10 (GENE3D); G3DSA:2.60.34.10 (GENE3D); PTHR19375 (PANTHER); SSF100934 (SUPERFAMILY); SSF53067 (SUPERFAMILY); SSF100920 (SUPERFAMILY)	831020|HSC70-1|HSC70-1 (HEAT SHOCK COGNATE PROTEIN 70-1); ATP binding	EC:1.3.1.74	(1.3) Acting on the CH-CH group of donors			1.A.33 (heat shock protein 70)
contig01164_length=1296|250|60	contig01164.Antisense	2.04568	9.92241e-10	Jcr4S00022.240	XM_012227877.1	common plant regulatory factor 1-like	F:GO:0003700; F:GO:0043565; C:GO:0005634; P:GO:0006355; C:GO:0005667; P:GO:0045449	F:sequence-specific DNA binding transcription factor activity; F:sequence-specific DNA binding; C:nucleus; P:regulation of transcription, DNA-dependent; C:transcription factor complex; P:regulation of transcription, DNA-dependent	no IPS match	819235|GBF3|GBF3 (G-BOX BINDING FACTOR 3); sequence-specific DNA binding / transcription factor						bZIP
contig01164_length=1296|750|60	contig01164.Antisense	1.4065	9.14753e-09	Jcr4S00022.240	XM_012227877.1	common plant regulatory factor 1-like	F:GO:0003700; F:GO:0043565; C:GO:0005634; P:GO:0006355; C:GO:0005667; P:GO:0045449	F:sequence-specific DNA binding transcription factor activity; F:sequence-specific DNA binding; C:nucleus; P:regulation of transcription, DNA-dependent; C:transcription factor complex; P:regulation of transcription, DNA-dependent	no IPS match	819235|GBF3|GBF3 (G-BOX BINDING FACTOR 3); sequence-specific DNA binding / transcription factor						bZIP
contig01177_length=575|500|60	contig01177.NA	-1.98641	6.6484e-09	Jcr4S00712.110	XM_012230319.1	mads-box protein agl2 subfamily	P:GO:0048507; P:GO:0006355; F:GO:0003677; P:GO:0048481; F:GO:0046983; F:GO:0003700; P:GO:0010093; P:GO:0001708; P:GO:0048833; C:GO:0005634; C:GO:0005667; P:GO:0045449	P:meristem development; P:regulation of transcription, DNA-dependent; F:DNA binding; P:ovule development; F:protein dimerization activity; F:sequence-specific DNA binding transcription factor activity; P:specification of floral organ identity; P:cell fate specification; P:specification of floral organ number; C:nucleus; C:transcription factor complex; P:regulation of transcription, DNA-dependent	NON_CYTOPLASMIC_DOMAIN (PHOBIUS); CYTOPLASMIC_DOMAIN (PHOBIUS); NON_CYTOPLASMIC_DOMAIN (PHOBIUS); TRANSMEMBRANE (PHOBIUS); TRANSMEMBRANE (PHOBIUS); TMhelix (TMHMM); TMhelix (TMHMM)	843567|AT1G72350|MADS-box protein (AGL60)
contig01180_length=1207|0|60	contig01180.Sense	2.04452	2.81181e-09	Jcr4S00592.60	XM_012232048.1	upf0061 protein azosea38000-like	C:GO:0005829; C:GO:0005739; C:GO:0009570	C:cytosol; C:mitochondrion; C:chloroplast stroma	no IPS match	831143|AT5G13030|hypothetical protein
contig01208_length=1680|250|60	contig01208.Antisense	2.07349	4.25378e-09	Jcr4S10732.10	XM_012229659.1	ninja-family protein afp3	P:GO:0009987; F:GO:0005515	P:cellular process; F:protein binding	no IPS match	819913|AT3G07250|nuclear transport factor 2 (NTF2) family protein / RNA recognition motif (RRM)-containing protein
contig01209_length=402|250|60	contig01209.Antisense	-1.30683	2.7682e-09	Jcr4S00671.50	XM_012234314.1	saposin b domain-containing protein	P:GO:0006629	P:lipid metabolic process	no IPS match
contig01249_length=1490|250|60	contig01249.Antisense	-4.77479	1.74147e-10	Jcr4S02642.50	XM_012213867.1	aspartic proteinase nepenthesin-1-like	P:GO:0006508; F:GO:0004190; F:GO:0016787; F:GO:0008233; C:GO:0048046; P:GO:0010337; P:GO:0042742; P:GO:0010310	P:proteolysis; F:aspartic-type endopeptidase activity; F:hydrolase activity; F:peptidase activity; C:apoplast; P:regulation of salicylic acid metabolic process; P:defense response to bacterium; P:regulation of hydrogen peroxide metabolic process	IPR021109 (G3DSA:2.40.70.GENE3D); IPR021109 (G3DSA:2.40.70.GENE3D); PTHR13683:SF98 (PANTHER); IPR001461 (PANTHER); CYTOPLASMIC_DOMAIN (PHOBIUS); TRANSMEMBRANE (PHOBIUS); NON_CYTOPLASMIC_DOMAIN (PHOBIUS); IPR021109 (SUPERFAMILY); TMhelix (TMHMM)	842791|AT1G64830|aspartyl protease family protein
contig01251_length=1258|0|60	contig01251.Sense	-2.74059	3.16129e-10	Jcr4S00622.50	XM_012216066.1	dcn1-like protein 4-like	C:GO:0005634; F:GO:0005509	C:nucleus; F:calcium ion binding	no IPS match	838156|AT1G15860|hypothetical protein
contig01252_length=767|500|60	contig01252.Sense	-2.39181	1.20226e-10	Jcr4S10943.10	XM_012232641.1	predicted protein	F:GO:0003674; P:GO:0008150; P:GO:0009741	F:molecular_function; P:biological_process; P:response to brassinosteroid stimulus	no IPS match	818096|AT2G35290|hypothetical protein
contig01308_length=1329|0|60	contig01308.Sense	-1.92641	3.36809e-09	Jcr4S02326.30	XM_012215498.1	gdp-l-galactose phosphorylase	F:GO:0010474; P:GO:0009753; P:GO:0010193; F:GO:0010471; F:GO:0010475; P:GO:0042742; F:GO:0080048; P:GO:0009408; F:GO:0008928; P:GO:0052544; F:GO:0010473; F:GO:0010472; P:GO:0019853; F:GO:0080046; P:GO:0006000; P:GO:0006013	F:glucose-1-phosphate guanylyltransferase (GDP) activity; P:response to jasmonic acid stimulus; P:response to ozone; F:GDP-galactose:mannose-1-phosphate guanylyltransferase activity; F:galactose-1-phosphate guanylyltransferase (GDP) activity; P:defense response to bacterium; F:GDP-D-glucose phosphorylase activity; P:response to heat; F:mannose-1-phosphate guanylyltransferase (GDP) activity; P:def…	no IPS match	828792|VTC2|VTC2 (vitamin c defective 2); GDP-D-glucose phosphorylase/ GDP-galactose:glucose-1-phosphate guanyltransferase/ GDP-galactose:mannose-1-phosphate guanyltransferase/ GDP-galactose:myoinositol-1-phosphate guanyltransferase/ galactose-1-phosphate guanylyltransferase (GDP)/ glucose-1-phosphate guanylyltransferase (GDP)/ mannose-1-phosphate guanylyltransferase (GDP)/ quercetin 4'-O-glucosy…	EC:2.7.7.22	(2.7) Transferring phosphorous-containing groups	map00520; map00051	Amino sugar and nucleotide sugar metabolism; Fructose and mannose metabolism
contig01312_length=1339|1000|60	contig01312.Sense	-1.58597	2.16128e-09	Jcr4S07986.30	XM_012224380.1	esterase lipase thioesterase family protein	C:GO:0016020; C:GO:0009506; C:GO:0005773; C:GO:0009505; F:GO:0003824	C:membrane; C:plasmodesma; C:vacuole; C:plant-type cell wall; F:catalytic activity	no IPS match	832307|AT5G22460|esterase/lipase/thioesterase family protein
contig01324_length=1583|250|60	contig01324.Antisense	2.24941	3.87544e-09	Jcr4S03224.50	XM_012219453.1	6-phosphofructokinase 2-like	P:GO:0006002; P:GO:0016310; F:GO:0003872; C:GO:0005945; F:GO:0005524; P:GO:0006096; P:GO:0006000; P:GO:0006012; P:GO:0006013; P:GO:0006094; P:GO:0006098	P:fructose 6-phosphate metabolic process; P:phosphorylation; F:6-phosphofructokinase activity; C:6-phosphofructokinase complex; F:ATP binding; P:glycolysis; P:fructose metabolic process; P:galactose metabolic process; P:mannose metabolic process; P:gluconeogenesis; P:pentose-phosphate shunt	NON_CYTOPLASMIC_DOMAIN (PHOBIUS); CYTOPLASMIC_DOMAIN (PHOBIUS); TRANSMEMBRANE (PHOBIUS); NON_CYTOPLASMIC_DOMAIN (PHOBIUS); TRANSMEMBRANE (PHOBIUS)	834832|PFK2|PFK2 (PHOSPHOFRUCTOKINASE 2); 6-phosphofructokinase	EC:2.7.1.11	(2.7) Transferring phosphorous-containing groups	map00680; map00052; map00051; map00030; map00010	Methane metabolism; Galactose metabolism; Fructose and mannose metabolism; Pentose phosphate pathway; Glycolysis / Gluconeogenesis
contig01403_length=882|500|60	contig01403.Sense	2.56904	5.84233e-10	Jcr4S00080.40	XM_012229613.1	dctp pyrophosphatase 1-like			IPR004518 (PFAM); G3DSA:1.10.287.1080 (GENE3D); PTHR14552:SF4 (PANTHER); PTHR14552 (PANTHER); IPR009039 (PROSITE_PROFILES); SignalP-noTM (SIGNALP_EUK); SSF101386 (SUPERFAMILY)	822124|AT3G25400|hypothetical protein
contig01414_length=1019|500|60	contig01414.Sense	1.74046	4.3456e-10	Jcr4S00168.100	XM_012233361.1	protein	C:GO:0005737; C:GO:0005886	C:cytoplasm; C:plasma membrane	SignalP-noTM (SIGNALP_EUK)	817914|AT2G33490|hydroxyproline-rich glycoprotein family protein
contig01438_length=1137|250|60	contig01438.Antisense	1.38553	1.63344e-09	Jcr4S06706.20	XM_012216416.1	cytochrome p450	F:GO:0046872; F:GO:0016491	F:metal ion binding; F:oxidoreductase activity	no IPS match	843850|CYP721A1|CYP721A1; electron carrier/ heme binding / iron ion binding / monooxygenase/ oxygen binding
contig01465_length=1290|1000|60	contig01465.Sense	1.97659	5.88649e-09	Jcr4S00620.50	XM_012216164.1	dna-directed rna polymerase chloroplastic-like	F:GO:0003899; P:GO:0006351; F:GO:0003677; F:GO:0005515; C:GO:0009507; C:GO:0005739; C:GO:0005730; P:GO:0006144; P:GO:0006206	F:DNA-directed RNA polymerase activity; P:transcription, DNA-dependent; F:DNA binding; F:protein binding; C:chloroplast; C:mitochondrion; C:nucleolus; P:purine nucleobase metabolic process; P:pyrimidine nucleobase metabolic process	no IPS match	816946|SCA3|SCA3 (SCABRA 3); DNA binding / DNA-directed RNA polymerase	EC:2.7.7.6	(2.7) Transferring phosphorous-containing groups	map00240; map00230	Pyrimidine metabolism; Purine metabolism
contig01466_length=1552|250|60	contig01466.Antisense	-5.07209	1.19566e-09	Jcr4S01651.50	XM_012227432.1	subtilisin-like protease-like	P:GO:0008152; F:GO:0016491; F:GO:0008236	P:metabolic process; F:oxidoreductase activity; F:serine-type peptidase activity	no IPS match	820644|AT3G14240|subtilase family protein
contig01489_length=1028|250|60	contig01489.Antisense	-2.98433	2.4433e-09	Jcr4S18001.20	XM_012223837.1	red chlorophyll catabolite reductase	P:GO:0010363; C:GO:0009941; F:GO:0051743; P:GO:0009814; C:GO:0009570; C:GO:0005829; C:GO:0005739	P:regulation of plant-type hypersensitive response; C:chloroplast envelope; F:red chlorophyll catabolite reductase activity; P:defense response, incompatible interaction; C:chloroplast stroma; C:cytosol; C:mitochondrion	no IPS match	829854|ACD2|ACD2 (ACCELERATED CELL DEATH 2); red chlorophyll catabolite reductase	EC:1.3.7	(1.3) Acting on the CH-CH group of donors
contig01502_length=1159|250|60	contig01502.Antisense	-1.34259	9.50354e-09	Jcr4S06658.30	XM_012236082.1	protein	P:GO:0000911; P:GO:0000280; P:GO:0016572; P:GO:0051567; P:GO:0006342; P:GO:0007000; P:GO:0008283; C:GO:0005737; C:GO:0005634	P:cytokinesis by cell plate formation; P:nuclear division; P:histone phosphorylation; P:histone H3-K9 methylation; P:chromatin silencing; P:nucleolus organization; P:cell proliferation; C:cytoplasm; C:nucleus	no IPS match	830145|AT4G39860|hypothetical protein
contig01507_length=925|250|60	contig01507.Antisense	-2.34048	7.66784e-11	Jcr4S01477.60	XM_012216392.1	nac domain ipr003441	P:GO:0006355; F:GO:0003677	P:regulation of transcription, DNA-dependent; F:DNA binding	no IPS match
contig01508_length=1548|1000|60	contig01508.Sense	-1.49048	7.92488e-10	Jcr4S01943.50	XM_012211942.1	v-type proton atpase subunit c-like	P:GO:0043255; C:GO:0000325; P:GO:0051788; F:GO:0046961; P:GO:0009853; P:GO:0030243; P:GO:0006007; P:GO:0006816; P:GO:0009651; P:GO:0015991; P:GO:0007033; P:GO:0009809; P:GO:0080129; C:GO:0009507; C:GO:0005794; C:GO:0005829; P:GO:0006511; P:GO:0007030; P:GO:0048193; P:GO:0048765; C:GO:0000221; P:GO:0009932; C:GO:0005886; P:GO:0006119	P:regulation of carbohydrate biosynthetic process; C:plant-type vacuole; P:response to misfolded protein; F:proton-transporting ATPase activity, rotational mechanism; P:photorespiration; P:cellulose metabolic process; P:glucose catabolic process; P:calcium ion transport; P:response to salt stress; P:ATP hydrolysis coupled proton transport; P:vacuole organization; P:lignin biosynthetic process; P:…	no IPS match	837840|DET3|DET3 (DE-ETIOLATED 3); proton-transporting ATPase, rotational mechanism					3.A.2 (v-type proton atpase subunit c-like)
contig01516_length=583|250|60	contig01516.Antisense	1.96223	2.3382e-09	Jcr4S01614.80	XM_012237205.1	calcium ion binding	C:GO:0005829; C:GO:0005634; F:GO:0005509	C:cytosol; C:nucleus; F:calcium ion binding	CYTOPLASMIC_DOMAIN (PHOBIUS); TRANSMEMBRANE (PHOBIUS); NON_CYTOPLASMIC_DOMAIN (PHOBIUS)	819039|AT2G44310|calcium-binding EF hand family protein
contig01531_length=1246|250|60	contig01531.Antisense	-3.34375	2.95321e-09	Jcr4S01869.40	XM_012234795.1	probable polygalacturonase-like	C:GO:0005576; F:GO:0004650; P:GO:0005982; P:GO:0005985	C:extracellular region; F:polygalacturonase activity; P:starch metabolic process; P:sucrose metabolic process	TRANSMEMBRANE (PHOBIUS); NON_CYTOPLASMIC_DOMAIN (PHOBIUS); CYTOPLASMIC_DOMAIN (PHOBIUS); TRANSMEMBRANE (PHOBIUS); NON_CYTOPLASMIC_DOMAIN (PHOBIUS)	828450|AT4G23500|glycoside hydrolase family 28 protein / polygalacturonase (pectinase) family protein	EC:3.2.1.15	(3.2) Glycosylases	map00500; map00040	Starch and sucrose metabolism; Pentose and glucuronate interconversions
contig01531_length=1246|750|60	contig01531.NA	-3.8689	9.48119e-09	Jcr4S01869.40	XM_012234795.1	probable polygalacturonase-like	C:GO:0005576; F:GO:0004650; P:GO:0005982; P:GO:0005985	C:extracellular region; F:polygalacturonase activity; P:starch metabolic process; P:sucrose metabolic process	TRANSMEMBRANE (PHOBIUS); NON_CYTOPLASMIC_DOMAIN (PHOBIUS); CYTOPLASMIC_DOMAIN (PHOBIUS); TRANSMEMBRANE (PHOBIUS); NON_CYTOPLASMIC_DOMAIN (PHOBIUS)	828450|AT4G23500|glycoside hydrolase family 28 protein / polygalacturonase (pectinase) family protein	EC:3.2.1.15	(3.2) Glycosylases	map00500; map00040	Starch and sucrose metabolism; Pentose and glucuronate interconversions
contig01544_length=1298|1000|60	contig01544.Sense	-1.29381	1.34016e-09	Jcr4S00924.50	XM_012216043.1	transmembrane 9 superfamily member 4-like	C:GO:0005802; C:GO:0005829; C:GO:0016021; C:GO:0005794; C:GO:0005768; C:GO:0005739	C:trans-Golgi network; C:cytosol; C:integral to membrane; C:Golgi apparatus; C:endosome; C:mitochondrion	CYTOPLASMIC_DOMAIN (PHOBIUS); NON_CYTOPLASMIC_DOMAIN (PHOBIUS); TRANSMEMBRANE (PHOBIUS)	833470|AT5G35160|hypothetical protein					9.A.2 (transmembrane 9 superfamily member 4-like)
contig01544_length=1298|500|60	contig01544.Sense	-1.78639	2.11589e-09	Jcr4S00924.50	XM_012216043.1	transmembrane 9 superfamily member 4-like	C:GO:0005802; C:GO:0005829; C:GO:0016021; C:GO:0005794; C:GO:0005768; C:GO:0005739	C:trans-Golgi network; C:cytosol; C:integral to membrane; C:Golgi apparatus; C:endosome; C:mitochondrion	CYTOPLASMIC_DOMAIN (PHOBIUS); NON_CYTOPLASMIC_DOMAIN (PHOBIUS); TRANSMEMBRANE (PHOBIUS)	833470|AT5G35160|hypothetical protein					9.A.2 (transmembrane 9 superfamily member 4-like)
contig01579_length=398|0|60	contig01579.Sense	-1.27475	8.64875e-09		XR_001046898.1				no IPS match
contig01580_length=3705|3500|60	contig01580.Sense	1.33597	9.56556e-09	Jcr4U31230.10		atp synthase cf0 a subunit	P:GO:0006412; F:GO:0046933; C:GO:0016021; P:GO:0042777; C:GO:0045263; F:GO:0003735; C:GO:0009535; C:GO:0005886; C:GO:0015935; P:GO:0042254	P:translation; F:proton-transporting ATP synthase activity, rotational mechanism; C:integral to membrane; P:plasma membrane ATP synthesis coupled proton transport; C:proton-transporting ATP synthase complex, coupling factor F(o); F:structural constituent of ribosome; C:chloroplast thylakoid membrane; C:plasma membrane; C:small ribosomal subunit; P:ribosome biogenesis	no IPS match	844787|atpI|ATPase IV subunit
contig01585_length=1682|0|60	contig01585.Sense	-1.92928	2.52039e-09	Jcr4S00062.110	XM_012217894.1	aspartate aminotransferase	F:GO:0080130; F:GO:0030170; F:GO:0004069; P:GO:0000162; P:GO:0006107; P:GO:0006522; P:GO:0006525; P:GO:0006531; P:GO:0006534; P:GO:0006536; P:GO:0006560; P:GO:0006571; P:GO:0009094; P:GO:0009821; P:GO:0015976	F:L-phenylalanine:2-oxoglutarate aminotransferase activity; F:pyridoxal phosphate binding; F:L-aspartate:2-oxoglutarate aminotransferase activity; P:tryptophan biosynthetic process; P:oxaloacetate metabolic process; P:alanine metabolic process; P:arginine metabolic process; P:aspartate metabolic process; P:cysteine metabolic process; P:glutamate metabolic process; P:proline metabolic process; P:t…	no IPS match	844376|AT1G80360|aminotransferase class I and II family protein	EC:2.6.1.9; EC:2.6.1.57; EC:2.6.1.5; EC:2.6.1.1	(2.6) Transferring nitrogenous groups; (2.6) Transferring nitrogenous groups; (2.6) Transferring nitrogenous groups; (2.6) Transferring nitrogenous groups	map00330; map00130; map00710; map00270; map00300; map00250; map00960; map00401; map00400; map00360; map00950; map00350; map00340	Arginine and proline metabolism; Ubiquinone and other terpenoid-quinone biosynthesis; Carbon fixation in photosynthetic organisms; Cysteine and methionine metabolism; Lysine biosynthesis; Alanine, aspartate and glutamate metabolism; Tropane, piperidine and pyridine alkaloid biosynthesis; Novobiocin biosynthesis; Phenylalanine, tyrosine and tryptophan biosynthesis; Phenylalanine metabolism; Isoqui…
contig01585_length=1682|1000|60	contig01585.Sense	-2.30557	1.07506e-09	Jcr4S00062.110	XM_012217894.1	aspartate aminotransferase	F:GO:0080130; F:GO:0030170; F:GO:0004069; P:GO:0000162; P:GO:0006107; P:GO:0006522; P:GO:0006525; P:GO:0006531; P:GO:0006534; P:GO:0006536; P:GO:0006560; P:GO:0006571; P:GO:0009094; P:GO:0009821; P:GO:0015976	F:L-phenylalanine:2-oxoglutarate aminotransferase activity; F:pyridoxal phosphate binding; F:L-aspartate:2-oxoglutarate aminotransferase activity; P:tryptophan biosynthetic process; P:oxaloacetate metabolic process; P:alanine metabolic process; P:arginine metabolic process; P:aspartate metabolic process; P:cysteine metabolic process; P:glutamate metabolic process; P:proline metabolic process; P:t…	no IPS match	844376|AT1G80360|aminotransferase class I and II family protein	EC:2.6.1.9; EC:2.6.1.57; EC:2.6.1.5; EC:2.6.1.1	(2.6) Transferring nitrogenous groups; (2.6) Transferring nitrogenous groups; (2.6) Transferring nitrogenous groups; (2.6) Transferring nitrogenous groups	map00330; map00130; map00710; map00270; map00300; map00250; map00960; map00401; map00400; map00360; map00950; map00350; map00340	Arginine and proline metabolism; Ubiquinone and other terpenoid-quinone biosynthesis; Carbon fixation in photosynthetic organisms; Cysteine and methionine metabolism; Lysine biosynthesis; Alanine, aspartate and glutamate metabolism; Tropane, piperidine and pyridine alkaloid biosynthesis; Novobiocin biosynthesis; Phenylalanine, tyrosine and tryptophan biosynthesis; Phenylalanine metabolism; Isoqui…
contig01585_length=1682|500|60	contig01585.Sense	-2.78666	1.68198e-09	Jcr4S00062.110	XM_012217894.1	aspartate aminotransferase	F:GO:0080130; F:GO:0030170; F:GO:0004069; P:GO:0000162; P:GO:0006107; P:GO:0006522; P:GO:0006525; P:GO:0006531; P:GO:0006534; P:GO:0006536; P:GO:0006560; P:GO:0006571; P:GO:0009094; P:GO:0009821; P:GO:0015976	F:L-phenylalanine:2-oxoglutarate aminotransferase activity; F:pyridoxal phosphate binding; F:L-aspartate:2-oxoglutarate aminotransferase activity; P:tryptophan biosynthetic process; P:oxaloacetate metabolic process; P:alanine metabolic process; P:arginine metabolic process; P:aspartate metabolic process; P:cysteine metabolic process; P:glutamate metabolic process; P:proline metabolic process; P:t…	no IPS match	844376|AT1G80360|aminotransferase class I and II family protein	EC:2.6.1.9; EC:2.6.1.57; EC:2.6.1.5; EC:2.6.1.1	(2.6) Transferring nitrogenous groups; (2.6) Transferring nitrogenous groups; (2.6) Transferring nitrogenous groups; (2.6) Transferring nitrogenous groups	map00330; map00130; map00710; map00270; map00300; map00250; map00960; map00401; map00400; map00360; map00950; map00350; map00340	Arginine and proline metabolism; Ubiquinone and other terpenoid-quinone biosynthesis; Carbon fixation in photosynthetic organisms; Cysteine and methionine metabolism; Lysine biosynthesis; Alanine, aspartate and glutamate metabolism; Tropane, piperidine and pyridine alkaloid biosynthesis; Novobiocin biosynthesis; Phenylalanine, tyrosine and tryptophan biosynthesis; Phenylalanine metabolism; Isoqui…
contig01586_length=975|250|60	contig01586.Antisense	-1.33698	4.50172e-09	Jcr4S00629.110	XM_012231310.1	dcd (development and cell death) domain protein	P:GO:0050794; P:GO:0007154; P:GO:0051716; P:GO:0006950	P:regulation of cellular process; P:cell communication; P:cellular response to stimulus; P:response to stress	CYTOPLASMIC_DOMAIN (PHOBIUS); TRANSMEMBRANE (PHOBIUS); NON_CYTOPLASMIC_DOMAIN (PHOBIUS); TMhelix (TMHMM)	834210|AT5G42050|hypothetical protein
contig01591_length=1055|750|60	contig01591.NA	-1.6051	3.17466e-10	Jcr4S00085.60	XM_012231393.1	6-phosphogluconate decarboxylating-like	C:GO:0005829; P:GO:0009749; P:GO:0009744; P:GO:0009750; C:GO:0005739; P:GO:0006098; P:GO:0009651; C:GO:0009506; P:GO:0052546; C:GO:0009570; F:GO:0004616; F:GO:0050661; P:GO:0046686; C:GO:0016020; P:GO:0052541; P:GO:0019521	C:cytosol; P:response to glucose stimulus; P:response to sucrose stimulus; P:response to fructose stimulus; C:mitochondrion; P:pentose-phosphate shunt; P:response to salt stress; C:plasmodesma; P:cell wall pectin metabolic process; C:chloroplast stroma; F:phosphogluconate dehydrogenase (decarboxylating) activity; F:NADP binding; P:response to cadmium ion; C:membrane; P:plant-type cell wall cellul…	no IPS match	842724|AT1G64190|6-phosphogluconate dehydrogenase family protein	EC:1.1.1.44	(1.1) Acting on the CH-OH group of donors	map00480; map00030	Glutathione metabolism; Pentose phosphate pathway
contig01600_length=1067|250|60	contig01600.Antisense	-3.51126	1.14735e-10	Jcr4S00771.10	XM_012226219.1	2-dehydro-3-deoxyphosphoheptonate aldolase 3-deoxy-d-arabino-heptulosonate 7-phosphate synthetase	P:GO:0009753; P:GO:0009620; C:GO:0005739; P:GO:0009423; P:GO:0009611; P:GO:0009695; F:GO:0003849; P:GO:0009617; F:GO:0005515; P:GO:0033587; C:GO:0009507; C:GO:0016020; P:GO:0000162; P:GO:0006571; P:GO:0009094	P:response to jasmonic acid stimulus; P:response to fungus; C:mitochondrion; P:chorismate biosynthetic process; P:response to wounding; P:jasmonic acid biosynthetic process; F:3-deoxy-7-phosphoheptulonate synthase activity; P:response to bacterium; F:protein binding; P:shikimate biosynthetic process; C:chloroplast; C:membrane; P:tryptophan biosynthetic process; P:tyrosine biosynthetic process; P:…	no IPS match	830159|DHS1|DHS1 (3-DEOXY-D-ARABINO-HEPTULOSONATE 7-PHOSPHATE SYNTHASE 1); 3-deoxy-7-phosphoheptulonate synthase	EC:2.5.1.54	(2.5) Transferring alkyl or aryl groups, other than methyl groups	map00400	Phenylalanine, tyrosine and tryptophan biosynthesis
contig01600_length=1067|750|60	contig01600.Antisense	-3.68812	2.3748e-12	Jcr4S00771.10	XM_012226219.1	2-dehydro-3-deoxyphosphoheptonate aldolase 3-deoxy-d-arabino-heptulosonate 7-phosphate synthetase	P:GO:0009753; P:GO:0009620; C:GO:0005739; P:GO:0009423; P:GO:0009611; P:GO:0009695; F:GO:0003849; P:GO:0009617; F:GO:0005515; P:GO:0033587; C:GO:0009507; C:GO:0016020; P:GO:0000162; P:GO:0006571; P:GO:0009094	P:response to jasmonic acid stimulus; P:response to fungus; C:mitochondrion; P:chorismate biosynthetic process; P:response to wounding; P:jasmonic acid biosynthetic process; F:3-deoxy-7-phosphoheptulonate synthase activity; P:response to bacterium; F:protein binding; P:shikimate biosynthetic process; C:chloroplast; C:membrane; P:tryptophan biosynthetic process; P:tyrosine biosynthetic process; P:…	no IPS match	830159|DHS1|DHS1 (3-DEOXY-D-ARABINO-HEPTULOSONATE 7-PHOSPHATE SYNTHASE 1); 3-deoxy-7-phosphoheptulonate synthase	EC:2.5.1.54	(2.5) Transferring alkyl or aryl groups, other than methyl groups	map00400	Phenylalanine, tyrosine and tryptophan biosynthesis
contig01616_length=716|250|60	contig01616.Antisense	-1.90946	2.37646e-10	Jcr4S01178.10	XM_012215237.1	peroxisomal membrane 22 kda family protein isoform 1	C:GO:0016021; C:GO:0009507	C:integral to membrane; C:chloroplast	PTHR11266:SF4 (PANTHER); IPR007248 (PANTHER)	841720|AT1G52870|peroxisomal membrane protein-related
contig01621_length=1539|1250|60	contig01621.Antisense	2.58219	1.94966e-10	Jcr4S00202.30	XM_012227371.1	phytochrome a-associated f-box	P:GO:0009585; P:GO:0048573; F:GO:0097159; P:GO:0010099; F:GO:0005515; P:GO:0048366; F:GO:1901363; C:GO:0005634	P:red, far-red light phototransduction; P:photoperiodism, flowering; F:organic cyclic compound binding; P:regulation of photomorphogenesis; F:protein binding; P:leaf development; F:heterocyclic compound binding; C:nucleus	CYTOPLASMIC_DOMAIN (PHOBIUS); TRANSMEMBRANE (PHOBIUS); NON_CYTOPLASMIC_DOMAIN (PHOBIUS)	828008|EID1|EID1 (EMPFINDLICHER IM DUNKELROTEN LICHT 1); ubiquitin-protein ligase
contig01621_length=1539|250|60	contig01621.Antisense	2.37326	5.96944e-09	Jcr4S00202.30	XM_012227371.1	phytochrome a-associated f-box	P:GO:0009585; P:GO:0048573; F:GO:0097159; P:GO:0010099; F:GO:0005515; P:GO:0048366; F:GO:1901363; C:GO:0005634	P:red, far-red light phototransduction; P:photoperiodism, flowering; F:organic cyclic compound binding; P:regulation of photomorphogenesis; F:protein binding; P:leaf development; F:heterocyclic compound binding; C:nucleus	CYTOPLASMIC_DOMAIN (PHOBIUS); TRANSMEMBRANE (PHOBIUS); NON_CYTOPLASMIC_DOMAIN (PHOBIUS)	828008|EID1|EID1 (EMPFINDLICHER IM DUNKELROTEN LICHT 1); ubiquitin-protein ligase
contig01666_length=1481|250|60	contig01666.Antisense	-4.87163	1.34774e-09	Jcr4S01104.40	XM_012224546.1	cysteine proteinase	C:GO:0005773; C:GO:0005788; C:GO:0033095; F:GO:0032440; P:GO:0006508; F:GO:0008234; P:GO:0055114	C:vacuole; C:endoplasmic reticulum lumen; C:aleurone grain; F:2-alkenal reductase [NAD(P)] activity; P:proteolysis; F:cysteine-type peptidase activity; P:oxidation-reduction process	no IPS match	835091|AT5G50260|cysteine proteinase, putative	EC:1.3.1.74; EC:3.4	(1.3) Acting on the CH-CH group of donors; (3.4) Acting on peptide bonds (peptide hydrolases)			2.A.93 (cysteine proteinase)
contig01666_length=1481|750|60	contig01666.Antisense	-5.41034	1.14227e-10	Jcr4S01104.40	XM_012224546.1	cysteine proteinase	C:GO:0005773; C:GO:0005788; C:GO:0033095; F:GO:0032440; P:GO:0006508; F:GO:0008234; P:GO:0055114	C:vacuole; C:endoplasmic reticulum lumen; C:aleurone grain; F:2-alkenal reductase [NAD(P)] activity; P:proteolysis; F:cysteine-type peptidase activity; P:oxidation-reduction process	no IPS match	835091|AT5G50260|cysteine proteinase, putative	EC:1.3.1.74; EC:3.4	(1.3) Acting on the CH-CH group of donors; (3.4) Acting on peptide bonds (peptide hydrolases)			2.A.93 (cysteine proteinase)
contig01686_length=1028|250|60	contig01686.Antisense	-1.58415	2.91782e-09	Jcr4S01192.10	XM_012226488.1	methylenetetrahydrofolate reductase	P:GO:0035999; F:GO:0004489; P:GO:0055114; P:GO:0006555	P:tetrahydrofolate interconversion; F:methylenetetrahydrofolate reductase (NADPH) activity; P:oxidation-reduction process; P:methionine metabolic process	no IPS match	819022|MTHFR2|MTHFR2 (METHYLENETETRAHYDROFOLATE REDUCTASE 2); methylenetetrahydrofolate reductase (NADPH)	EC:1.5.1.20	(1.5) Acting on the CH-NH group of donors	map00720; map00670	Carbon fixation pathways in prokaryotes; One carbon pool by folate
contig01708_length=1551|1250|60	contig01708.Antisense	-2.11059	4.02093e-09	Jcr4S00134.60	XM_012213779.1	ring finger	F:GO:0046872	F:metal ion binding	IPR001841 (SMART); IPR001841 (PFAM); IPR013083 (G3DSA:3.30.40.GENE3D); PTHR14155 (PANTHER); PTHR14155:SF18 (PANTHER); CYTOPLASMIC_DOMAIN (PHOBIUS); NON_CYTOPLASMIC_DOMAIN (PHOBIUS); TRANSMEMBRANE (PHOBIUS); IPR001841 (PROSITE_PROFILES); SSF57850 (SUPERFAMILY); TMhelix (TMHMM)	829496|AT4G33565|protein binding / zinc ion binding
contig01708_length=1551|750|60	contig01708.Antisense	-1.93841	5.02297e-10	Jcr4S00134.60	XM_012213779.1	ring finger	F:GO:0046872	F:metal ion binding	IPR001841 (SMART); IPR001841 (PFAM); IPR013083 (G3DSA:3.30.40.GENE3D); PTHR14155 (PANTHER); PTHR14155:SF18 (PANTHER); CYTOPLASMIC_DOMAIN (PHOBIUS); NON_CYTOPLASMIC_DOMAIN (PHOBIUS); TRANSMEMBRANE (PHOBIUS); IPR001841 (PROSITE_PROFILES); SSF57850 (SUPERFAMILY); TMhelix (TMHMM)	829496|AT4G33565|protein binding / zinc ion binding
contig01714_length=442|250|60	contig01714.Antisense	2.45207	3.7545e-09		XM_012223627.1				no IPS match
contig01729_length=792|250|60	contig01729.Antisense	-3.92438	1.40378e-10	Jcr4S01052.40	XM_012212119.1	cinnamoyl reductase	P:GO:0006694; P:GO:0009409; F:GO:0016621; F:GO:0003854; F:GO:0045552; P:GO:0009809; F:GO:0050662; P:GO:0055114; P:GO:0009805; P:GO:0009811; P:GO:0008207; P:GO:0008209; P:GO:0008210; P:GO:0009813	P:steroid biosynthetic process; P:response to cold; F:cinnamoyl-CoA reductase activity; F:3-beta-hydroxy-delta5-steroid dehydrogenase activity; F:dihydrokaempferol 4-reductase activity; P:lignin biosynthetic process; F:coenzyme binding; P:oxidation-reduction process; P:coumarin biosynthetic process; P:stilbene biosynthetic process; P:C21-steroid hormone metabolic process; P:androgen metabolic pro…	IPR001509 (PFAM); IPR016040 (G3DSA:3.40.50.GENE3D); PTHR10366:SF9 (PANTHER); PTHR10366 (PANTHER); SSF51735 (SUPERFAMILY)	838165|CCR1|CCR1 (CINNAMOYL COA REDUCTASE 1); cinnamoyl-CoA reductase	EC:1.1.1.219; EC:1.2.1.44; EC:1.1.1.145	(1.1) Acting on the CH-OH group of donors; (1.2) Acting on the aldehyde or oxo group of donors; (1.1) Acting on the CH-OH group of donors	map00140; map00984; map00941; map00940	Steroid hormone biosynthesis; Steroid degradation; Flavonoid biosynthesis; Phenylpropanoid biosynthesis
contig01734_length=491|250|60	contig01734.Antisense	-1.93488	7.73438e-09	Jcr4S01984.20	XR_001046810.1	conserved hypothetical protein			NON_CYTOPLASMIC_DOMAIN (PHOBIUS); CYTOPLASMIC_DOMAIN (PHOBIUS); TRANSMEMBRANE (PHOBIUS); TMhelix (TMHMM)
contig01735_length=202|0|60	contig01735.Sense	-1.75671	2.78059e-09		XR_001046810.1
contig01748_length=689|250|60	contig01748.Antisense	-4.57064	5.2806e-10	Jcr4S05188.50	XM_012213563.1	myb domain protein 26	F:GO:0005488; P:GO:0009739; P:GO:0009834; P:GO:0009901; C:GO:0005634	F:binding; P:response to gibberellin stimulus; P:secondary cell wall biogenesis; P:anther dehiscence; C:nucleus	no IPS match	820602|ATMYB26|ATMYB26 (MYB DOMAIN PROTEIN 26); DNA binding / transcription factor						MYB_related; MYB
contig01748_length=689|500|60	contig01748.Sense	-1.96709	4.61716e-09	Jcr4S05188.50	XM_012213563.1	myb domain protein 26	F:GO:0005488; P:GO:0009739; P:GO:0009834; P:GO:0009901; C:GO:0005634	F:binding; P:response to gibberellin stimulus; P:secondary cell wall biogenesis; P:anther dehiscence; C:nucleus	no IPS match	820602|ATMYB26|ATMYB26 (MYB DOMAIN PROTEIN 26); DNA binding / transcription factor						MYB_related; MYB
contig01751_length=851|500|60	contig01751.Sense	2.29078	2.78671e-09	Jcr4S00704.30	XM_012235825.1	voltage-dependent t-type calcium channel subunit alpha-	C:GO:0005739; C:GO:0009507	C:mitochondrion; C:chloroplast	SIGNAL_PEPTIDE_H_REGION (PHOBIUS); SIGNAL_PEPTIDE_C_REGION (PHOBIUS); SIGNAL_PEPTIDE_N_REGION (PHOBIUS); SIGNAL_PEPTIDE (PHOBIUS); NON_CYTOPLASMIC_DOMAIN (PHOBIUS)	830404|AT5G05220|hypothetical protein
contig01765_length=952|750|60	contig01765.Antisense	-1.8035	3.58528e-09	Jcr4S01233.10	XM_012210869.1	lipid-transfer protein dir1-like			IPR016140 (SMART); G3DSA:1.10.110.10 (GENE3D); IPR016140 (PFAM); TRANSMEMBRANE (PHOBIUS); CYTOPLASMIC_DOMAIN (PHOBIUS); NON_CYTOPLASMIC_DOMAIN (PHOBIUS); IPR016140 (SUPERFAMILY)	834904|DIR1|DIR1 (DEFECTIVE IN INDUCED RESISTANCE 1); lipid binding / lipid transporter
contig01773_length=1471|1000|60	contig01773.Sense	-1.51149	1.79719e-09	Jcr4S10167.20	XM_012219426.1	farnesyl diphosphate synthase	C:GO:0005737; F:GO:0046872; F:GO:0004337; P:GO:0033384; P:GO:0006695; F:GO:0004161; P:GO:0045337	C:cytoplasm; F:metal ion binding; F:geranyltranstransferase activity; P:geranyl diphosphate biosynthetic process; P:cholesterol biosynthetic process; F:dimethylallyltranstransferase activity; P:farnesyl diphosphate biosynthetic process	no IPS match	834828|FPS1|FPS1 (FARNESYL DIPHOSPHATE SYNTHASE 1); dimethylallyltranstransferase/ geranyltranstransferase	EC:2.5.1.10; EC:2.5.1.1	(2.5) Transferring alkyl or aryl groups, other than methyl groups; (2.5) Transferring alkyl or aryl groups, other than methyl groups	map00900	Terpenoid backbone biosynthesis
contig01792_length=948|500|60	contig01792.Sense	3.89206	7.94252e-09	Jcr4S00033.60	XM_012214249.1	protein			no IPS match	827143|atofp11|atofp11 (Arabidopsis thaliana ovate family protein 11)
contig01822_length=466|0|60	contig01822.Sense	1.46312	6.16299e-09	Jcr4S12494.10	XM_012209490.1				CYTOPLASMIC_DOMAIN (PHOBIUS); CYTOPLASMIC_DOMAIN (PHOBIUS); NON_CYTOPLASMIC_DOMAIN (PHOBIUS); TRANSMEMBRANE (PHOBIUS); TRANSMEMBRANE (PHOBIUS)	839277|ATMRP5|ATMRP5; ATPase, coupled to transmembrane movement of substances / sulfonylurea receptor
contig01835_length=1445|500|60	contig01835.Sense	2.86612	7.41174e-10	Jcr4S02215.40	XM_012228943.1	2-oxoglutarate and fe -dependent oxygenase superfamily protein isoform 1	F:GO:0045486; F:GO:0005506; P:GO:0055114; P:GO:0009813	F:naringenin 3-dioxygenase activity; F:iron ion binding; P:oxidation-reduction process; P:flavonoid biosynthetic process	no IPS match	826641|AT4G10490|oxidoreductase, 2OG-Fe(II) oxygenase family protein	EC:1.14.11.9	(1.1) Acting on the CH-OH group of donors	map00941	Flavonoid biosynthesis
contig01843_length=1331|1000|60	contig01843.Sense	-2.93054	3.39414e-11	Jcr4S06647.10	XM_012232397.1	trichome birefringence	C:GO:0005768; P:GO:0045489; C:GO:0005794; P:GO:0009827; P:GO:0009834; P:GO:0030244; C:GO:0005634; C:GO:0005802	C:endosome; P:pectin biosynthetic process; C:Golgi apparatus; P:plant-type cell wall modification; P:secondary cell wall biogenesis; P:cellulose biosynthetic process; C:nucleus; C:trans-Golgi network	NON_CYTOPLASMIC_DOMAIN (PHOBIUS); TRANSMEMBRANE (PHOBIUS); NON_CYTOPLASMIC_DOMAIN (PHOBIUS); TRANSMEMBRANE (PHOBIUS); CYTOPLASMIC_DOMAIN (PHOBIUS); TMhelix (TMHMM)	830559|AT5G06700|hypothetical protein
contig01843_length=1331|500|60	contig01843.Sense	-2.81516	1.03734e-10	Jcr4S06647.10	XM_012232397.1	trichome birefringence	C:GO:0005768; P:GO:0045489; C:GO:0005794; P:GO:0009827; P:GO:0009834; P:GO:0030244; C:GO:0005634; C:GO:0005802	C:endosome; P:pectin biosynthetic process; C:Golgi apparatus; P:plant-type cell wall modification; P:secondary cell wall biogenesis; P:cellulose biosynthetic process; C:nucleus; C:trans-Golgi network	NON_CYTOPLASMIC_DOMAIN (PHOBIUS); TRANSMEMBRANE (PHOBIUS); NON_CYTOPLASMIC_DOMAIN (PHOBIUS); TRANSMEMBRANE (PHOBIUS); CYTOPLASMIC_DOMAIN (PHOBIUS); TMhelix (TMHMM)	830559|AT5G06700|hypothetical protein
contig01855_length=1076|1000|60	contig01855.Sense	-1.62835	4.66317e-10	Jcr4S04750.60	XM_012216383.1	ring finger protein 5-like	C:GO:0005634; F:GO:0008270	C:nucleus; F:zinc ion binding	no IPS match	838513|AT1G19310|zinc finger (C3HC4-type RING finger) family protein
contig01875_length=733|0|60	contig01875.Sense	3.41266	6.21254e-10	Jcr4S04077.30	XM_012222616.1	glutamine amidotransferase-like protein rp404-like	P:GO:0006541; F:GO:0016787; C:GO:0005794	P:glutamine metabolic process; F:hydrolase activity; C:Golgi apparatus	no IPS match	833802|AT5G38200|hydrolase
contig01875_length=733|500|60	contig01875.NA	3.17412	1.21653e-09	Jcr4S04077.30	XM_012222616.1	glutamine amidotransferase-like protein rp404-like	P:GO:0006541; F:GO:0016787; C:GO:0005794	P:glutamine metabolic process; F:hydrolase activity; C:Golgi apparatus	no IPS match	833802|AT5G38200|hydrolase
contig01876_length=460|0|60	contig01876.NA	3.94772	7.06241e-12	Jcr4S04077.30	XM_012222616.1	glutamine amidotransferase-like protein rp404-like	P:GO:0006541; F:GO:0016787	P:glutamine metabolic process; F:hydrolase activity	no IPS match	833802|AT5G38200|hydrolase
contig01900_length=1224|500|60	contig01900.Sense	-1.35343	2.84756e-09	Jcr4S02920.20	XM_012229115.1	transcription factor	P:GO:0034976; P:GO:0042538; F:GO:0003677; C:GO:0044428; P:GO:0006986; P:GO:0045893; C:GO:0005783	P:response to endoplasmic reticulum stress; P:hyperosmotic salinity response; F:DNA binding; C:nuclear part; P:response to unfolded protein; P:positive regulation of transcription, DNA-dependent; C:endoplasmic reticulum	no IPS match	818694|BZIP17|BZIP17; DNA binding / transcription activator/ transcription factor
contig01901_length=1258|250|60	contig01901.Antisense	-2.51816	5.91038e-09	Jcr4S01664.20	XM_012226229.1	serine threonine-protein kinase sapk2-like	P:GO:0006468; F:GO:0005524; C:GO:0005634; C:GO:0005829; F:GO:0004674; P:GO:0009651; P:GO:0080167; P:GO:0009069	P:protein phosphorylation; F:ATP binding; C:nucleus; C:cytosol; F:protein serine/threonine kinase activity; P:response to salt stress; P:response to karrikin; P:serine family amino acid metabolic process	NON_CYTOPLASMIC_DOMAIN (PHOBIUS); CYTOPLASMIC_DOMAIN (PHOBIUS); TRANSMEMBRANE (PHOBIUS)	830162|SNRK2.7|SNRK2.7 (SNF1-RELATED PROTEIN KINASE 2.7); kinase	EC:2.7.11	(2.7) Transferring phosphorous-containing groups
contig01977_length=1574|250|60	contig01977.Antisense	-1.30738	6.38652e-09	Jcr4S01943.60	XM_012211943.1	mitochondrial phosphate transporter	C:GO:0005743; C:GO:0005886; F:GO:0005515; C:GO:0005618; P:GO:0006810; C:GO:0016021; C:GO:0009507	C:mitochondrial inner membrane; C:plasma membrane; F:protein binding; C:cell wall; P:transport; C:integral to membrane; C:chloroplast	no IPS match	831252|AT5G14040|mitochondrial phosphate transporter					2.A.29 (mitochondrial phosphate transporter)
contig01977_length=1574|750|60	contig01977.Antisense	-1.64521	9.88189e-09	Jcr4S01943.60	XM_012211943.1	mitochondrial phosphate transporter	C:GO:0005743; C:GO:0005886; F:GO:0005515; C:GO:0005618; P:GO:0006810; C:GO:0016021; C:GO:0009507	C:mitochondrial inner membrane; C:plasma membrane; F:protein binding; C:cell wall; P:transport; C:integral to membrane; C:chloroplast	no IPS match	831252|AT5G14040|mitochondrial phosphate transporter					2.A.29 (mitochondrial phosphate transporter)
contig01998_length=1253|1000|60	contig01998.NA	-3.19845	4.74071e-09		XM_012236484.1	flavonol synthase flavanone 3-	F:GO:0016706; P:GO:0044710	F:oxidoreductase activity, acting on paired donors, with incorporation or reduction of molecular oxygen, 2-oxoglutarate as one donor, and incorporation of one atom each of oxygen into both donors; P:single-organism metabolic process	no IPS match	828633|AT4G25300|oxidoreductase, 2OG-Fe(II) oxygenase family protein	EC:1.14.11	(1.1) Acting on the CH-OH group of donors
contig01998_length=1253|250|60	contig01998.Antisense	-2.9785	2.76528e-11		XM_012236484.1	flavonol synthase flavanone 3-	F:GO:0016706; P:GO:0044710	F:oxidoreductase activity, acting on paired donors, with incorporation or reduction of molecular oxygen, 2-oxoglutarate as one donor, and incorporation of one atom each of oxygen into both donors; P:single-organism metabolic process	no IPS match	828633|AT4G25300|oxidoreductase, 2OG-Fe(II) oxygenase family protein	EC:1.14.11	(1.1) Acting on the CH-OH group of donors
contig01998_length=1253|500|60	contig01998.Sense	-2.68089	2.80764e-09		XM_012236484.1	flavonol synthase flavanone 3-	F:GO:0016706; P:GO:0044710	F:oxidoreductase activity, acting on paired donors, with incorporation or reduction of molecular oxygen, 2-oxoglutarate as one donor, and incorporation of one atom each of oxygen into both donors; P:single-organism metabolic process	no IPS match	828633|AT4G25300|oxidoreductase, 2OG-Fe(II) oxygenase family protein	EC:1.14.11	(1.1) Acting on the CH-OH group of donors
contig02002_length=890|500|60	contig02002.Sense	2.80781	2.16439e-09	Jcr4S02976.40	XM_012213741.1	kda class iv heat shock	P:GO:0006950	P:response to stress	no IPS match	826616|ATHSP22.0|ATHSP22.0
contig02006_length=1052|250|60	contig02006.Antisense	2.7008	7.49179e-11	Jcr4S00799.30	XM_012221539.1	hypothetical protein RCOM_1046930	F:GO:0003674; P:GO:0008150; C:GO:0005634	F:molecular_function; P:biological_process; C:nucleus	no IPS match	835790|AT5G56880|hypothetical protein
contig02026_length=598|250|60	contig02026.Antisense	4.65258	1.88831e-10	Jcr4S05041.10	XM_012234080.1	late embryogenesis abundant protein d-34-like	P:GO:0009860; F:GO:0003674; C:GO:0005737; P:GO:0007275	P:pollen tube growth; F:molecular_function; C:cytoplasm; P:multicellular organismal development	IPR007011 (PFAM); PTHR31174 (PANTHER)	832868|AT5G27980|seed maturation family protein
contig02038_length=490|250|60	contig02038.Antisense	2.26987	4.84403e-09		XM_012224717.1	ubiquitin-conjugating enzyme e2 5-like isoform 1	F:GO:0016874; F:GO:0016881; P:GO:0016567; F:GO:0004842	F:ligase activity; F:acid-amino acid ligase activity; P:protein ubiquitination; F:ubiquitin-protein ligase activity	no IPS match
contig02041_length=583|500|60	contig02041.Sense	1.57087	1.14073e-09	Jcr4S05050.20	XM_012221135.1	probable protein phosphatase 2c 39-like	F:GO:0004721; P:GO:0006470	F:phosphoprotein phosphatase activity; P:protein dephosphorylation	TRANSMEMBRANE (PHOBIUS); TRANSMEMBRANE (PHOBIUS); NON_CYTOPLASMIC_DOMAIN (PHOBIUS); NON_CYTOPLASMIC_DOMAIN (PHOBIUS); CYTOPLASMIC_DOMAIN (PHOBIUS); TMhelix (TMHMM); TMhelix (TMHMM)	820757|AT3G15260|protein phosphatase 2C, putative / PP2C, putative	EC:3.1.3.16	(3.1) Acting on ester bonds	map04660	T cell receptor signaling pathway
contig02069_length=1066|250|60	contig02069.Antisense	2.25334	1.30755e-09	Jcr4S02222.20	XM_012227450.1	probable galacturonosyltransferase-like 7-like	P:GO:0016051; C:GO:0016023; F:GO:0047262; C:GO:0005794; P:GO:0005982; P:GO:0005985; P:GO:0009117	P:carbohydrate biosynthetic process; C:cytoplasmic membrane-bounded vesicle; F:polygalacturonate 4-alpha-galacturonosyltransferase activity; C:Golgi apparatus; P:starch metabolic process; P:sucrose metabolic process; P:nucleotide metabolic process	no IPS match	825440|GATL7|GATL7 (Galacturonosyltransferase-like 7); polygalacturonate 4-alpha-galacturonosyltransferase/ transferase, transferring glycosyl groups / transferase, transferring hexosyl groups	EC:2.4.1.43	(2.4) Glycosyltransferases	map00520; map00500	Amino sugar and nucleotide sugar metabolism; Starch and sucrose metabolism
contig02078_length=545|250|60	contig02078.Antisense	-2.39032	6.47836e-13	Jcr4S00856.30	XM_012219356.1	protein	F:GO:0004553; P:GO:0006073; C:GO:0048046; C:GO:0005618; F:GO:0016762	F:hydrolase activity, hydrolyzing O-glycosyl compounds; P:cellular glucan metabolic process; C:apoplast; C:cell wall; F:xyloglucan:xyloglucosyl transferase activity	IPR010713 (PFAM); IPR000757 (PFAM); IPR013320 (G3DSA:2.60.120.GENE3D); PTHR31062 (PANTHER); IPR008985 (SUPERFAMILY)	827051|XTR7|XTR7 (XYLOGLUCAN ENDOTRANSGLYCOSYLASE 7); hydrolase, acting on glycosyl bonds / hydrolase, hydrolyzing O-glycosyl compounds / xyloglucan:xyloglucosyl transferase	EC:2.4.1.207	(2.4) Glycosyltransferases
contig02166_length=1527|750|60	contig02166.Antisense	-2.48415	3.23555e-10	Jcr4S02287.50	XM_012224129.1	auxin-responsive protein iaa9-like	P:GO:0006355; F:GO:0046983; P:GO:0009734; C:GO:0005634	P:regulation of transcription, DNA-dependent; F:protein dimerization activity; P:auxin mediated signaling pathway; C:nucleus	no IPS match	836693|IAA9|IAA9 (INDOLE-3-ACETIC ACID INDUCIBLE 9); transcription factor
contig02204_length=1385|250|60	contig02204.Antisense	-1.5895	4.35711e-09	Jcr4S04049.10	XM_012212684.1	serine mitochondrial-like	F:GO:0008270; P:GO:0006544; C:GO:0005747; F:GO:0050897; P:GO:0032259; P:GO:0035999; F:GO:0004372; P:GO:0006563; F:GO:0030170; F:GO:0008168	F:zinc ion binding; P:glycine metabolic process; C:mitochondrial respiratory chain complex I; F:cobalt ion binding; P:methylation; P:tetrahydrofolate interconversion; F:glycine hydroxymethyltransferase activity; P:L-serine metabolic process; F:pyridoxal phosphate binding; F:methyltransferase activity	no IPS match	832736|SHM2|SHM2 (SERINE HYDROXYMETHYLTRANSFERASE 2); catalytic/ glycine hydroxymethyltransferase/ pyridoxal phosphate binding	EC:2.1.2.1	(2.1) Transferring one-carbon groups	map00680; map00670; map00460; map00260; map00630	Methane metabolism; One carbon pool by folate; Cyanoamino acid metabolism; Glycine, serine and threonine metabolism; Glyoxylate and dicarboxylate metabolism
contig02204_length=1385|750|60	contig02204.Antisense	-2.17867	2.61431e-10	Jcr4S04049.10	XM_012212684.1	serine mitochondrial-like	F:GO:0008270; P:GO:0006544; C:GO:0005747; F:GO:0050897; P:GO:0032259; P:GO:0035999; F:GO:0004372; P:GO:0006563; F:GO:0030170; F:GO:0008168	F:zinc ion binding; P:glycine metabolic process; C:mitochondrial respiratory chain complex I; F:cobalt ion binding; P:methylation; P:tetrahydrofolate interconversion; F:glycine hydroxymethyltransferase activity; P:L-serine metabolic process; F:pyridoxal phosphate binding; F:methyltransferase activity	no IPS match	832736|SHM2|SHM2 (SERINE HYDROXYMETHYLTRANSFERASE 2); catalytic/ glycine hydroxymethyltransferase/ pyridoxal phosphate binding	EC:2.1.2.1	(2.1) Transferring one-carbon groups	map00680; map00670; map00460; map00260; map00630	Methane metabolism; One carbon pool by folate; Cyanoamino acid metabolism; Glycine, serine and threonine metabolism; Glyoxylate and dicarboxylate metabolism
contig02212_length=683|250|60	contig02212.Antisense	1.29146	9.79851e-09	Jcr4S11652.20	XM_012222053.1	aspartate chloroplastic-like	F:GO:0030170; F:GO:0005507; C:GO:0005886; F:GO:0004069; C:GO:0005618; F:GO:0080130; C:GO:0005829; P:GO:0000162; P:GO:0006107; P:GO:0006522; P:GO:0006525; P:GO:0006531; P:GO:0006534; P:GO:0006536; P:GO:0006560; P:GO:0006571; P:GO:0009094; P:GO:0009821; P:GO:0015976	F:pyridoxal phosphate binding; F:copper ion binding; C:plasma membrane; F:L-aspartate:2-oxoglutarate aminotransferase activity; C:cell wall; F:L-phenylalanine:2-oxoglutarate aminotransferase activity; C:cytosol; P:tryptophan biosynthetic process; P:oxaloacetate metabolic process; P:alanine metabolic process; P:arginine metabolic process; P:aspartate metabolic process; P:cysteine metabolic process…	no IPS match	831024|ASP3|ASP3 (ASPARTATE AMINOTRANSFERASE 3); L-aspartate:2-oxoglutarate aminotransferase	EC:2.6.1.9; EC:2.6.1.57; EC:2.6.1.5; EC:2.6.1.1	(2.6) Transferring nitrogenous groups; (2.6) Transferring nitrogenous groups; (2.6) Transferring nitrogenous groups; (2.6) Transferring nitrogenous groups	map00330; map00130; map00710; map00270; map00300; map00250; map00960; map00401; map00400; map00360; map00950; map00350; map00340	Arginine and proline metabolism; Ubiquinone and other terpenoid-quinone biosynthesis; Carbon fixation in photosynthetic organisms; Cysteine and methionine metabolism; Lysine biosynthesis; Alanine, aspartate and glutamate metabolism; Tropane, piperidine and pyridine alkaloid biosynthesis; Novobiocin biosynthesis; Phenylalanine, tyrosine and tryptophan biosynthesis; Phenylalanine metabolism; Isoqui…
contig02248_length=2342|1250|60	contig02248.Antisense	2.53466	1.98208e-10	Jcr4S01685.20	XM_012219205.1	atp-dependent dna helicase 2 subunit ku70-like	F:GO:0042162; F:GO:0003684; F:GO:0003690; P:GO:0006310; C:GO:0043564; F:GO:0004003; P:GO:0000723; P:GO:0009408; P:GO:0006303; F:GO:0005524; F:GO:0005515; C:GO:0005657	F:telomeric DNA binding; F:damaged DNA binding; F:double-stranded DNA binding; P:DNA recombination; C:Ku70:Ku80 complex; F:ATP-dependent DNA helicase activity; P:telomere maintenance; P:response to heat; P:double-strand break repair via nonhomologous end joining; F:ATP binding; F:protein binding; C:replication fork	IPR006164 (SMART); IPR003034 (SMART); IPR006165 (PIRSF); IPR016194 (G3DSA:2.40.290.GENE3D); IPR003034 (PFAM); IPR027388 (G3DSA:4.10.970.GENE3D); IPR006164 (PFAM); IPR002035 (G3DSA:3.40.50.GENE3D); IPR003034 (G3DSA:1.10.720.GENE3D); IPR005161 (PFAM); IPR006165 (TIGRFAM); IPR005160 (G3DSA:1.10.1600.GENE3D); IPR005160 (PFAM); IPR006165 (PTHR12604:PANTHER); PTHR12604 (PANTHER); CYTOPLASMIC_DOMAIN (PH…	838268|KU70|KU70 (ARABIDOPSIS THALIANA KU70 HOMOLOG); double-stranded DNA binding / protein binding
contig02248_length=2342|1750|60	contig02248.Antisense	2.47662	2.14216e-10	Jcr4S01685.20	XM_012219205.1	atp-dependent dna helicase 2 subunit ku70-like	F:GO:0042162; F:GO:0003684; F:GO:0003690; P:GO:0006310; C:GO:0043564; F:GO:0004003; P:GO:0000723; P:GO:0009408; P:GO:0006303; F:GO:0005524; F:GO:0005515; C:GO:0005657	F:telomeric DNA binding; F:damaged DNA binding; F:double-stranded DNA binding; P:DNA recombination; C:Ku70:Ku80 complex; F:ATP-dependent DNA helicase activity; P:telomere maintenance; P:response to heat; P:double-strand break repair via nonhomologous end joining; F:ATP binding; F:protein binding; C:replication fork	IPR006164 (SMART); IPR003034 (SMART); IPR006165 (PIRSF); IPR016194 (G3DSA:2.40.290.GENE3D); IPR003034 (PFAM); IPR027388 (G3DSA:4.10.970.GENE3D); IPR006164 (PFAM); IPR002035 (G3DSA:3.40.50.GENE3D); IPR003034 (G3DSA:1.10.720.GENE3D); IPR005161 (PFAM); IPR006165 (TIGRFAM); IPR005160 (G3DSA:1.10.1600.GENE3D); IPR005160 (PFAM); IPR006165 (PTHR12604:PANTHER); PTHR12604 (PANTHER); CYTOPLASMIC_DOMAIN (PH…	838268|KU70|KU70 (ARABIDOPSIS THALIANA KU70 HOMOLOG); double-stranded DNA binding / protein binding
contig02248_length=2342|250|60	contig02248.Antisense	2.12957	2.96219e-10	Jcr4S01685.20	XM_012219205.1	atp-dependent dna helicase 2 subunit ku70-like	F:GO:0042162; F:GO:0003684; F:GO:0003690; P:GO:0006310; C:GO:0043564; F:GO:0004003; P:GO:0000723; P:GO:0009408; P:GO:0006303; F:GO:0005524; F:GO:0005515; C:GO:0005657	F:telomeric DNA binding; F:damaged DNA binding; F:double-stranded DNA binding; P:DNA recombination; C:Ku70:Ku80 complex; F:ATP-dependent DNA helicase activity; P:telomere maintenance; P:response to heat; P:double-strand break repair via nonhomologous end joining; F:ATP binding; F:protein binding; C:replication fork	IPR006164 (SMART); IPR003034 (SMART); IPR006165 (PIRSF); IPR016194 (G3DSA:2.40.290.GENE3D); IPR003034 (PFAM); IPR027388 (G3DSA:4.10.970.GENE3D); IPR006164 (PFAM); IPR002035 (G3DSA:3.40.50.GENE3D); IPR003034 (G3DSA:1.10.720.GENE3D); IPR005161 (PFAM); IPR006165 (TIGRFAM); IPR005160 (G3DSA:1.10.1600.GENE3D); IPR005160 (PFAM); IPR006165 (PTHR12604:PANTHER); PTHR12604 (PANTHER); CYTOPLASMIC_DOMAIN (PH…	838268|KU70|KU70 (ARABIDOPSIS THALIANA KU70 HOMOLOG); double-stranded DNA binding / protein binding
contig02248_length=2342|750|60	contig02248.Antisense	1.93745	6.79266e-10	Jcr4S01685.20	XM_012219205.1	atp-dependent dna helicase 2 subunit ku70-like	F:GO:0042162; F:GO:0003684; F:GO:0003690; P:GO:0006310; C:GO:0043564; F:GO:0004003; P:GO:0000723; P:GO:0009408; P:GO:0006303; F:GO:0005524; F:GO:0005515; C:GO:0005657	F:telomeric DNA binding; F:damaged DNA binding; F:double-stranded DNA binding; P:DNA recombination; C:Ku70:Ku80 complex; F:ATP-dependent DNA helicase activity; P:telomere maintenance; P:response to heat; P:double-strand break repair via nonhomologous end joining; F:ATP binding; F:protein binding; C:replication fork	IPR006164 (SMART); IPR003034 (SMART); IPR006165 (PIRSF); IPR016194 (G3DSA:2.40.290.GENE3D); IPR003034 (PFAM); IPR027388 (G3DSA:4.10.970.GENE3D); IPR006164 (PFAM); IPR002035 (G3DSA:3.40.50.GENE3D); IPR003034 (G3DSA:1.10.720.GENE3D); IPR005161 (PFAM); IPR006165 (TIGRFAM); IPR005160 (G3DSA:1.10.1600.GENE3D); IPR005160 (PFAM); IPR006165 (PTHR12604:PANTHER); PTHR12604 (PANTHER); CYTOPLASMIC_DOMAIN (PH…	838268|KU70|KU70 (ARABIDOPSIS THALIANA KU70 HOMOLOG); double-stranded DNA binding / protein binding
contig02249_length=1678|1250|60	contig02249.Antisense	-4.64585	2.66519e-09	Jcr4S00760.100	XM_012229443.1	protein	F:GO:0016746	F:transferase activity, transferring acyl groups	no IPS match	822623|AT5MAT|AT5MAT; O-malonyltransferase/ transferase
contig02249_length=1678|750|60	contig02249.Antisense	-4.71765	6.2459e-10	Jcr4S00760.100	XM_012229443.1	protein	F:GO:0016746	F:transferase activity, transferring acyl groups	no IPS match	822623|AT5MAT|AT5MAT; O-malonyltransferase/ transferase
contig02262_length=1895|500|60	contig02262.Sense	1.65901	7.09494e-09	Jcr4S00518.60	XM_012210847.1	ubx domain-containing protein	F:GO:0003674; P:GO:0008150; C:GO:0005575	F:molecular_function; P:biological_process; C:cellular_component	no IPS match	818922|AT2G43210|UBX domain-containing protein
contig02307_length=599|500|60	contig02307.Sense	2.01767	2.12485e-09	Jcr4S06751.20	XM_012232778.1	dipeptide transport atp-binding protein dppf	C:GO:0005739; P:GO:0006979	C:mitochondrion; P:response to oxidative stress	no IPS match	830079|AT4G39235|hypothetical protein
contig02337_length=2703|750|60	contig02337.NA	-1.63862	1.83842e-09	Jcr4S02562.30	XM_012227423.1	sucrose synthase 1	P:GO:0005985; P:GO:0010431; P:GO:0005982; F:GO:0016157; P:GO:0009058	P:sucrose metabolic process; P:seed maturation; P:starch metabolic process; F:sucrose synthase activity; P:biosynthetic process	no IPS match	828081|SUS3|SUS3 (sucrose synthase 3); UDP-glycosyltransferase/ sucrose synthase/ transferase, transferring glycosyl groups	EC:2.4.1.13	(2.4) Glycosyltransferases	map00500	Starch and sucrose metabolism
contig02357_length=1004|250|60	contig02357.Antisense	1.93517	9.07894e-09	Jcr4S03620.40	XM_012220428.1	pathogen-related protein	C:GO:0005737	C:cytoplasm	CYTOPLASMIC_DOMAIN (PHOBIUS); TRANSMEMBRANE (PHOBIUS); NON_CYTOPLASMIC_DOMAIN (PHOBIUS); TMhelix (TMHMM)	844214|AT1G78780|pathogenesis-related family protein
contig02360_length=1602|250|60	contig02360.Antisense	-2.04263	7.96751e-10	Jcr4S01288.40	XM_012212924.1	uncharacterized acetyltransferase at3g50280-like	F:GO:0016747; F:GO:0003723	F:transferase activity, transferring acyl groups other than amino-acyl groups; F:RNA binding	no IPS match	834294|AT5G42830|transferase family protein
contig02363_length=676|500|60	contig02363.Sense	2.16684	2.88855e-10	Jcr4S18796.20	XM_012223546.1	potassium channel akt1-like	P:GO:0055085; F:GO:0005249; P:GO:0048767; P:GO:0009651; P:GO:0006813; C:GO:0008076	P:transmembrane transport; F:voltage-gated potassium channel activity; P:root hair elongation; P:response to salt stress; P:potassium ion transport; C:voltage-gated potassium channel complex	no IPS match	817206|AKT1|AKT1 (ARABIDOPSIS K TRANSPORTER 1); cyclic nucleotide binding / inward rectifier potassium channel					1.A.1 (potassium channel akt1-like)
contig02395_length=853|500|60	contig02395.Sense	3.48707	5.8981e-13	Jcr4S01017.50	XM_012217238.1	hsp22	C:GO:0005783	C:endoplasmic reticulum	G3DSA:2.60.40.790 (GENE3D); IPR002068 (PFAM); PTHR11527:SF14 (PANTHER); PTHR11527 (PANTHER); SIGNAL_PEPTIDE_C_REGION (PHOBIUS); SIGNAL_PEPTIDE_H_REGION (PHOBIUS); SIGNAL_PEPTIDE (PHOBIUS); NON_CYTOPLASMIC_DOMAIN (PHOBIUS); SIGNAL_PEPTIDE_N_REGION (PHOBIUS); IPR002068 (PROSITE_PROFILES); SignalP-noTM (SIGNALP_EUK); IPR008978 (SUPERFAMILY); TMhelix (TMHMM)	826616|ATHSP22.0|ATHSP22.0
contig02400_length=950|250|60	contig02400.Antisense	2.58433	1.43983e-09	Jcr4S00702.10	XM_012210870.1	udp-glycosyltransferase 92a1-like	F:GO:0047213; P:GO:0009813	F:anthocyanidin 3-O-glucosyltransferase activity; P:flavonoid biosynthetic process	IPR002213 (PANTHER); PTHR11926:SF15 (PANTHER); NON_CYTOPLASMIC_DOMAIN (PHOBIUS); TRANSMEMBRANE (PHOBIUS); CYTOPLASMIC_DOMAIN (PHOBIUS); SSF53756 (SUPERFAMILY)	831129|AT5G12890|UDP-glucoronosyl/UDP-glucosyl transferase family protein	EC:2.4.1.115	(2.4) Glycosyltransferases	map00942	Anthocyanin biosynthesis
contig02400_length=950|750|60	contig02400.Antisense	2.65851	7.35792e-09	Jcr4S00702.10	XM_012210870.1	udp-glycosyltransferase 92a1-like	F:GO:0047213; P:GO:0009813	F:anthocyanidin 3-O-glucosyltransferase activity; P:flavonoid biosynthetic process	IPR002213 (PANTHER); PTHR11926:SF15 (PANTHER); NON_CYTOPLASMIC_DOMAIN (PHOBIUS); TRANSMEMBRANE (PHOBIUS); CYTOPLASMIC_DOMAIN (PHOBIUS); SSF53756 (SUPERFAMILY)	831129|AT5G12890|UDP-glucoronosyl/UDP-glucosyl transferase family protein	EC:2.4.1.115	(2.4) Glycosyltransferases	map00942	Anthocyanin biosynthesis
contig02415_length=1434|0|60	contig02415.Sense	2.74992	6.60791e-10	Jcr4S01018.80	XM_012237280.1	9-cis-epoxycarotenoid dioxygenase chloroplastic-like	P:GO:0010114; C:GO:0009535; C:GO:0009570; P:GO:0009688; F:GO:0045549	P:response to red light; C:chloroplast thylakoid membrane; C:chloroplast stroma; P:abscisic acid biosynthetic process; F:9-cis-epoxycarotenoid dioxygenase activity	no IPS match	822008|NCED6|NCED6 (NINE-CIS-EPOXYCAROTENOID DIOXYGENASE 6); 9-cis-epoxycarotenoid dioxygenase	EC:1.13.11.51	(1.1) Acting on the CH-OH group of donors	map00906	Carotenoid biosynthesis
contig02415_length=1434|1000|60	contig02415.Sense	3.66299	3.57371e-10	Jcr4S01018.80	XM_012237280.1	9-cis-epoxycarotenoid dioxygenase chloroplastic-like	P:GO:0010114; C:GO:0009535; C:GO:0009570; P:GO:0009688; F:GO:0045549	P:response to red light; C:chloroplast thylakoid membrane; C:chloroplast stroma; P:abscisic acid biosynthetic process; F:9-cis-epoxycarotenoid dioxygenase activity	no IPS match	822008|NCED6|NCED6 (NINE-CIS-EPOXYCAROTENOID DIOXYGENASE 6); 9-cis-epoxycarotenoid dioxygenase	EC:1.13.11.51	(1.1) Acting on the CH-OH group of donors	map00906	Carotenoid biosynthesis
contig02415_length=1434|500|60	contig02415.Sense	2.88061	1.06388e-10	Jcr4S01018.80	XM_012237280.1	9-cis-epoxycarotenoid dioxygenase chloroplastic-like	P:GO:0010114; C:GO:0009535; C:GO:0009570; P:GO:0009688; F:GO:0045549	P:response to red light; C:chloroplast thylakoid membrane; C:chloroplast stroma; P:abscisic acid biosynthetic process; F:9-cis-epoxycarotenoid dioxygenase activity	no IPS match	822008|NCED6|NCED6 (NINE-CIS-EPOXYCAROTENOID DIOXYGENASE 6); 9-cis-epoxycarotenoid dioxygenase	EC:1.13.11.51	(1.1) Acting on the CH-OH group of donors	map00906	Carotenoid biosynthesis
contig02434_length=1288|1000|60	contig02434.NA	-3.46152	1.74611e-10	Jcr4S00273.150	XM_012230243.1	glyceraldehyde-3-phosphate dehydrogenase	F:GO:0051287; F:GO:0004365; P:GO:0055114; F:GO:0050661; P:GO:0006094; P:GO:0006096	F:NAD binding; F:glyceraldehyde-3-phosphate dehydrogenase (NAD+) (phosphorylating) activity; P:oxidation-reduction process; F:NADP binding; P:gluconeogenesis; P:glycolysis	no IPS match	819567|GAPC1|GAPC1 (GLYCERALDEHYDE-3-PHOSPHATE DEHYDROGENASE C SUBUNIT 1); glyceraldehyde-3-phosphate dehydrogenase (phosphorylating)/ glyceraldehyde-3-phosphate dehydrogenase	EC:1.2.1.12	(1.2) Acting on the aldehyde or oxo group of donors	map00710; map00010	Carbon fixation in photosynthetic organisms; Glycolysis / Gluconeogenesis
contig02434_length=1288|500|60	contig02434.Sense	-3.76898	4.1036e-10	Jcr4S00273.150	XM_012230243.1	glyceraldehyde-3-phosphate dehydrogenase	F:GO:0051287; F:GO:0004365; P:GO:0055114; F:GO:0050661; P:GO:0006094; P:GO:0006096	F:NAD binding; F:glyceraldehyde-3-phosphate dehydrogenase (NAD+) (phosphorylating) activity; P:oxidation-reduction process; F:NADP binding; P:gluconeogenesis; P:glycolysis	no IPS match	819567|GAPC1|GAPC1 (GLYCERALDEHYDE-3-PHOSPHATE DEHYDROGENASE C SUBUNIT 1); glyceraldehyde-3-phosphate dehydrogenase (phosphorylating)/ glyceraldehyde-3-phosphate dehydrogenase	EC:1.2.1.12	(1.2) Acting on the aldehyde or oxo group of donors	map00710; map00010	Carbon fixation in photosynthetic organisms; Glycolysis / Gluconeogenesis
contig02477_length=1101|750|60	contig02477.Antisense	5.15286	1.35363e-09	Jcr4S02769.40	XM_012228995.1	cytochrome b5	F:GO:0020037; F:GO:0046872	F:heme binding; F:metal ion binding	IPR001199 (PRINTS); IPR001199 (PFAM); IPR001199 (G3DSA:3.10.120.GENE3D); PTHR19359 (PANTHER); IPR018506 (PROSITE_PATTERNS); TRANSMEMBRANE (PHOBIUS); NON_CYTOPLASMIC_DOMAIN (PHOBIUS); CYTOPLASMIC_DOMAIN (PHOBIUS); IPR001199 (PROSITE_PROFILES); IPR001199 (SUPERFAMILY); TMhelix (TMHMM)	834939|CB5-D|CB5-D (CYTOCHROME B5 ISOFORM D); heme binding
contig02496_length=790|250|60	contig02496.Antisense	2.72137	1.12631e-10	Jcr4S01037.30	XM_012221621.1	phospholipid:diacylglycerol acyltransferase 1-like	C:GO:0005773; F:GO:0008374; F:GO:0046027; C:GO:0005783; P:GO:0006629; P:GO:0042967	C:vacuole; F:O-acyltransferase activity; F:phospholipid:diacylglycerol acyltransferase activity; C:endoplasmic reticulum; P:lipid metabolic process; P:acyl-carrier-protein biosynthetic process	no IPS match	831208|ATPDAT|ATPDAT; phosphatidylcholine-sterol O-acyltransferase	EC:2.3.1.158; EC:2.3.1	(2.3) Acyltransferases; (2.3) Acyltransferases	map00561	Glycerolipid metabolism
contig02519_length=878|500|60	contig02519.Sense	1.85343	1.24949e-10	Jcr4S00921.90	XM_012221269.1	conserved hypothetical protein			no IPS match
contig02528_length=127|0|60	contig02528.Sense	2.34633	1.77906e-12		XM_012216901.1
contig02548_length=1452|1000|60	contig02548.Sense	1.54576	6.71578e-10	Jcr4S02550.50	XM_012221496.1	probable iron ascorbate oxidoreductase ddb_g0283291-like	F:GO:0045431; F:GO:0005506; F:GO:0016702; P:GO:0051555; P:GO:0055114	F:flavonol synthase activity; F:iron ion binding; F:oxidoreductase activity, acting on single donors with incorporation of molecular oxygen, incorporation of two atoms of oxygen; P:flavonol biosynthetic process; P:oxidation-reduction process	no IPS match	840408|AT1G35190|oxidoreductase, 2OG-Fe(II) oxygenase family protein	EC:1.13.11; EC:1.14.11.23	(1.1) Acting on the CH-OH group of donors; (1.1) Acting on the CH-OH group of donors	map00941	Flavonoid biosynthesis
contig02557_length=837|250|60	contig02557.Antisense	1.46537	5.70749e-10	Jcr4S00187.40	XM_012224972.1	leo1-like family protein isoform 1	P:GO:0009910; C:GO:0005829; P:GO:0010048	P:negative regulation of flower development; C:cytosol; P:vernalization response	NON_CYTOPLASMIC_DOMAIN (PHOBIUS); NON_CYTOPLASMIC_DOMAIN (PHOBIUS); TRANSMEMBRANE (PHOBIUS); TRANSMEMBRANE (PHOBIUS); CYTOPLASMIC_DOMAIN (PHOBIUS); TMhelix (TMHMM); TMhelix (TMHMM)	836236|VIP4|VIP4 (VERNALIZATION INDEPENDENCE 4); protein binding
contig02558_length=1890|1000|60	contig02558.Sense	-2.56184	2.97363e-10	Jcr4S03304.40	XM_012215695.1	adenosylhomocysteinase s-adenosyl-l-homocysteine hydrolase	C:GO:0005774; P:GO:0051788; P:GO:0009853; P:GO:0006094; P:GO:0006346; C:GO:0048046; P:GO:0006833; P:GO:0009793; F:GO:0004013; P:GO:0051049; P:GO:0009651; P:GO:0080129; P:GO:0048767; C:GO:0005794; P:GO:0006972; C:GO:0005829; P:GO:0006730; P:GO:0006511; P:GO:0007030; P:GO:0016441; P:GO:0006096; P:GO:0046686; C:GO:0009506; P:GO:0009266; C:GO:0005886; F:GO:0005507; P:GO:0006555	C:vacuolar membrane; P:response to misfolded protein; P:photorespiration; P:gluconeogenesis; P:methylation-dependent chromatin silencing; C:apoplast; P:water transport; P:embryo development ending in seed dormancy; F:adenosylhomocysteinase activity; P:regulation of transport; P:response to salt stress; P:proteasome core complex assembly; P:root hair elongation; C:Golgi apparatus; P:hyperosmotic r…	no IPS match	827028|MEE58|MEE58 (MATERNAL EFFECT EMBRYO ARREST 58); adenosylhomocysteinase/ copper ion binding	EC:3.3.1.1	(3.3) Acting on ether bonds	map00270	Cysteine and methionine metabolism
contig02558_length=1890|1500|60	contig02558.Sense	-2.32919	6.41467e-10	Jcr4S03304.40	XM_012215695.1	adenosylhomocysteinase s-adenosyl-l-homocysteine hydrolase	C:GO:0005774; P:GO:0051788; P:GO:0009853; P:GO:0006094; P:GO:0006346; C:GO:0048046; P:GO:0006833; P:GO:0009793; F:GO:0004013; P:GO:0051049; P:GO:0009651; P:GO:0080129; P:GO:0048767; C:GO:0005794; P:GO:0006972; C:GO:0005829; P:GO:0006730; P:GO:0006511; P:GO:0007030; P:GO:0016441; P:GO:0006096; P:GO:0046686; C:GO:0009506; P:GO:0009266; C:GO:0005886; F:GO:0005507; P:GO:0006555	C:vacuolar membrane; P:response to misfolded protein; P:photorespiration; P:gluconeogenesis; P:methylation-dependent chromatin silencing; C:apoplast; P:water transport; P:embryo development ending in seed dormancy; F:adenosylhomocysteinase activity; P:regulation of transport; P:response to salt stress; P:proteasome core complex assembly; P:root hair elongation; C:Golgi apparatus; P:hyperosmotic r…	no IPS match	827028|MEE58|MEE58 (MATERNAL EFFECT EMBRYO ARREST 58); adenosylhomocysteinase/ copper ion binding	EC:3.3.1.1	(3.3) Acting on ether bonds	map00270	Cysteine and methionine metabolism
contig02592_length=244|0|60	contig02592.NA	-2.25411	5.10912e-11		XM_012217201.1				no IPS match
contig02606_length=1195|250|60	contig02606.Antisense	-1.52112	1.74425e-10	Jcr4S01542.100	XM_012221060.1	probable ccr4-associated factor 1 homolog 7-like	F:GO:0003676; C:GO:0005634; F:GO:0004535; P:GO:0051252	F:nucleic acid binding; C:nucleus; F:poly(A)-specific ribonuclease activity; P:regulation of RNA metabolic process	no IPS match	817767|AT2G32070|CCR4-NOT transcription complex protein, putative	EC:3.1.13.4	(3.1) Acting on ester bonds
contig02606_length=1195|750|60	contig02606.Antisense	-2.04869	8.10226e-11	Jcr4S01542.100	XM_012221060.1	probable ccr4-associated factor 1 homolog 7-like	F:GO:0003676; C:GO:0005634; F:GO:0004535; P:GO:0051252	F:nucleic acid binding; C:nucleus; F:poly(A)-specific ribonuclease activity; P:regulation of RNA metabolic process	no IPS match	817767|AT2G32070|CCR4-NOT transcription complex protein, putative	EC:3.1.13.4	(3.1) Acting on ester bonds
contig02607_length=115|0|60	contig02607.Sense	-2.06405	5.46906e-09
contig02609_length=1013|500|60	contig02609.Sense	-4.74339	1.10023e-09	Jcr4S00062.60	XM_012217900.1	auxin-induced protein aux22-like	P:GO:0006355; P:GO:0080086; F:GO:0046983; P:GO:0009734; C:GO:0005634; P:GO:0009704	P:regulation of transcription, DNA-dependent; P:stamen filament development; F:protein dimerization activity; P:auxin mediated signaling pathway; C:nucleus; P:de-etiolation	IPR003311 (PFAM); PTHR31734 (PANTHER); IPR011525 (PROSITE_PROFILES); SSF54277 (SUPERFAMILY)	820793|IAA19|IAA19 (INDOLE-3-ACETIC ACID INDUCIBLE 19); transcription factor
contig02616_length=1347|250|60	contig02616.Antisense	2.67344	5.71904e-10	Jcr4S00377.20	XM_012216579.1	probable salt tolerance-like protein at1g75540-like	F:GO:0008270; C:GO:0005622	F:zinc ion binding; C:intracellular	no IPS match	843890|STH2|STH2 (SALT TOLERANCE HOMOLOG2); transcription factor/ zinc ion binding						CO-like; DBB
contig02616_length=1347|750|60	contig02616.Antisense	2.62456	4.47919e-12	Jcr4S00377.20	XM_012216579.1	probable salt tolerance-like protein at1g75540-like	F:GO:0008270; C:GO:0005622	F:zinc ion binding; C:intracellular	no IPS match	843890|STH2|STH2 (SALT TOLERANCE HOMOLOG2); transcription factor/ zinc ion binding						CO-like; DBB
contig02619_length=1073|250|60	contig02619.Antisense	-2.2793	3.63156e-11	Jcr4S00918.60	XM_012209519.1	ascorbate peroxidase	F:GO:0020037; P:GO:0055114; F:GO:0016688; P:GO:0006979; P:GO:0006804; P:GO:0019852	F:heme binding; P:oxidation-reduction process; F:L-ascorbate peroxidase activity; P:response to oxidative stress; P:peroxidase reaction; P:L-ascorbic acid metabolic process	no IPS match	837304|APX1|APX1 (ascorbate peroxidase 1); L-ascorbate peroxidase	EC:1.11.1.11	(1.1) Acting on the CH-OH group of donors	map00480; map00053	Glutathione metabolism; Ascorbate and aldarate metabolism
contig02619_length=1073|750|60	contig02619.Antisense	-2.35662	7.8387e-11	Jcr4S00918.60	XM_012209519.1	ascorbate peroxidase	F:GO:0020037; P:GO:0055114; F:GO:0016688; P:GO:0006979; P:GO:0006804; P:GO:0019852	F:heme binding; P:oxidation-reduction process; F:L-ascorbate peroxidase activity; P:response to oxidative stress; P:peroxidase reaction; P:L-ascorbic acid metabolic process	no IPS match	837304|APX1|APX1 (ascorbate peroxidase 1); L-ascorbate peroxidase	EC:1.11.1.11	(1.1) Acting on the CH-OH group of donors	map00480; map00053	Glutathione metabolism; Ascorbate and aldarate metabolism
contig02648_length=1642|250|60	contig02648.Antisense	1.7186	4.33746e-10	Jcr4S03356.50	XM_012221500.1	nadp-dependent malic enzyme-like	C:GO:0005737; F:GO:0046872; F:GO:0051287; P:GO:0051260; F:GO:0016619; P:GO:0006108; F:GO:0004473; P:GO:0006090; P:GO:0006099; P:GO:0015976	C:cytoplasm; F:metal ion binding; F:NAD binding; P:protein homooligomerization; F:malate dehydrogenase (oxaloacetate-decarboxylating) activity; P:malate metabolic process; F:malate dehydrogenase (oxaloacetate-decarboxylating) (NADP+) activity; P:pyruvate metabolic process; P:tricarboxylic acid cycle; P:carbon utilization	SIGNAL_PEPTIDE_H_REGION (PHOBIUS); NON_CYTOPLASMIC_DOMAIN (PHOBIUS); SIGNAL_PEPTIDE_N_REGION (PHOBIUS); SIGNAL_PEPTIDE_C_REGION (PHOBIUS); SIGNAL_PEPTIDE (PHOBIUS)	816509|ATNADP-ME1|ATNADP-ME1 (NADP-malic enzyme 1); malate dehydrogenase (oxaloacetate-decarboxylating) (NADP+)/ malic enzyme/ oxidoreductase, acting on NADH or NADPH, NAD or NADP as acceptor	EC:1.1.1.38; EC:1.1.1.40	(1.1) Acting on the CH-OH group of donors; (1.1) Acting on the CH-OH group of donors	map00710; map00620	Carbon fixation in photosynthetic organisms; Pyruvate metabolism
contig02659_length=581|250|60	contig02659.Antisense	-1.80802	3.26605e-09	Jcr4S00242.20	XM_012236777.1	eto1-like protein 1-like	P:GO:0000394; P:GO:0007267; F:GO:0005515; P:GO:0010364; P:GO:0010050; P:GO:0009855; P:GO:0009086; P:GO:0009069; P:GO:0010014; P:GO:0035196; P:GO:0010267; P:GO:0010073; C:GO:0005634; P:GO:0009616; P:GO:0042545	P:RNA splicing, via endonucleolytic cleavage and ligation; P:cell-cell signaling; F:protein binding; P:regulation of ethylene biosynthetic process; P:vegetative phase change; P:determination of bilateral symmetry; P:methionine biosynthetic process; P:serine family amino acid metabolic process; P:meristem initiation; P:production of miRNAs involved in gene silencing by miRNA; P:production of ta-si…	no IPS match	828205|EOL1|EOL1 (ETO1-LIKE 1); binding / protein binding
contig02665_length=1280|500|60	contig02665.Sense	-2.63018	5.12697e-09	Jcr4S00295.150	XM_012235939.1	5 -adenylylsulfate reductase chloroplastic-like	F:GO:0004604; F:GO:0009973; P:GO:0045454; C:GO:0009570; F:GO:0033741; P:GO:0019344; P:GO:0019379	F:phosphoadenylyl-sulfate reductase (thioredoxin) activity; F:adenylyl-sulfate reductase activity; P:cell redox homeostasis; C:chloroplast stroma; F:adenylyl-sulfate reductase (glutathione) activity; P:cysteine biosynthetic process; P:sulfate assimilation, phosphoadenylyl sulfate reduction by phosphoadenylyl-sulfate reductase (thioredoxin)	no IPS match	825793|APR1|APR1 (APS REDUCTASE 1); adenylyl-sulfate reductase	EC:1.8.4.9; EC:1.8.99.2; EC:1.8.4.8	(1.8) Acting on a sulfur group of donors; (1.8) Acting on a sulfur group of donors; (1.8) Acting on a sulfur group of donors	map00920	Sulfur metabolism
contig02666_length=692|250|60	contig02666.Antisense	-1.92423	1.69173e-09	Jcr4S00295.150	XM_012235939.1	5 -adenylylsulfate reductase chloroplastic-like	F:GO:0004604; F:GO:0009973; P:GO:0045454; C:GO:0009570; F:GO:0033741; P:GO:0019344; P:GO:0019379	F:phosphoadenylyl-sulfate reductase (thioredoxin) activity; F:adenylyl-sulfate reductase activity; P:cell redox homeostasis; C:chloroplast stroma; F:adenylyl-sulfate reductase (glutathione) activity; P:cysteine biosynthetic process; P:sulfate assimilation, phosphoadenylyl sulfate reduction by phosphoadenylyl-sulfate reductase (thioredoxin)	IPR012336 (G3DSA:3.40.30.GENE3D); IPR012336 (SUPERFAMILY)		EC:1.8.4.9; EC:1.8.99.2; EC:1.8.4.8	(1.8) Acting on a sulfur group of donors; (1.8) Acting on a sulfur group of donors; (1.8) Acting on a sulfur group of donors	map00920	Sulfur metabolism
contig02685_length=1224|1000|60	contig02685.Sense	1.49548	1.64429e-09	Jcr4S05451.30	XM_012235987.1	cardiolipin synthase-like	C:GO:0005739; F:GO:0008808; P:GO:0019722; P:GO:0008654; C:GO:0016020	C:mitochondrion; F:cardiolipin synthase activity; P:calcium-mediated signaling; P:phospholipid biosynthetic process; C:membrane	no IPS match	825825|CLS|CLS (CARDIOLIPIN SYNTHASE); cardiolipin synthase/ phosphatidyltransferase	EC:2.7.8	(2.7) Transferring phosphorous-containing groups
contig02686_length=1203|750|60	contig02686.Antisense	2.39754	2.7162e-12						no IPS match
contig02696_length=1505|500|60	contig02696.Sense	-1.35008	5.16646e-09	Jcr4S26951.30	XM_012210275.1	uncharacterized loc101204866	F:GO:0016301; P:GO:0016310	F:kinase activity; P:phosphorylation	no IPS match	816311|AT2G17990|hypothetical protein
contig02707_length=1503|1000|60	contig02707.Sense	1.1892	1.9512e-09	Jcr4S02158.70	XM_012237512.1	translin-associated protein x-like	F:GO:0043565; C:GO:0009507	F:sequence-specific DNA binding; C:chloroplast	no IPS match	814905|AT2G03780|translin family protein
contig02710_length=1209|1000|60	contig02710.Sense	-2.96133	5.71398e-10	Jcr4S01592.20	XM_012219283.1	protein	C:GO:0005783	C:endoplasmic reticulum	no IPS match	818200|AT2G36290|hydrolase, alpha/beta fold family protein
contig02710_length=1209|500|60	contig02710.NA	-2.62229	5.37797e-12	Jcr4S01592.20	XM_012219283.1	protein	C:GO:0005783	C:endoplasmic reticulum	no IPS match	818200|AT2G36290|hydrolase, alpha/beta fold family protein
contig02712_length=530|0|60	contig02712.NA	3.83793	8.45726e-10	Jcr4S00691.60	XM_012223967.1	sigma factor sigb regulation protein rsbq	F:GO:0050253; F:GO:0080031; F:GO:0004091; F:GO:0080032; F:GO:0080030; P:GO:0042572	F:retinyl-palmitate esterase activity; F:methyl salicylate esterase activity; F:carboxylesterase activity; F:methyl jasmonate esterase activity; F:methyl indole-3-acetate esterase activity; P:retinol metabolic process	PF12697 (PFAM); G3DSA:3.40.50.1820 (GENE3D); PTHR10992:SF13 (PANTHER); PTHR10992 (PANTHER); SSF53474 (SUPERFAMILY)	829902|AT4G37470|hydrolase, alpha/beta fold family protein	EC:3.1.1; EC:3.1.1.1	(3.1) Acting on ester bonds; (3.1) Acting on ester bonds	map00983	Drug metabolism - other enzymes
contig02714_length=1331|0|60	contig02714.Sense	-2.99928	1.83e-09	Jcr4S22943.10	XM_012219259.1	luminal-binding protein 5-like	C:GO:0005618; P:GO:0055114; P:GO:0034976; P:GO:0030433; C:GO:0005730; P:GO:0010197; P:GO:0009408; F:GO:0005524; C:GO:0005788; F:GO:0032440; C:GO:0009507; C:GO:0005773; P:GO:0046686; C:GO:0005886	C:cell wall; P:oxidation-reduction process; P:response to endoplasmic reticulum stress; P:ER-associated protein catabolic process; C:nucleolus; P:polar nucleus fusion; P:response to heat; F:ATP binding; C:endoplasmic reticulum lumen; F:2-alkenal reductase [NAD(P)] activity; C:chloroplast; C:vacuole; P:response to cadmium ion; C:plasma membrane	TRANSMEMBRANE (PHOBIUS); NON_CYTOPLASMIC_DOMAIN (PHOBIUS); CYTOPLASMIC_DOMAIN (PHOBIUS); TMhelix (TMHMM)	832950|BIP1|BIP1; ATP binding	EC:1.3.1.74	(1.3) Acting on the CH-CH group of donors			1.A.33 (luminal-binding protein 5-like)
contig02714_length=1331|1000|60	contig02714.Sense	-2.65892	7.05615e-10	Jcr4S22943.10	XM_012219259.1	luminal-binding protein 5-like	C:GO:0005618; P:GO:0055114; P:GO:0034976; P:GO:0030433; C:GO:0005730; P:GO:0010197; P:GO:0009408; F:GO:0005524; C:GO:0005788; F:GO:0032440; C:GO:0009507; C:GO:0005773; P:GO:0046686; C:GO:0005886	C:cell wall; P:oxidation-reduction process; P:response to endoplasmic reticulum stress; P:ER-associated protein catabolic process; C:nucleolus; P:polar nucleus fusion; P:response to heat; F:ATP binding; C:endoplasmic reticulum lumen; F:2-alkenal reductase [NAD(P)] activity; C:chloroplast; C:vacuole; P:response to cadmium ion; C:plasma membrane	TRANSMEMBRANE (PHOBIUS); NON_CYTOPLASMIC_DOMAIN (PHOBIUS); CYTOPLASMIC_DOMAIN (PHOBIUS); TMhelix (TMHMM)	832950|BIP1|BIP1; ATP binding	EC:1.3.1.74	(1.3) Acting on the CH-CH group of donors			1.A.33 (luminal-binding protein 5-like)
contig02714_length=1331|500|60	contig02714.NA	-3.2196	1.27355e-09	Jcr4S22943.10	XM_012219259.1	luminal-binding protein 5-like	C:GO:0005618; P:GO:0055114; P:GO:0034976; P:GO:0030433; C:GO:0005730; P:GO:0010197; P:GO:0009408; F:GO:0005524; C:GO:0005788; F:GO:0032440; C:GO:0009507; C:GO:0005773; P:GO:0046686; C:GO:0005886	C:cell wall; P:oxidation-reduction process; P:response to endoplasmic reticulum stress; P:ER-associated protein catabolic process; C:nucleolus; P:polar nucleus fusion; P:response to heat; F:ATP binding; C:endoplasmic reticulum lumen; F:2-alkenal reductase [NAD(P)] activity; C:chloroplast; C:vacuole; P:response to cadmium ion; C:plasma membrane	TRANSMEMBRANE (PHOBIUS); NON_CYTOPLASMIC_DOMAIN (PHOBIUS); CYTOPLASMIC_DOMAIN (PHOBIUS); TMhelix (TMHMM)	832950|BIP1|BIP1; ATP binding	EC:1.3.1.74	(1.3) Acting on the CH-CH group of donors			1.A.33 (luminal-binding protein 5-like)
contig02745_length=1250|1000|60	contig02745.Sense	-1.81204	1.66201e-09	Jcr4S03342.10	XM_012212907.1	cysteine protease 1 precursor	C:GO:0005773; C:GO:0016023; F:GO:0032440; C:GO:0009507; P:GO:0006508; C:GO:0048046; P:GO:0009651; F:GO:0008234; P:GO:0055114	C:vacuole; C:cytoplasmic membrane-bounded vesicle; F:2-alkenal reductase [NAD(P)] activity; C:chloroplast; P:proteolysis; C:apoplast; P:response to salt stress; F:cysteine-type peptidase activity; P:oxidation-reduction process	SignalP-noTM (SIGNALP_EUK)	834321|AT5G43060|cysteine proteinase, putative / thiol protease, putative	EC:1.3.1.74; EC:3.4	(1.3) Acting on the CH-CH group of donors; (3.4) Acting on peptide bonds (peptide hydrolases)			2.A.93 (cysteine protease 1 precursor)
contig02745_length=1250|500|60	contig02745.Sense	-1.99994	1.64879e-09	Jcr4S03342.10	XM_012212907.1	cysteine protease 1 precursor	C:GO:0005773; C:GO:0016023; F:GO:0032440; C:GO:0009507; P:GO:0006508; C:GO:0048046; P:GO:0009651; F:GO:0008234; P:GO:0055114	C:vacuole; C:cytoplasmic membrane-bounded vesicle; F:2-alkenal reductase [NAD(P)] activity; C:chloroplast; P:proteolysis; C:apoplast; P:response to salt stress; F:cysteine-type peptidase activity; P:oxidation-reduction process	SignalP-noTM (SIGNALP_EUK)	834321|AT5G43060|cysteine proteinase, putative / thiol protease, putative	EC:1.3.1.74; EC:3.4	(1.3) Acting on the CH-CH group of donors; (3.4) Acting on peptide bonds (peptide hydrolases)			2.A.93 (cysteine protease 1 precursor)
contig02749_length=1402|750|60	contig02749.Antisense	-2.20399	6.25725e-11	Jcr4S09225.20	XM_012212580.1	glucose-6-phosphate isomerase	C:GO:0005829; F:GO:0003723; P:GO:0005982; C:GO:0009941; P:GO:0009911; P:GO:0006955; F:GO:0004347; F:GO:0005524; F:GO:0016740; P:GO:0006096; C:GO:0009570; P:GO:0006094; P:GO:0005985; P:GO:0006098	C:cytosol; F:RNA binding; P:starch metabolic process; C:chloroplast envelope; P:positive regulation of flower development; P:immune response; F:glucose-6-phosphate isomerase activity; F:ATP binding; F:transferase activity; P:glycolysis; C:chloroplast stroma; P:gluconeogenesis; P:sucrose metabolic process; P:pentose-phosphate shunt	no IPS match	828564|PGI1|PGI1 (PHOSPHOGLUCOSE ISOMERASE 1); glucose-6-phosphate isomerase	EC:5.3.1.9	(5.3) Intramolecular oxidoreductases	map00520; map00500; map00030; map00010	Amino sugar and nucleotide sugar metabolism; Starch and sucrose metabolism; Pentose phosphate pathway; Glycolysis / Gluconeogenesis
contig02756_length=533|0|60	contig02756.Sense	1.96027	9.14487e-11		XM_012226866.1	two-component response regulator-like aprr7-like	P:GO:0035556; P:GO:0000160; F:GO:0016301; P:GO:0016310; P:GO:0006355; F:GO:0000156; P:GO:0045449	P:intracellular signal transduction; P:phosphorelay signal transduction system; F:kinase activity; P:phosphorylation; P:regulation of transcription, DNA-dependent; F:phosphorelay response regulator activity; P:regulation of transcription, DNA-dependent	no IPS match
contig02761_length=1311|250|60	contig02761.Antisense	-2.25893	1.44313e-10	Jcr4S00231.50	XM_012216812.1	protein	P:GO:0044267; F:GO:0000285; F:GO:0046872; P:GO:0044699; F:GO:0016308; F:GO:0005524; P:GO:0046854; C:GO:0005634	P:cellular protein metabolic process; F:1-phosphatidylinositol-3-phosphate 5-kinase activity; F:metal ion binding; P:single-organism process; F:1-phosphatidylinositol-4-phosphate 5-kinase activity; F:ATP binding; P:phosphatidylinositol phosphorylation; C:nucleus	TMhelix (TMHMM)	843440|AT1G71010|phosphatidylinositol-4-phosphate 5-kinase family protein	EC:2.7.1.150; EC:2.7.1.68	(2.7) Transferring phosphorous-containing groups; (2.7) Transferring phosphorous-containing groups	map04070; map00562	Phosphatidylinositol signaling system; Inositol phosphate metabolism
contig02778_length=1001|500|60	contig02778.Sense	-3.74444	5.88039e-09	Jcr4S08129.10	XM_012215250.1	protein ultrapetala 1-like	P:GO:0048608; P:GO:0009791; P:GO:0010073	P:reproductive structure development; P:post-embryonic development; P:meristem maintenance	TRANSMEMBRANE (PHOBIUS); CYTOPLASMIC_DOMAIN (PHOBIUS); NON_CYTOPLASMIC_DOMAIN (PHOBIUS)	816614|ULT2|ULT2 (ULTRAPETALA 2); DNA binding
contig02781_length=1610|1500|60	contig02781.Sense	-2.01605	5.28238e-09	Jcr4S01596.20	XM_012210781.1	histidine protein methyltransferase 1 homolog	P:GO:0009414; P:GO:0010200; C:GO:0009507; P:GO:0042538	P:response to water deprivation; P:response to chitin; C:chloroplast; P:hyperosmotic salinity response	G3DSA:3.40.50.150 (GENE3D); PTHR21095 (PANTHER); SIGNAL_PEPTIDE_H_REGION (PHOBIUS); NON_CYTOPLASMIC_DOMAIN (PHOBIUS); SIGNAL_PEPTIDE_C_REGION (PHOBIUS); SIGNAL_PEPTIDE_N_REGION (PHOBIUS); SIGNAL_PEPTIDE (PHOBIUS); SSF53335 (SUPERFAMILY)	818933|AT2G43320|hypothetical protein
contig02783_length=683|250|60	contig02783.Antisense	2.61574	1.18858e-11	Jcr4S01290.40	XM_012224050.1	amino acid binding	P:GO:0008152; F:GO:0016597	P:metabolic process; F:amino acid binding	TRANSMEMBRANE (PHOBIUS); CYTOPLASMIC_DOMAIN (PHOBIUS); NON_CYTOPLASMIC_DOMAIN (PHOBIUS); SignalP-noTM (SIGNALP_EUK)	836718|ACR1|ACR1 (ACT Domain Repeat 1); amino acid binding
contig02816_length=893|250|60	contig02816.Antisense	-1.44794	3.14975e-09	Jcr4S06239.10	XM_012234165.1	autophagy-related protein 13	F:GO:0000166	F:nucleotide binding	no IPS match	824121|AT3G49590|hypothetical protein
contig02816_length=893|750|60	contig02816.Antisense	-1.50907	3.04004e-09	Jcr4S06239.10	XM_012234165.1	autophagy-related protein 13	F:GO:0000166	F:nucleotide binding	no IPS match	824121|AT3G49590|hypothetical protein
contig02834_length=852|250|60	contig02834.Antisense	-3.04414	6.07391e-09	Jcr4S07821.20	XM_012230431.1	flowering locus t	C:GO:0005737; P:GO:0048573; P:GO:0009911; C:GO:0005634	C:cytoplasm; P:photoperiodism, flowering; P:positive regulation of flower development; C:nucleus	no IPS match	842859|FT|FT (FLOWERING LOCUS T); phosphatidylethanolamine binding / protein binding
contig02895_length=1242|1000|60	contig02895.Sense	1.6569	4.17388e-09	Jcr4S10012.10	XM_012223000.1	glutaredoxin c3	P:GO:0019243; C:GO:0005794; F:GO:0009055; P:GO:0045454; F:GO:0008794; F:GO:0015035; P:GO:0006118	P:methylglyoxal catabolic process to D-lactate; C:Golgi apparatus; F:electron carrier activity; P:cell redox homeostasis; F:arsenate reductase (glutaredoxin) activity; F:protein disulfide oxidoreductase activity; P:electron transport	TRANSMEMBRANE (PHOBIUS); NON_CYTOPLASMIC_DOMAIN (PHOBIUS); CYTOPLASMIC_DOMAIN (PHOBIUS); TMhelix (TMHMM)	844073|AT1G77370|glutaredoxin, putative	EC:1.20.4.1	(1.2) Acting on the aldehyde or oxo group of donors
contig02902_length=1916|1000|60	contig02902.Sense	-1.54476	5.39036e-09	Jcr4S07436.10	XM_012225119.1	s-adenosylmethionine decarboxylase	P:GO:0006557; P:GO:0006597; F:GO:0008792; F:GO:0004014; P:GO:0008295; P:GO:0006525; P:GO:0006560	P:S-adenosylmethioninamine biosynthetic process; P:spermine biosynthetic process; F:arginine decarboxylase activity; F:adenosylmethionine decarboxylase activity; P:spermidine biosynthetic process; P:arginine metabolic process; P:proline metabolic process	no IPS match	822144|AT3G25570|adenosylmethionine decarboxylase family protein	EC:4.1.1.50; EC:4.1.1.19	(4.1) Carbon-carbon lyases; (4.1) Carbon-carbon lyases	map00330; map00270	Arginine and proline metabolism; Cysteine and methionine metabolism
contig02902_length=1916|1500|60	contig02902.Sense	-1.28394	2.91024e-09	Jcr4S07436.10	XM_012225119.1	s-adenosylmethionine decarboxylase	P:GO:0006557; P:GO:0006597; F:GO:0008792; F:GO:0004014; P:GO:0008295; P:GO:0006525; P:GO:0006560	P:S-adenosylmethioninamine biosynthetic process; P:spermine biosynthetic process; F:arginine decarboxylase activity; F:adenosylmethionine decarboxylase activity; P:spermidine biosynthetic process; P:arginine metabolic process; P:proline metabolic process	no IPS match	822144|AT3G25570|adenosylmethionine decarboxylase family protein	EC:4.1.1.50; EC:4.1.1.19	(4.1) Carbon-carbon lyases; (4.1) Carbon-carbon lyases	map00330; map00270	Arginine and proline metabolism; Cysteine and methionine metabolism
contig02908_length=863|250|60	contig02908.Antisense	2.02191	3.77216e-09		XM_012218783.1				no IPS match
contig02934_length=458|250|60	contig02934.Antisense	-1.95654	9.27912e-10	Jcr4S01799.10	XM_012235007.1	enolase-like	C:GO:0000015; F:GO:0004634; F:GO:0000287; P:GO:0006096; P:GO:0000162; P:GO:0006094; P:GO:0006571; P:GO:0009094	C:phosphopyruvate hydratase complex; F:phosphopyruvate hydratase activity; F:magnesium ion binding; P:glycolysis; P:tryptophan biosynthetic process; P:gluconeogenesis; P:tyrosine biosynthetic process; P:L-phenylalanine biosynthetic process	no IPS match	818226|LOS2|LOS2; copper ion binding / phosphopyruvate hydratase	EC:4.2.1.11	(4.2) Carbon-oxygen lyases	map00680; map00010	Methane metabolism; Glycolysis / Gluconeogenesis
contig02936_length=1377|0|60	contig02936.NA	-1.77632	3.24323e-09	Jcr4S03107.10	XM_012212509.1	phospho-2-dehydro-3-deoxyheptonate aldolase chloroplastic-like	P:GO:0033587; P:GO:0009423; F:GO:0003849; F:GO:0016829; C:GO:0009507; C:GO:0016020; P:GO:0000162; P:GO:0006571; P:GO:0009094	P:shikimate biosynthetic process; P:chorismate biosynthetic process; F:3-deoxy-7-phosphoheptulonate synthase activity; F:lyase activity; C:chloroplast; C:membrane; P:tryptophan biosynthetic process; P:tyrosine biosynthetic process; P:L-phenylalanine biosynthetic process	no IPS match	838847|AT1G22410|2-dehydro-3-deoxyphosphoheptonate aldolase, putative / 3-deoxy-D-arabino-heptulosonate 7-phosphate synthase, putative / DAHP synthetase, putative	EC:2.5.1.54	(2.5) Transferring alkyl or aryl groups, other than methyl groups	map00400	Phenylalanine, tyrosine and tryptophan biosynthesis
contig02936_length=1377|1000|60	contig02936.Sense	-1.84454	5.32419e-10	Jcr4S03107.10	XM_012212509.1	phospho-2-dehydro-3-deoxyheptonate aldolase chloroplastic-like	P:GO:0033587; P:GO:0009423; F:GO:0003849; F:GO:0016829; C:GO:0009507; C:GO:0016020; P:GO:0000162; P:GO:0006571; P:GO:0009094	P:shikimate biosynthetic process; P:chorismate biosynthetic process; F:3-deoxy-7-phosphoheptulonate synthase activity; F:lyase activity; C:chloroplast; C:membrane; P:tryptophan biosynthetic process; P:tyrosine biosynthetic process; P:L-phenylalanine biosynthetic process	no IPS match	838847|AT1G22410|2-dehydro-3-deoxyphosphoheptonate aldolase, putative / 3-deoxy-D-arabino-heptulosonate 7-phosphate synthase, putative / DAHP synthetase, putative	EC:2.5.1.54	(2.5) Transferring alkyl or aryl groups, other than methyl groups	map00400	Phenylalanine, tyrosine and tryptophan biosynthesis
contig02936_length=1377|500|60	contig02936.Sense	-2.08926	6.461e-12	Jcr4S03107.10	XM_012212509.1	phospho-2-dehydro-3-deoxyheptonate aldolase chloroplastic-like	P:GO:0033587; P:GO:0009423; F:GO:0003849; F:GO:0016829; C:GO:0009507; C:GO:0016020; P:GO:0000162; P:GO:0006571; P:GO:0009094	P:shikimate biosynthetic process; P:chorismate biosynthetic process; F:3-deoxy-7-phosphoheptulonate synthase activity; F:lyase activity; C:chloroplast; C:membrane; P:tryptophan biosynthetic process; P:tyrosine biosynthetic process; P:L-phenylalanine biosynthetic process	no IPS match	838847|AT1G22410|2-dehydro-3-deoxyphosphoheptonate aldolase, putative / 3-deoxy-D-arabino-heptulosonate 7-phosphate synthase, putative / DAHP synthetase, putative	EC:2.5.1.54	(2.5) Transferring alkyl or aryl groups, other than methyl groups	map00400	Phenylalanine, tyrosine and tryptophan biosynthesis
contig02941_length=1585|500|60	contig02941.Sense	2.33749	5.59332e-12	Jcr4S00333.30	XM_012211266.1	probable sodium metabolite cotransporter chloroplastic-like	F:GO:0008508; C:GO:0016020; C:GO:0005739; P:GO:0006814; P:GO:0015721	F:bile acid:sodium symporter activity; C:membrane; C:mitochondrion; P:sodium ion transport; P:bile acid and bile salt transport	IPR002657 (PFAM); IPR002657 (PANTHER); PTHR10361:SF0 (PANTHER); TRANSMEMBRANE (PHOBIUS); NON_CYTOPLASMIC_DOMAIN (PHOBIUS); CYTOPLASMIC_DOMAIN (PHOBIUS); NON_CYTOPLASMIC_DOMAIN (PHOBIUS); TRANSMEMBRANE (PHOBIUS); TRANSMEMBRANE (PHOBIUS); CYTOPLASMIC_DOMAIN (PHOBIUS); TMhelix (TMHMM); TMhelix (TMHMM); TMhelix (TMHMM); TMhelix (TMHMM)	844192|AT1G78560|bile acid:sodium symporter family protein					2.A.28 (probable sodium metabolite cotransporter chloroplastic-like)
contig02960_length=594|500|60	contig02960.Sense	2.93189	6.6148e-09	Jcr4S07758.10	XM_012217453.1	conserved hypothetical protein			CYTOPLASMIC_DOMAIN (PHOBIUS); NON_CYTOPLASMIC_DOMAIN (PHOBIUS); TRANSMEMBRANE (PHOBIUS); TMhelix (TMHMM)
contig02974_length=423|0|60	contig02974.Sense	1.45459	2.92782e-09	Jcr4S03468.40	XM_012234394.1	iron-binding protein	F:GO:0008199; P:GO:0055114; P:GO:0009409; P:GO:0010039; P:GO:0009908; F:GO:0004322; P:GO:0006879; P:GO:0009617; P:GO:0006826; C:GO:0009535; P:GO:0048366; C:GO:0009570; P:GO:0010043; P:GO:0015979; P:GO:0042542; P:GO:0015994	F:ferric iron binding; P:oxidation-reduction process; P:response to cold; P:response to iron ion; P:flower development; F:ferroxidase activity; P:cellular iron ion homeostasis; P:response to bacterium; P:iron ion transport; C:chloroplast thylakoid membrane; P:leaf development; C:chloroplast stroma; P:response to zinc ion; P:photosynthesis; P:response to hydrogen peroxide; P:chlorophyll metabolic …	IPR008331 (PFAM); IPR012347 (G3DSA:1.20.1260.GENE3D); IPR001519 (PANTHER); PTHR11431:SF8 (PANTHER); IPR009040 (PROSITE_PROFILES); IPR009078 (SUPERFAMILY)	831720|ATFER1|ATFER1; ferric iron binding / iron ion binding	EC:1.16.3.1	(1.1) Acting on the CH-OH group of donors	map00860	Porphyrin and chlorophyll metabolism
contig02985_length=1253|1000|60	contig02985.Sense	2.797	5.3879e-09	Jcr4S03640.10	XM_012219296.1	probable f-box protein at5g04010-like	F:GO:0003676; P:GO:0015074; F:GO:0003674; P:GO:0008150; C:GO:0005575	F:nucleic acid binding; P:DNA integration; F:molecular_function; P:biological_process; C:cellular_component	no IPS match	830280|AT5G04010|hypothetical protein
contig02992_length=2273|2000|60	contig02992.NA	-1.78205	9.88326e-09	Jcr4S00379.100	XM_012227461.1	protein	C:GO:0005730; P:GO:0006606; C:GO:0005618; C:GO:0005635; F:GO:0008565; C:GO:0005829	C:nucleolus; P:protein import into nucleus; C:cell wall; C:nuclear envelope; F:protein transporter activity; C:cytosol	SIGNAL_PEPTIDE_C_REGION (PHOBIUS); SIGNAL_PEPTIDE_N_REGION (PHOBIUS); NON_CYTOPLASMIC_DOMAIN (PHOBIUS); SIGNAL_PEPTIDE (PHOBIUS); SIGNAL_PEPTIDE_H_REGION (PHOBIUS); TMhelix (TMHMM)	819857|IMPA-1|IMPA-1 (IMPORTIN ALPHA ISOFORM 1); binding / protein transporter
contig03021_length=928|500|60	contig03021.Sense	1.42349	6.6638e-10	Jcr4S00083.90	XM_012231709.1	transferase caf17 mitochondrial-like	P:GO:0006546; P:GO:0019243; P:GO:0016226; F:GO:0004047; C:GO:0005759; P:GO:0032259; P:GO:0006563; P:GO:0006566	P:glycine catabolic process; P:methylglyoxal catabolic process to D-lactate; P:iron-sulfur cluster assembly; F:aminomethyltransferase activity; C:mitochondrial matrix; P:methylation; P:L-serine metabolic process; P:threonine metabolic process	no IPS match	826821|AT4G12130|aminomethyltransferase	EC:2.1.2.10	(2.1) Transferring one-carbon groups	map00670; map00260	One carbon pool by folate; Glycine, serine and threonine metabolism
contig03046_length=1603|250|60	contig03046.Antisense	2.31981	3.83638e-12	Jcr4S07849.30	XM_012227812.1	molybdopterin biosynthesis protein cnx3	P:GO:0006777; C:GO:0043231; C:GO:0044444; F:GO:0003824	P:Mo-molybdopterin cofactor biosynthetic process; C:intracellular membrane-bounded organelle; C:cytoplasmic part; F:catalytic activity	TRANSMEMBRANE (PHOBIUS); CYTOPLASMIC_DOMAIN (PHOBIUS); NON_CYTOPLASMIC_DOMAIN (PHOBIUS)	839445|CNX3|CNX3 (COFACTOR OF NITRATE REDUCTASE AND XANTHINE DEHYDROGENASE 3); catalytic
contig03046_length=1603|750|60	contig03046.Antisense	2.0591	6.78138e-10	Jcr4S07849.30	XM_012227812.1	molybdopterin biosynthesis protein cnx3	P:GO:0006777; C:GO:0043231; C:GO:0044444; F:GO:0003824	P:Mo-molybdopterin cofactor biosynthetic process; C:intracellular membrane-bounded organelle; C:cytoplasmic part; F:catalytic activity	TRANSMEMBRANE (PHOBIUS); CYTOPLASMIC_DOMAIN (PHOBIUS); NON_CYTOPLASMIC_DOMAIN (PHOBIUS)	839445|CNX3|CNX3 (COFACTOR OF NITRATE REDUCTASE AND XANTHINE DEHYDROGENASE 3); catalytic
contig03066_length=1422|750|60	contig03066.Antisense	-1.43355	7.89768e-09	Jcr4S05088.40	XM_012235455.1	dead-box atp-dependent rna helicase 37-like	C:GO:0005730; F:GO:0008026; F:GO:0003676; C:GO:0005777; C:GO:0005886; F:GO:0005524	C:nucleolus; F:ATP-dependent helicase activity; F:nucleic acid binding; C:peroxisome; C:plasma membrane; F:ATP binding	TRANSMEMBRANE (PHOBIUS); CYTOPLASMIC_DOMAIN (PHOBIUS); NON_CYTOPLASMIC_DOMAIN (PHOBIUS); TMhelix (TMHMM)	825026|AT3G58570|DEAD box RNA helicase, putative					3.A.18 (dead-box atp-dependent rna helicase 37-like)
contig03084_length=1532|750|60	contig03084.NA	-4.80451	1.27658e-09	Jcr4S00335.20	XM_012221890.1	fatty acid	P:GO:0006633; F:GO:0016717; F:GO:0005506; F:GO:0020037; F:GO:0052631; P:GO:0055114	P:fatty acid biosynthetic process; F:oxidoreductase activity, acting on paired donors, with oxidation of a pair of donors resulting in the reduction of molecular oxygen to two molecules of water; F:iron ion binding; F:heme binding; F:sphingolipid delta-8 desaturase activity; P:oxidation-reduction process	NON_CYTOPLASMIC_DOMAIN (PHOBIUS); CYTOPLASMIC_DOMAIN (PHOBIUS); TRANSMEMBRANE (PHOBIUS)	819228|AT2G46210|delta-8 sphingolipid desaturase, putative	EC:1.14.19	(1.1) Acting on the CH-OH group of donors
contig03087_length=968|250|60	contig03087.Antisense	-1.31018	2.30094e-09	Jcr4S00087.110	XM_012221936.1	vacuolar processing enzyme	P:GO:0006508; C:GO:0000323; F:GO:0004197	P:proteolysis; C:lytic vacuole; F:cysteine-type endopeptidase activity	no IPS match	829431|GAMMA-VPE|GAMMA-VPE (GAMMA VACUOLAR PROCESSING ENZYME); cysteine-type endopeptidase	EC:3.4.22	(3.4) Acting on peptide bonds (peptide hydrolases)
contig03087_length=968|750|60	contig03087.Antisense	-1.65223	7.47728e-10	Jcr4S00087.110	XM_012221936.1	vacuolar processing enzyme	P:GO:0006508; C:GO:0000323; F:GO:0004197	P:proteolysis; C:lytic vacuole; F:cysteine-type endopeptidase activity	no IPS match	829431|GAMMA-VPE|GAMMA-VPE (GAMMA VACUOLAR PROCESSING ENZYME); cysteine-type endopeptidase	EC:3.4.22	(3.4) Acting on peptide bonds (peptide hydrolases)
contig03089_length=607|250|60	contig03089.Antisense	-1.70869	7.0397e-10	Jcr4S00087.110	XM_012221936.1	vacuolar-processing enzyme-like	P:GO:0006508; C:GO:0000323; F:GO:0004197	P:proteolysis; C:lytic vacuole; F:cysteine-type endopeptidase activity	CYTOPLASMIC_DOMAIN (PHOBIUS); TRANSMEMBRANE (PHOBIUS); CYTOPLASMIC_DOMAIN (PHOBIUS); NON_CYTOPLASMIC_DOMAIN (PHOBIUS); TRANSMEMBRANE (PHOBIUS); TMhelix (TMHMM)	829431|GAMMA-VPE|GAMMA-VPE (GAMMA VACUOLAR PROCESSING ENZYME); cysteine-type endopeptidase	EC:3.4.22	(3.4) Acting on peptide bonds (peptide hydrolases)
contig03142_length=876|750|60	contig03142.Antisense	-1.28754	2.19627e-09	Jcr4S00002.310	XM_012218138.1	upf0047 isoform 1	C:GO:0009507	C:chloroplast	no IPS match	838701|AT1G21065|hypothetical protein
contig03192_length=1377|0|60	contig03192.Sense	1.80637	8.94252e-09	Jcr4S08407.10	XM_012226123.1	long chain acyl- synthetase 8-like	P:GO:0006633; C:GO:0009941; C:GO:0005794; F:GO:0004467; P:GO:0001676; C:GO:0005783	P:fatty acid biosynthetic process; C:chloroplast envelope; C:Golgi apparatus; F:long-chain fatty acid-CoA ligase activity; P:long-chain fatty acid metabolic process; C:endoplasmic reticulum	no IPS match	814974|AT2G04350|long-chain-fatty-acid--CoA ligase family protein / long-chain acyl-CoA synthetase family protein (LACS8)	EC:6.2.1.3	(6.2) Forming carbon-sulfur bonds	map00071; map00061	Fatty acid degradation; Fatty acid biosynthesis	4.C.1 (long chain acyl- synthetase 8-like)
contig03192_length=1377|1000|60	contig03192.Sense	1.60741	2.20132e-09	Jcr4S08407.10	XM_012226123.1	long chain acyl- synthetase 8-like	P:GO:0006633; C:GO:0009941; C:GO:0005794; F:GO:0004467; P:GO:0001676; C:GO:0005783	P:fatty acid biosynthetic process; C:chloroplast envelope; C:Golgi apparatus; F:long-chain fatty acid-CoA ligase activity; P:long-chain fatty acid metabolic process; C:endoplasmic reticulum	no IPS match	814974|AT2G04350|long-chain-fatty-acid--CoA ligase family protein / long-chain acyl-CoA synthetase family protein (LACS8)	EC:6.2.1.3	(6.2) Forming carbon-sulfur bonds	map00071; map00061	Fatty acid degradation; Fatty acid biosynthesis	4.C.1 (long chain acyl- synthetase 8-like)
contig03198_length=865|500|60	contig03198.Sense	-2.56917	6.85992e-12	Jcr4S02308.70	XM_012236823.1	protein			no IPS match	821824|AT3G22530|hypothetical protein
contig03214_length=966|250|60	contig03214.Antisense	-1.1997	1.70469e-09	Jcr4S00084.180	XM_012215008.1	ubiquitin-conjugating enzyme e2 2-like	P:GO:0009910; P:GO:0033523; P:GO:0009650; P:GO:0009965; P:GO:0010228; F:GO:0004842	P:negative regulation of flower development; P:histone H2B ubiquitination; P:UV protection; P:leaf morphogenesis; P:vegetative to reproductive phase transition of meristem; F:ubiquitin-protein ligase activity	no IPS match	814805|ATUBC2|ATUBC2 (UBIQUITING-CONJUGATING ENZYME 2); ubiquitin-protein ligase	EC:6.3.2.19	(6.3) Forming carbon-nitrogen bonds			3.A.20 (ubiquitin-conjugating enzyme e2 2-like)
contig03234_length=284|0|60	contig03234.Sense	3.08849	3.44907e-10
contig03236_length=1309|250|60	contig03236.Antisense	-3.1163	1.00173e-10	Jcr4S03513.30	XM_012213236.1	annexin-like protein	F:GO:0005509; F:GO:0005544	F:calcium ion binding; F:calcium-dependent phospholipid binding	no IPS match	831113|AT5G12380|annexin, putative					8.A.28 (annexin-like protein)
contig03236_length=1309|750|60	contig03236.Antisense	-3.50121	6.79575e-11	Jcr4S03513.30	XM_012213236.1	annexin-like protein	F:GO:0005509; F:GO:0005544	F:calcium ion binding; F:calcium-dependent phospholipid binding	no IPS match	831113|AT5G12380|annexin, putative					8.A.28 (annexin-like protein)
contig03237_length=1756|250|60	contig03237.NA	-3.19392	2.18114e-09	Jcr4S08681.10	XM_012229594.1	cytochrome p450 probable ent-kaurenoic acid oxidase	F:GO:0020037; F:GO:0016705; F:GO:0004497; F:GO:0005506; F:GO:0009055; P:GO:0055114; P:GO:0006118	F:heme binding; F:oxidoreductase activity, acting on paired donors, with incorporation or reduction of molecular oxygen; F:monooxygenase activity; F:iron ion binding; F:electron carrier activity; P:oxidation-reduction process; P:electron transport	IPR001128 (PRINTS); IPR002401 (PRINTS); IPR001128 (G3DSA:1.10.630.GENE3D); IPR001128 (PFAM); PTHR24286 (PANTHER); PTHR24286:SF12 (PANTHER); IPR017972 (PROSITE_PATTERNS); TRANSMEMBRANE (PHOBIUS); NON_CYTOPLASMIC_DOMAIN (PHOBIUS); CYTOPLASMIC_DOMAIN (PHOBIUS); IPR001128 (SUPERFAMILY); TMhelix (TMHMM)	839311|CYP88A3|CYP88A3 (CYTOCHROME P450 88 A3); ent-kaurenoate oxidase/ oxygen binding
contig03239_length=1074|250|60	contig03239.Antisense	-3.0394	6.70521e-10	Jcr4U31228.30	XM_012223403.1	tbc1 domain family member 13-like	P:GO:0032313	P:regulation of Rab GTPase activity	NON_CYTOPLASMIC_DOMAIN (PHOBIUS); SIGNAL_PEPTIDE_C_REGION (PHOBIUS); SIGNAL_PEPTIDE (PHOBIUS); SIGNAL_PEPTIDE_H_REGION (PHOBIUS); SIGNAL_PEPTIDE_N_REGION (PHOBIUS)	827007|AT4G13730|RabGAP/TBC domain-containing protein
contig03243_length=1258|1000|60	contig03243.Sense	-4.92901	2.00239e-12	Jcr4S06820.20	XM_012223763.1	mads-box dna-binding domain transcription factor	P:GO:0010048; P:GO:0008360; P:GO:0006355; P:GO:0080155; F:GO:0032440; P:GO:0043481; F:GO:0046983; F:GO:0003677; F:GO:0003700; P:GO:0055114; P:GO:2000029; C:GO:0005634; P:GO:0048481; P:GO:0048316; C:GO:0005667; P:GO:0045449	P:vernalization response; P:regulation of cell shape; P:regulation of transcription, DNA-dependent; P:regulation of double fertilization forming a zygote and endosperm; F:2-alkenal reductase [NAD(P)] activity; P:anthocyanin accumulation in tissues in response to UV light; F:protein dimerization activity; F:DNA binding; F:sequence-specific DNA binding transcription factor activity; P:oxidation-red…	no IPS match	832390|TT16|TT16 (TRANSPARENT TESTA16); transcription factor	EC:1.3.1.74	(1.3) Acting on the CH-CH group of donors				MIKC; M-type
contig03243_length=1258|500|60	contig03243.Sense	-5.35633	9.17565e-10	Jcr4S06820.20	XM_012223763.1	mads-box dna-binding domain transcription factor	P:GO:0010048; P:GO:0008360; P:GO:0006355; P:GO:0080155; F:GO:0032440; P:GO:0043481; F:GO:0046983; F:GO:0003677; F:GO:0003700; P:GO:0055114; P:GO:2000029; C:GO:0005634; P:GO:0048481; P:GO:0048316; C:GO:0005667; P:GO:0045449	P:vernalization response; P:regulation of cell shape; P:regulation of transcription, DNA-dependent; P:regulation of double fertilization forming a zygote and endosperm; F:2-alkenal reductase [NAD(P)] activity; P:anthocyanin accumulation in tissues in response to UV light; F:protein dimerization activity; F:DNA binding; F:sequence-specific DNA binding transcription factor activity; P:oxidation-red…	no IPS match	832390|TT16|TT16 (TRANSPARENT TESTA16); transcription factor	EC:1.3.1.74	(1.3) Acting on the CH-CH group of donors				MIKC; M-type
contig03261_length=789|250|60	contig03261.Antisense	-2.65271	3.67703e-09	Jcr4S00206.70	XM_012232182.1	auxin efflux carrier protein	C:GO:0016021; P:GO:0055085	C:integral to membrane; P:transmembrane transport	no IPS match	838686|AT1G20925|auxin efflux carrier family protein
contig03272_length=504|250|60	contig03272.Antisense	-3.20838	2.42369e-10	Jcr4S05293.10	XM_012220533.1	limonoid udp-glucosyltransferase	P:GO:0080167; P:GO:0010224; F:GO:0050284; P:GO:0008152; C:GO:0005737; F:GO:0050412; P:GO:0009636; F:GO:0050645	P:response to karrikin; P:response to UV-B; F:sinapate 1-glucosyltransferase activity; P:metabolic process; C:cytoplasm; F:cinnamate beta-D-glucosyltransferase activity; P:response to toxic substance; F:limonoid glucosyltransferase activity	TRANSMEMBRANE (PHOBIUS); CYTOPLASMIC_DOMAIN (PHOBIUS); NON_CYTOPLASMIC_DOMAIN (PHOBIUS)	827220|UGT84A1|UGT84A1; UDP-glycosyltransferase/ sinapate 1-glucosyltransferase/ transferase, transferring glycosyl groups	EC:2.4.1.177; EC:2.4.1.210; EC:2.4.1.120	(2.4) Glycosyltransferases; (2.4) Glycosyltransferases; (2.4) Glycosyltransferases	map00940	Phenylpropanoid biosynthesis
contig03274_length=945|500|60	contig03274.Sense	1.87937	6.77812e-09	Jcr4S00005.300	XM_012221603.1	threonine chloroplastic-like	P:GO:0009088; F:GO:0030170; F:GO:0004795; C:GO:0009570; C:GO:0005829; P:GO:0006544; P:GO:0006563; P:GO:0042816	P:threonine biosynthetic process; F:pyridoxal phosphate binding; F:threonine synthase activity; C:chloroplast stroma; C:cytosol; P:glycine metabolic process; P:L-serine metabolic process; P:vitamin B6 metabolic process	SignalP-TM (SIGNALP_GRAM_POSITIVE); SignalP-noTM (SIGNALP_EUK); SignalP-noTM (SIGNALP_GRAM_NEGATIVE)	829106|MTO2|MTO2 (METHIONINE OVER-ACCUMULATOR 2); threonine synthase	EC:4.2.3.1	(4.2) Carbon-oxygen lyases	map00260; map00750	Glycine, serine and threonine metabolism; Vitamin B6 metabolism
contig03287_length=1028|500|60	contig03287.Sense	-4.67846	3.04152e-12	Jcr4S00229.40	XM_012212962.1	pi-plc x domain-containing protein at5g67130-like	P:GO:0006629; F:GO:0008081; F:GO:0016301; C:GO:0016023; P:GO:0016310	P:lipid metabolic process; F:phosphoric diester hydrolase activity; F:kinase activity; C:cytoplasmic membrane-bounded vesicle; P:phosphorylation	no IPS match	837929|AT1G13680|phospholipase C/ phosphoric diester hydrolase
contig03290_length=1238|250|60	contig03290.Antisense	-2.76993	4.21955e-10	Jcr4S00376.30	XM_012233859.1	probable aldo-keto reductase 1-like	P:GO:0055114; F:GO:0050236; P:GO:0042816	P:oxidation-reduction process; F:pyridoxine:NADP 4-dehydrogenase activity; P:vitamin B6 metabolic process	no IPS match	842362|AT1G60680|aldo/keto reductase family protein	EC:1.1.1.65	(1.1) Acting on the CH-OH group of donors	map00750	Vitamin B6 metabolism	8.A.5 (probable aldo-keto reductase 1-like)
contig03307_length=993|250|60	contig03307.Antisense	-2.60586	5.58949e-11	Jcr4S00543.40	XM_012211952.1	aspartokinase chloroplastic-like	P:GO:0009089; F:GO:0004072; P:GO:0016310; F:GO:0016597; C:GO:0009570; P:GO:0006544; P:GO:0006563; P:GO:0006566	P:lysine biosynthetic process via diaminopimelate; F:aspartate kinase activity; P:phosphorylation; F:amino acid binding; C:chloroplast stroma; P:glycine metabolic process; P:L-serine metabolic process; P:threonine metabolic process	no IPS match	831255|CARAB-AK-LYS|CARAB-AK-LYS; amino acid binding / aspartate kinase	EC:2.7.2.4	(2.7) Transferring phosphorous-containing groups	map00270; map00300; map00260	Cysteine and methionine metabolism; Lysine biosynthesis; Glycine, serine and threonine metabolism
contig03338_length=1409|1250|60	contig03338.Antisense	-2.37956	1.50781e-09	Jcr4S00056.90	XM_012232690.1	6-phosphogluconate dehydrogenase	C:GO:0005829; P:GO:0009749; P:GO:0009744; P:GO:0009750; C:GO:0005777; P:GO:0006098; P:GO:0009651; P:GO:0043090; P:GO:0010359; P:GO:0006888; C:GO:0009570; F:GO:0004616; F:GO:0050661; P:GO:0019521	C:cytosol; P:response to glucose stimulus; P:response to sucrose stimulus; P:response to fructose stimulus; C:peroxisome; P:pentose-phosphate shunt; P:response to salt stress; P:amino acid import; P:regulation of anion channel activity; P:ER to Golgi vesicle-mediated transport; C:chloroplast stroma; F:phosphogluconate dehydrogenase (decarboxylating) activity; F:NADP binding; P:D-gluconate metabol…	CYTOPLASMIC_DOMAIN (PHOBIUS); TRANSMEMBRANE (PHOBIUS); NON_CYTOPLASMIC_DOMAIN (PHOBIUS); TMhelix (TMHMM)	821163|AT3G02360|6-phosphogluconate dehydrogenase family protein	EC:1.1.1.44	(1.1) Acting on the CH-OH group of donors	map00480; map00030	Glutathione metabolism; Pentose phosphate pathway
contig03338_length=1409|250|60	contig03338.Antisense	-2.31362	1.18987e-10	Jcr4S00056.90	XM_012232690.1	6-phosphogluconate dehydrogenase	C:GO:0005829; P:GO:0009749; P:GO:0009744; P:GO:0009750; C:GO:0005777; P:GO:0006098; P:GO:0009651; P:GO:0043090; P:GO:0010359; P:GO:0006888; C:GO:0009570; F:GO:0004616; F:GO:0050661; P:GO:0019521	C:cytosol; P:response to glucose stimulus; P:response to sucrose stimulus; P:response to fructose stimulus; C:peroxisome; P:pentose-phosphate shunt; P:response to salt stress; P:amino acid import; P:regulation of anion channel activity; P:ER to Golgi vesicle-mediated transport; C:chloroplast stroma; F:phosphogluconate dehydrogenase (decarboxylating) activity; F:NADP binding; P:D-gluconate metabol…	CYTOPLASMIC_DOMAIN (PHOBIUS); TRANSMEMBRANE (PHOBIUS); NON_CYTOPLASMIC_DOMAIN (PHOBIUS); TMhelix (TMHMM)	821163|AT3G02360|6-phosphogluconate dehydrogenase family protein	EC:1.1.1.44	(1.1) Acting on the CH-OH group of donors	map00480; map00030	Glutathione metabolism; Pentose phosphate pathway
contig03338_length=1409|750|60	contig03338.Antisense	-2.6922	5.04788e-10	Jcr4S00056.90	XM_012232690.1	6-phosphogluconate dehydrogenase	C:GO:0005829; P:GO:0009749; P:GO:0009744; P:GO:0009750; C:GO:0005777; P:GO:0006098; P:GO:0009651; P:GO:0043090; P:GO:0010359; P:GO:0006888; C:GO:0009570; F:GO:0004616; F:GO:0050661; P:GO:0019521	C:cytosol; P:response to glucose stimulus; P:response to sucrose stimulus; P:response to fructose stimulus; C:peroxisome; P:pentose-phosphate shunt; P:response to salt stress; P:amino acid import; P:regulation of anion channel activity; P:ER to Golgi vesicle-mediated transport; C:chloroplast stroma; F:phosphogluconate dehydrogenase (decarboxylating) activity; F:NADP binding; P:D-gluconate metabol…	CYTOPLASMIC_DOMAIN (PHOBIUS); TRANSMEMBRANE (PHOBIUS); NON_CYTOPLASMIC_DOMAIN (PHOBIUS); TMhelix (TMHMM)	821163|AT3G02360|6-phosphogluconate dehydrogenase family protein	EC:1.1.1.44	(1.1) Acting on the CH-OH group of donors	map00480; map00030	Glutathione metabolism; Pentose phosphate pathway
contig03351_length=1679|1000|60	contig03351.Sense	-1.42178	4.71037e-10	Jcr4S02072.10	XM_012224518.1	aspartate--trna cytoplasmic-like	F:GO:0003676; P:GO:0006422; F:GO:0005524; F:GO:0004815; P:GO:0046686; C:GO:0005737; P:GO:0006522; P:GO:0006531	F:nucleic acid binding; P:aspartyl-tRNA aminoacylation; F:ATP binding; F:aspartate-tRNA ligase activity; P:response to cadmium ion; C:cytoplasm; P:alanine metabolic process; P:aspartate metabolic process	NON_CYTOPLASMIC_DOMAIN (PHOBIUS); CYTOPLASMIC_DOMAIN (PHOBIUS); TRANSMEMBRANE (PHOBIUS); CYTOPLASMIC_DOMAIN (PHOBIUS); TRANSMEMBRANE (PHOBIUS)	829246|AT4G31180|aspartyl-tRNA synthetase, putative / aspartate--tRNA ligase, putative	EC:6.1.1.12	(6.1) Forming carbon-oxygen bonds	map00970	Aminoacyl-tRNA biosynthesis
contig03351_length=1679|500|60	contig03351.Sense	-1.88271	6.6971e-09	Jcr4S02072.10	XM_012224518.1	aspartate--trna cytoplasmic-like	F:GO:0003676; P:GO:0006422; F:GO:0005524; F:GO:0004815; P:GO:0046686; C:GO:0005737; P:GO:0006522; P:GO:0006531	F:nucleic acid binding; P:aspartyl-tRNA aminoacylation; F:ATP binding; F:aspartate-tRNA ligase activity; P:response to cadmium ion; C:cytoplasm; P:alanine metabolic process; P:aspartate metabolic process	NON_CYTOPLASMIC_DOMAIN (PHOBIUS); CYTOPLASMIC_DOMAIN (PHOBIUS); TRANSMEMBRANE (PHOBIUS); CYTOPLASMIC_DOMAIN (PHOBIUS); TRANSMEMBRANE (PHOBIUS)	829246|AT4G31180|aspartyl-tRNA synthetase, putative / aspartate--tRNA ligase, putative	EC:6.1.1.12	(6.1) Forming carbon-oxygen bonds	map00970	Aminoacyl-tRNA biosynthesis
contig03368_length=1278|250|60	contig03368.Antisense	3.3731	9.12409e-12	Jcr4S00200.70	XM_012227305.1	spermatogenesis-associated protein 20-like	C:GO:0005576; P:GO:0008152; F:GO:0003824; C:GO:0009507	C:extracellular region; P:metabolic process; F:catalytic activity; C:chloroplast	no IPS match	828041|AT4G03200|catalytic
contig03368_length=1278|750|60	contig03368.Antisense	3.31638	7.59675e-11	Jcr4S00200.70	XM_012227305.1	spermatogenesis-associated protein 20-like	C:GO:0005576; P:GO:0008152; F:GO:0003824; C:GO:0009507	C:extracellular region; P:metabolic process; F:catalytic activity; C:chloroplast	no IPS match	828041|AT4G03200|catalytic
contig03370_length=1221|250|60	contig03370.Antisense	-6.09469	8.695e-10	Jcr4S05605.10	XM_012225018.1	cytochrome p450 78a3-like	F:GO:0033772; F:GO:0009055; F:GO:0005506; F:GO:0020037; C:GO:0009507; F:GO:0019825; P:GO:0055114; P:GO:0006118	F:flavonoid 3',5'-hydroxylase activity; F:electron carrier activity; F:iron ion binding; F:heme binding; C:chloroplast; F:oxygen binding; P:oxidation-reduction process; P:electron transport	no IPS match	843751|CYP78A10|CYP78A10; electron carrier/ heme binding / iron ion binding / monooxygenase/ oxygen binding	EC:1.14.13.88	(1.1) Acting on the CH-OH group of donors	map00944; map00941	Flavone and flavonol biosynthesis; Flavonoid biosynthesis
contig03370_length=1221|750|60	contig03370.Antisense	-6.70949	1.9413e-10	Jcr4S05605.10	XM_012225018.1	cytochrome p450 78a3-like	F:GO:0033772; F:GO:0009055; F:GO:0005506; F:GO:0020037; C:GO:0009507; F:GO:0019825; P:GO:0055114; P:GO:0006118	F:flavonoid 3',5'-hydroxylase activity; F:electron carrier activity; F:iron ion binding; F:heme binding; C:chloroplast; F:oxygen binding; P:oxidation-reduction process; P:electron transport	no IPS match	843751|CYP78A10|CYP78A10; electron carrier/ heme binding / iron ion binding / monooxygenase/ oxygen binding	EC:1.14.13.88	(1.1) Acting on the CH-OH group of donors	map00944; map00941	Flavone and flavonol biosynthesis; Flavonoid biosynthesis
contig03395_length=1043|500|60	contig03395.Sense	-1.48282	2.10042e-09	Jcr4S01232.80	XM_012230396.1	protein tic 20- chloroplastic-like	P:GO:0010207; C:GO:0009706; C:GO:0005739	P:photosystem II assembly; C:chloroplast inner membrane; C:mitochondrion	no IPS match	819396|AT2G47840|tic20 protein-related
contig03417_length=1031|750|60	contig03417.NA	-1.27593	5.89292e-09	Jcr4S01921.20	XM_012232297.1	glutathione s-	P:GO:0006979; P:GO:0009409; P:GO:0009635; F:GO:0004364; P:GO:0042631; C:GO:0009570; F:GO:0043295; F:GO:0004462; P:GO:0046686; C:GO:0005886; C:GO:0048046; P:GO:0006749; P:GO:0006803; P:GO:0005975; P:GO:0006090	P:response to oxidative stress; P:response to cold; P:response to herbicide; F:glutathione transferase activity; P:cellular response to water deprivation; C:chloroplast stroma; F:glutathione binding; F:lactoylglutathione lyase activity; P:response to cadmium ion; C:plasma membrane; C:apoplast; P:glutathione metabolic process; P:glutathione conjugation reaction; P:carbohydrate metabolic process; P…	IPR004046 (PFAM); PF13417 (PFAM); IPR012336 (G3DSA:3.40.30.GENE3D); IPR010987 (G3DSA:1.20.1050.GENE3D); PTHR11260:SF41 (PANTHER); PTHR11260 (PANTHER); IPR004045 (PROSITE_PROFILES); IPR017933 (PROSITE_PROFILES); IPR012336 (SUPERFAMILY); IPR010987 (SUPERFAMILY)	844174|ATGSTU19|ATGSTU19 (GLUTATHIONE S-TRANSFERASE TAU 19); glutathione binding / glutathione transferase	EC:2.5.1.18; EC:4.4.1.5	(2.5) Transferring alkyl or aryl groups, other than methyl groups; (4.4) Carbon-sulfur lyases	map00480; map00982; map00980; map00620	Glutathione metabolism; Drug metabolism - cytochrome P450; Metabolism of xenobiotics by cytochrome P450; Pyruvate metabolism	1.A.12 (glutathione s-)
contig03454_length=607|250|60	contig03454.Antisense	-2.75923	4.60069e-11	Jcr4S00038.60	XM_012215015.1	protein	C:GO:0005634; C:GO:0009507	C:nucleus; C:chloroplast	no IPS match	821159|AT3G03773|hypothetical protein
contig03459_length=763|250|60	contig03459.Antisense	-1.32009	8.1313e-09	Jcr4S02985.40	XM_012228326.1	nucleoside diphosphate kinase 1	C:GO:0005774; C:GO:0048046; F:GO:0004550; P:GO:0006241; P:GO:0009651; C:GO:0009507; C:GO:0005794; C:GO:0005777; C:GO:0005829; F:GO:0046872; P:GO:0006165; P:GO:0006183; P:GO:0006228; P:GO:0046686; C:GO:0009506; C:GO:0005886; F:GO:0005524; P:GO:0006144; P:GO:0006206	C:vacuolar membrane; C:apoplast; F:nucleoside diphosphate kinase activity; P:CTP biosynthetic process; P:response to salt stress; C:chloroplast; C:Golgi apparatus; C:peroxisome; C:cytosol; F:metal ion binding; P:nucleoside diphosphate phosphorylation; P:GTP biosynthetic process; P:UTP biosynthetic process; P:response to cadmium ion; C:plasmodesma; C:plasma membrane; F:ATP binding; P:purine nucleo…	no IPS match	826515|NDPK1|NDPK1; ATP binding / nucleoside diphosphate kinase	EC:2.7.4.6	(2.7) Transferring phosphorous-containing groups	map00240; map00230	Pyrimidine metabolism; Purine metabolism
contig03487_length=893|250|60	contig03487.Antisense	-1.59118	3.52237e-11	Jcr4S01732.110	XM_012233526.1	gtp-binding protein sar1a-like	F:GO:0005525; C:GO:0005794; C:GO:0005886; P:GO:0016192; P:GO:0006886; C:GO:0009507; C:GO:0005829; C:GO:0005783	F:GTP binding; C:Golgi apparatus; C:plasma membrane; P:vesicle-mediated transport; P:intracellular protein transport; C:chloroplast; C:cytosol; C:endoplasmic reticulum	CYTOPLASMIC_DOMAIN (PHOBIUS); TRANSMEMBRANE (PHOBIUS); NON_CYTOPLASMIC_DOMAIN (PHOBIUS)	827368|ATSAR2|ATSAR2 (ARABIDOPSIS THALIANA SECRETION-ASSOCIATED RAS SUPER FAMILY 2); GTP binding
contig03487_length=893|500|60	contig03487.NA	-1.51961	4.92361e-09	Jcr4S01732.110	XM_012233526.1	gtp-binding protein sar1a-like	F:GO:0005525; C:GO:0005794; C:GO:0005886; P:GO:0016192; P:GO:0006886; C:GO:0009507; C:GO:0005829; C:GO:0005783	F:GTP binding; C:Golgi apparatus; C:plasma membrane; P:vesicle-mediated transport; P:intracellular protein transport; C:chloroplast; C:cytosol; C:endoplasmic reticulum	CYTOPLASMIC_DOMAIN (PHOBIUS); TRANSMEMBRANE (PHOBIUS); NON_CYTOPLASMIC_DOMAIN (PHOBIUS)	827368|ATSAR2|ATSAR2 (ARABIDOPSIS THALIANA SECRETION-ASSOCIATED RAS SUPER FAMILY 2); GTP binding
contig03487_length=893|750|60	contig03487.Antisense	-2.01166	1.36665e-09	Jcr4S01732.110	XM_012233526.1	gtp-binding protein sar1a-like	F:GO:0005525; C:GO:0005794; C:GO:0005886; P:GO:0016192; P:GO:0006886; C:GO:0009507; C:GO:0005829; C:GO:0005783	F:GTP binding; C:Golgi apparatus; C:plasma membrane; P:vesicle-mediated transport; P:intracellular protein transport; C:chloroplast; C:cytosol; C:endoplasmic reticulum	CYTOPLASMIC_DOMAIN (PHOBIUS); TRANSMEMBRANE (PHOBIUS); NON_CYTOPLASMIC_DOMAIN (PHOBIUS)	827368|ATSAR2|ATSAR2 (ARABIDOPSIS THALIANA SECRETION-ASSOCIATED RAS SUPER FAMILY 2); GTP binding
contig03491_length=983|0|60	contig03491.Sense	-2.67772	7.28167e-09	Jcr4S00093.110	XM_012221741.1	sucrose synthase	F:GO:0016157; P:GO:0009058; P:GO:0005985; P:GO:0005982	F:sucrose synthase activity; P:biosynthetic process; P:sucrose metabolic process; P:starch metabolic process	SignalP-noTM (SIGNALP_EUK)	823393|SUS4|SUS4; UDP-glycosyltransferase/ sucrose synthase/ transferase, transferring glycosyl groups	EC:2.4.1.13	(2.4) Glycosyltransferases	map00500	Starch and sucrose metabolism
contig03491_length=983|250|60	contig03491.NA	-2.73163	1.33486e-10	Jcr4S00093.110	XM_012221741.1	sucrose synthase	F:GO:0016157; P:GO:0009058; P:GO:0005985; P:GO:0005982	F:sucrose synthase activity; P:biosynthetic process; P:sucrose metabolic process; P:starch metabolic process	SignalP-noTM (SIGNALP_EUK)	823393|SUS4|SUS4; UDP-glycosyltransferase/ sucrose synthase/ transferase, transferring glycosyl groups	EC:2.4.1.13	(2.4) Glycosyltransferases	map00500	Starch and sucrose metabolism
contig03492_length=343|250|60	contig03492.Antisense	-3.11848	1.09418e-10	Jcr4S00093.110	XM_012221741.1	sucrose partial	F:GO:0016157; P:GO:0009058; P:GO:0005985; P:GO:0005982	F:sucrose synthase activity; P:biosynthetic process; P:sucrose metabolic process; P:starch metabolic process	no IPS match	823393|SUS4|SUS4; UDP-glycosyltransferase/ sucrose synthase/ transferase, transferring glycosyl groups	EC:2.4.1.13	(2.4) Glycosyltransferases	map00500	Starch and sucrose metabolism
contig03520_length=325|0|60	contig03520.Sense	-3.09969	8.37881e-11	Jcr4S04571.10	XM_012218117.1	seedstick-like protein	P:GO:0055114; P:GO:0006355; F:GO:0003677; P:GO:0048481; F:GO:0046983; F:GO:0003700; F:GO:0032440; C:GO:0005634; C:GO:0005667; P:GO:0045449	P:oxidation-reduction process; P:regulation of transcription, DNA-dependent; F:DNA binding; P:ovule development; F:protein dimerization activity; F:sequence-specific DNA binding transcription factor activity; F:2-alkenal reductase [NAD(P)] activity; C:nucleus; C:transcription factor complex; P:regulation of transcription, DNA-dependent	IPR002487 (PFAM); PTHR11945 (PANTHER); PTHR11945:SF19 (PANTHER); IPR002487 (PROSITE_PROFILES)	826586|STK|STK (SEEDSTICK); protein binding / transcription factor	EC:1.3.1.74	(1.3) Acting on the CH-CH group of donors
contig03544_length=886|500|60	contig03544.NA	-2.52919	1.1938e-09	Jcr4S13744.10	XM_012210319.1	disease resistance protein	P:GO:0006952; F:GO:0043531; F:GO:0016787; F:GO:0004721	P:defense response; F:ADP binding; F:hydrolase activity; F:phosphoprotein phosphatase activity	TRANSMEMBRANE (PHOBIUS); CYTOPLASMIC_DOMAIN (PHOBIUS); NON_CYTOPLASMIC_DOMAIN (PHOBIUS); NON_CYTOPLASMIC_DOMAIN (PHOBIUS); TRANSMEMBRANE (PHOBIUS)	820670|AT3G14470|disease resistance protein (NBS-LRR class), putative
contig03624_length=898|250|60	contig03624.Antisense	2.54369	2.13671e-11	Jcr4S00296.200	XM_012216552.1	cytokinin oxidase	P:GO:0009823; P:GO:0009753; P:GO:0022900; P:GO:0009694; C:GO:0009536; F:GO:0019139; P:GO:0032940; C:GO:0016023; F:GO:0050660; F:GO:0008762; C:GO:0005576; P:GO:0006040	P:cytokinin catabolic process; P:response to jasmonic acid stimulus; P:electron transport chain; P:jasmonic acid metabolic process; C:plastid; F:cytokinin dehydrogenase activity; P:secretion by cell; C:cytoplasmic membrane-bounded vesicle; F:flavin adenine dinucleotide binding; F:UDP-N-acetylmuramate dehydrogenase activity; C:extracellular region; P:amino sugar metabolic process	IPR015345 (PFAM); IPR016170 (G3DSA:3.40.462.GENE3D); PTHR13878 (PANTHER); PTHR13878:SF14 (PANTHER); IPR016164 (SUPERFAMILY)	843881|CKX5|CKX5 (CYTOKININ OXIDASE 5); cytokinin dehydrogenase	EC:1.1.1.158; EC:1.5.99.12	(1.1) Acting on the CH-OH group of donors; (1.5) Acting on the CH-NH group of donors	map00908	Zeatin biosynthesis
contig03644_length=1321|1000|60	contig03644.Sense	-1.2712	3.72757e-09	Jcr4S00006.200	XM_012218374.1	rac-like gtp-binding protein arac1	P:GO:0030834; P:GO:0000226; P:GO:0017157; P:GO:0010119; P:GO:0051650; F:GO:0032794; P:GO:0009734; F:GO:0005525; C:GO:0009524; F:GO:0004767; P:GO:0030833; C:GO:0005730; C:GO:0005819; P:GO:0007264; P:GO:0009416; P:GO:0009738; C:GO:0045177; C:GO:0005886; P:GO:0009860; P:GO:0006687	P:regulation of actin filament depolymerization; P:microtubule cytoskeleton organization; P:regulation of exocytosis; P:regulation of stomatal movement; P:establishment of vesicle localization; F:GTPase activating protein binding; P:auxin mediated signaling pathway; F:GTP binding; C:phragmoplast; F:sphingomyelin phosphodiesterase activity; P:regulation of actin filament polymerization; C:nucleolu…	IPR001806 (PRINTS); IPR003578 (SMART); IPR020849 (SMART); IPR003579 (SMART); IPR001806 (PFAM); IPR005225 (TIGRFAM); G3DSA:3.40.50.300 (GENE3D); PTHR24072 (PANTHER); PTHR24072:SF67 (PANTHER); IPR003578 (PROSITE_PROFILES); IPR027417 (SUPERFAMILY)	816290|ARAC1|ARAC1; GTP binding	EC:3.1.4.12	(3.1) Acting on ester bonds	map00600	Sphingolipid metabolism	9.A.50 (rac-like gtp-binding protein arac1)
contig03675_length=1656|250|60	contig03675.Antisense	-1.27591	7.03404e-09	Jcr4S01164.20	XM_012233171.1	gdp-mannose pyrophosphorylase	P:GO:0009753; F:GO:0004475; P:GO:0010193; P:GO:0009651; P:GO:0030244; P:GO:0042742; P:GO:0009408; F:GO:0008928; P:GO:0019853; P:GO:0060359; P:GO:0006000; P:GO:0006013	P:response to jasmonic acid stimulus; F:mannose-1-phosphate guanylyltransferase activity; P:response to ozone; P:response to salt stress; P:cellulose biosynthetic process; P:defense response to bacterium; P:response to heat; F:mannose-1-phosphate guanylyltransferase (GDP) activity; P:L-ascorbic acid biosynthetic process; P:response to ammonium ion; P:fructose metabolic process; P:mannose metaboli…	no IPS match	818562|CYT1|CYT1 (CYTOKINESIS DEFECTIVE 1); mannose-1-phosphate guanylyltransferase/ nucleotidyltransferase	EC:2.7.7.22; EC:2.7.7.13	(2.7) Transferring phosphorous-containing groups; (2.7) Transferring phosphorous-containing groups	map00520; map00051	Amino sugar and nucleotide sugar metabolism; Fructose and mannose metabolism
contig03675_length=1656|750|60	contig03675.Antisense	-1.96321	8.53028e-10	Jcr4S01164.20	XM_012233171.1	gdp-mannose pyrophosphorylase	P:GO:0009753; F:GO:0004475; P:GO:0010193; P:GO:0009651; P:GO:0030244; P:GO:0042742; P:GO:0009408; F:GO:0008928; P:GO:0019853; P:GO:0060359; P:GO:0006000; P:GO:0006013	P:response to jasmonic acid stimulus; F:mannose-1-phosphate guanylyltransferase activity; P:response to ozone; P:response to salt stress; P:cellulose biosynthetic process; P:defense response to bacterium; P:response to heat; F:mannose-1-phosphate guanylyltransferase (GDP) activity; P:L-ascorbic acid biosynthetic process; P:response to ammonium ion; P:fructose metabolic process; P:mannose metaboli…	no IPS match	818562|CYT1|CYT1 (CYTOKINESIS DEFECTIVE 1); mannose-1-phosphate guanylyltransferase/ nucleotidyltransferase	EC:2.7.7.22; EC:2.7.7.13	(2.7) Transferring phosphorous-containing groups; (2.7) Transferring phosphorous-containing groups	map00520; map00051	Amino sugar and nucleotide sugar metabolism; Fructose and mannose metabolism
contig03706_length=2557|0|60	contig03706.Sense	2.9195	2.38858e-10	Jcr4S00227.120	XM_012234210.1	uncharacterized membrane protein at3g27390-like	C:GO:0016020; C:GO:0016023; C:GO:0005739; P:GO:0010228	C:membrane; C:cytoplasmic membrane-bounded vesicle; C:mitochondrion; P:vegetative to reproductive phase transition of meristem	SignalP-noTM (SIGNALP_EUK)	826880|AT4G12680|hypothetical protein
contig03706_length=2557|1000|60	contig03706.Sense	4.12477	9.45598e-10	Jcr4S00227.120	XM_012234210.1	uncharacterized membrane protein at3g27390-like	C:GO:0016020; C:GO:0016023; C:GO:0005739; P:GO:0010228	C:membrane; C:cytoplasmic membrane-bounded vesicle; C:mitochondrion; P:vegetative to reproductive phase transition of meristem	SignalP-noTM (SIGNALP_EUK)	826880|AT4G12680|hypothetical protein
contig03709_length=1402|1000|60	contig03709.Sense	-1.73731	8.51295e-11	Jcr4S25359.10	XM_012237926.1	metal tolerance protein	F:GO:0008324; P:GO:0055085; C:GO:0005774; P:GO:0006812; C:GO:0016021	F:cation transmembrane transporter activity; P:transmembrane transport; C:vacuolar membrane; P:cation transport; C:integral to membrane	no IPS match	824975|AT3G58060|cation efflux family protein / metal tolerance protein, putative (MTPc3)					2.A.4 (metal tolerance protein)
contig03709_length=1402|500|60	contig03709.Sense	-2.09273	2.87646e-11	Jcr4S25359.10	XM_012237926.1	metal tolerance protein	F:GO:0008324; P:GO:0055085; C:GO:0005774; P:GO:0006812; C:GO:0016021	F:cation transmembrane transporter activity; P:transmembrane transport; C:vacuolar membrane; P:cation transport; C:integral to membrane	no IPS match	824975|AT3G58060|cation efflux family protein / metal tolerance protein, putative (MTPc3)					2.A.4 (metal tolerance protein)
contig03712_length=641|250|60	contig03712.Antisense	3.16007	1.85934e-11		XM_012214409.1	desacetoxyvindoline 4-	F:GO:0050590; P:GO:0010439; F:GO:0005506; P:GO:0055114; P:GO:0042432	F:desacetoxyvindoline 4-hydroxylase activity; P:regulation of glucosinolate biosynthetic process; F:iron ion binding; P:oxidation-reduction process; P:indole biosynthetic process	no IPS match	837175|AT1G06650|2-oxoglutarate-dependent dioxygenase, putative	EC:1.14.11.20	(1.1) Acting on the CH-OH group of donors	map00901	Indole alkaloid biosynthesis
contig03713_length=734|500|60	contig03713.NA	3.26713	1.20867e-09	Jcr4S00108.140	XM_012214409.1	desacetoxyvindoline 4-	F:GO:0050590; P:GO:0010439; F:GO:0005506; P:GO:0055114; P:GO:0042432	F:desacetoxyvindoline 4-hydroxylase activity; P:regulation of glucosinolate biosynthetic process; F:iron ion binding; P:oxidation-reduction process; P:indole biosynthetic process	no IPS match	838763|2A6|2A6; oxidoreductase	EC:1.14.11.20	(1.1) Acting on the CH-OH group of donors	map00901	Indole alkaloid biosynthesis
contig03732_length=773|250|60	contig03732.Antisense	1.54672	9.74306e-09						no IPS match
contig03748_length=1296|250|60	contig03748.Antisense	-3.3844	1.49462e-09	Jcr4S03178.20	XM_012230884.1	60s ribosomal protein	C:GO:0022626; F:GO:0005488; P:GO:0008152; C:GO:0016020; C:GO:0044446	C:cytosolic ribosome; F:binding; P:metabolic process; C:membrane; C:intracellular organelle part	CYTOPLASMIC_DOMAIN (PHOBIUS); TRANSMEMBRANE (PHOBIUS); NON_CYTOPLASMIC_DOMAIN (PHOBIUS); TMhelix (TMHMM)	839407|emb2386|emb2386 (embryo defective 2386); structural constituent of ribosome
contig03766_length=810|500|60	contig03766.Sense	-1.61579	4.4648e-09	Jcr4S03518.10	XM_012226971.1	auxin response factor 18-like	P:GO:0006355; F:GO:0003677; F:GO:0046983; P:GO:0009734; C:GO:0005634	P:regulation of transcription, DNA-dependent; F:DNA binding; F:protein dimerization activity; P:auxin mediated signaling pathway; C:nucleus	CYTOPLASMIC_DOMAIN (PHOBIUS); NON_CYTOPLASMIC_DOMAIN (PHOBIUS); TRANSMEMBRANE (PHOBIUS)	829131|ARF16|ARF16 (AUXIN RESPONSE FACTOR 16); miRNA binding / transcription factor
contig03774_length=894|250|60	contig03774.Antisense	-2.13596	2.43089e-10	Jcr4S01363.50	XM_012226702.1	conserved hypothetical protein	C:GO:0005576	C:extracellular region	IPR009606 (PFAM); PTHR31769 (PANTHER); PTHR31769:SF0 (PANTHER); TRANSMEMBRANE (PHOBIUS); TRANSMEMBRANE (PHOBIUS); NON_CYTOPLASMIC_DOMAIN (PHOBIUS); CYTOPLASMIC_DOMAIN (PHOBIUS); NON_CYTOPLASMIC_DOMAIN (PHOBIUS); NON_CYTOPLASMIC_DOMAIN (PHOBIUS); TRANSMEMBRANE (PHOBIUS); TRANSMEMBRANE (PHOBIUS); CYTOPLASMIC_DOMAIN (PHOBIUS); TMhelix (TMHMM); TMhelix (TMHMM); TMhelix (TMHMM); TMhelix (TMHMM)	837898|AT1G13380|hypothetical protein						S1Fa-like
contig03793_length=469|0|60	contig03793.Sense	-3.41669	8.62355e-10	Jcr4S12813.10	XM_012218945.1	ricin-agglutinin family protein	P:GO:0006952; P:GO:0017148; F:GO:0030598	P:defense response; P:negative regulation of translation; F:rRNA N-glycosylase activity	IPR016139 (G3DSA:4.10.470.GENE3D); IPR001574 (PFAM); IPR001574 (SUPERFAMILY)		EC:3.2.2.22	(3.2) Glycosylases
contig03850_length=867|0|60	contig03850.NA	2.61478	9.4583e-09	Jcr4S07954.20	XM_012214709.1				no IPS match
contig03863_length=697|250|60	contig03863.Antisense	-2.44486	4.48022e-10	Jcr4S00106.140	XM_012214015.1	probable serine threonine-protein kinase at1g54610-like	P:GO:0016310; F:GO:0004674; F:GO:0000166; P:GO:0009069	P:phosphorylation; F:protein serine/threonine kinase activity; F:nucleotide binding; P:serine family amino acid metabolic process	no IPS match	841903|AT1G54610|protein kinase family protein	EC:2.7.11	(2.7) Transferring phosphorous-containing groups
contig03865_length=1863|1250|60	contig03865.Antisense	-2.07175	1.47426e-09	Jcr4S06305.10	XM_012217663.1	delta -sterol reductase-like	P:GO:0016132; F:GO:0005516; P:GO:0055114; C:GO:0016021; P:GO:0009416; F:GO:0050614; F:GO:0050660; P:GO:0009826; F:GO:0008762; C:GO:0005773; C:GO:0005886; P:GO:0006040	P:brassinosteroid biosynthetic process; F:calmodulin binding; P:oxidation-reduction process; C:integral to membrane; P:response to light stimulus; F:delta24-sterol reductase activity; F:flavin adenine dinucleotide binding; P:unidimensional cell growth; F:UDP-N-acetylmuramate dehydrogenase activity; C:vacuole; C:plasma membrane; P:amino sugar metabolic process	no IPS match	821519|DWF1|DWF1 (DWARF 1); calmodulin binding / catalytic	EC:1.3.1.72; EC:1.1.1.158	(1.3) Acting on the CH-CH group of donors; (1.1) Acting on the CH-OH group of donors	map00100	Steroid biosynthesis
contig03865_length=1863|250|60	contig03865.Antisense	-1.49539	4.43605e-10	Jcr4S06305.10	XM_012217663.1	delta -sterol reductase-like	P:GO:0016132; F:GO:0005516; P:GO:0055114; C:GO:0016021; P:GO:0009416; F:GO:0050614; F:GO:0050660; P:GO:0009826; F:GO:0008762; C:GO:0005773; C:GO:0005886; P:GO:0006040	P:brassinosteroid biosynthetic process; F:calmodulin binding; P:oxidation-reduction process; C:integral to membrane; P:response to light stimulus; F:delta24-sterol reductase activity; F:flavin adenine dinucleotide binding; P:unidimensional cell growth; F:UDP-N-acetylmuramate dehydrogenase activity; C:vacuole; C:plasma membrane; P:amino sugar metabolic process	no IPS match	821519|DWF1|DWF1 (DWARF 1); calmodulin binding / catalytic	EC:1.3.1.72; EC:1.1.1.158	(1.3) Acting on the CH-CH group of donors; (1.1) Acting on the CH-OH group of donors	map00100	Steroid biosynthesis
contig03867_length=1681|500|60	contig03867.NA	-2.0117	1.80538e-09	Jcr4S01605.30	XM_012209326.1	s-adenosylmethionine synthase 2-like	F:GO:0005507; F:GO:0004478; P:GO:0006556; P:GO:0006730; F:GO:0005524; C:GO:0005737; C:GO:0005886; P:GO:0006555	F:copper ion binding; F:methionine adenosyltransferase activity; P:S-adenosylmethionine biosynthetic process; P:one-carbon metabolic process; F:ATP binding; C:cytoplasm; C:plasma membrane; P:methionine metabolic process	CYTOPLASMIC_DOMAIN (PHOBIUS); NON_CYTOPLASMIC_DOMAIN (PHOBIUS); TRANSMEMBRANE (PHOBIUS); NON_CYTOPLASMIC_DOMAIN (PHOBIUS); TRANSMEMBRANE (PHOBIUS); TMhelix (TMHMM)	818260|MAT3|MAT3 (methionine adenosyltransferase 3); copper ion binding / methionine adenosyltransferase	EC:2.5.1.6	(2.5) Transferring alkyl or aryl groups, other than methyl groups	map00270	Cysteine and methionine metabolism
contig03931_length=1141|250|60	contig03931.Antisense	-2.35083	8.5578e-13	Jcr4S04709.20	XM_012225038.1	isoaspartyl peptidase l-asparaginase-like	P:GO:0033345; F:GO:0008798; P:GO:0006516; F:GO:0004067; P:GO:0051604; P:GO:0006508; C:GO:0005829; P:GO:0006522; P:GO:0006531	P:asparagine catabolic process via L-aspartate; F:beta-aspartyl-peptidase activity; P:glycoprotein catabolic process; F:asparaginase activity; P:protein maturation; P:proteolysis; C:cytosol; P:alanine metabolic process; P:aspartate metabolic process	no IPS match	830704|AT5G08100|L-asparaginase / L-asparagine amidohydrolase	EC:3.5.1.1; EC:3.4.19.5	(3.5) Acting on carbon-nitrogen bonds, other than peptide bonds; (3.4) Acting on peptide bonds (peptide hydrolases)	map00460; map00250	Cyanoamino acid metabolism; Alanine, aspartate and glutamate metabolism
contig03931_length=1141|750|60	contig03931.Antisense	-2.22915	2.08881e-11	Jcr4S04709.20	XM_012225038.1	isoaspartyl peptidase l-asparaginase-like	P:GO:0033345; F:GO:0008798; P:GO:0006516; F:GO:0004067; P:GO:0051604; P:GO:0006508; C:GO:0005829; P:GO:0006522; P:GO:0006531	P:asparagine catabolic process via L-aspartate; F:beta-aspartyl-peptidase activity; P:glycoprotein catabolic process; F:asparaginase activity; P:protein maturation; P:proteolysis; C:cytosol; P:alanine metabolic process; P:aspartate metabolic process	no IPS match	830704|AT5G08100|L-asparaginase / L-asparagine amidohydrolase	EC:3.5.1.1; EC:3.4.19.5	(3.5) Acting on carbon-nitrogen bonds, other than peptide bonds; (3.4) Acting on peptide bonds (peptide hydrolases)	map00460; map00250	Cyanoamino acid metabolism; Alanine, aspartate and glutamate metabolism
contig03970_length=1008|250|60	contig03970.Antisense	1.63076	2.21583e-09	Jcr4S00021.100	XM_012221297.1	polyol transporter 5-like	F:GO:0022891; C:GO:0016021; F:GO:0032440; P:GO:0055114; P:GO:0055085; P:GO:0008643	F:substrate-specific transmembrane transporter activity; C:integral to membrane; F:2-alkenal reductase [NAD(P)] activity; P:oxidation-reduction process; P:transmembrane transport; P:carbohydrate transport	no IPS match	821416|ATPLT5|ATPLT5 (POLYOL TRANSPORTER 5); D-ribose transmembrane transporter/ D-xylose transmembrane transporter/ carbohydrate transmembrane transporter/ galactose transmembrane transporter/ glucose transmembrane transporter/ glycerol transmembrane transporter/ mannitol transmembrane transporter/ monosaccharide transmembrane transporter/ myo-inositol transmembrane transporter/ sorbitol transme…	EC:1.3.1.74	(1.3) Acting on the CH-CH group of donors			2.A.1 (polyol transporter 5-like)
[truncated: 806 more rows]

## Sheet: IV.vs.III_pv8
ProbeName	ID	IV.vs.III	Pvalue_IV.vs.III	Kazusa transcript ID	CN gene ID	Blast text annotation	GO Ids	GO names	InterPro	Protein ID	Enzyme Code (EC)	Enzyme name	KEGG map	KEGG pathway	Transporter family	Transcription factor	RGA
[truncated: 509 more rows]

[truncated: 2 more sheets: V.vs.IV_pv8, VI.vs.V_pv8]
