# Supplementary material for: Gene expression profiling identifies pathways involved in seed maturation of Jatropha curcas
Source: BMC Genomics. 2020 Apr 9;21:290. doi: 10.1186/s12864-020-6666-1 (PMC7146973; doi:10.1186/s12864-020-6666-1)
Supplement: Supplementary file 17 — Additional file 17: Table S7. The number of over- and under-represented GO terms of each category (BP, MF and CC), and related contigs in each cluster. [file 12864_2020_6666_MOESM17_ESM.xlsx]

## Sheet: Tabele_S7
Table S7. The number of over- and under-represented GO terms of each category (BP, MF and CC), and related contigs in each cluster.
Name	# contigs	# GO
clust1_BP_over	416	156
clust1_BP_under	449	109
clust2_BP_over	261	92
clust2_BP_under	474	70
clust3_BP_over	145	97
clust3_BP_under	181	72
clust4_BP_over	508	304
clust4_BP_under	273	54
clust5_BP_over	188	69
clust5_BP_under	217	81
clust6_BP_over	655	269
clust6_BP_under	570	104
clust7_BP_over	476	365
clust7_BP_under	291	58
clust8_BP_over	161	81
clust8_BP_under	228	76
clust9_BP_over	289	130
clust9_BP_under	108	11
clust10_BP_over	170	58
clust10_BP_under	329	121
clust1_CC_over	235	44
clust1_CC_under	121	14
clust2_CC_over	492	26
clust2_CC_under	397	30
clust3_CC_over	91	7
clust3_CC_under	152	35
clust4_CC_over	595	43
clust4_CC_under	200	15
clust5_CC_over	64	10
clust5_CC_under	169	27
clust6_CC_over	443	40
clust6_CC_under	634	33
clust7_CC_over	508	97
clust7_CC_under	158	8
clust8_CC_over	33	7
clust8_CC_under	255	33
clust9_CC_over	116	17
clust9_CC_under	72	5
clust10_CC_over	56	5
clust10_CC_under	309	35
clust1_MF_over	269	51
clust1_MF_under	278	31
clust2_MF_over	370	36
clust2_MF_under	293	16
clust3_MF_over	197	67
clust3_MF_under	124	21
clust4_MF_over	435	66
clust4_MF_under	343	19
clust5_MF_over	224	51
clust5_MF_under	177	29
clust6_MF_over	652	111
clust6_MF_under	378	18
clust7_MF_over	403	94
clust7_MF_under	87	7
clust8_MF_over	135	44
clust8_MF_under	84	27
clust9_MF_over	192	40
clust9_MF_under	25	2
clust10_MF_over	182	58
clust10_MF_under	240	28
