# Supplementary material for: Gene expression profiling identifies pathways involved in seed maturation of Jatropha curcas
Source: BMC Genomics. 2020 Apr 9;21:290. doi: 10.1186/s12864-020-6666-1 (PMC7146973; doi:10.1186/s12864-020-6666-1)
Supplement: Supplementary file 18 — Additional file 18: Table S8. GO and KEGG enrichment analysis of significantly over- and under-represented GO terms of each category (BP, MF, and CC) and KEGG pathways for each cluster. [file 12864_2020_6666_MOESM18_ESM.xlsx]

## Sheet: clust1_Over
Table S8. GO and KEGG enrichment analysis of significantly over- and under-represented GO terms of each category (BP, MF, and CC) and KEGG pathways for each cluster.
	GOBPID	Pvalue	OddsRatio	ExpCount	Count	Size	Term	Contigs
1	GO:0009611	2.18255e-06	3.46257	7.70933	23	143	response to wounding	contig00044, contig00093, contig01021, contig02819, contig03400, contig03488, contig03767, contig03768, contig03860, contig03991, contig04475, contig04594, contig07333, contig08895, contig10120, contig11257, contig11309, contig11871, contig13491, contig17130, contig17295, contig18003, contig18566
2	GO:1901700	1.07972e-05	1.72001	57.8469	90	1073	response to oxygen-containing compound	contig00038, contig00093, contig00130, contig00185, contig00372, contig00485, contig00744, contig00806, contig00834, contig01021, contig01055, contig01176, contig01252, contig01455, contig01543, contig01555, contig01703, contig01783, contig01874, contig01980, contig02172, contig02510, contig02819, contig03240, contig03338, contig03400, contig03488, contig03698, contig03767, contig04433, contig045…
3	GO:0007568	2.4609e-05	3.47444	5.98417	18	111	aging	contig00027, contig00407, contig00445, contig00715, contig00972, contig01103, contig01555, contig03186, contig04622, contig05806, contig08550, contig12743, contig13581, contig13769, contig13770, contig14060, contig18371, contig20942
4	GO:0016053	8.21041e-05	1.78934	36.498	60	677	organic acid biosynthetic process	contig00093, contig00501, contig00520, contig00744, contig01084, contig01408, contig01585, contig01610, contig01854, contig02165, contig02665, contig02666, contig02717, contig02819, contig02936, contig03400, contig03681, contig03823, contig03886, contig03991, contig04594, contig04665, contig04873, contig04946, contig05058, contig05213, contig05214, contig05246, contig05359, contig05486, contig056…
5	GO:0046394	8.21041e-05	1.78934	36.498	60	677	carboxylic acid biosynthetic process	contig00093, contig00501, contig00520, contig00744, contig01084, contig01408, contig01585, contig01610, contig01854, contig02165, contig02665, contig02666, contig02717, contig02819, contig02936, contig03400, contig03681, contig03823, contig03886, contig03991, contig04594, contig04665, contig04873, contig04946, contig05058, contig05213, contig05214, contig05246, contig05359, contig05486, contig056…
6	GO:0006633	8.49558e-05	2.81691	8.35627	21	155	fatty acid biosynthetic process	contig00093, contig01408, contig01854, contig02165, contig02717, contig04665, contig04873, contig05058, contig05213, contig05214, contig05744, contig05850, contig06960, contig07257, contig07792, contig09580, contig09979, contig10200, contig14614, contig14836, contig19942
7	GO:0009694	0.000164594	4.35425	3.01904	11	56	jasmonic acid metabolic process	contig01021, contig01854, contig02819, contig03400, contig03991, contig04665, contig05744, contig05850, contig08895, contig17295, contig18566
8	GO:0042221	0.00017013	1.45733	105.181	139	1951	response to chemical	contig00038, contig00093, contig00130, contig00185, contig00272, contig00327, contig00372, contig00467, contig00485, contig00520, contig00650, contig00744, contig00806, contig00834, contig01019, contig01021, contig01055, contig01154, contig01176, contig01252, contig01408, contig01455, contig01543, contig01555, contig01703, contig01783, contig01874, contig01980, contig02172, contig02358, contig025…
9	GO:0000103	0.000258172	12.6367	0.646937	5	12	sulfate assimilation	contig02665, contig02666, contig05181, contig15685, contig19300
10	GO:0009695	0.000324929	4.8466	2.26428	9	42	jasmonic acid biosynthetic process	contig01854, contig02819, contig03400, contig03991, contig04665, contig05744, contig05850, contig08895, contig17295
11	GO:0072330	0.000393429	2.02207	17.6829	33	328	monocarboxylic acid biosynthetic process	contig00093, contig00501, contig00520, contig01084, contig01408, contig01854, contig02165, contig02717, contig02819, contig02936, contig03400, contig03991, contig04665, contig04873, contig05058, contig05213, contig05214, contig05359, contig05744, contig05850, contig06960, contig07257, contig07792, contig08895, contig09580, contig09979, contig10200, contig13325, contig14614, contig14836, contig156…
12	GO:0032787	0.000449317	1.57302	52.1323	76	967	monocarboxylic acid metabolic process	contig00093, contig00501, contig00520, contig00685, contig01021, contig01084, contig01408, contig01555, contig01854, contig02165, contig02653, contig02717, contig02733, contig02819, contig02895, contig02936, contig03338, contig03400, contig03681, contig03698, contig03740, contig03742, contig03860, contig03991, contig04135, contig04524, contig04560, contig04594, contig04665, contig04873, contig050…
13	GO:0044283	0.00059439	1.5352	56.8765	81	1055	small molecule biosynthetic process	contig00093, contig00130, contig00501, contig00520, contig00744, contig00994, contig01084, contig01408, contig01585, contig01610, contig01773, contig01795, contig01854, contig02165, contig02665, contig02666, contig02717, contig02819, contig02936, contig03400, contig03681, contig03742, contig03823, contig03886, contig03991, contig04135, contig04138, contig04505, contig04594, contig04665, contig048…
14	GO:0006027	0.000646851	7.08339	1.13214	6	21	glycosaminoglycan catabolic process	contig00459, contig01856, contig05542, contig08853, contig15494, contig15724
15	GO:1901565	0.000687709	2.04894	15.3108	29	284	organonitrogen compound catabolic process	contig00459, contig00520, contig00744, contig01084, contig01856, contig04594, contig04665, contig05058, contig05274, contig05542, contig05688, contig05744, contig05850, contig07257, contig08853, contig09057, contig09979, contig10976, contig11796, contig13491, contig14610, contig14932, contig15101, contig15494, contig15685, contig15724, contig17130, contig17993, contig19051
16	GO:0009765	0.000855042	8.84303	0.808671	5	15	photosynthesis, light harvesting	contig01396, contig01877, contig05388, contig08355, contig14784
17	GO:0051552	0.000875792	5.39477	1.61734	7	30	flavone metabolic process	contig00282, contig00445, contig00715, contig14188, contig16343, contig19609, contig21456
18	GO:0051553	0.000875792	5.39477	1.61734	7	30	flavone biosynthetic process	contig00282, contig00445, contig00715, contig14188, contig16343, contig19609, contig21456
19	GO:0051554	0.000875792	5.39477	1.61734	7	30	flavonol metabolic process	contig00282, contig00445, contig00715, contig14188, contig16343, contig19609, contig21456
20	GO:0051555	0.000875792	5.39477	1.61734	7	30	flavonol biosynthetic process	contig00282, contig00445, contig00715, contig14188, contig16343, contig19609, contig21456
21	GO:0006026	0.00107942	5.16947	1.67125	7	31	aminoglycan catabolic process	contig00459, contig01856, contig04594, contig05542, contig08853, contig15494, contig15724
22	GO:0019752	0.0012029	1.37783	107.23	136	1989	carboxylic acid metabolic process	contig00044, contig00093, contig00133, contig00138, contig00201, contig00238, contig00501, contig00520, contig00685, contig00728, contig00744, contig00806, contig00834, contig00994, contig01021, contig01084, contig01109, contig01408, contig01555, contig01585, contig01610, contig01854, contig02165, contig02172, contig02347, contig02585, contig02619, contig02653, contig02665, contig02666, contig027…
23	GO:0009605	0.00142054	1.51555	50.8385	72	943	response to external stimulus	contig00093, contig00130, contig00185, contig00327, contig00395, contig00407, contig00445, contig00520, contig00523, contig01021, contig01084, contig01109, contig01455, contig02510, contig02819, contig03400, contig03488, contig03767, contig04009, contig04433, contig04594, contig04665, contig04754, contig04977, contig05023, contig05045, contig05222, contig05441, contig05517, contig05850, contig061…
24	GO:0010033	0.00147009	1.4555	65.6102	89	1217	response to organic substance	contig00038, contig00093, contig00130, contig00185, contig00327, contig00372, contig00485, contig00744, contig00834, contig01021, contig01055, contig01154, contig01176, contig01252, contig01455, contig01543, contig01555, contig01703, contig01783, contig01874, contig02172, contig02510, contig02819, contig03240, contig03338, contig03400, contig03488, contig03698, contig03767, contig04009, contig044…
25	GO:0043436	0.00169027	1.36016	109.979	138	2040	oxoacid metabolic process	contig00044, contig00093, contig00133, contig00138, contig00201, contig00238, contig00501, contig00520, contig00685, contig00728, contig00744, contig00806, contig00834, contig00994, contig01021, contig01084, contig01109, contig01408, contig01555, contig01585, contig01610, contig01854, contig02165, contig02172, contig02347, contig02585, contig02619, contig02653, contig02665, contig02666, contig027…
26	GO:0006082	0.0017576	1.3584	110.087	138	2042	organic acid metabolic process	contig00044, contig00093, contig00133, contig00138, contig00201, contig00238, contig00501, contig00520, contig00685, contig00728, contig00744, contig00806, contig00834, contig00994, contig01021, contig01084, contig01109, contig01408, contig01555, contig01585, contig01610, contig01854, contig02165, contig02172, contig02347, contig02585, contig02619, contig02653, contig02665, contig02666, contig027…
27	GO:0046655	0.00203488	10.0915	0.593025	4	11	folic acid metabolic process	contig03823, contig05359, contig17088, contig18392
28	GO:0046656	0.00203488	10.0915	0.593025	4	11	folic acid biosynthetic process	contig03823, contig05359, contig17088, contig18392
29	GO:0009607	0.0022555	1.57542	36.498	54	677	response to biotic stimulus	contig00093, contig00185, contig00327, contig00395, contig00407, contig00523, contig01021, contig01109, contig01455, contig02510, contig02819, contig03400, contig04009, contig04433, contig04594, contig04665, contig04977, contig05023, contig05045, contig05222, contig05441, contig05517, contig05850, contig06134, contig06860, contig07688, contig07734, contig07780, contig08497, contig08895, contig096…
30	GO:0005985	0.00248971	2.02971	12.184	23	226	sucrose metabolic process	contig00006, contig01955, contig02069, contig02337, contig02987, contig03094, contig03491, contig05296, contig05334, contig06054, contig06402, contig07269, contig09694, contig10525, contig11226, contig11607, contig12372, contig12736, contig13601, contig14795, contig15685, contig19137, contig21615
31	GO:0009753	0.00283336	2.35852	7.38586	16	137	response to jasmonic acid	contig00093, contig00485, contig01021, contig01455, contig02819, contig03400, contig08895, contig14354, contig14795, contig17130, contig17295, contig17714, contig18179, contig18566, contig19892, contig21221
32	GO:0043207	0.00289573	1.56744	35.2581	52	654	response to external biotic stimulus	contig00093, contig00185, contig00327, contig00395, contig00407, contig00523, contig01021, contig01109, contig01455, contig02510, contig02819, contig03400, contig04009, contig04433, contig04594, contig04665, contig04977, contig05023, contig05045, contig05222, contig05441, contig05517, contig05850, contig06134, contig06860, contig07688, contig07734, contig07780, contig08497, contig08895, contig096…
33	GO:0051707	0.00289573	1.56744	35.2581	52	654	response to other organism	contig00093, contig00185, contig00327, contig00395, contig00407, contig00523, contig01021, contig01109, contig01455, contig02510, contig02819, contig03400, contig04009, contig04433, contig04594, contig04665, contig04977, contig05023, contig05045, contig05222, contig05441, contig05517, contig05850, contig06134, contig06860, contig07688, contig07734, contig07780, contig08497, contig08895, contig096…
34	GO:0009682	0.00292324	8.82923	0.646937	4	12	induced systemic resistance	contig01021, contig11871, contig18566, contig21221
35	GO:0046686	0.0030217	1.66785	25.5001	40	473	response to cadmium ion	contig00272, contig00467, contig00520, contig00650, contig01019, contig01408, contig01555, contig01703, contig02358, contig03742, contig03860, contig03886, contig04348, contig04594, contig04689, contig05181, contig05920, contig07929, contig08887, contig09632, contig10200, contig10946, contig11057, contig11535, contig11986, contig12372, contig12819, contig13489, contig13491, contig13601, contig140…
36	GO:0006631	0.00302402	1.81539	17.629	30	327	fatty acid metabolic process	contig00093, contig00685, contig01408, contig01854, contig02165, contig02653, contig02717, contig04665, contig04873, contig05058, contig05213, contig05214, contig05441, contig05744, contig05806, contig05850, contig06960, contig07257, contig07792, contig08139, contig09580, contig09979, contig10200, contig11775, contig13489, contig13581, contig14032, contig14614, contig14836, contig19942
37	GO:0043650	0.00325529	4.82621	1.50952	6	28	dicarboxylic acid biosynthetic process	contig02936, contig03823, contig05359, contig11796, contig17088, contig18392
38	GO:0050896	0.00351452	1.27302	203.246	234	3770	response to stimulus	contig00012, contig00038, contig00043, contig00044, contig00093, contig00130, contig00133, contig00138, contig00185, contig00201, contig00272, contig00327, contig00372, contig00395, contig00407, contig00445, contig00467, contig00485, contig00520, contig00523, contig00650, contig00728, contig00744, contig00806, contig00828, contig00834, contig01019, contig01021, contig01055, contig01084, contig011…
39	GO:0010260	0.0036746	3.00953	3.71989	10	69	organ senescence	contig00715, contig00972, contig01103, contig03186, contig05806, contig08550, contig13581, contig13769, contig13770, contig20942
40	GO:0055114	0.0042276	1.37747	74.2899	96	1378	oxidation-reduction process	contig00044, contig00093, contig00222, contig00247, contig00327, contig00445, contig00501, contig00685, contig00715, contig00744, contig01014, contig01019, contig01094, contig01125, contig01376, contig01408, contig01610, contig01783, contig01854, contig02397, contig02585, contig02619, contig02653, contig02665, contig02666, contig02820, contig02892, contig02935, contig02981, contig03279, contig036…
41	GO:1901606	0.00499296	2.15001	8.518	17	158	alpha-amino acid catabolic process	contig00520, contig00744, contig04665, contig05058, contig05688, contig05744, contig05850, contig09057, contig09979, contig10976, contig11796, contig14932, contig15101, contig15685, contig17130, contig17993, contig19051
42	GO:0009620	0.0060383	1.93392	11.591	21	215	response to fungus	contig00093, contig00185, contig00395, contig00407, contig00523, contig01109, contig01455, contig02819, contig03400, contig04009, contig04433, contig05222, contig05441, contig08895, contig09632, contig11871, contig13255, contig13581, contig17295, contig19670, contig21221
43	GO:0009063	0.00640836	2.08985	8.73365	17	162	cellular amino acid catabolic process	contig00520, contig00744, contig04665, contig05058, contig05688, contig05744, contig05850, contig09057, contig09979, contig10976, contig11796, contig14932, contig15101, contig15685, contig17130, contig17993, contig19051
44	GO:0044281	0.0066156	1.26498	158.392	185	2938	small molecule metabolic process	contig00006, contig00044, contig00093, contig00130, contig00133, contig00138, contig00201, contig00238, contig00459, contig00501, contig00520, contig00685, contig00728, contig00738, contig00744, contig00806, contig00834, contig00994, contig01021, contig01084, contig01109, contig01129, contig01408, contig01555, contig01585, contig01610, contig01703, contig01773, contig01795, contig01854, contig018…
45	GO:0006664	0.00680469	2.45099	5.33723	12	99	glycolipid metabolic process	contig00459, contig01055, contig01856, contig05222, contig05542, contig08276, contig08853, contig10525, contig15494, contig15724, contig18369, contig20942
46	GO:0009861	0.00711871	10.5796	0.431291	3	8	jasmonic acid and ethylene-dependent systemic resistance	contig01021, contig11871, contig18566
47	GO:0010114	0.00756238	3.44218	2.31819	7	43	response to red light	contig01396, contig01877, contig04665, contig12311, contig14784, contig15685, contig17019
48	GO:0071214	0.00796364	2.39543	5.44505	12	101	cellular response to abiotic stimulus	contig00467, contig01021, contig04754, contig05222, contig10525, contig10558, contig11535, contig13408, contig17019, contig18566, contig20942, contig21326
49	GO:0009813	0.00836431	1.98075	9.70405	18	180	flavonoid biosynthetic process	contig00282, contig00445, contig00715, contig00787, contig02397, contig02400, contig02892, contig05850, contig06562, contig09477, contig13491, contig14032, contig14188, contig15367, contig16343, contig19609, contig19806, contig21456
50	GO:0009741	0.00879887	3.01524	2.96513	8	55	response to brassinosteroid	contig01252, contig05517, contig09465, contig11769, contig13325, contig13386, contig18009, contig21424
51	GO:0006629	0.00999709	1.36317	60.3808	78	1120	lipid metabolic process	contig00063, contig00093, contig00130, contig00247, contig00459, contig00501, contig00685, contig00888, contig00994, contig01055, contig01408, contig01683, contig01773, contig01854, contig01856, contig02165, contig02653, contig02717, contig03433, contig03698, contig03740, contig04138, contig04183, contig04665, contig04873, contig05058, contig05213, contig05214, contig05222, contig05397, contig054…
52	GO:0010218	0.0101933	3.65871	1.8869	6	35	response to far red light	contig01396, contig01877, contig04665, contig10558, contig14784, contig15685
53	GO:0006950	0.0107808	1.26719	121.301	144	2250	response to stress	contig00038, contig00043, contig00044, contig00093, contig00185, contig00327, contig00395, contig00407, contig00445, contig00485, contig00520, contig00523, contig00650, contig00728, contig00806, contig00828, contig01019, contig01021, contig01055, contig01109, contig01154, contig01176, contig01455, contig01543, contig01555, contig01750, contig01783, contig01874, contig01980, contig02172, contig022…
54	GO:0016054	0.0113332	1.69691	16.1734	26	300	organic acid catabolic process	contig00520, contig00685, contig00744, contig02653, contig04665, contig05058, contig05688, contig05744, contig05806, contig05850, contig08139, contig09057, contig09979, contig10976, contig11775, contig11796, contig12311, contig13489, contig13581, contig14032, contig14932, contig15101, contig15685, contig17130, contig17993, contig19051
55	GO:0046395	0.0113332	1.69691	16.1734	26	300	carboxylic acid catabolic process	contig00520, contig00685, contig00744, contig02653, contig04665, contig05058, contig05688, contig05744, contig05806, contig05850, contig08139, contig09057, contig09979, contig10976, contig11775, contig11796, contig12311, contig13489, contig13581, contig14032, contig14932, contig15101, contig15685, contig17130, contig17993, contig19051
56	GO:0009396	0.0113389	5.43066	0.916494	4	17	folic acid-containing compound biosynthetic process	contig03823, contig05359, contig17088, contig18392
57	GO:0010017	0.011463	4.20635	1.4017	5	26	red or far-red light signaling pathway	contig01021, contig04754, contig10558, contig17019, contig18566
58	GO:0071489	0.011463	4.20635	1.4017	5	26	cellular response to red or far red light	contig01021, contig04754, contig10558, contig17019, contig18566
59	GO:0001101	0.0114802	1.43935	38.7084	53	718	response to acid chemical	contig00038, contig00093, contig00130, contig00485, contig00806, contig01021, contig01055, contig01455, contig01543, contig01783, contig01874, contig02172, contig02819, contig03400, contig03698, contig04433, contig04594, contig04619, contig04935, contig05222, contig05850, contig05894, contig05958, contig08428, contig08887, contig08895, contig09671, contig10052, contig10415, contig10525, contig109…
60	GO:0006096	0.0121862	1.86062	10.8362	19	201	glycolytic process	contig01555, contig03681, contig03742, contig04135, contig04594, contig05177, contig05688, contig05920, contig06024, contig07257, contig07929, contig08353, contig08878, contig09209, contig09446, contig10200, contig14466, contig15685, contig17498
61	GO:0046031	0.0121862	1.86062	10.8362	19	201	ADP metabolic process	contig01555, contig03681, contig03742, contig04135, contig04594, contig05177, contig05688, contig05920, contig06024, contig07257, contig07929, contig08353, contig08878, contig09209, contig09446, contig10200, contig14466, contig15685, contig17498
62	GO:0009185	0.0121862	1.86062	10.8362	19	201	ribonucleoside diphosphate metabolic process	contig01555, contig03681, contig03742, contig04135, contig04594, contig05177, contig05688, contig05920, contig06024, contig07257, contig07929, contig08353, contig08878, contig09209, contig09446, contig10200, contig14466, contig15685, contig17498
63	GO:0009179	0.0121862	1.86062	10.8362	19	201	purine ribonucleoside diphosphate metabolic process	contig01555, contig03681, contig03742, contig04135, contig04594, contig05177, contig05688, contig05920, contig06024, contig07257, contig07929, contig08353, contig08878, contig09209, contig09446, contig10200, contig14466, contig15685, contig17498
64	GO:0009135	0.0121862	1.86062	10.8362	19	201	purine nucleoside diphosphate metabolic process	contig01555, contig03681, contig03742, contig04135, contig04594, contig05177, contig05688, contig05920, contig06024, contig07257, contig07929, contig08353, contig08878, contig09209, contig09446, contig10200, contig14466, contig15685, contig17498
65	GO:0006757	0.0121862	1.86062	10.8362	19	201	ATP generation from ADP	contig01555, contig03681, contig03742, contig04135, contig04594, contig05177, contig05688, contig05920, contig06024, contig07257, contig07929, contig08353, contig08878, contig09209, contig09446, contig10200, contig14466, contig15685, contig17498
66	GO:1901607	0.0124448	1.64807	17.8986	28	332	alpha-amino acid biosynthetic process	contig00520, contig00744, contig01585, contig01610, contig02665, contig02666, contig02936, contig03681, contig03823, contig03886, contig04594, contig04946, contig05246, contig05359, contig05486, contig05688, contig05806, contig05850, contig07807, contig09063, contig11796, contig13491, contig14466, contig14784, contig16931, contig17088, contig18392, contig19051
67	GO:0010038	0.0128606	1.50133	28.6809	41	532	response to metal ion	contig00272, contig00467, contig00520, contig00650, contig01019, contig01408, contig01555, contig01703, contig02358, contig03742, contig03860, contig03886, contig04348, contig04594, contig04689, contig05005, contig05181, contig05920, contig07929, contig08887, contig09632, contig10200, contig10946, contig11057, contig11535, contig11986, contig12372, contig12819, contig13489, contig13491, contig136…
68	GO:0006732	0.0129844	1.49282	29.5434	42	548	coenzyme metabolic process	contig00728, contig00994, contig01084, contig01555, contig01955, contig02165, contig02717, contig03338, contig03681, contig03742, contig03823, contig04135, contig04487, contig04505, contig04594, contig04665, contig05177, contig05359, contig05397, contig05688, contig05850, contig05920, contig06024, contig07257, contig07929, contig08139, contig08353, contig08878, contig09209, contig09446, contig102…
69	GO:0006687	0.0137152	3.02089	2.58775	7	48	glycosphingolipid metabolic process	contig00459, contig01055, contig01856, contig05542, contig08853, contig15494, contig15724
70	GO:0006643	0.0139684	2.05631	7.27804	14	135	membrane lipid metabolic process	contig00459, contig01055, contig01856, contig05222, contig05542, contig06960, contig08276, contig08853, contig09580, contig10525, contig15494, contig15724, contig18369, contig20942
71	GO:0006014	0.0140696	7.55536	0.539114	3	10	D-ribose metabolic process	contig01955, contig04487, contig11226
72	GO:0042631	0.0151336	3.31471	2.04863	6	38	cellular response to water deprivation	contig05222, contig10525, contig11535, contig13408, contig20942, contig21326
73	GO:0071462	0.0151336	3.31471	2.04863	6	38	cellular response to water stimulus	contig05222, contig10525, contig11535, contig13408, contig20942, contig21326
74	GO:0006165	0.015505	1.80995	11.1057	19	206	nucleoside diphosphate phosphorylation	contig01555, contig03681, contig03742, contig04135, contig04594, contig05177, contig05688, contig05920, contig06024, contig07257, contig07929, contig08353, contig08878, contig09209, contig09446, contig10200, contig14466, contig15685, contig17498
75	GO:0044042	0.0160082	1.5476	22.3732	33	415	glucan metabolic process	contig00006, contig00130, contig00740, contig00905, contig01955, contig02069, contig02337, contig02588, contig02987, contig03094, contig03491, contig04594, contig05296, contig05334, contig05570, contig05871, contig06054, contig06402, contig07269, contig09694, contig10525, contig11226, contig11607, contig11768, contig11840, contig12372, contig12736, contig13601, contig14795, contig15685, contig187…
76	GO:0006073	0.0160082	1.5476	22.3732	33	415	cellular glucan metabolic process	contig00006, contig00130, contig00740, contig00905, contig01955, contig02069, contig02337, contig02588, contig02987, contig03094, contig03491, contig04594, contig05296, contig05334, contig05570, contig05871, contig06054, contig06402, contig07269, contig09694, contig10525, contig11226, contig11607, contig11768, contig11840, contig12372, contig12736, contig13601, contig14795, contig15685, contig187…
77	GO:0034285	0.0161575	2.24273	5.28332	11	98	response to disaccharide	contig00744, contig00834, contig03338, contig04665, contig05138, contig05850, contig08878, contig10976, contig14784, contig15685, contig19051
78	GO:0009744	0.0161575	2.24273	5.28332	11	98	response to sucrose	contig00744, contig00834, contig03338, contig04665, contig05138, contig05850, contig08878, contig10976, contig14784, contig15685, contig19051
79	GO:0042559	0.0169567	4.70563	1.02432	4	19	pteridine-containing compound biosynthetic process	contig03823, contig05359, contig17088, contig18392
80	GO:0045454	0.0169692	2.33237	4.63638	10	86	cell redox homeostasis	contig01094, contig02665, contig02666, contig02895, contig04068, contig09209, contig11986, contig14830, contig15282, contig17565
81	GO:0006550	0.0169696	2.87981	2.69557	7	50	isoleucine catabolic process	contig05058, contig05688, contig05744, contig09057, contig09979, contig10976, contig14932
82	GO:0006574	0.0169696	2.87981	2.69557	7	50	valine catabolic process	contig05058, contig05688, contig05744, contig09057, contig09979, contig10976, contig14932
83	GO:0009812	0.017194	1.8206	10.4588	18	194	flavonoid metabolic process	contig00282, contig00445, contig00715, contig00787, contig02397, contig02400, contig02892, contig05850, contig06562, contig09477, contig13491, contig14032, contig14188, contig15367, contig16343, contig19609, contig19806, contig21456
84	GO:0005975	0.0172034	1.3144	66.3649	83	1231	carbohydrate metabolic process	contig00006, contig00130, contig00459, contig00685, contig00738, contig00740, contig00905, contig01129, contig01543, contig01555, contig01795, contig01856, contig01955, contig02069, contig02337, contig02350, contig02588, contig02619, contig02733, contig02987, contig03094, contig03279, contig03338, contig03491, contig03681, contig03742, contig04068, contig04135, contig04487, contig04594, contig046…
85	GO:1903509	0.0173347	2.12957	6.03808	12	112	liposaccharide metabolic process	contig00459, contig01055, contig01856, contig05222, contig05542, contig08276, contig08853, contig10525, contig15494, contig15724, contig18369, contig20942
86	GO:0009627	0.0176613	1.98971	7.49369	14	139	systemic acquired resistance	contig00327, contig01021, contig05045, contig05441, contig05850, contig07734, contig11871, contig11925, contig11928, contig13325, contig14463, contig17295, contig18566, contig19986
87	GO:0009132	0.0178128	1.78083	11.2675	19	209	nucleoside diphosphate metabolic process	contig01555, contig03681, contig03742, contig04135, contig04594, contig05177, contig05688, contig05920, contig06024, contig07257, contig07929, contig08353, contig08878, contig09209, contig09446, contig10200, contig14466, contig15685, contig17498
88	GO:0006733	0.0184287	1.53978	21.7802	32	404	oxidoreduction coenzyme metabolic process	contig01555, contig01955, contig02165, contig02717, contig03338, contig03681, contig03742, contig04135, contig04487, contig04505, contig04594, contig04665, contig05177, contig05688, contig05850, contig05920, contig06024, contig07257, contig07929, contig08353, contig08878, contig09209, contig09446, contig10200, contig11226, contig14097, contig14466, contig15685, contig16146, contig17498, contig187…
89	GO:0044255	0.0187701	1.34543	52.1862	67	968	cellular lipid metabolic process	contig00063, contig00093, contig00459, contig00501, contig00685, contig00888, contig00994, contig01055, contig01408, contig01683, contig01773, contig01854, contig01856, contig02165, contig02653, contig02717, contig03698, contig03740, contig04665, contig04873, contig05058, contig05213, contig05214, contig05222, contig05441, contig05517, contig05542, contig05744, contig05806, contig05850, contig069…
90	GO:0008610	0.0189347	1.40227	38.0615	51	706	lipid biosynthetic process	contig00063, contig00093, contig00130, contig00501, contig00888, contig00994, contig01408, contig01683, contig01773, contig01854, contig02165, contig02717, contig03740, contig04138, contig04665, contig04873, contig05058, contig05213, contig05214, contig05222, contig05397, contig05517, contig05744, contig05850, contig06960, contig07257, contig07792, contig07807, contig08276, contig09001, contig092…
91	GO:0009719	0.0211202	1.36394	44.4769	58	825	response to endogenous stimulus	contig00038, contig00093, contig00185, contig00327, contig00485, contig01021, contig01055, contig01176, contig01252, contig01455, contig01543, contig01555, contig01783, contig01874, contig02172, contig02819, contig03240, contig03400, contig03488, contig03698, contig04594, contig05138, contig05517, contig05806, contig05894, contig06946, contig07328, contig07333, contig08139, contig08428, contig088…
92	GO:0005996	0.0212101	1.53162	21.1872	31	393	monosaccharide metabolic process	contig00459, contig00738, contig01129, contig01856, contig01955, contig02619, contig03681, contig03742, contig04135, contig04487, contig05177, contig05542, contig05688, contig06024, contig06086, contig07257, contig07929, contig08353, contig08853, contig08878, contig09209, contig09446, contig10200, contig11226, contig11607, contig14466, contig15494, contig15685, contig15719, contig15724, contig174…
93	GO:0019362	0.0214036	1.58094	17.8986	27	332	pyridine nucleotide metabolic process	contig01555, contig01955, contig03338, contig03681, contig03742, contig04135, contig04487, contig04594, contig05177, contig05688, contig05920, contig06024, contig07257, contig07929, contig08353, contig08878, contig09209, contig09446, contig10200, contig11226, contig14097, contig14466, contig15685, contig16146, contig17498, contig18755, contig21335
94	GO:0006012	0.0222017	2.3438	4.15118	9	77	galactose metabolic process	contig00459, contig00738, contig01856, contig05542, contig06024, contig08853, contig08878, contig15494, contig15724
95	GO:1901136	0.0228188	2.69119	2.8573	7	53	carbohydrate derivative catabolic process	contig00459, contig01856, contig04594, contig05542, contig08853, contig15494, contig15724
96	GO:0009083	0.0228188	2.69119	2.8573	7	53	branched-chain amino acid catabolic process	contig05058, contig05688, contig05744, contig09057, contig09979, contig10976, contig14932
97	GO:0006552	0.0228188	2.69119	2.8573	7	53	leucine catabolic process	contig05058, contig05688, contig05744, contig09057, contig09979, contig10976, contig14932
98	GO:0042886	0.023753	3.39574	1.67125	5	31	amide transport	contig01628, contig05526, contig08428, contig09783, contig16825
99	GO:0051186	0.0242377	1.38735	36.8754	49	684	cofactor metabolic process	contig00728, contig00994, contig01084, contig01555, contig01955, contig02165, contig02717, contig03279, contig03338, contig03681, contig03742, contig03823, contig04135, contig04487, contig04505, contig04594, contig04665, contig05177, contig05274, contig05359, contig05397, contig05486, contig05688, contig05850, contig05920, contig06024, contig07257, contig07929, contig08139, contig08353, contig088…
100	GO:0019318	0.0245213	1.55983	18.1142	27	336	hexose metabolic process	contig00459, contig00738, contig01129, contig01856, contig01955, contig03681, contig03742, contig04135, contig05177, contig05542, contig05688, contig06024, contig06086, contig07257, contig07929, contig08353, contig08853, contig08878, contig09209, contig09446, contig10200, contig11226, contig14466, contig15494, contig15685, contig15724, contig17498
101	GO:0008652	0.024754	1.53269	19.7855	29	367	cellular amino acid biosynthetic process	contig00520, contig00744, contig01585, contig01610, contig02665, contig02666, contig02936, contig03681, contig03823, contig03886, contig04594, contig04665, contig04946, contig05246, contig05359, contig05486, contig05688, contig05806, contig05850, contig07807, contig09063, contig11796, contig13491, contig14466, contig14784, contig16931, contig17088, contig18392, contig19051
102	GO:0010035	0.0250349	1.34228	46.6873	60	866	response to inorganic substance	contig00038, contig00272, contig00467, contig00520, contig00650, contig00806, contig01019, contig01021, contig01055, contig01408, contig01555, contig01703, contig01980, contig02358, contig03742, contig03860, contig03886, contig04348, contig04594, contig04619, contig04689, contig04935, contig05005, contig05181, contig05222, contig05920, contig05958, contig07734, contig07929, contig08855, contig088…
103	GO:0044712	0.0258512	1.34265	45.8786	59	851	single-organism catabolic process	contig00520, contig00685, contig00744, contig00834, contig01084, contig01129, contig01555, contig01783, contig02653, contig02895, contig03681, contig03742, contig04135, contig04594, contig04665, contig05058, contig05177, contig05274, contig05486, contig05688, contig05744, contig05806, contig05850, contig05920, contig06024, contig06086, contig06720, contig07257, contig07929, contig08139, contig083…
104	GO:0032879	0.0259931	2.1604	4.95985	10	92	regulation of localization	contig00683, contig00759, contig03338, contig03488, contig03767, contig04665, contig07780, contig14784, contig15494, contig15685
105	GO:0046496	0.0273779	1.55641	17.4673	26	324	nicotinamide nucleotide metabolic process	contig01555, contig01955, contig03338, contig03681, contig03742, contig04135, contig04487, contig04594, contig05177, contig05688, contig05920, contig06024, contig07257, contig07929, contig08353, contig08878, contig09209, contig09446, contig10200, contig11226, contig14097, contig14466, contig15685, contig17498, contig18755, contig21335
106	GO:0046939	0.0274721	1.69007	11.8066	19	219	nucleotide phosphorylation	contig01555, contig03681, contig03742, contig04135, contig04594, contig05177, contig05688, contig05920, contig06024, contig07257, contig07929, contig08353, contig08878, contig09209, contig09446, contig10200, contig14466, contig15685, contig17498
107	GO:0009991	0.0294472	1.76541	9.54232	16	177	response to extracellular stimulus	contig00130, contig00445, contig00520, contig01084, contig03767, contig05222, contig08276, contig10525, contig10976, contig11535, contig11719, contig13408, contig13581, contig18369, contig20942, contig21326
108	GO:0006536	0.0299295	2.52566	3.01904	7	56	glutamate metabolic process	contig01585, contig03823, contig05806, contig09063, contig11796, contig15101, contig17088
109	GO:0009725	0.0299879	1.34983	40.9188	53	759	response to hormone	contig00038, contig00093, contig00185, contig00327, contig00485, contig01021, contig01055, contig01252, contig01455, contig01543, contig01555, contig01783, contig01874, contig02172, contig02819, contig03240, contig03400, contig03698, contig04594, contig05138, contig05517, contig05806, contig05894, contig07328, contig08139, contig08428, contig08887, contig08895, contig09465, contig09671, contig100…
110	GO:0019374	0.030395	3.15256	1.77908	5	33	galactolipid metabolic process	contig05222, contig08276, contig10525, contig18369, contig20942
111	GO:0019375	0.030395	3.15256	1.77908	5	33	galactolipid biosynthetic process	contig05222, contig08276, contig10525, contig18369, contig20942
112	GO:0006022	0.0325974	2.4749	3.07295	7	57	aminoglycan metabolic process	contig00459, contig01856, contig04594, contig05542, contig08853, contig15494, contig15724
113	GO:0005982	0.0337636	1.53628	16.9821	25	315	starch metabolic process	contig00006, contig01955, contig02069, contig02337, contig02588, contig02987, contig03094, contig03491, contig05296, contig05334, contig06054, contig06402, contig07269, contig09694, contig10525, contig11226, contig11607, contig12372, contig12736, contig13601, contig14795, contig15685, contig18755, contig19137, contig21615
114	GO:0019344	0.0339242	2.28232	3.7738	8	70	cysteine biosynthetic process	contig00520, contig02665, contig02666, contig04594, contig05246, contig05486, contig13491, contig14784
115	GO:0044723	0.033949	1.28798	57.4696	71	1066	single-organism carbohydrate metabolic process	contig00006, contig00459, contig00685, contig00738, contig01129, contig01543, contig01555, contig01795, contig01856, contig01955, contig02069, contig02337, contig02350, contig02588, contig02619, contig02987, contig03094, contig03279, contig03338, contig03491, contig03681, contig03742, contig04068, contig04135, contig04487, contig04594, contig04665, contig04977, contig05177, contig05296, contig053…
116	GO:1900674	0.0341435	2.15247	4.47465	9	83	olefin biosynthetic process	contig00044, contig00282, contig01783, contig01854, contig03400, contig04653, contig05806, contig13491, contig19806
117	GO:0014070	0.0344946	1.5632	15.3648	23	285	response to organic cyclic compound	contig00485, contig01252, contig01783, contig04433, contig05517, contig05850, contig06720, contig09465, contig10946, contig11769, contig11871, contig11925, contig11928, contig12743, contig12808, contig13325, contig13386, contig14354, contig14795, contig17714, contig18009, contig21221, contig21424
118	GO:0044550	0.0348697	1.79991	8.19453	14	152	secondary metabolite biosynthetic process	contig00044, contig00282, contig00501, contig00520, contig01854, contig02350, contig04594, contig08276, contig11309, contig13491, contig15685, contig18369, contig18755, contig19806
119	GO:0032940	0.0354195	2.42613	3.12686	7	58	secretion by cell	contig05920, contig12311, contig14562, contig15827, contig15828, contig16343, contig21456
120	GO:0019748	0.0356921	1.5571	15.4187	23	286	secondary metabolic process	contig00044, contig00282, contig00501, contig00520, contig00834, contig01783, contig01854, contig02350, contig04594, contig04665, contig05058, contig05806, contig05850, contig06720, contig08276, contig11309, contig12808, contig13491, contig14610, contig15685, contig18369, contig18755, contig19806
121	GO:0009065	0.036359	4.80604	0.75476	3	14	glutamine family amino acid catabolic process	contig11796, contig15101, contig17130
122	GO:0042435	0.0369506	1.82946	7.49369	13	139	indole-containing compound biosynthetic process	contig00520, contig00888, contig01585, contig01610, contig02936, contig05359, contig05806, contig09063, contig10052, contig11309, contig14466, contig15685, contig18543
123	GO:0044724	0.037522	1.58296	13.8552	21	257	single-organism carbohydrate catabolic process	contig01129, contig01555, contig03681, contig03742, contig04135, contig04594, contig05177, contig05688, contig05920, contig06024, contig06086, contig07257, contig07929, contig08353, contig08878, contig09209, contig09446, contig10200, contig14466, contig15685, contig17498
124	GO:0010155	0.0376222	3.52746	1.29387	4	24	regulation of proton transport	contig00759, contig04665, contig14784, contig15685
125	GO:0009582	0.0376222	3.52746	1.29387	4	24	detection of abiotic stimulus	contig01021, contig04754, contig05023, contig18566
126	GO:0006090	0.0378867	1.4696	20.5402	29	381	pyruvate metabolic process	contig01555, contig02733, contig03681, contig03740, contig03742, contig04135, contig04594, contig04665, contig05177, contig05213, contig05214, contig05688, contig05850, contig05920, contig06024, contig07257, contig07929, contig08353, contig08878, contig09209, contig09446, contig10200, contig11057, contig11535, contig14466, contig15685, contig17498, contig18755, contig21326
127	GO:0006334	0.0380981	2.9418	1.8869	5	35	nucleosome assembly	contig01129, contig05023, contig06086, contig13405, contig17714
128	GO:0034728	0.0380981	2.9418	1.8869	5	35	nucleosome organization	contig01129, contig05023, contig06086, contig13405, contig17714
129	GO:0046903	0.0383987	2.37924	3.18077	7	59	secretion	contig05920, contig12311, contig14562, contig15827, contig15828, contig16343, contig21456
130	GO:0006665	0.0389537	2.0954	4.58247	9	85	sphingolipid metabolic process	contig00459, contig01055, contig01856, contig05542, contig06960, contig08853, contig09580, contig15494, contig15724
131	GO:0009750	0.0392155	2.21055	3.88162	8	72	response to fructose	contig00744, contig00834, contig01555, contig03338, contig04594, contig05850, contig08878, contig19051
132	GO:0030203	0.0392798	2.58476	2.53384	6	47	glycosaminoglycan metabolic process	contig00459, contig01856, contig05542, contig08853, contig15494, contig15724
133	GO:1900673	0.0403507	1.98908	5.33723	10	99	olefin metabolic process	contig00044, contig00282, contig01783, contig01854, contig03400, contig04653, contig05806, contig08541, contig13491, contig19806
134	GO:0044282	0.0405211	1.44059	22.3732	31	415	small molecule catabolic process	contig00520, contig00685, contig00744, contig01129, contig02653, contig02895, contig04665, contig05058, contig05486, contig05688, contig05744, contig05806, contig05850, contig06086, contig08139, contig09057, contig09979, contig10976, contig11775, contig11796, contig12311, contig13489, contig13581, contig14032, contig14932, contig15101, contig15685, contig17130, contig17498, contig17993, contig190…
135	GO:0009415	0.0406206	1.63151	11.537	18	214	response to water	contig00038, contig00806, contig01055, contig04594, contig04619, contig04935, contig05222, contig05958, contig10415, contig10525, contig11535, contig11719, contig13255, contig13408, contig13581, contig13601, contig20942, contig21326
136	GO:0072524	0.0406316	1.4806	18.9768	27	352	pyridine-containing compound metabolic process	contig01555, contig01955, contig03338, contig03681, contig03742, contig04135, contig04487, contig04594, contig05177, contig05688, contig05920, contig06024, contig07257, contig07929, contig08353, contig08878, contig09209, contig09446, contig10200, contig11226, contig14097, contig14466, contig15685, contig16146, contig17498, contig18755, contig21335
137	GO:0043269	0.0415376	2.33411	3.23468	7	60	regulation of ion transport	contig00759, contig03338, contig03488, contig03767, contig04665, contig14784, contig15685
138	GO:0042044	0.0420569	2.17632	3.93553	8	73	fluid transport	contig01555, contig04594, contig05920, contig05958, contig09783, contig11719, contig15685, contig16825
139	GO:0006833	0.0420569	2.17632	3.93553	8	73	water transport	contig01555, contig04594, contig05920, contig05958, contig09783, contig11719, contig15685, contig16825
140	GO:0005984	0.0421499	1.52727	15.6882	23	291	disaccharide metabolic process	contig00006, contig01955, contig02069, contig02337, contig02987, contig03094, contig03491, contig05296, contig05334, contig06054, contig06402, contig07269, contig09694, contig10525, contig11226, contig11607, contig12372, contig12736, contig13601, contig14795, contig15685, contig19137, contig21615
141	GO:0001666	0.0423575	2.84662	1.94081	5	36	response to hypoxia	contig01019, contig05850, contig11925, contig11928, contig12372
142	GO:1901605	0.0424771	1.2639	60.9199	74	1130	alpha-amino acid metabolic process	contig00044, contig00133, contig00138, contig00201, contig00238, contig00520, contig00728, contig00744, contig00806, contig00994, contig01109, contig01585, contig01610, contig02172, contig02347, contig02585, contig02665, contig02666, contig02819, contig02936, contig03127, contig03304, contig03681, contig03767, contig03823, contig03886, contig04594, contig04619, contig04665, contig04946, contig050…
143	GO:0006790	0.0427792	1.43283	22.4811	31	417	sulfur compound metabolic process	contig00520, contig00728, contig01585, contig02665, contig02666, contig03886, contig04594, contig04665, contig04946, contig05181, contig05246, contig05397, contig05486, contig05806, contig05850, contig07807, contig08139, contig08276, contig11309, contig11535, contig11719, contig13491, contig14784, contig15685, contig16931, contig17498, contig18369, contig18755, contig19300, contig20426, contig213…
144	GO:0009809	0.0429319	2.52297	2.58775	6	48	lignin biosynthetic process	contig00044, contig00282, contig01854, contig04594, contig13491, contig19806
145	GO:0009581	0.0429449	3.35915	1.34779	4	25	detection of external stimulus	contig01021, contig04754, contig05023, contig18566
146	GO:0044711	0.0432346	1.19957	116.287	133	2157	single-organism biosynthetic process	contig00044, contig00063, contig00093, contig00130, contig00282, contig00445, contig00501, contig00520, contig00715, contig00728, contig00744, contig00888, contig00994, contig01084, contig01408, contig01585, contig01610, contig01683, contig01703, contig01773, contig01795, contig01854, contig01955, contig02069, contig02165, contig02350, contig02588, contig02665, contig02666, contig02717, contig028…
147	GO:0052546	0.0436776	4.4051	0.808671	3	15	cell wall pectin metabolic process	contig00130, contig02350, contig11607
148	GO:0000096	0.0437608	1.6404	10.8362	17	201	sulfur amino acid metabolic process	contig00520, contig00728, contig01585, contig02665, contig02666, contig03886, contig04594, contig04665, contig04946, contig05246, contig05486, contig05806, contig05850, contig07807, contig13491, contig14784, contig16931
149	GO:0044264	0.0447456	1.38898	26.9018	36	499	cellular polysaccharide metabolic process	contig00006, contig00130, contig00740, contig00905, contig01955, contig02069, contig02337, contig02350, contig02588, contig02987, contig03094, contig03491, contig04594, contig05296, contig05334, contig05570, contig05871, contig06054, contig06402, contig06869, contig07269, contig09694, contig10525, contig11114, contig11226, contig11607, contig11768, contig11840, contig12372, contig12736, contig136…
150	GO:0009225	0.0448385	2.29066	3.2886	7	61	nucleotide-sugar metabolic process	contig00006, contig03094, contig06402, contig10525, contig11607, contig11840, contig12736
151	GO:0006970	0.046719	1.37713	27.8722	37	517	response to osmotic stress	contig00485, contig00650, contig00728, contig00806, contig01019, contig01555, contig01750, contig01874, contig02172, contig03338, contig03698, contig03742, contig03767, contig03886, contig04594, contig04619, contig05850, contig05920, contig05958, contig08547, contig10415, contig11261, contig11309, contig11719, contig12372, contig12736, contig13255, contig13408, contig13581, contig13601, contig143…
152	GO:0015976	0.047	2.01522	4.7442	9	88	carbon utilization	contig01585, contig03355, contig03742, contig04977, contig05806, contig07929, contig09446, contig10200, contig17319
153	GO:0034284	0.047	2.01522	4.7442	9	88	response to monosaccharide	contig00130, contig00744, contig00834, contig01555, contig03338, contig04594, contig05850, contig08878, contig19051
154	GO:0006573	0.0481408	2.11093	4.04336	8	75	valine metabolic process	contig03681, contig05058, contig05688, contig05744, contig09057, contig09979, contig10976, contig14932
155	GO:0044262	0.0485906	1.35016	31.4843	41	584	cellular carbohydrate metabolic process	contig00006, contig00130, contig00740, contig00905, contig01543, contig01795, contig01955, contig02069, contig02337, contig02350, contig02588, contig02987, contig03094, contig03338, contig03491, contig03742, contig04594, contig05296, contig05334, contig05570, contig05871, contig06054, contig06402, contig06869, contig07269, contig09694, contig10525, contig11114, contig11226, contig11607, contig117…
156	GO:0008300	0.0486689	3.20615	1.4017	4	26	isoprenoid catabolic process	contig05058, contig05744, contig09979, contig12311
	GOMFID	Pvalue	OddsRatio	ExpCount	Count	Size	Term	Contigs
1	GO:0003863	0.000104181	36.2935	0.315461	4	6	3-methyl-2-oxobutanoate dehydrogenase (2-methylpropanoyl-transferring) activity	contig05688, contig09057, contig10976, contig14932
2	GO:0016624	0.000139904	15.1437	0.578345	5	11	oxidoreductase activity, acting on the aldehyde or oxo group of donors, disulfide as acceptor	contig03681, contig05688, contig09057, contig10976, contig14932
3	GO:0004565	0.000154612	9.92529	0.893806	6	17	beta-galactosidase activity	contig00459, contig01856, contig05542, contig08853, contig15494, contig15724
4	GO:0047672	0.000555698	54.3472	0.210307	3	4	anthranilate N-benzoyltransferase activity	contig02350, contig02708, contig06397
5	GO:0008692	0.000555698	54.3472	0.210307	3	4	3-hydroxybutyryl-CoA epimerase activity	contig05058, contig05744, contig09979
6	GO:0035251	0.000829802	2.69385	6.5721	16	125	UDP-glucosyltransferase activity	contig00787, contig02337, contig02400, contig03094, contig03491, contig05296, contig05570, contig06402, contig07269, contig11840, contig12736, contig13601, contig14032, contig16343, contig19137, contig21456
7	GO:0016491	0.000832516	1.46196	73.187	99	1392	oxidoreductase activity	contig00044, contig00093, contig00101, contig00222, contig00247, contig00327, contig00445, contig00501, contig00715, contig00744, contig00994, contig01014, contig01019, contig01094, contig01125, contig01376, contig01408, contig01610, contig01854, contig01998, contig02397, contig02585, contig02619, contig02665, contig02666, contig02820, contig02892, contig02895, contig02935, contig02981, contig032…
8	GO:0016856	0.00133489	27.1709	0.262884	3	5	racemase and epimerase activity, acting on hydroxy acids and derivatives	contig05058, contig05744, contig09979
9	GO:0003979	0.00133489	27.1709	0.262884	3	5	UDP-glucose 6-dehydrogenase activity	contig11607, contig12372, contig21615
10	GO:0015925	0.00154379	5.74163	1.31442	6	25	galactosidase activity	contig00459, contig01856, contig05542, contig08853, contig15494, contig15724
11	GO:0046527	0.00175081	2.48613	7.0453	16	134	glucosyltransferase activity	contig00787, contig02337, contig02400, contig03094, contig03491, contig05296, contig05570, contig06402, contig07269, contig11840, contig12736, contig13601, contig14032, contig16343, contig19137, contig21456
12	GO:0003857	0.00256559	18.1121	0.315461	3	6	3-hydroxyacyl-CoA dehydrogenase activity	contig05058, contig05744, contig09979
13	GO:0004497	0.00381699	2.15745	8.99064	18	171	monooxygenase activity	contig00044, contig00093, contig00101, contig00222, contig01854, contig02820, contig04272, contig04560, contig04825, contig06562, contig07688, contig07807, contig08156, contig09378, contig09632, contig09671, contig12417, contig13339
14	GO:0004312	0.00413998	4.54318	1.5773	6	30	fatty acid synthase activity	contig01408, contig02165, contig04665, contig04873, contig07257, contig14836
15	GO:0016157	0.00431506	13.5827	0.368038	3	7	sucrose synthase activity	contig02337, contig03491, contig13601
16	GO:0080043	0.00431506	13.5827	0.368038	3	7	quercetin 3-O-glucosyltransferase activity	contig14032, contig16343, contig21456
17	GO:0080044	0.00431506	13.5827	0.368038	3	7	quercetin 7-O-glucosyltransferase activity	contig14032, contig16343, contig21456
18	GO:0008422	0.00648439	6.59289	0.788652	4	15	beta-glucosidase activity	contig07078, contig07469, contig07494, contig14795
19	GO:0003825	0.00663615	10.8651	0.420615	3	8	alpha,alpha-trehalose-phosphate synthase (UDP-forming) activity	contig05296, contig07269, contig19137
20	GO:0008172	0.00956898	9.05335	0.473191	3	9	S-methyltransferase activity	contig03886, contig04946, contig16931
21	GO:0016854	0.0118829	3.51484	1.94534	6	37	racemase and epimerase activity	contig00006, contig05058, contig05744, contig06024, contig09979, contig10525
22	GO:0016709	0.0123757	2.46139	4.41645	10	84	oxidoreductase activity, acting on paired donors, with incorporation or reduction of molecular oxygen, NAD(P)H as one donor, and incorporation of one atom of oxygen	contig00044, contig00222, contig02820, contig04272, contig04825, contig06562, contig07807, contig08156, contig09671, contig12417
23	GO:0004747	0.0131424	7.75924	0.525768	3	10	ribokinase activity	contig01955, contig04487, contig11226
24	GO:0016762	0.015586	4.83285	0.99896	4	19	xyloglucan:xyloglucosyl transferase activity	contig00740, contig00905, contig05871, contig11768
25	GO:0008194	0.0157495	1.83921	10.3576	18	197	UDP-glycosyltransferase activity	contig00787, contig02069, contig02337, contig02400, contig03094, contig03491, contig05296, contig05570, contig06402, contig06545, contig07269, contig11840, contig12736, contig13601, contig14032, contig16343, contig19137, contig21456
26	GO:0046906	0.0168507	1.86066	9.67414	17	184	tetrapyrrole binding	contig00044, contig00093, contig00222, contig01396, contig02619, contig04272, contig04825, contig05850, contig06562, contig07688, contig07807, contig09378, contig09671, contig12417, contig14487, contig14784, contig16169
27	GO:0016836	0.0192018	2.40776	4.04842	9	77	hydro-lyase activity	contig00093, contig01610, contig02717, contig03355, contig05058, contig05744, contig09979, contig14466, contig17319
28	GO:0016829	0.0196589	1.62563	16.1411	25	307	lyase activity	contig00093, contig00888, contig01610, contig02717, contig02733, contig02936, contig03355, contig03742, contig04135, contig04560, contig05045, contig05058, contig05177, contig05359, contig05744, contig06313, contig09979, contig10052, contig11535, contig14466, contig14649, contig17130, contig17319, contig18003, contig21326
29	GO:0016616	0.0218875	1.73707	11.5143	19	219	oxidoreductase activity, acting on the CH-OH group of donors, NAD or NADP as acceptor	contig00501, contig01019, contig01408, contig01610, contig02397, contig02892, contig03338, contig03860, contig05058, contig05744, contig07257, contig09477, contig09979, contig11057, contig11607, contig12372, contig14836, contig15367, contig21615
30	GO:0004553	0.0244651	1.77416	10.0948	17	192	hydrolase activity, hydrolyzing O-glycosyl compounds	contig00459, contig00740, contig00905, contig01856, contig04594, contig05542, contig05871, contig06054, contig07078, contig07469, contig07494, contig08853, contig10991, contig11768, contig14795, contig15494, contig15724
31	GO:0047213	0.0244871	3.3582	1.68246	5	32	anthocyanidin 3-O-glucosyltransferase activity	contig00787, contig02400, contig14032, contig16343, contig21456
32	GO:0016758	0.0246975	1.60447	15.6679	24	298	transferase activity, transferring hexosyl groups	contig00738, contig00740, contig00787, contig00905, contig02069, contig02337, contig02400, contig03094, contig03491, contig04068, contig05296, contig05570, contig05871, contig06402, contig06545, contig07269, contig11768, contig11840, contig12736, contig13601, contig14032, contig16343, contig19137, contig21456
33	GO:1901681	0.0259817	4.02617	1.15669	4	22	sulfur compound binding	contig04135, contig05177, contig11535, contig21326
34	GO:0016705	0.0259836	1.61332	14.9318	23	284	oxidoreductase activity, acting on paired donors, with incorporation or reduction of molecular oxygen	contig00044, contig00093, contig00101, contig00222, contig00247, contig00445, contig00715, contig01998, contig02820, contig04272, contig04825, contig06562, contig07688, contig07807, contig08156, contig09378, contig09580, contig09671, contig12311, contig12417, contig13339, contig14188, contig19609
35	GO:0004805	0.0278536	5.42984	0.683499	3	13	trehalose-phosphatase activity	contig05296, contig07269, contig19137
36	GO:0030246	0.0279314	2.04327	5.73087	11	109	carbohydrate binding	contig00238, contig00459, contig01856, contig04594, contig05542, contig06024, contig06054, contig08853, contig09977, contig15494, contig15724
37	GO:0050662	0.0283224	1.6165	14.2483	22	271	coenzyme binding	contig00006, contig02397, contig02820, contig02892, contig03338, contig03860, contig04135, contig05058, contig05177, contig05744, contig08139, contig08353, contig09209, contig09477, contig09979, contig10525, contig11057, contig11607, contig14836, contig15367, contig15719, contig21615
38	GO:0016747	0.0329778	1.67679	11.2514	18	214	transferase activity, transferring acyl groups other than amino-acyl groups	contig00063, contig00520, contig01408, contig01854, contig02165, contig02350, contig02708, contig04665, contig04873, contig06397, contig07257, contig08492, contig09229, contig11261, contig14614, contig14836, contig19461, contig19806
39	GO:0015926	0.0347604	3.62283	1.26184	4	24	glucosidase activity	contig07078, contig07469, contig07494, contig14795
40	GO:0046872	0.0375287	1.21067	112.882	130	2147	metal ion binding	contig00044, contig00093, contig00222, contig00257, contig00392, contig00445, contig00520, contig00650, contig00728, contig00742, contig00743, contig01019, contig01055, contig01112, contig01176, contig01396, contig01435, contig01703, contig01705, contig01750, contig01773, contig01795, contig01877, contig01897, contig02108, contig02140, contig02142, contig02584, contig02935, contig03008, contig030…
41	GO:0019825	0.0386585	2.92372	1.89277	5	36	oxygen binding	contig05850, contig07807, contig09671, contig12417, contig16169
42	GO:0020037	0.0389089	1.73045	9.09579	15	173	heme binding	contig00044, contig00093, contig00222, contig02619, contig04272, contig04825, contig05850, contig06562, contig07688, contig07807, contig09378, contig09671, contig12417, contig14487, contig16169
43	GO:0016614	0.0395183	1.61341	12.303	19	234	oxidoreductase activity, acting on CH-OH group of donors	contig00501, contig01019, contig01408, contig01610, contig02397, contig02892, contig03338, contig03860, contig05058, contig05744, contig07257, contig09477, contig09979, contig11057, contig11607, contig12372, contig14836, contig15367, contig21615
44	GO:0045431	0.0397188	3.44997	1.31442	4	25	flavonol synthase activity	contig00445, contig00715, contig14188, contig19609
45	GO:0004462	0.041001	4.52396	0.788652	3	15	lactoylglutathione lyase activity	contig02733, contig11535, contig21326
46	GO:0044389	0.041001	4.52396	0.788652	3	15	ubiquitin-like protein ligase binding	contig06869, contig10716, contig11690
47	GO:0031625	0.041001	4.52396	0.788652	3	15	ubiquitin protein ligase binding	contig06869, contig10716, contig11690
48	GO:0005506	0.0431371	1.61781	11.6195	18	221	iron ion binding	contig00044, contig00093, contig00222, contig00445, contig04272, contig04825, contig05850, contig06562, contig06960, contig07688, contig07807, contig09378, contig09671, contig12311, contig12417, contig14188, contig16169, contig19609
49	GO:0043169	0.0435862	1.20171	113.513	130	2159	cation binding	contig00044, contig00093, contig00222, contig00257, contig00392, contig00445, contig00520, contig00650, contig00728, contig00742, contig00743, contig01019, contig01055, contig01112, contig01176, contig01396, contig01435, contig01703, contig01705, contig01750, contig01773, contig01795, contig01877, contig01897, contig02108, contig02140, contig02142, contig02584, contig02935, contig03008, contig030…
50	GO:0004300	0.0485492	4.17555	0.841229	3	16	enoyl-CoA hydratase activity	contig05058, contig05744, contig09979
51	GO:0016903	0.0499046	2.22842	3.36492	7	64	oxidoreductase activity, acting on the aldehyde or oxo group of donors	contig03681, contig03860, contig05688, contig08353, contig09057, contig10976, contig14932
	GOCCID	Pvalue	OddsRatio	ExpCount	Count	Size	Term	Contigs
1	GO:0005618	6.57775e-06	2.35466	18.3659	39	387	cell wall	contig00044, contig00145, contig00467, contig00698, contig00740, contig00905, contig01312, contig01471, contig01750, contig02717, contig03742, contig05058, contig05542, contig05570, contig05744, contig05806, contig05850, contig05871, contig06250, contig07078, contig07142, contig08726, contig08853, contig09694, contig09783, contig09979, contig10991, contig11607, contig11768, contig11840, contig122…
2	GO:0030312	1.51482e-05	2.26034	19.0303	39	401	external encapsulating structure	contig00044, contig00145, contig00467, contig00698, contig00740, contig00905, contig01312, contig01471, contig01750, contig02717, contig03742, contig05058, contig05542, contig05570, contig05744, contig05806, contig05850, contig05871, contig06250, contig07078, contig07142, contig08726, contig08853, contig09694, contig09783, contig09979, contig10991, contig11607, contig11768, contig11840, contig122…
3	GO:0005576	1.75682e-05	1.98704	29.3284	53	618	extracellular region	contig00130, contig00467, contig00698, contig00740, contig00905, contig01094, contig01396, contig01555, contig01703, contig02151, contig03742, contig03886, contig03930, contig04153, contig04183, contig04475, contig04594, contig04622, contig04977, contig05441, contig05486, contig05517, contig05570, contig05871, contig05920, contig06024, contig06768, contig07688, contig07807, contig07930, contig084…
4	GO:0017086	6.96632e-05	40.4578	0.284742	4	6	3-methyl-2-oxobutanoate dehydrogenase (lipoamide) complex	contig05688, contig09057, contig10976, contig14932
5	GO:0048046	7.97492e-05	2.54903	10.8202	25	228	apoplast	contig00467, contig00698, contig00740, contig00905, contig01094, contig01396, contig01703, contig02151, contig03742, contig03886, contig03930, contig04183, contig04594, contig04977, contig05486, contig05871, contig06024, contig06768, contig08853, contig11535, contig11768, contig15479, contig15685, contig15719, contig21326
6	GO:0009341	8.76403e-05	11.0685	0.806769	6	17	beta-galactosidase complex	contig00459, contig01856, contig05542, contig08853, contig15494, contig15724
7	GO:0071944	0.000116746	1.48652	102.08	136	2151	cell periphery	contig00027, contig00044, contig00145, contig00170, contig00282, contig00327, contig00467, contig00537, contig00650, contig00698, contig00740, contig00905, contig01019, contig01055, contig01094, contig01154, contig01312, contig01376, contig01444, contig01471, contig01703, contig01750, contig01874, contig02151, contig02172, contig02264, contig02585, contig02717, contig02819, contig02825, contig030…
8	GO:0031225	0.000406773	5.24749	1.85082	8	39	anchored component of membrane	contig03991, contig04518, contig05397, contig05958, contig07930, contig11719, contig14795, contig15712
9	GO:0000326	0.000988929	30.2826	0.237285	3	5	protein storage vacuole	contig03488, contig09783, contig16825
10	GO:0046658	0.00120797	7.78749	0.854226	5	18	anchored component of plasma membrane	contig05397, contig05958, contig11719, contig14795, contig15712
11	GO:0009505	0.00124468	2.66789	6.16941	15	130	plant-type cell wall	contig00044, contig00145, contig00698, contig01312, contig07078, contig07142, contig08726, contig09783, contig10991, contig12238, contig12471, contig14823, contig15494, contig16998, contig18009
12	GO:0009570	0.00137859	1.76486	23.6336	39	498	chloroplast stroma	contig00093, contig00759, contig01396, contig01455, contig01877, contig02165, contig02265, contig02626, contig02665, contig02666, contig03338, contig03681, contig03740, contig03886, contig04487, contig04560, contig04977, contig05181, contig05213, contig05214, contig05388, contig05486, contig06024, contig06768, contig07792, contig09209, contig10200, contig11057, contig11535, contig13255, contig143…
13	GO:0044434	0.00187684	1.53458	44.6096	64	940	chloroplast part	contig00093, contig00170, contig00759, contig01176, contig01396, contig01455, contig01877, contig02165, contig02265, contig02626, contig02665, contig02666, contig02717, contig02830, contig03338, contig03681, contig03740, contig03886, contig04487, contig04560, contig04977, contig05181, contig05213, contig05214, contig05246, contig05388, contig05441, contig05486, contig05755, contig05850, contig059…
14	GO:0000322	0.0019082	20.1864	0.284742	3	6	storage vacuole	contig03488, contig09783, contig16825
15	GO:0009532	0.00269972	1.69136	24.5353	39	517	plastid stroma	contig00093, contig00759, contig01396, contig01455, contig01877, contig02165, contig02265, contig02626, contig02665, contig02666, contig03338, contig03681, contig03740, contig03886, contig04487, contig04560, contig04977, contig05181, contig05213, contig05214, contig05388, contig05486, contig06024, contig06768, contig07792, contig09209, contig10200, contig11057, contig11535, contig13255, contig143…
16	GO:0044435	0.00358632	1.48613	45.8434	64	966	plastid part	contig00093, contig00170, contig00759, contig01176, contig01396, contig01455, contig01877, contig02165, contig02265, contig02626, contig02665, contig02666, contig02717, contig02830, contig03338, contig03681, contig03740, contig03886, contig04487, contig04560, contig04977, contig05181, contig05213, contig05214, contig05246, contig05388, contig05441, contig05486, contig05755, contig05850, contig059…
17	GO:0009535	0.00539986	1.98808	10.7253	20	226	chloroplast thylakoid membrane	contig00093, contig01176, contig01396, contig01877, contig04977, contig05246, contig05388, contig05441, contig05755, contig06189, contig06768, contig08355, contig13255, contig13408, contig14330, contig14784, contig16630, contig17681, contig18755, contig21335
18	GO:0055035	0.00594781	1.96856	10.8202	20	228	plastid thylakoid membrane	contig00093, contig01176, contig01396, contig01877, contig04977, contig05246, contig05388, contig05441, contig05755, contig06189, contig06768, contig08355, contig13255, contig13408, contig14330, contig14784, contig16630, contig17681, contig18755, contig21335
19	GO:0034357	0.00607002	1.92902	11.5795	21	244	photosynthetic membrane	contig00093, contig01176, contig01396, contig01877, contig04977, contig05246, contig05388, contig05441, contig05755, contig06189, contig06768, contig08355, contig09461, contig13255, contig13408, contig14330, contig14784, contig16630, contig17681, contig18755, contig21335
20	GO:0000786	0.00677885	4.817	1.23388	5	26	nucleosome	contig01129, contig05023, contig06086, contig13405, contig17714
21	GO:0044815	0.00677885	4.817	1.23388	5	26	DNA packaging complex	contig01129, contig05023, contig06086, contig13405, contig17714
22	GO:0005835	0.00800174	4.59759	1.28134	5	27	fatty acid synthase complex	contig01408, contig02165, contig04873, contig07257, contig14836
23	GO:0042651	0.00941393	1.87636	11.2948	20	238	thylakoid membrane	contig00093, contig01176, contig01396, contig01877, contig04977, contig05246, contig05388, contig05441, contig05755, contig06189, contig06768, contig08355, contig13255, contig13408, contig14330, contig14784, contig16630, contig17681, contig18755, contig21335
24	GO:0009534	0.010528	1.77084	13.7151	23	289	chloroplast thylakoid	contig00093, contig01176, contig01396, contig01877, contig02717, contig04977, contig05246, contig05388, contig05441, contig05755, contig05850, contig06189, contig06768, contig08355, contig13255, contig13408, contig14330, contig14784, contig15319, contig16630, contig17681, contig18755, contig21335
25	GO:0031976	0.010528	1.77084	13.7151	23	289	plastid thylakoid	contig00093, contig01176, contig01396, contig01877, contig02717, contig04977, contig05246, contig05388, contig05441, contig05755, contig05850, contig06189, contig06768, contig08355, contig13255, contig13408, contig14330, contig14784, contig15319, contig16630, contig17681, contig18755, contig21335
26	GO:0044448	0.0108904	4.21362	1.37625	5	29	cell cortex part	contig05920, contig06815, contig14562, contig15827, contig15828
27	GO:0005777	0.0130842	1.91622	9.39648	17	198	peroxisome	contig01408, contig01455, contig01854, contig02588, contig03338, contig03400, contig03886, contig04505, contig05058, contig05744, contig05806, contig07856, contig08139, contig08855, contig09229, contig09979, contig15719
28	GO:0042579	0.0130842	1.91622	9.39648	17	198	microbody	contig01408, contig01455, contig01854, contig02588, contig03338, contig03400, contig03886, contig04505, contig05058, contig05744, contig05806, contig07856, contig08139, contig08855, contig09229, contig09979, contig15719
29	GO:0005938	0.0144195	3.88872	1.47117	5	31	cell cortex	contig05920, contig06815, contig14562, contig15827, contig15828
30	GO:0044436	0.015343	1.75189	12.6236	21	266	thylakoid part	contig00093, contig01176, contig01396, contig01877, contig04977, contig05246, contig05388, contig05441, contig05755, contig06189, contig06768, contig08355, contig09461, contig13255, contig13408, contig14330, contig14784, contig16630, contig17681, contig18755, contig21335
31	GO:0009579	0.0161857	1.62275	17.4642	27	368	thylakoid	contig00093, contig01176, contig01396, contig01877, contig02717, contig03740, contig03860, contig04977, contig05246, contig05388, contig05441, contig05755, contig05850, contig06189, contig06768, contig07792, contig08355, contig09461, contig13255, contig13408, contig14330, contig14784, contig15319, contig16630, contig17681, contig18755, contig21335
32	GO:0009526	0.0182392	1.53003	22.5895	33	476	plastid envelope	contig00093, contig00170, contig00759, contig01176, contig01396, contig01877, contig02717, contig02830, contig03681, contig03886, contig04977, contig05213, contig05214, contig05246, contig05958, contig06250, contig06768, contig06960, contig07792, contig09209, contig09671, contig09783, contig10898, contig11719, contig13255, contig13408, contig14280, contig14330, contig14830, contig14836, contig153…
33	GO:0000145	0.0185554	4.48817	1.04405	4	22	exocyst	contig05920, contig14562, contig15827, contig15828
34	GO:0009941	0.0190463	1.53478	21.8302	32	460	chloroplast envelope	contig00093, contig00170, contig00759, contig01396, contig01877, contig02717, contig02830, contig03681, contig03886, contig04977, contig05213, contig05214, contig05246, contig05958, contig06250, contig06768, contig06960, contig07792, contig09209, contig09671, contig09783, contig10898, contig11719, contig13255, contig13408, contig14280, contig14330, contig14830, contig14836, contig15319, contig168…
35	GO:0032993	0.021031	3.4854	1.61354	5	34	protein-DNA complex	contig01129, contig05023, contig06086, contig13405, contig17714
36	GO:0009521	0.021031	3.4854	1.61354	5	34	photosystem	contig01396, contig08355, contig09461, contig14784, contig21335
37	GO:0009523	0.0250221	4.03855	1.13897	4	24	photosystem II	contig01396, contig09461, contig14784, contig21335
38	GO:0031984	0.0282879	1.49093	21.6878	31	457	organelle subcompartment	contig00006, contig00093, contig00145, contig01176, contig01396, contig01877, contig02717, contig04199, contig04977, contig05246, contig05388, contig05441, contig05755, contig05850, contig06189, contig06545, contig06768, contig07387, contig08355, contig10525, contig11628, contig13255, contig13408, contig14330, contig14784, contig15319, contig16630, contig17681, contig18755, contig20533, contig213…
39	GO:0044421	0.0375166	4.65377	0.759312	3	16	extracellular region part	contig05920, contig11871, contig21221
40	GO:0031226	0.0450483	2.47539	2.61013	6	55	intrinsic component of plasma membrane	contig05397, contig05958, contig11719, contig11770, contig14795, contig15712
41	GO:0055044	0.0461208	1.52497	14.9964	22	316	symplast	contig00027, contig00327, contig00467, contig01154, contig01312, contig04478, contig05058, contig05517, contig05570, contig05744, contig05850, contig05920, contig06402, contig07688, contig08428, contig11840, contig11925, contig11928, contig12238, contig15494, contig17020, contig21383
42	GO:0009506	0.0461208	1.52497	14.9964	22	316	plasmodesma	contig00027, contig00327, contig00467, contig01154, contig01312, contig04478, contig05058, contig05517, contig05570, contig05744, contig05850, contig05920, contig06402, contig07688, contig08428, contig11840, contig11925, contig11928, contig12238, contig15494, contig17020, contig21383
43	GO:0005911	0.0474586	1.51965	15.0439	22	317	cell-cell junction	contig00027, contig00327, contig00467, contig01154, contig01312, contig04478, contig05058, contig05517, contig05570, contig05744, contig05850, contig05920, contig06402, contig07688, contig08428, contig11840, contig11925, contig11928, contig12238, contig15494, contig17020, contig21383
44	GO:0030054	0.0488243	1.51436	15.0913	22	318	cell junction	contig00027, contig00327, contig00467, contig01154, contig01312, contig04478, contig05058, contig05517, contig05570, contig05744, contig05850, contig05920, contig06402, contig07688, contig08428, contig11840, contig11925, contig11928, contig12238, contig15494, contig17020, contig21383

## Sheet: Cluster_2_Over
	GOBPID	Pvalue	OddsRatio	ExpCount	Count	Size	Term	Contigs
1	GO:0016071	1.19215e-07	3.21228	11.4552	32	236	mRNA metabolic process	contig00559, contig01422, contig01545, contig03034, contig03534, contig04035, contig04165, contig04433, contig04808, contig05512, contig06172, contig06463, contig06833, contig07048, contig07591, contig07627, contig07954, contig08827, contig09017, contig10035, contig10416, contig10556, contig11123, contig12316, contig12328, contig13864, contig13866, contig14479, contig14581, contig16829, contig168…
2	GO:0008380	8.19479e-05	2.73616	8.9312	22	184	RNA splicing	contig00517, contig01146, contig01265, contig01532, contig01575, contig03034, contig03347, contig04165, contig04433, contig04808, contig05633, contig06172, contig07025, contig07591, contig07627, contig08791, contig09017, contig11123, contig14479, contig15134, contig16829, contig17285
3	GO:0097437	0.000170797	26.3327	0.339774	4	7	maintenance of dormancy	contig02516, contig02518, contig04196, contig19155
4	GO:0010231	0.000170797	26.3327	0.339774	4	7	maintenance of seed dormancy	contig02516, contig02518, contig04196, contig19155
5	GO:0000184	0.000170797	26.3327	0.339774	4	7	nuclear-transcribed mRNA catabolic process, nonsense-mediated decay	contig01545, contig07048, contig13864, contig13866
6	GO:0006397	0.000347469	2.93754	6.06739	16	125	mRNA processing	contig00559, contig01422, contig03034, contig04035, contig04165, contig04433, contig04808, contig06172, contig07627, contig09017, contig10556, contig11123, contig12316, contig14479, contig16829, contig16831
7	GO:0006396	0.000411307	1.81065	26.7936	45	552	RNA processing	contig00517, contig00559, contig01146, contig01265, contig01422, contig01532, contig01545, contig01575, contig01840, contig02353, contig03034, contig03347, contig04035, contig04165, contig04433, contig04808, contig05633, contig05634, contig06172, contig07025, contig07079, contig07533, contig07555, contig07591, contig07627, contig08791, contig09017, contig09714, contig10035, contig10416, contig105…
8	GO:0048573	0.000443503	3.51783	3.88313	12	80	photoperiodism, flowering	contig00470, contig00735, contig01755, contig03000, contig04198, contig05308, contig05897, contig06463, contig07916, contig09417, contig12541, contig18814
9	GO:0000956	0.000446569	3.77692	3.3492	11	69	nuclear-transcribed mRNA catabolic process	contig01545, contig05512, contig06463, contig07048, contig07591, contig07954, contig08827, contig12328, contig13864, contig13866, contig18865
10	GO:0006457	0.000621991	2.27798	10.9698	23	226	protein folding	contig00669, contig01293, contig01750, contig02034, contig02353, contig02758, contig03476, contig05752, contig06110, contig06481, contig06721, contig06932, contig07838, contig10311, contig11195, contig11891, contig13991, contig14642, contig15515, contig16773, contig18801, contig19228, contig19372
11	GO:0006402	0.000648976	3.5901	3.49482	11	72	mRNA catabolic process	contig01545, contig05512, contig06463, contig07048, contig07591, contig07954, contig08827, contig12328, contig13864, contig13866, contig18865
12	GO:0006401	0.000697566	3.32107	4.07729	12	84	RNA catabolic process	contig01545, contig05512, contig06463, contig07048, contig07591, contig07954, contig08827, contig09263, contig12328, contig13864, contig13866, contig18865
13	GO:0006743	0.00107106	3.61476	3.15504	10	65	ubiquinone metabolic process	contig02691, contig03128, contig04497, contig08520, contig08815, contig09606, contig11011, contig14348, contig17285, contig18361
14	GO:0006744	0.00107106	3.61476	3.15504	10	65	ubiquinone biosynthetic process	contig02691, contig03128, contig04497, contig08520, contig08815, contig09606, contig11011, contig14348, contig17285, contig18361
15	GO:0009648	0.00129921	3.06377	4.36852	12	90	photoperiodism	contig00470, contig00735, contig01755, contig03000, contig04198, contig05308, contig05897, contig06463, contig07916, contig09417, contig12541, contig18814
16	GO:0042180	0.00169645	2.40989	7.66918	17	158	cellular ketone metabolic process	contig02089, contig02691, contig03128, contig04497, contig04535, contig05754, contig06495, contig07079, contig07627, contig08520, contig08523, contig08815, contig09606, contig11011, contig14348, contig17285, contig18361
17	GO:1901661	0.00262947	3.15323	3.54336	10	73	quinone metabolic process	contig02691, contig03128, contig04497, contig08520, contig08815, contig09606, contig11011, contig14348, contig17285, contig18361
18	GO:1901663	0.00262947	3.15323	3.54336	10	73	quinone biosynthetic process	contig02691, contig03128, contig04497, contig08520, contig08815, contig09606, contig11011, contig14348, contig17285, contig18361
19	GO:0042181	0.00321787	3.0556	3.64043	10	75	ketone biosynthetic process	contig02691, contig03128, contig04497, contig08520, contig08815, contig09606, contig11011, contig14348, contig17285, contig18361
20	GO:0016070	0.00338563	1.36826	86.4967	110	1782	RNA metabolic process	contig00034, contig00266, contig00463, contig00517, contig00559, contig01146, contig01265, contig01276, contig01422, contig01532, contig01545, contig01575, contig01840, contig02304, contig02353, contig02979, contig03007, contig03034, contig03347, contig03534, contig03570, contig04035, contig04104, contig04156, contig04165, contig04433, contig04808, contig05512, contig05633, contig05634, contig057…
21	GO:0034655	0.00378996	2.65209	4.95099	12	102	nucleobase-containing compound catabolic process	contig01545, contig05512, contig06463, contig07048, contig07591, contig07954, contig08827, contig09263, contig12328, contig13864, contig13866, contig18865
22	GO:0009108	0.00413551	2.08644	9.75636	19	201	coenzyme biosynthetic process	contig00347, contig00601, contig02691, contig03128, contig04497, contig05252, contig05254, contig05905, contig08520, contig08815, contig09606, contig10018, contig10146, contig11011, contig14348, contig17285, contig18132, contig18361, contig19563
23	GO:0009408	0.00415001	2.18914	8.34873	17	172	response to heat	contig00669, contig01750, contig02353, contig03208, contig03476, contig04535, contig04848, contig04888, contig06932, contig07838, contig08385, contig13357, contig13672, contig13991, contig15222, contig15515, contig16773
24	GO:0000375	0.00437207	3.13231	3.20358	9	66	RNA splicing, via transesterification reactions	contig00517, contig03034, contig04165, contig04433, contig04808, contig06172, contig07627, contig11123, contig14479
25	GO:0000377	0.00437207	3.13231	3.20358	9	66	RNA splicing, via transesterification reactions with bulged adenosine as nucleophile	contig00517, contig03034, contig04165, contig04433, contig04808, contig06172, contig07627, contig11123, contig14479
26	GO:0016122	0.00530128	11.8242	0.388313	3	8	xanthophyll metabolic process	contig07393, contig15664, contig15665
27	GO:0019953	0.00559112	2.51125	5.19369	12	107	sexual reproduction	contig04811, contig07627, contig08303, contig10801, contig14508, contig16194, contig16195, contig16392, contig16431, contig17004, contig17216, contig19088
28	GO:0006352	0.00619954	4.09159	1.69887	6	35	DNA-templated transcription, initiation	contig01532, contig05633, contig07025, contig08791, contig12756, contig13128
29	GO:0001522	0.00626112	6.5773	0.776626	4	16	pseudouridine synthesis	contig07079, contig08709, contig13686, contig16869
30	GO:0019674	0.00626112	6.5773	0.776626	4	16	NAD metabolic process	contig05252, contig05254, contig08523, contig10018
31	GO:0006367	0.00766761	9.85254	0.436852	3	9	transcription initiation from RNA polymerase II promoter	contig01532, contig08791, contig12756
32	GO:0051345	0.00766761	9.85254	0.436852	3	9	positive regulation of hydrolase activity	contig02516, contig02518, contig09017
33	GO:0000398	0.00807549	3.04749	2.91235	8	60	mRNA splicing, via spliceosome	contig03034, contig04165, contig04433, contig04808, contig06172, contig07627, contig11123, contig14479
34	GO:0009314	0.00943373	1.51953	29.803	43	614	response to radiation	contig00347, contig00470, contig00669, contig00735, contig01293, contig01755, contig02353, contig02516, contig02518, contig03000, contig03208, contig03476, contig03488, contig03644, contig04198, contig05308, contig05512, contig05826, contig05897, contig06463, contig07324, contig07838, contig07916, contig09417, contig10035, contig10556, contig10801, contig11891, contig12164, contig12541, contig145…
35	GO:0090304	0.0094514	1.29166	106.107	128	2186	nucleic acid metabolic process	contig00034, contig00266, contig00463, contig00517, contig00559, contig01146, contig01265, contig01276, contig01422, contig01532, contig01545, contig01575, contig01840, contig02304, contig02353, contig02979, contig03007, contig03034, contig03090, contig03258, contig03347, contig03534, contig03570, contig04035, contig04104, contig04156, contig04165, contig04392, contig04433, contig04808, contig048…
36	GO:0009553	0.0113896	2.10915	7.08671	14	146	embryo sac development	contig03429, contig04811, contig07627, contig07842, contig08303, contig10801, contig13991, contig14508, contig16194, contig16195, contig17004, contig17216, contig19088, contig20569
37	GO:0006366	0.0118083	2.82868	3.1065	8	64	transcription from RNA polymerase II promoter	contig01265, contig01532, contig05633, contig07025, contig07591, contig08791, contig09417, contig12756
38	GO:0072525	0.011932	4.11397	1.40763	5	29	pyridine-containing compound biosynthetic process	contig00347, contig05252, contig05254, contig05405, contig10018
39	GO:0009416	0.0125572	1.50402	28.6381	41	590	response to light stimulus	contig00347, contig00470, contig00669, contig00735, contig01293, contig01755, contig02353, contig02516, contig02518, contig03000, contig03208, contig03476, contig03488, contig03644, contig04198, contig05308, contig05512, contig05826, contig05897, contig06463, contig07838, contig07916, contig09417, contig10035, contig10556, contig10801, contig11891, contig12164, contig12541, contig15134, contig155…
40	GO:0009561	0.0145675	2.27325	5.19369	11	107	megagametogenesis	contig04811, contig07627, contig07842, contig08303, contig10801, contig13991, contig14508, contig17004, contig17216, contig19088, contig20569
41	GO:0000278	0.0157693	1.96243	8.10603	15	167	mitotic cell cycle	contig00830, contig01755, contig02353, contig02516, contig02518, contig05634, contig06558, contig10416, contig11123, contig14508, contig16194, contig16195, contig17004, contig17216, contig19398
42	GO:0009642	0.0158033	2.01623	7.37795	14	152	response to light intensity	contig00669, contig02353, contig02516, contig02518, contig03208, contig03476, contig03488, contig07838, contig11891, contig15515, contig15664, contig15665, contig16773, contig16873
43	GO:0009644	0.0176191	2.2037	5.3393	11	110	response to high light intensity	contig00669, contig02353, contig03208, contig03476, contig07838, contig11891, contig15515, contig15664, contig15665, contig16773, contig16873
44	GO:0006817	0.0180142	6.56641	0.582469	3	12	phosphate ion transport	contig04509, contig04925, contig08428
45	GO:0043631	0.0180142	6.56641	0.582469	3	12	RNA polyadenylation	contig00559, contig12316, contig17710
46	GO:0022414	0.0198258	1.34805	50.5778	65	1042	reproductive process	contig00034, contig00470, contig00585, contig00735, contig00815, contig01702, contig01755, contig01840, contig02516, contig02518, contig02758, contig03000, contig03463, contig03566, contig03644, contig04196, contig04198, contig04210, contig04535, contig04811, contig04813, contig04888, contig05074, contig05308, contig05405, contig05754, contig05897, contig06463, contig07048, contig07549, contig075…
47	GO:0055046	0.0225898	5.90918	0.631008	3	13	microgametogenesis	contig16194, contig16195, contig16431
48	GO:1901419	0.0228808	2.96316	2.2328	6	46	regulation of response to alcohol	contig02516, contig02518, contig04196, contig04535, contig17557, contig19155
49	GO:0009787	0.0228808	2.96316	2.2328	6	46	regulation of abscisic acid-activated signaling pathway	contig02516, contig02518, contig04196, contig04535, contig17557, contig19155
50	GO:0022412	0.023247	2.3141	4.17436	9	86	cellular process involved in reproduction in multicellular organism	contig04811, contig07627, contig08303, contig10801, contig14508, contig16431, contig17004, contig17216, contig19088
51	GO:0000394	0.023247	2.3141	4.17436	9	86	RNA splicing, via endonucleolytic cleavage and ligation	contig01146, contig01265, contig01532, contig05633, contig07025, contig07591, contig08791, contig15134, contig17285
52	GO:0046497	0.0233014	4.1512	1.1164	4	23	nicotinate nucleotide metabolic process	contig05252, contig05254, contig10018, contig11897
53	GO:0048585	0.0251151	2.07653	5.63054	11	116	negative regulation of response to stimulus	contig00872, contig02516, contig02518, contig02979, contig04535, contig07627, contig08385, contig09597, contig13148, contig17557, contig18650
54	GO:0098727	0.0257326	3.28922	1.69887	5	35	maintenance of cell number	contig02979, contig04848, contig10801, contig16194, contig16195
55	GO:0019827	0.0257326	3.28922	1.69887	5	35	stem cell population maintenance	contig02979, contig04848, contig10801, contig16194, contig16195
56	GO:0061458	0.0297898	1.35121	40.9185	53	843	reproductive system development	contig00034, contig00470, contig00585, contig00735, contig00815, contig01702, contig01755, contig01840, contig02516, contig02518, contig02758, contig03000, contig03463, contig03566, contig04196, contig04198, contig04210, contig04535, contig04813, contig04888, contig05308, contig05405, contig05754, contig05897, contig06463, contig07048, contig07555, contig07591, contig07627, contig07916, contig081…
57	GO:0048608	0.0297898	1.35121	40.9185	53	843	reproductive structure development	contig00034, contig00470, contig00585, contig00735, contig00815, contig01702, contig01755, contig01840, contig02516, contig02518, contig02758, contig03000, contig03463, contig03566, contig04196, contig04198, contig04210, contig04535, contig04813, contig04888, contig05308, contig05405, contig05754, contig05897, contig06463, contig07048, contig07555, contig07591, contig07627, contig07916, contig081…
58	GO:0007276	0.0301726	2.19895	4.36852	9	90	gamete generation	contig04811, contig07627, contig08303, contig10801, contig14508, contig16431, contig17004, contig17216, contig19088
59	GO:0007292	0.0304804	2.32672	3.68897	8	76	female gamete generation	contig04811, contig07627, contig08303, contig10801, contig14508, contig17004, contig17216, contig19088
60	GO:0009560	0.0304804	2.32672	3.68897	8	76	embryo sac egg cell differentiation	contig04811, contig07627, contig08303, contig10801, contig14508, contig17004, contig17216, contig19088
61	GO:0003006	0.0311889	1.32098	48.1993	61	993	developmental process involved in reproduction	contig00034, contig00470, contig00585, contig00735, contig00815, contig01702, contig01755, contig01840, contig02516, contig02518, contig02758, contig03000, contig03463, contig03566, contig03644, contig04196, contig04198, contig04210, contig04535, contig04811, contig04813, contig04888, contig05308, contig05405, contig05754, contig05897, contig06463, contig07048, contig07549, contig07555, contig075…
62	GO:0000280	0.0312543	1.99953	5.82469	11	120	nuclear division	contig00830, contig01755, contig06563, contig07324, contig14508, contig16194, contig16195, contig18865, contig18988, contig19398, contig19802
63	GO:0009738	0.0312543	1.99953	5.82469	11	120	abscisic acid-activated signaling pathway	contig02516, contig02518, contig03644, contig04196, contig04535, contig08385, contig17557, contig17769, contig17770, contig18650, contig19155
64	GO:0046700	0.0314571	1.74644	9.61074	16	198	heterocycle catabolic process	contig01083, contig01545, contig01840, contig02724, contig05512, contig06463, contig06560, contig07048, contig07591, contig07954, contig08827, contig09263, contig12328, contig13864, contig13866, contig18865
65	GO:0009873	0.0319418	3.08303	1.79595	5	37	ethylene-activated signaling pathway	contig05633, contig06560, contig07838, contig09597, contig10859
66	GO:0044270	0.0327419	1.73672	9.65928	16	199	cellular nitrogen compound catabolic process	contig01083, contig01545, contig01840, contig02724, contig05512, contig06463, contig06560, contig07048, contig07591, contig07954, contig08827, contig09263, contig12328, contig13864, contig13866, contig18865
67	GO:1902645	0.0334501	4.92334	0.728087	3	15	tertiary alcohol biosynthetic process	contig07393, contig10250, contig16392
68	GO:0019359	0.0334501	4.92334	0.728087	3	15	nicotinamide nucleotide biosynthetic process	contig05252, contig05254, contig10018
69	GO:0016106	0.0334501	4.92334	0.728087	3	15	sesquiterpenoid biosynthetic process	contig07393, contig10250, contig16392
70	GO:0043289	0.0334501	4.92334	0.728087	3	15	apocarotenoid biosynthetic process	contig07393, contig10250, contig16392
71	GO:0009567	0.0334501	4.92334	0.728087	3	15	double fertilization forming a zygote and endosperm	contig16194, contig16195, contig16392
72	GO:0009688	0.0334501	4.92334	0.728087	3	15	abscisic acid biosynthetic process	contig07393, contig10250, contig16392
73	GO:0006261	0.0362311	2.11978	4.51414	9	93	DNA-dependent DNA replication	contig04392, contig04813, contig06558, contig07627, contig14397, contig14508, contig16194, contig16195, contig18428
74	GO:0007049	0.0371578	1.51926	17.1343	25	353	cell cycle	contig00830, contig01755, contig02353, contig02516, contig02518, contig03429, contig04392, contig05634, contig06558, contig06563, contig07324, contig09509, contig10416, contig10907, contig11123, contig14508, contig16194, contig16195, contig17004, contig17216, contig18446, contig18865, contig18988, contig19398, contig19802
75	GO:0000003	0.0384215	1.57688	13.8822	21	286	reproduction	contig02516, contig02518, contig04196, contig04811, contig06563, contig07324, contig07627, contig08303, contig10801, contig14508, contig16194, contig16195, contig16392, contig16431, contig17004, contig17216, contig18865, contig18988, contig19088, contig19155, contig19802
76	GO:0006475	0.0390673	2.57513	2.52403	6	52	internal protein amino acid acetylation	contig07946, contig08237, contig09417, contig12164, contig16637, contig18428
77	GO:0016573	0.0390673	2.57513	2.52403	6	52	histone acetylation	contig07946, contig08237, contig09417, contig12164, contig16637, contig18428
78	GO:0018393	0.0390673	2.57513	2.52403	6	52	internal peptidyl-lysine acetylation	contig07946, contig08237, contig09417, contig12164, contig16637, contig18428
79	GO:0018394	0.0390673	2.57513	2.52403	6	52	peptidyl-lysine acetylation	contig07946, contig08237, contig09417, contig12164, contig16637, contig18428
80	GO:0009566	0.0397244	4.54417	0.776626	3	16	fertilization	contig16194, contig16195, contig16392
81	GO:0034470	0.0397491	1.68968	9.90198	16	204	ncRNA processing	contig01146, contig01545, contig01840, contig07079, contig07533, contig07555, contig09714, contig10035, contig10416, contig13864, contig13866, contig14581, contig14630, contig15058, contig15134, contig17216
82	GO:0097306	0.0418017	1.78955	7.62064	13	157	cellular response to alcohol	contig02516, contig02518, contig03534, contig03644, contig04196, contig04535, contig08385, contig16068, contig17557, contig17769, contig17770, contig18650, contig19155
83	GO:0006473	0.0423253	2.52009	2.57257	6	53	protein acetylation	contig07946, contig08237, contig09417, contig12164, contig16637, contig18428
84	GO:0071369	0.0428777	2.81793	1.94156	5	40	cellular response to ethylene stimulus	contig05633, contig06560, contig07838, contig09597, contig10859
85	GO:0008033	0.0430177	2.30463	3.25212	7	67	tRNA processing	contig01146, contig07079, contig07533, contig09714, contig10416, contig15134, contig17216
86	GO:0071215	0.0444459	1.87755	6.16447	11	127	cellular response to abscisic acid stimulus	contig02516, contig02518, contig03644, contig04196, contig04535, contig08385, contig17557, contig17769, contig17770, contig18650, contig19155
87	GO:0009630	0.0449353	2.13679	3.98021	8	82	gravitropism	contig01293, contig04174, contig04509, contig05512, contig06463, contig10510, contig13282, contig18865
88	GO:0042542	0.0455366	2.02261	4.70829	9	97	response to hydrogen peroxide	contig00669, contig02353, contig03208, contig03476, contig07838, contig11891, contig15515, contig16773, contig16873
89	GO:0019363	0.0465486	4.21917	0.825165	3	17	pyridine nucleotide biosynthetic process	contig05252, contig05254, contig10018
90	GO:0009396	0.0465486	4.21917	0.825165	3	17	folic acid-containing compound biosynthetic process	contig00601, contig10146, contig18132
91	GO:0006139	0.0485039	1.18386	141.006	158	2905	nucleobase-containing compound metabolic process	contig00034, contig00150, contig00266, contig00347, contig00450, contig00463, contig00517, contig00559, contig01146, contig01265, contig01276, contig01422, contig01532, contig01545, contig01575, contig01840, contig02184, contig02304, contig02353, contig02691, contig02972, contig02979, contig03007, contig03034, contig03090, contig03208, contig03258, contig03347, contig03428, contig03534, contig035…
92	GO:0009798	0.0498171	3.15303	1.40763	4	29	axis specification	contig04888, contig05482, contig12851, contig18446
	GOMFID	Pvalue	OddsRatio	ExpCount	Count	Size	Term	Contigs
1	GO:0003676	0.000160497	1.46796	103.503	137	2073	nucleic acid binding	contig00034, contig00154, contig00213, contig00264, contig00266, contig00463, contig00517, contig00559, contig00816, contig00835, contig00873, contig01265, contig01276, contig01495, contig01545, contig01575, contig01702, contig01755, contig02034, contig02164, contig02304, contig02828, contig02852, contig02972, contig03007, contig03034, contig03128, contig03157, contig03347, contig03849, contig040…
2	GO:0003723	0.000547023	1.70239	33.5024	53	671	RNA binding	contig00264, contig00559, contig00816, contig00873, contig01545, contig01575, contig01702, contig01755, contig02828, contig02972, contig03347, contig04165, contig04385, contig04708, contig04913, contig05369, contig05633, contig06172, contig06262, contig06387, contig06563, contig07025, contig07038, contig07048, contig07079, contig07496, contig07627, contig07845, contig07882, contig07962, contig083…
3	GO:0008026	0.00149325	2.85673	5.04284	13	101	ATP-dependent helicase activity	contig00517, contig01545, contig02164, contig02436, contig05826, contig06009, contig07324, contig07363, contig07555, contig08301, contig08586, contig13864, contig13866
4	GO:0070035	0.00149325	2.85673	5.04284	13	101	purine NTP-dependent helicase activity	contig00517, contig01545, contig02164, contig02436, contig05826, contig06009, contig07324, contig07363, contig07555, contig08301, contig08586, contig13864, contig13866
5	GO:0004386	0.00161467	2.42441	7.63915	17	153	helicase activity	contig00517, contig01545, contig02164, contig02436, contig04174, contig05606, contig05826, contig06009, contig07324, contig07363, contig07555, contig08301, contig08586, contig10510, contig10803, contig13864, contig13866
6	GO:0008270	0.00172132	1.51671	48.6809	69	975	zinc ion binding	contig00154, contig01495, contig01663, contig01755, contig02335, contig02540, contig02972, contig02979, contig03157, contig03603, contig03845, contig03972, contig04104, contig04175, contig04431, contig04535, contig04661, contig04773, contig04913, contig05418, contig05482, contig05512, contig05712, contig05779, contig05865, contig06022, contig06082, contig06245, contig06340, contig06951, contig070…
7	GO:0031072	0.00221344	5.23772	1.39801	6	28	heat shock protein binding	contig01750, contig04083, contig10040, contig15191, contig16773, contig17560
8	GO:0003682	0.00297107	2.41886	6.74043	15	135	chromatin binding	contig02304, contig03849, contig05484, contig05752, contig05873, contig06082, contig07697, contig10530, contig10769, contig11940, contig15431, contig16173, contig17413, contig18478, contig19622
9	GO:0046982	0.00426801	3.15039	3.19546	9	64	protein heterodimerization activity	contig00347, contig05405, contig05633, contig05927, contig10250, contig13128, contig13289, contig17622, contig18620
10	GO:0046915	0.00449557	4.43015	1.59773	6	32	transition metal ion transmembrane transporter activity	contig05006, contig09433, contig10859, contig12925, contig14848, contig18988
11	GO:0003841	0.0057399	11.4766	0.399433	3	8	1-acylglycerol-3-phosphate O-acyltransferase activity	contig15092, contig15096, contig19182
12	GO:0009982	0.00691697	6.38359	0.798865	4	16	pseudouridine synthase activity	contig07079, contig08709, contig13686, contig16869
13	GO:0016763	0.00731083	3.44781	2.29674	7	46	transferase activity, transferring pentosyl groups	contig05252, contig05254, contig06560, contig08590, contig09349, contig12878, contig20632
14	GO:0044822	0.00869402	5.89196	0.848794	4	17	poly(A) RNA binding	contig00559, contig04708, contig07048, contig12316
15	GO:0003729	0.00869402	5.89196	0.848794	4	17	mRNA binding	contig00559, contig04708, contig07048, contig12316
16	GO:0071617	0.0114131	8.19592	0.499291	3	10	lysophospholipid acyltransferase activity	contig15092, contig15096, contig19182
17	GO:0003950	0.0114131	8.19592	0.499291	3	10	NAD+ ADP-ribosyltransferase activity	contig08590, contig12878, contig20632
18	GO:0042171	0.0114131	8.19592	0.499291	3	10	lysophosphatidic acid acyltransferase activity	contig15092, contig15096, contig19182
19	GO:0042623	0.0136973	1.68417	15.6278	25	313	ATPase activity, coupled	contig00517, contig01545, contig01840, contig01860, contig02164, contig02436, contig04509, contig04780, contig04848, contig05006, contig05826, contig06009, contig07324, contig07363, contig07555, contig08301, contig08586, contig09433, contig10859, contig12328, contig13357, contig13864, contig13866, contig14508, contig14581
20	GO:1901363	0.017478	1.21595	200.465	224	4015	heterocyclic compound binding	contig00034, contig00080, contig00150, contig00154, contig00213, contig00264, contig00266, contig00463, contig00517, contig00559, contig00601, contig00816, contig00835, contig00873, contig00875, contig01265, contig01276, contig01495, contig01545, contig01566, contig01575, contig01702, contig01749, contig01750, contig01755, contig01840, contig01860, contig02034, contig02164, contig02304, contig024…
21	GO:0097159	0.0180864	1.21441	200.615	224	4018	organic cyclic compound binding	contig00034, contig00080, contig00150, contig00154, contig00213, contig00264, contig00266, contig00463, contig00517, contig00559, contig00601, contig00816, contig00835, contig00873, contig00875, contig01265, contig01276, contig01495, contig01545, contig01566, contig01575, contig01702, contig01749, contig01750, contig01755, contig01840, contig01860, contig02034, contig02164, contig02304, contig024…
22	GO:0005488	0.0198278	1.21684	324.19	347	6493	binding	contig00034, contig00035, contig00080, contig00150, contig00154, contig00213, contig00264, contig00266, contig00347, contig00463, contig00466, contig00517, contig00559, contig00601, contig00815, contig00816, contig00830, contig00835, contig00873, contig00875, contig01143, contig01265, contig01276, contig01293, contig01495, contig01545, contig01566, contig01575, contig01663, contig01702, contig017…
23	GO:0004402	0.0211795	3.02753	2.19688	6	44	histone acetyltransferase activity	contig07946, contig08237, contig09417, contig12164, contig16637, contig18428
24	GO:0061733	0.0211795	3.02753	2.19688	6	44	peptide-lysine-N-acetyltransferase activity	contig07946, contig08237, contig09417, contig12164, contig16637, contig18428
25	GO:0008374	0.0211795	3.02753	2.19688	6	44	O-acyltransferase activity	contig02059, contig05905, contig15092, contig15096, contig19182, contig19505
26	GO:0016887	0.0218473	1.577	17.9245	27	359	ATPase activity	contig00517, contig01545, contig01840, contig01860, contig02164, contig02436, contig03476, contig04509, contig04780, contig04848, contig05006, contig05826, contig06009, contig07324, contig07363, contig07555, contig07627, contig08301, contig08586, contig09433, contig10859, contig12328, contig13357, contig13864, contig13866, contig14508, contig14581
27	GO:0034212	0.0311869	2.7381	2.3966	6	48	peptide N-acetyltransferase activity	contig07946, contig08237, contig09417, contig12164, contig16637, contig18428
28	GO:0016818	0.0322165	1.39273	31.4054	42	629	hydrolase activity, acting on acid anhydrides, in phosphorus-containing anhydrides	contig00517, contig01545, contig01840, contig01860, contig02164, contig02436, contig02972, contig03476, contig04102, contig04174, contig04509, contig04780, contig04848, contig05006, contig05606, contig05826, contig06009, contig07324, contig07363, contig07555, contig07627, contig08301, contig08586, contig09351, contig09433, contig10035, contig10058, contig10455, contig10510, contig10803, contig108…
29	GO:0016817	0.0344232	1.38521	31.5552	42	632	hydrolase activity, acting on acid anhydrides	contig00517, contig01545, contig01840, contig01860, contig02164, contig02436, contig02972, contig03476, contig04102, contig04174, contig04509, contig04780, contig04848, contig05006, contig05606, contig05826, contig06009, contig07324, contig07363, contig07555, contig07627, contig08301, contig08586, contig09351, contig09433, contig10035, contig10058, contig10455, contig10510, contig10803, contig108…
30	GO:0005375	0.0359563	4.77857	0.748936	3	15	copper ion transmembrane transporter activity	contig09433, contig10859, contig18988
31	GO:0016646	0.0359563	4.77857	0.748936	3	15	oxidoreductase activity, acting on the CH-NH group of donors, NAD or NADP as acceptor	contig10146, contig15203, contig18132
32	GO:0017111	0.0363754	1.39593	29.0587	39	582	nucleoside-triphosphatase activity	contig00517, contig01545, contig01840, contig01860, contig02164, contig02436, contig02972, contig03476, contig04102, contig04174, contig04509, contig04780, contig04848, contig05006, contig05606, contig05826, contig06009, contig07324, contig07363, contig07555, contig07627, contig08301, contig08586, contig09351, contig09433, contig10035, contig10510, contig10803, contig10859, contig12287, contig123…
33	GO:0016747	0.0393312	1.66341	10.6848	17	214	transferase activity, transferring acyl groups other than amino-acyl groups	contig02059, contig02540, contig02643, contig05808, contig05905, contig06425, contig07946, contig08237, contig09417, contig12164, contig14654, contig15092, contig15096, contig16637, contig18428, contig19182, contig19505
34	GO:0046914	0.0395663	1.25408	69.9506	84	1401	transition metal ion binding	contig00150, contig00154, contig01495, contig01663, contig01755, contig02335, contig02540, contig02548, contig02578, contig02652, contig02972, contig02979, contig03157, contig03603, contig03845, contig03972, contig04104, contig04175, contig04431, contig04535, contig04661, contig04773, contig04800, contig04913, contig05418, contig05482, contig05497, contig05512, contig05588, contig05712, contig057…
35	GO:0016462	0.0432213	1.36418	31.2057	41	625	pyrophosphatase activity	contig00517, contig01545, contig01840, contig01860, contig02164, contig02436, contig02972, contig03476, contig04102, contig04174, contig04509, contig04780, contig04848, contig05006, contig05606, contig05826, contig06009, contig07324, contig07363, contig07555, contig07627, contig08301, contig08586, contig09351, contig09433, contig10035, contig10058, contig10510, contig10803, contig10859, contig118…
36	GO:0016411	0.0499356	4.0951	0.848794	3	17	acylglycerol O-acyltransferase activity	contig15092, contig15096, contig19182
	GOCCID	Pvalue	OddsRatio	ExpCount	Count	Size	Term	Contigs
1	GO:0016591	6.41528e-05	7.35735	1.46115	8	28	DNA-directed RNA polymerase II, holoenzyme	contig01265, contig01532, contig03007, contig05633, contig06149, contig07591, contig08791, contig12756
2	GO:0044451	7.76189e-05	2.8337	8.29722	21	159	nucleoplasm part	contig00559, contig01265, contig01445, contig01532, contig01575, contig03007, contig05633, contig06149, contig07591, contig07946, contig08237, contig08791, contig09417, contig11123, contig12164, contig12316, contig12756, contig13991, contig14397, contig15058, contig16637
3	GO:0030880	0.00017165	5.34397	2.08735	9	40	RNA polymerase complex	contig01265, contig01532, contig03007, contig04433, contig05633, contig06149, contig07591, contig08791, contig12756
4	GO:0005654	0.000186827	2.63956	8.81906	21	169	nucleoplasm	contig00559, contig01265, contig01445, contig01532, contig01575, contig03007, contig05633, contig06149, contig07591, contig07946, contig08237, contig08791, contig09417, contig11123, contig12164, contig12316, contig12756, contig13991, contig14397, contig15058, contig16637
5	GO:0000428	0.000431659	5.25105	1.87862	8	36	DNA-directed RNA polymerase complex	contig01265, contig01532, contig03007, contig05633, contig06149, contig07591, contig08791, contig12756
6	GO:0055029	0.000431659	5.25105	1.87862	8	36	nuclear DNA-directed RNA polymerase complex	contig01265, contig01532, contig03007, contig05633, contig06149, contig07591, contig08791, contig12756
7	GO:0044427	0.00127318	2.23924	10.1758	21	195	chromosomal part	contig05484, contig05752, contig05826, contig05865, contig05873, contig05927, contig06082, contig06560, contig07627, contig10769, contig11049, contig11940, contig14397, contig14411, contig15431, contig17413, contig17622, contig18478, contig18620, contig19398, contig19622
8	GO:0005634	0.00157238	1.31298	180.452	213	3458	nucleus	contig00034, contig00154, contig00213, contig00266, contig00463, contig00517, contig00559, contig00621, contig00669, contig00718, contig00830, contig00872, contig00875, contig00942, contig01110, contig01143, contig01265, contig01276, contig01319, contig01422, contig01445, contig01532, contig01545, contig01575, contig01749, contig01750, contig01755, contig02089, contig02304, contig02436, contig025…
9	GO:0090575	0.00184694	5.4978	1.35678	6	26	RNA polymerase II transcription factor complex	contig01532, contig05633, contig08791, contig12756, contig13434, contig14682
10	GO:0000151	0.00193653	2.38173	7.77538	17	149	ubiquitin ligase complex	contig00735, contig00875, contig02089, contig04808, contig05308, contig08384, contig09528, contig10250, contig10907, contig11050, contig12164, contig14364, contig14472, contig16068, contig16637, contig17557, contig18865
11	GO:0044798	0.00227155	5.23548	1.40896	6	27	nuclear transcription factor complex	contig01532, contig05633, contig08791, contig12756, contig13434, contig14682
12	GO:0005694	0.00354496	1.96534	12.5241	23	240	chromosome	contig05484, contig05752, contig05826, contig05865, contig05873, contig05927, contig06082, contig06560, contig07496, contig07627, contig10769, contig11049, contig11498, contig11940, contig14397, contig14411, contig15431, contig17413, contig17622, contig18478, contig18620, contig19398, contig19622
13	GO:0005665	0.00482714	7.31095	0.730573	4	14	DNA-directed RNA polymerase II, core complex	contig01265, contig03007, contig06149, contig07591
14	GO:0080008	0.00708693	2.70187	4.07033	10	78	Cul4-RING E3 ubiquitin ligase complex	contig00735, contig00875, contig04808, contig05308, contig08384, contig12164, contig14472, contig16637, contig17557, contig18865
15	GO:0000419	0.0093726	9.12568	0.469654	3	9	DNA-directed RNA polymerase V complex	contig01265, contig03007, contig06149
16	GO:1990234	0.0108565	1.63725	19.308	30	370	transferase complex	contig00735, contig00875, contig01265, contig01532, contig02089, contig02540, contig03007, contig04433, contig04808, contig05308, contig05633, contig06149, contig07591, contig07946, contig08237, contig08384, contig08791, contig09417, contig09528, contig10250, contig10907, contig11050, contig12164, contig12756, contig14364, contig14472, contig16068, contig16637, contig17557, contig18865
17	GO:0031461	0.0111999	2.27468	5.68803	12	109	cullin-RING ubiquitin ligase complex	contig00735, contig00875, contig02089, contig04808, contig05308, contig08384, contig12164, contig14472, contig16068, contig16637, contig17557, contig18865
18	GO:0000785	0.0191393	1.96558	7.56665	14	145	chromatin	contig05484, contig05752, contig05873, contig05927, contig06082, contig10769, contig11049, contig11940, contig15431, contig17413, contig17622, contig18478, contig18620, contig19622
19	GO:0090406	0.0218403	6.08197	0.626205	3	12	pollen tube	contig05340, contig13672, contig15222
20	GO:0005732	0.0218403	6.08197	0.626205	3	12	small nucleolar ribonucleoprotein complex	contig00034, contig10416, contig15058
21	GO:0032993	0.0302054	3.15104	1.77425	5	34	protein-DNA complex	contig05927, contig11049, contig14397, contig17622, contig18620
22	GO:0000418	0.0334468	4.97516	0.730573	3	14	DNA-directed RNA polymerase IV complex	contig01265, contig03007, contig06149
23	GO:0042995	0.0402298	4.56011	0.782757	3	15	cell projection	contig05340, contig13672, contig15222
24	GO:0005622	0.04355	1.27593	478.421	492	9168	intracellular	contig00034, contig00150, contig00154, contig00213, contig00264, contig00266, contig00276, contig00347, contig00450, contig00463, contig00466, contig00517, contig00559, contig00601, contig00621, contig00669, contig00718, contig00735, contig00791, contig00815, contig00816, contig00830, contig00855, contig00872, contig00873, contig00875, contig00942, contig01018, contig01110, contig01143, contig011…
25	GO:0000786	0.0440259	3.31918	1.35678	4	26	nucleosome	contig05927, contig11049, contig17622, contig18620
26	GO:0044815	0.0440259	3.31918	1.35678	4	26	DNA packaging complex	contig05927, contig11049, contig17622, contig18620

## Sheet: Cluster_3_Over
	GOBPID	Pvalue	OddsRatio	ExpCount	Count	Size	Term	Contigs
1	GO:0009698	2.48409e-11	10.2268	2.11188	17	97	phenylpropanoid metabolic process	contig00282, contig01436, contig02644, contig03243, contig05064, contig05269, contig07594, contig07611, contig08856, contig09971, contig10080, contig11638, contig12200, contig15882, contig16886, contig17619, contig17991
2	GO:0009699	9.43882e-09	9.61117	1.67644	13	77	phenylpropanoid biosynthetic process	contig00282, contig01436, contig03243, contig05064, contig05269, contig07594, contig07611, contig08856, contig11638, contig12200, contig15882, contig16886, contig17619
3	GO:0009813	1.22425e-08	5.68798	3.91894	19	180	flavonoid biosynthetic process	contig00198, contig00282, contig01288, contig02892, contig03522, contig04004, contig05539, contig05713, contig06160, contig08632, contig10674, contig11193, contig12200, contig12686, contig12700, contig15882, contig16238, contig17619, contig19611
4	GO:0009812	4.17305e-08	5.22577	4.22375	19	194	flavonoid metabolic process	contig00198, contig00282, contig01288, contig02892, contig03522, contig04004, contig05539, contig05713, contig06160, contig08632, contig10674, contig11193, contig12200, contig12686, contig12700, contig15882, contig16238, contig17619, contig19611
5	GO:0009808	5.50509e-08	10.5408	1.30631	11	60	lignin metabolic process	contig00282, contig01436, contig02644, contig05064, contig05269, contig07594, contig07611, contig08856, contig09971, contig12200, contig17991
6	GO:0055114	1.86019e-06	2.19231	30.0017	56	1378	oxidation-reduction process	contig00056, contig00198, contig00490, contig00526, contig00553, contig00614, contig00615, contig01288, contig01666, contig02174, contig02434, contig02892, contig02903, contig03084, contig03107, contig03237, contig03243, contig03290, contig03370, contig03520, contig05507, contig05539, contig05713, contig05884, contig06160, contig06829, contig07270, contig07594, contig07611, contig08235, contig086…
7	GO:0005985	2.07221e-06	4.13231	4.92045	18	226	sucrose metabolic process	contig00413, contig00998, contig01531, contig01786, contig01955, contig02174, contig03491, contig03934, contig04327, contig05838, contig09480, contig09603, contig09798, contig10601, contig12358, contig13784, contig15932, contig17350
8	GO:0019748	4.16423e-06	3.60368	6.22677	20	286	secondary metabolic process	contig00282, contig01436, contig01871, contig02644, contig03243, contig04680, contig05064, contig05269, contig07594, contig07611, contig08856, contig09971, contig10080, contig11638, contig12200, contig12220, contig15882, contig16886, contig17619, contig17991
9	GO:0044550	5.51069e-06	4.78775	3.30933	14	152	secondary metabolite biosynthetic process	contig00282, contig01436, contig03243, contig05064, contig05269, contig07594, contig07611, contig08856, contig11638, contig12200, contig12220, contig15882, contig16886, contig17619
10	GO:0044264	1.1213e-05	2.77801	10.8642	27	499	cellular polysaccharide metabolic process	contig00413, contig00998, contig01436, contig01531, contig01710, contig01786, contig01955, contig02174, contig02644, contig03491, contig03934, contig04327, contig05838, contig05871, contig06736, contig09480, contig09603, contig09798, contig09868, contig10601, contig11643, contig11768, contig11772, contig12358, contig13784, contig15932, contig17350
11	GO:0044042	1.19675e-05	2.96171	9.03534	24	415	glucan metabolic process	contig00413, contig00998, contig01531, contig01786, contig01955, contig02174, contig03491, contig03934, contig04327, contig05838, contig05871, contig06736, contig09480, contig09603, contig09798, contig09868, contig10601, contig11643, contig11768, contig11772, contig12358, contig13784, contig15932, contig17350
12	GO:0006073	1.19675e-05	2.96171	9.03534	24	415	cellular glucan metabolic process	contig00413, contig00998, contig01531, contig01786, contig01955, contig02174, contig03491, contig03934, contig04327, contig05838, contig05871, contig06736, contig09480, contig09603, contig09798, contig09868, contig10601, contig11643, contig11768, contig11772, contig12358, contig13784, contig15932, contig17350
13	GO:0044262	2.631e-05	2.54122	12.7148	29	584	cellular carbohydrate metabolic process	contig00413, contig00998, contig01436, contig01531, contig01710, contig01786, contig01955, contig02174, contig02644, contig03491, contig03934, contig04327, contig05838, contig05871, contig06736, contig09480, contig09603, contig09798, contig09868, contig10601, contig11643, contig11768, contig11772, contig12358, contig13784, contig14843, contig15932, contig17344, contig17350
14	GO:0009411	3.99474e-05	4.9399	2.50377	11	115	response to UV	contig01288, contig03243, contig03272, contig05064, contig05269, contig05713, contig06160, contig07594, contig07611, contig08856, contig17619
15	GO:0010023	4.01008e-05	136.553	0.0870877	3	4	proanthocyanidin biosynthetic process	contig03243, contig15882, contig16886
16	GO:0080086	4.01008e-05	136.553	0.0870877	3	4	stamen filament development	contig00615, contig02609, contig05871
17	GO:0005976	4.25061e-05	2.55589	11.7133	27	538	polysaccharide metabolic process	contig00413, contig00998, contig01436, contig01531, contig01710, contig01786, contig01955, contig02174, contig02644, contig03491, contig03934, contig04327, contig05838, contig05871, contig06736, contig09480, contig09603, contig09798, contig09868, contig10601, contig11643, contig11768, contig11772, contig12358, contig13784, contig15932, contig17350
18	GO:0048466	5.4979e-05	8.28526	1.00151	7	46	androecium development	contig00614, contig00615, contig01748, contig02609, contig05507, contig05871, contig16628
19	GO:0048443	5.4979e-05	8.28526	1.00151	7	46	stamen development	contig00614, contig00615, contig01748, contig02609, contig05507, contig05871, contig16628
20	GO:0046271	6.40631e-05	26.1095	0.239491	4	11	phenylpropanoid catabolic process	contig05064, contig05269, contig09971, contig17991
21	GO:0046274	6.40631e-05	26.1095	0.239491	4	11	lignin catabolic process	contig05064, contig05269, contig09971, contig17991
22	GO:0005984	6.54499e-05	3.12831	6.33563	18	291	disaccharide metabolic process	contig00413, contig00998, contig01531, contig01786, contig01955, contig02174, contig03491, contig03934, contig04327, contig05838, contig09480, contig09603, contig09798, contig10601, contig12358, contig13784, contig15932, contig17350
23	GO:0080167	0.000110322	5.35395	1.89416	9	87	response to karrikin	contig00966, contig01288, contig01901, contig03272, contig04004, contig05064, contig05269, contig09890, contig12220
24	GO:0018958	0.000119113	6.06807	1.50226	8	69	phenol-containing compound metabolic process	contig01249, contig01343, contig03243, contig05064, contig05269, contig15882, contig16886, contig19611
25	GO:0009834	0.000134114	20.3035	0.283035	4	13	plant-type secondary cell wall biogenesis	contig01748, contig02644, contig03934, contig09971
26	GO:0005975	0.000153847	1.92918	26.8012	46	1231	carbohydrate metabolic process	contig00413, contig00526, contig00998, contig01288, contig01436, contig01531, contig01710, contig01786, contig01955, contig02174, contig02329, contig02434, contig02466, contig02644, contig03107, contig03491, contig03934, contig04327, contig04707, contig05838, contig05871, contig06736, contig06829, contig07097, contig08299, contig09480, contig09603, contig09798, contig09868, contig09971, contig102…
27	GO:0005982	0.000178717	2.86869	6.85815	18	315	starch metabolic process	contig00413, contig00998, contig01531, contig01786, contig01955, contig02174, contig03491, contig03934, contig04327, contig05838, contig09480, contig09603, contig09798, contig10601, contig12358, contig13784, contig15932, contig17350
28	GO:0009311	0.000234437	2.80069	7.01056	18	322	oligosaccharide metabolic process	contig00413, contig00998, contig01531, contig01786, contig01955, contig02174, contig03491, contig03934, contig04327, contig05838, contig09480, contig09603, contig09798, contig10601, contig12358, contig13784, contig15932, contig17350
29	GO:0009718	0.000305735	9.96152	0.609614	5	28	anthocyanin-containing compound biosynthetic process	contig11193, contig12200, contig12700, contig15882, contig17619
30	GO:0009809	0.000570051	6.56317	1.04505	6	48	lignin biosynthetic process	contig00282, contig01436, contig07594, contig07611, contig08856, contig12200
31	GO:0048438	0.00100923	3.53977	3.06984	10	141	floral whorl development	contig00614, contig00615, contig01748, contig02609, contig03243, contig03520, contig05507, contig05871, contig16628, contig16886
32	GO:0072338	0.00109163	19.4962	0.217719	3	10	cellular lactam metabolic process	contig01288, contig03107, contig12220
33	GO:0009611	0.00112413	3.48586	3.11338	10	143	response to wounding	contig00615, contig01600, contig01724, contig01868, contig07594, contig07611, contig08856, contig15882, contig17619, contig19611
34	GO:0006040	0.00165569	6.53856	0.870877	5	40	amino sugar metabolic process	contig00056, contig00490, contig01436, contig05884, contig11401
35	GO:0009810	0.00185271	6.35632	0.892648	5	41	stilbene metabolic process	contig00282, contig07594, contig07611, contig08856, contig12200
36	GO:0009811	0.00185271	6.35632	0.892648	5	41	stilbene biosynthetic process	contig00282, contig07594, contig07611, contig08856, contig12200
37	GO:0043455	0.00193781	15.1608	0.261263	3	12	regulation of secondary metabolic process	contig03243, contig04680, contig16886
38	GO:0046283	0.00206637	6.18393	0.91442	5	42	anthocyanin-containing compound metabolic process	contig11193, contig12200, contig12700, contig15882, contig17619
39	GO:0009739	0.00439603	4.23138	1.54581	6	71	response to gibberellin	contig01748, contig01868, contig05603, contig10244, contig12220, contig14010
40	GO:0009804	0.00487184	4.9697	1.11037	5	51	coumarin metabolic process	contig00282, contig07594, contig07611, contig08856, contig12200
41	GO:0009805	0.00487184	4.9697	1.11037	5	51	coumarin biosynthetic process	contig00282, contig07594, contig07611, contig08856, contig12200
42	GO:0048437	0.00533407	2.76695	3.85363	10	177	floral organ development	contig00614, contig00615, contig01748, contig02609, contig03243, contig03520, contig05507, contig05871, contig16628, contig16886
43	GO:1901616	0.00552729	9.74154	0.370123	3	17	organic hydroxy compound catabolic process	contig05064, contig05269, contig14843
44	GO:0019852	0.00675084	5.88205	0.762017	4	35	L-ascorbic acid metabolic process	contig00526, contig09971, contig14843, contig17991
45	GO:0009696	0.00902793	4.23017	1.28454	5	59	salicylic acid metabolic process	contig01249, contig01343, contig05064, contig05269, contig19611
46	GO:1900674	0.00934775	3.56779	1.80707	6	83	olefin biosynthetic process	contig00282, contig07594, contig07611, contig08856, contig12200, contig12761
47	GO:2000377	0.00991245	5.2078	0.849105	4	39	regulation of reactive oxygen species metabolic process	contig01249, contig01343, contig01868, contig14341
48	GO:0010565	0.0115566	7.17452	0.478982	3	22	regulation of cellular ketone metabolic process	contig01249, contig01343, contig04680
49	GO:0009832	0.0118218	3.93691	1.37163	5	63	plant-type cell wall biogenesis	contig01748, contig02644, contig03934, contig05397, contig09971
50	GO:0048569	0.01228	2.30886	5.02931	11	231	post-embryonic organ development	contig00614, contig00615, contig01724, contig01748, contig02609, contig03243, contig03520, contig05507, contig05871, contig16628, contig16886
51	GO:0048653	0.0130801	6.81513	0.500754	3	23	anther development	contig00614, contig00615, contig01748
52	GO:0071466	0.0134174	3.80494	1.41517	5	65	cellular response to xenobiotic stimulus	contig01288, contig03107, contig05692, contig14764, contig18217
53	GO:0006805	0.0134174	3.80494	1.41517	5	65	xenobiotic metabolic process	contig01288, contig03107, contig05692, contig14764, contig18217
54	GO:0010087	0.0150406	4.55463	0.957964	4	44	phloem or xylem histogenesis	contig02644, contig05871, contig08337, contig12761
55	GO:0009414	0.0151438	2.3387	4.50679	10	207	response to water deprivation	contig00966, contig01724, contig03107, contig05064, contig05269, contig06736, contig10244, contig17991, contig19245, contig19611
56	GO:0071554	0.0155896	2.00859	7.33713	14	337	cell wall organization or biogenesis	contig00413, contig01436, contig01710, contig01748, contig02644, contig03934, contig05397, contig05884, contig08337, contig09480, contig09971, contig11401, contig11643, contig12761
57	GO:0010224	0.0180262	3.51055	1.52403	5	70	response to UV-B	contig01288, contig03272, contig05064, contig05269, contig17619
58	GO:0009416	0.0180633	1.72408	12.8454	21	590	response to light stimulus	contig01288, contig01724, contig01868, contig02609, contig02834, contig02903, contig03243, contig03272, contig05064, contig05269, contig05713, contig06160, contig07594, contig07611, contig08856, contig09619, contig10244, contig12220, contig17619, contig18113, contig19245
59	GO:1901615	0.0181184	1.838	9.73205	17	447	organic hydroxy compound metabolic process	contig00282, contig01249, contig01343, contig01600, contig03243, contig05064, contig05269, contig05397, contig05507, contig08632, contig11638, contig12686, contig14843, contig15882, contig16886, contig17344, contig19611
60	GO:0010089	0.0183091	5.92449	0.56607	3	26	xylem development	contig02644, contig08337, contig12761
61	GO:0009415	0.0186766	2.2569	4.65919	10	214	response to water	contig00966, contig01724, contig03107, contig05064, contig05269, contig06736, contig10244, contig17991, contig19245, contig19611
62	GO:0009821	0.0187927	4.23563	1.02328	4	47	alkaloid biosynthetic process	contig00056, contig05064, contig05269, contig05884
63	GO:0009620	0.0192269	2.24567	4.68096	10	215	response to fungus	contig00615, contig01600, contig02903, contig03934, contig07594, contig07611, contig08856, contig08972, contig09080, contig19611
64	GO:0046351	0.0202738	5.67708	0.587842	3	27	disaccharide biosynthetic process	contig00998, contig12358, contig13784
65	GO:0009636	0.0202738	5.67708	0.587842	3	27	response to toxic substance	contig03272, contig05692, contig18217
66	GO:1900673	0.0208823	2.94939	2.15542	6	99	olefin metabolic process	contig00282, contig07594, contig07611, contig08856, contig12200, contig12761
67	GO:0009395	0.0215888	4.0466	1.06682	4	49	phospholipid catabolic process	contig06601, contig08091, contig17344, contig19324
68	GO:0042546	0.0225629	2.62731	2.80858	7	129	cell wall biogenesis	contig01436, contig01710, contig01748, contig02644, contig03934, contig05397, contig09971
69	GO:0044723	0.0238492	1.50791	23.2089	33	1066	single-organism carbohydrate metabolic process	contig00413, contig00526, contig00998, contig01288, contig01436, contig01531, contig01710, contig01786, contig01955, contig02174, contig02434, contig02644, contig03107, contig03491, contig03934, contig04327, contig05838, contig06829, contig09480, contig09603, contig09798, contig09971, contig10244, contig10601, contig12358, contig12761, contig13784, contig14843, contig15932, contig17344, contig173…
70	GO:0006011	0.0245376	5.23937	0.631385	3	29	UDP-glucose metabolic process	contig03934, contig09798, contig10601
71	GO:0016036	0.0248039	3.21202	1.65467	5	76	cellular response to phosphate starvation	contig04678, contig08091, contig10244, contig12667, contig19611
72	GO:0009247	0.0262375	3.79258	1.13214	4	52	glycolipid biosynthetic process	contig04678, contig08091, contig10244, contig19611
73	GO:0009314	0.0266603	1.65025	13.368	21	614	response to radiation	contig01288, contig01724, contig01868, contig02609, contig02834, contig02903, contig03243, contig03272, contig05064, contig05269, contig05713, contig06160, contig07594, contig07611, contig08856, contig09619, contig10244, contig12220, contig17619, contig18113, contig19245
74	GO:0051552	0.0268368	5.04483	0.653157	3	30	flavone metabolic process	contig00282, contig08632, contig12686
75	GO:0051553	0.0268368	5.04483	0.653157	3	30	flavone biosynthetic process	contig00282, contig08632, contig12686
76	GO:0051554	0.0268368	5.04483	0.653157	3	30	flavonol metabolic process	contig00282, contig08632, contig12686
77	GO:0051555	0.0268368	5.04483	0.653157	3	30	flavonol biosynthetic process	contig00282, contig08632, contig12686
78	GO:0048509	0.0287325	3.0809	1.71998	5	79	regulation of meristem development	contig04680, contig05397, contig08299, contig09521, contig13447
79	GO:0009962	0.031768	4.69601	0.696701	3	32	regulation of flavonoid biosynthetic process	contig05539, contig17619, contig19611
80	GO:0010075	0.0333029	3.49949	1.21923	4	56	regulation of meristem growth	contig05397, contig08299, contig09521, contig13447
81	GO:0046189	0.0333029	3.49949	1.21923	4	56	phenol-containing compound biosynthetic process	contig03243, contig15882, contig16886, contig19611
82	GO:0010310	0.034399	4.53904	0.718473	3	33	regulation of hydrogen peroxide metabolic process	contig01249, contig01343, contig14341
83	GO:0019374	0.034399	4.53904	0.718473	3	33	galactolipid metabolic process	contig04678, contig10244, contig19611
84	GO:0019375	0.034399	4.53904	0.718473	3	33	galactolipid biosynthetic process	contig04678, contig10244, contig19611
85	GO:0000160	0.0345528	2.92177	1.80707	5	83	phosphorelay signal transduction system	contig00615, contig04434, contig05394, contig06102, contig11647
86	GO:0072593	0.0355353	2.3713	3.09161	7	142	reactive oxygen species metabolic process	contig01249, contig01343, contig01436, contig01868, contig06829, contig14341, contig14904
87	GO:0009605	0.0359367	1.48669	20.5309	29	943	response to external stimulus	contig00615, contig00700, contig00966, contig01249, contig01343, contig01489, contig01600, contig01710, contig01724, contig01868, contig02903, contig03243, contig03934, contig04678, contig06829, contig06860, contig07594, contig07611, contig08091, contig08856, contig08972, contig08984, contig09080, contig09480, contig10244, contig12667, contig12761, contig14341, contig19611
88	GO:0009410	0.0361138	2.88451	1.82884	5	84	response to xenobiotic stimulus	contig01288, contig03107, contig05692, contig14764, contig18217
89	GO:0001101	0.0400252	1.54076	15.6322	23	718	response to acid chemical	contig00615, contig00966, contig01600, contig01724, contig01748, contig01868, contig03107, contig05064, contig05269, contig05603, contig06736, contig10244, contig11401, contig12220, contig12761, contig14010, contig14341, contig15882, contig17619, contig17991, contig18780, contig19245, contig19611
90	GO:0043086	0.0410548	2.77817	1.89416	5	87	negative regulation of catalytic activity	contig00413, contig04917, contig07080, contig10334, contig14281
91	GO:0046148	0.0412505	2.04248	4.59387	9	211	pigment biosynthetic process	contig00282, contig08632, contig11193, contig12200, contig12686, contig12700, contig15882, contig17619, contig18401
92	GO:0035266	0.0413758	3.24827	1.30631	4	60	meristem growth	contig05397, contig08299, contig09521, contig13447
93	GO:0044092	0.0427884	2.74443	1.91593	5	88	negative regulation of molecular function	contig00413, contig04917, contig07080, contig10334, contig14281
94	GO:0046434	0.0435523	3.19097	1.32809	4	61	organophosphate catabolic process	contig06601, contig08091, contig17344, contig19324
95	GO:0034637	0.0454263	1.80374	6.92347	12	318	cellular carbohydrate biosynthetic process	contig00998, contig01436, contig01710, contig01955, contig02644, contig03934, contig09480, contig09798, contig10601, contig12358, contig13784, contig15932
96	GO:0042743	0.0454647	2.42265	2.59086	6	119	hydrogen peroxide metabolic process	contig01249, contig01343, contig01436, contig06829, contig14341, contig14904
97	GO:0006979	0.0458623	1.75541	7.70726	13	354	response to oxidative stress	contig00615, contig00966, contig01868, contig02903, contig03302, contig05064, contig05269, contig05884, contig08820, contig12761, contig14072, contig17619, contig19324
	GOMFID	Pvalue	OddsRatio	ExpCount	Count	Size	Term	Contigs
1	GO:0004553	7.12575e-09	5.57865	4.2122	20	192	hydrolase activity, hydrolyzing O-glycosyl compounds	contig01436, contig01531, contig01786, contig02466, contig04327, contig04707, contig05838, contig05871, contig06736, contig07097, contig08299, contig09603, contig09868, contig11401, contig11643, contig11768, contig11772, contig13447, contig13784, contig17350
2	GO:0016491	7.53091e-09	2.5284	30.5384	63	1392	oxidoreductase activity	contig00056, contig00198, contig00490, contig00526, contig00553, contig00614, contig00615, contig01288, contig01466, contig01489, contig01666, contig01669, contig01868, contig01998, contig02174, contig02434, contig02892, contig02903, contig03084, contig03107, contig03237, contig03243, contig03290, contig03370, contig03520, contig05507, contig05539, contig05713, contig05884, contig06160, contig068…
3	GO:0016798	5.72484e-08	4.85873	4.76066	20	217	hydrolase activity, acting on glycosyl bonds	contig01436, contig01531, contig01786, contig02466, contig04327, contig04707, contig05838, contig05871, contig06736, contig07097, contig08299, contig09603, contig09868, contig11401, contig11643, contig11768, contig11772, contig13447, contig13784, contig17350
4	GO:0016762	2.23253e-06	21.096	0.416832	6	19	xyloglucan:xyloglucosyl transferase activity	contig05871, contig06736, contig09868, contig11643, contig11768, contig11772
5	GO:0003824	6.12433e-06	1.91587	142.293	174	6486	catalytic activity	contig00007, contig00056, contig00115, contig00193, contig00198, contig00282, contig00403, contig00413, contig00490, contig00526, contig00553, contig00614, contig00615, contig00700, contig00965, contig00966, contig00998, contig01047, contig01102, contig01249, contig01288, contig01343, contig01436, contig01443, contig01466, contig01489, contig01531, contig01600, contig01666, contig01669, contig017…
6	GO:0046527	7.36336e-06	5.01476	2.93976	13	134	glucosyltransferase activity	contig00965, contig00966, contig02329, contig03272, contig03491, contig03522, contig03934, contig08806, contig09174, contig09480, contig09798, contig10601, contig11643
7	GO:0016701	1.7505e-05	6.08523	1.88671	10	86	oxidoreductase activity, acting on single donors with incorporation of molecular oxygen	contig00198, contig00614, contig00615, contig07594, contig07611, contig08632, contig08856, contig12700, contig14843, contig15882
8	GO:0035251	1.84949e-05	4.93805	2.74232	12	125	UDP-glucosyltransferase activity	contig00965, contig00966, contig02329, contig03272, contig03491, contig03522, contig03934, contig08806, contig09174, contig09480, contig09798, contig10601
9	GO:0016758	2.99348e-05	3.21766	6.53768	19	298	transferase activity, transferring hexosyl groups	contig00965, contig00966, contig02329, contig03272, contig03491, contig03522, contig03934, contig05871, contig06736, contig08806, contig09174, contig09480, contig09798, contig09868, contig10244, contig10601, contig11643, contig11768, contig11772
10	GO:0050645	4.10257e-05	135.485	0.0877541	3	4	limonoid glucosyltransferase activity	contig03272, contig08806, contig09174
11	GO:0016787	0.000128154	1.73832	49.0107	73	2234	hydrolase activity	contig00007, contig00193, contig00403, contig00413, contig00700, contig00998, contig01102, contig01249, contig01343, contig01436, contig01466, contig01531, contig01666, contig01778, contig01786, contig01871, contig01931, contig02260, contig02466, contig02642, contig03287, contig04327, contig04643, contig04678, contig04707, contig04917, contig04921, contig05692, contig05838, contig05844, contig058…
12	GO:0016705	0.000170662	2.98392	6.23054	17	284	oxidoreductase activity, acting on paired donors, with incorporation or reduction of molecular oxygen	contig00198, contig01998, contig03084, contig03237, contig03370, contig05507, contig05713, contig06160, contig07270, contig08632, contig09890, contig10674, contig12220, contig12686, contig12700, contig12761, contig15882
13	GO:0051213	0.000208814	4.03602	3.00558	11	137	dioxygenase activity	contig00198, contig00614, contig00615, contig01998, contig08632, contig10674, contig12220, contig12686, contig12700, contig12761, contig15882
14	GO:0046992	0.000341797	33.8614	0.15357	3	7	oxidoreductase activity, acting on X-H and Y-H to form an X-Y bond	contig00056, contig05884, contig12220
15	GO:0046993	0.000341797	33.8614	0.15357	3	7	oxidoreductase activity, acting on X-H and Y-H to form an X-Y bond, with oxygen as acceptor	contig00056, contig05884, contig12220
16	GO:0016207	0.000341797	33.8614	0.15357	3	7	4-coumarate-CoA ligase activity	contig07594, contig07611, contig08856
17	GO:0016706	0.000392796	4.44814	2.23773	9	102	oxidoreductase activity, acting on paired donors, with incorporation or reduction of molecular oxygen, 2-oxoglutarate as one donor, and incorporation of one atom each of oxygen into both donors	contig00198, contig01998, contig08632, contig10674, contig12220, contig12686, contig12700, contig12761, contig15882
18	GO:0008194	0.000397347	3.27742	4.32189	13	197	UDP-glycosyltransferase activity	contig00965, contig00966, contig02329, contig03272, contig03491, contig03522, contig03934, contig08806, contig09174, contig09480, contig09798, contig10244, contig10601
19	GO:0047215	0.000538028	27.0865	0.175508	3	8	indole-3-acetate beta-glucosyltransferase activity	contig00965, contig00966, contig08806
20	GO:0045289	0.000538028	27.0865	0.175508	3	8	luciferin monooxygenase activity	contig07594, contig07611, contig08856
21	GO:0047077	0.000538028	27.0865	0.175508	3	8	Photinus-luciferin 4-monooxygenase (ATP-hydrolyzing) activity	contig07594, contig07611, contig08856
22	GO:0004650	0.000829369	11.3235	0.438771	4	20	polygalacturonase activity	contig01531, contig01786, contig09603, contig17350
23	GO:0004180	0.00119628	7.09733	0.811726	5	37	carboxypeptidase activity	contig04643, contig04921, contig08984, contig15237, contig16329
24	GO:0004497	0.00135722	3.16779	3.75149	11	171	monooxygenase activity	contig03237, contig03370, contig05507, contig05713, contig06160, contig07270, contig07594, contig07611, contig08856, contig09961, contig19317
25	GO:0020037	0.00149041	3.12807	3.79537	11	173	heme binding	contig02903, contig03084, contig03237, contig03370, contig05507, contig05713, contig06160, contig07270, contig08820, contig14072, contig14904
26	GO:0016757	0.00185498	2.25246	9.06061	19	413	transferase activity, transferring glycosyl groups	contig00965, contig00966, contig02329, contig03272, contig03491, contig03522, contig03934, contig05871, contig06736, contig08806, contig09174, contig09480, contig09798, contig09868, contig10244, contig10601, contig11643, contig11768, contig11772
27	GO:0008447	0.00198052	15.0422	0.263262	3	12	L-ascorbate oxidase activity	contig00526, contig09971, contig17991
28	GO:0004185	0.00198708	8.62322	0.548463	4	25	serine-type carboxypeptidase activity	contig04643, contig08984, contig15237, contig16329
29	GO:0008233	0.00207145	2.18015	9.8504	20	449	peptidase activity	contig00007, contig01249, contig01343, contig01466, contig01666, contig01871, contig01931, contig02260, contig04643, contig04921, contig05844, contig07080, contig07303, contig08611, contig08984, contig14281, contig15237, contig16329, contig18113, contig18191
30	GO:0046906	0.00242824	2.92601	4.03669	11	184	tetrapyrrole binding	contig02903, contig03084, contig03237, contig03370, contig05507, contig05713, contig06160, contig07270, contig08820, contig14072, contig14904
31	GO:0004033	0.00253324	13.5367	0.285201	3	13	aldo-keto reductase (NADP) activity	contig01288, contig03107, contig03290
32	GO:0070008	0.00305504	7.54313	0.614279	4	28	serine-type exopeptidase activity	contig04643, contig08984, contig15237, contig16329
33	GO:0005506	0.00346901	2.6448	4.84842	12	221	iron ion binding	contig00614, contig00615, contig03084, contig03237, contig03370, contig05507, contig05713, contig06160, contig07270, contig10674, contig12220, contig14843
34	GO:0004190	0.00352543	5.40224	1.03111	5	47	aspartic-type endopeptidase activity	contig00007, contig01249, contig01343, contig01931, contig02260
35	GO:0070001	0.00352543	5.40224	1.03111	5	47	aspartic-type peptidase activity	contig00007, contig01249, contig01343, contig01931, contig02260
36	GO:0070011	0.00370618	2.20534	8.22695	17	375	peptidase activity, acting on L-amino acid peptides	contig00007, contig01249, contig01343, contig01466, contig01666, contig01931, contig02260, contig04643, contig04921, contig07080, contig08611, contig08984, contig14281, contig15237, contig16329, contig18113, contig18191
37	GO:0016682	0.00390169	11.2784	0.329078	3	15	oxidoreductase activity, acting on diphenols and related substances as donors, oxygen as acceptor	contig00526, contig09971, contig17991
38	GO:0016702	0.00425199	4.26397	1.5357	6	70	oxidoreductase activity, acting on single donors with incorporation of molecular oxygen, incorporation of two atoms of oxygen	contig00198, contig00614, contig00615, contig08632, contig12700, contig15882
39	GO:0016703	0.00472505	10.4098	0.351017	3	16	oxidoreductase activity, acting on single donors with incorporation of molecular oxygen, incorporation of one atom of oxygen (internal monooxygenases or internal mixed function oxidases)	contig07594, contig07611, contig08856
40	GO:0008762	0.00564563	9.66532	0.372955	3	17	UDP-N-acetylmuramate dehydrogenase activity	contig00056, contig00490, contig05884
41	GO:0008081	0.00928665	5.3194	0.833664	4	38	phosphoric diester hydrolase activity	contig03287, contig07225, contig08091, contig17344
42	GO:0030246	0.0100397	3.12362	2.3913	7	109	carbohydrate binding	contig00115, contig00198, contig04707, contig10244, contig12700, contig15303, contig15882
43	GO:0016679	0.0103531	7.51456	0.460709	3	21	oxidoreductase activity, acting on diphenols and related substances as donors	contig00526, contig09971, contig17991
44	GO:0003700	0.0120369	1.97445	8.55603	16	390	transcription factor activity, sequence-specific DNA binding	contig01099, contig01460, contig03243, contig03520, contig03609, contig04680, contig04806, contig05146, contig07995, contig08465, contig08825, contig09619, contig16628, contig16886, contig18592, contig20664
45	GO:0001071	0.0125897	1.96355	8.59991	16	392	nucleic acid binding transcription factor activity	contig01099, contig01460, contig03243, contig03520, contig03609, contig04680, contig04806, contig05146, contig07995, contig08465, contig08825, contig09619, contig16628, contig16886, contig18592, contig20664
46	GO:0031418	0.0133504	6.76179	0.504586	3	23	L-ascorbic acid binding	contig00198, contig12700, contig15882
47	GO:0016627	0.0139109	2.1025	6.51574	13	297	oxidoreductase activity, acting on the CH-CH group of donors	contig01489, contig01666, contig03243, contig03520, contig05539, contig06829, contig07270, contig08235, contig08611, contig11647, contig16886, contig18113, contig18401
48	GO:0016878	0.015015	6.43918	0.526525	3	24	acid-thiol ligase activity	contig07594, contig07611, contig08856
49	GO:0016405	0.015015	6.43918	0.526525	3	24	CoA-ligase activity	contig07594, contig07611, contig08856
50	GO:0017171	0.016402	2.81652	2.63262	7	120	serine hydrolase activity	contig01466, contig04643, contig07080, contig08984, contig14281, contig15237, contig16329
51	GO:0008236	0.016402	2.81652	2.63262	7	120	serine-type peptidase activity	contig01466, contig04643, contig07080, contig08984, contig14281, contig15237, contig16329
52	GO:0048029	0.0167916	6.14589	0.548463	3	25	monosaccharide binding	contig00198, contig12700, contig15882
53	GO:0016760	0.0206828	5.63264	0.59234	3	27	cellulose synthase (UDP-forming) activity	contig03934, contig09798, contig10601
54	GO:0016759	0.0206828	5.63264	0.59234	3	27	cellulose synthase activity	contig03934, contig09798, contig10601
55	GO:0016616	0.0225741	2.18415	4.80454	10	219	oxidoreductase activity, acting on the CH-OH group of donors, NAD or NADP as acceptor	contig00056, contig00490, contig01288, contig02174, contig02892, contig03107, contig03290, contig05884, contig11193, contig16406
56	GO:0005509	0.0246456	2.3945	3.51017	8	160	calcium ion binding	contig01251, contig01868, contig03950, contig06243, contig06860, contig08626, contig19245, contig19344
57	GO:0008238	0.0255272	3.1867	1.66733	5	76	exopeptidase activity	contig04643, contig04921, contig08984, contig15237, contig16329
58	GO:0016628	0.0269183	2.03448	5.66014	11	258	oxidoreductase activity, acting on the CH-CH group of donors, NAD or NADP as acceptor	contig01666, contig03243, contig03520, contig05539, contig06829, contig08235, contig08611, contig11647, contig16886, contig18113, contig18401
59	GO:0004620	0.0273684	5.00534	0.658156	3	30	phospholipase activity	contig06601, contig08091, contig19324
60	GO:0030599	0.0323896	4.65924	0.702033	3	32	pectinesterase activity	contig00413, contig04917, contig10334
61	GO:0019842	0.0323896	4.65924	0.702033	3	32	vitamin binding	contig00198, contig12700, contig15882
62	GO:0016614	0.0335411	2.03487	5.13362	10	234	oxidoreductase activity, acting on CH-OH group of donors	contig00056, contig00490, contig01288, contig02174, contig02892, contig03107, contig03290, contig05884, contig11193, contig16406
63	GO:0000156	0.0378573	4.3578	0.74591	3	34	phosphorelay response regulator activity	contig04434, contig05394, contig06102
64	GO:0016684	0.0381027	3.34276	1.27243	4	58	oxidoreductase activity, acting on peroxide as acceptor	contig02903, contig08820, contig14072, contig14904
65	GO:0004601	0.0381027	3.34276	1.27243	4	58	peroxidase activity	contig02903, contig08820, contig14072, contig14904
66	GO:0043565	0.039798	2.05728	4.56322	9	208	sequence-specific DNA binding	contig01460, contig03609, contig04680, contig07477, contig07995, contig08465, contig09619, contig18592, contig20664
67	GO:0019825	0.0437646	4.09289	0.789787	3	36	oxygen binding	contig01669, contig03370, contig05507
	GOCCID	Pvalue	OddsRatio	ExpCount	Count	Size	Term	Contigs
1	GO:0005576	7.23382e-17	5.66383	10.3409	44	618	extracellular region	contig00007, contig00526, contig00553, contig01249, contig01296, contig01343, contig01359, contig01436, contig01531, contig01710, contig01786, contig02189, contig02903, contig04327, contig05096, contig05871, contig06568, contig06736, contig07080, contig07225, contig08299, contig08337, contig08984, contig09603, contig09868, contig09971, contig10992, contig11401, contig11643, contig11768, contig117…
2	GO:0005618	1.16788e-07	4.11822	6.47561	23	387	cell wall	contig00007, contig00413, contig00526, contig00553, contig01288, contig02644, contig02903, contig03848, contig05844, contig05871, contig05884, contig06736, contig07097, contig08299, contig08611, contig09868, contig11401, contig11643, contig11768, contig11772, contig13447, contig13784, contig17350
3	GO:0030312	2.21377e-07	3.96016	6.70987	23	401	external encapsulating structure	contig00007, contig00413, contig00526, contig00553, contig01288, contig02644, contig02903, contig03848, contig05844, contig05871, contig05884, contig06736, contig07097, contig08299, contig08611, contig09868, contig11401, contig11643, contig11768, contig11772, contig13447, contig13784, contig17350
4	GO:0048046	2.53435e-07	5.13122	3.81509	17	228	apoplast	contig00007, contig00553, contig01249, contig01343, contig02903, contig05871, contig06736, contig08299, contig09868, contig09971, contig11643, contig11768, contig11772, contig12761, contig13447, contig17991, contig18113
5	GO:0009505	6.29015e-05	5.13024	2.17527	10	130	plant-type cell wall	contig00007, contig00526, contig01288, contig02644, contig02903, contig03848, contig05844, contig07097, contig08299, contig13447
6	GO:0005667	0.00359433	2.43055	6.17442	14	369	transcription factor complex	contig01099, contig01460, contig03243, contig03520, contig03609, contig04680, contig04806, contig05146, contig07995, contig08465, contig08825, contig09619, contig16628, contig16886
7	GO:0071944	0.00692088	1.55531	35.9923	50	2151	cell periphery	contig00007, contig00282, contig00413, contig00526, contig00553, contig01288, contig01436, contig01868, contig02642, contig02644, contig02903, contig03302, contig03848, contig04327, contig04547, contig05397, contig05603, contig05844, contig05871, contig05884, contig06103, contig06736, contig06829, contig06860, contig07097, contig08091, contig08235, contig08299, contig08611, contig09480, contig095…

## Sheet: Cluster_4_Over
	GOBPID	Pvalue	OddsRatio	ExpCount	Count	Size	Term	Contigs
1	GO:0009451	2.97024e-11	4.50561	9.27898	34	179	RNA modification	contig00415, contig00769, contig01160, contig01225, contig01959, contig02009, contig02124, contig03301, contig03963, contig04451, contig04557, contig04580, contig04699, contig05015, contig05220, contig05289, contig05549, contig05954, contig06508, contig06936, contig06937, contig07318, contig07621, contig07662, contig08746, contig09306, contig09506, contig09548, contig10943, contig11014, contig149…
2	GO:0000003	7.29282e-10	3.32606	14.8256	42	286	reproduction	contig00769, contig02124, contig03262, contig03963, contig04196, contig04953, contig05346, contig05370, contig05973, contig06244, contig06298, contig06508, contig06875, contig07032, contig07073, contig07803, contig08305, contig08989, contig09018, contig09506, contig09973, contig10187, contig10409, contig10801, contig11065, contig11142, contig11224, contig11313, contig11471, contig11472, contig119…
3	GO:0032504	1.29118e-08	3.59391	10.4713	32	202	multicellular organism reproduction	contig00769, contig02124, contig03262, contig03963, contig04196, contig05346, contig05370, contig06244, contig06298, contig06508, contig06875, contig07032, contig07073, contig08989, contig09018, contig09973, contig10187, contig10409, contig10801, contig11142, contig11224, contig11313, contig11471, contig11472, contig13335, contig13737, contig14143, contig14145, contig15057, contig17418, contig181…
4	GO:0010388	2.30017e-08	7.14678	3.0066	16	58	cullin deneddylation	contig00295, contig00415, contig00769, contig01175, contig01959, contig05346, contig07073, contig08989, contig10801, contig11313, contig15008, contig15057, contig17418, contig19817, contig20846, contig22050
5	GO:0000338	2.30017e-08	7.14678	3.0066	16	58	protein deneddylation	contig00295, contig00415, contig00769, contig01175, contig01959, contig05346, contig07073, contig08989, contig10801, contig11313, contig15008, contig15057, contig17418, contig19817, contig20846, contig22050
6	GO:0048609	5.09942e-08	3.52493	9.95287	30	192	multicellular organismal reproductive process	contig00769, contig02124, contig03262, contig03963, contig04196, contig05346, contig06244, contig06298, contig06508, contig06875, contig07032, contig07073, contig08989, contig09973, contig10187, contig10409, contig10801, contig11142, contig11224, contig11313, contig11471, contig11472, contig13335, contig13737, contig14143, contig14145, contig15057, contig17418, contig18154, contig19165
7	GO:0072527	5.89293e-08	3.4136	10.5749	31	204	pyrimidine-containing compound metabolic process	contig00342, contig00415, contig01175, contig01225, contig01398, contig01959, contig02603, contig03007, contig03504, contig03864, contig03963, contig04939, contig05220, contig05448, contig05549, contig05922, contig05954, contig06508, contig07420, contig07591, contig08870, contig09466, contig10952, contig14565, contig15399, contig17318, contig17369, contig17969, contig18141, contig18235, contig204…
8	GO:0001510	8.97997e-08	4.89243	5.02828	20	97	RNA methylation	contig00415, contig00769, contig01225, contig01959, contig02124, contig03301, contig04451, contig05220, contig05549, contig05954, contig06508, contig07621, contig07662, contig09306, contig09548, contig11014, contig14958, contig18139, contig18235, contig19336
9	GO:0019953	1.05096e-07	4.60399	5.54665	21	107	sexual reproduction	contig00769, contig02124, contig03262, contig03963, contig05346, contig06244, contig06298, contig06508, contig07032, contig07073, contig07803, contig10187, contig10801, contig11142, contig11471, contig11472, contig12362, contig14143, contig14145, contig15057, contig19165
10	GO:0009553	1.09842e-07	3.91145	7.56833	25	146	embryo sac development	contig00769, contig02124, contig03262, contig03830, contig03963, contig04953, contig05220, contig05342, contig05346, contig06244, contig06508, contig06660, contig07032, contig07662, contig09360, contig10187, contig10801, contig11142, contig11471, contig11472, contig12362, contig14143, contig14145, contig15057, contig19165
11	GO:0007276	1.27016e-07	5.03411	4.66541	19	90	gamete generation	contig00769, contig02124, contig03262, contig03963, contig05346, contig06244, contig06298, contig06508, contig07032, contig07073, contig10187, contig10801, contig11142, contig11471, contig11472, contig14143, contig14145, contig15057, contig19165
12	GO:0090304	1.6072e-07	1.6733	113.318	163	2186	nucleic acid metabolic process	contig00099, contig00112, contig00295, contig00415, contig00437, contig00517, contig00545, contig00654, contig00769, contig00829, contig00952, contig01026, contig01160, contig01225, contig01315, contig01398, contig01422, contig01497, contig01926, contig01959, contig02009, contig02124, contig02464, contig03007, contig03055, contig03149, contig03194, contig03220, contig03221, contig03301, contig033…
13	GO:0007292	2.42064e-07	5.40646	3.93968	17	76	female gamete generation	contig00769, contig02124, contig03262, contig03963, contig05346, contig06244, contig06508, contig07032, contig10187, contig10801, contig11142, contig11471, contig11472, contig14143, contig14145, contig15057, contig19165
14	GO:0009560	2.42064e-07	5.40646	3.93968	17	76	embryo sac egg cell differentiation	contig00769, contig02124, contig03262, contig03963, contig05346, contig06244, contig06508, contig07032, contig10187, contig10801, contig11142, contig11471, contig11472, contig14143, contig14145, contig15057, contig19165
15	GO:0022412	3.12471e-07	4.97169	4.45806	18	86	cellular process involved in reproduction in multicellular organism	contig00769, contig02124, contig03262, contig03963, contig05346, contig06244, contig06298, contig06508, contig07032, contig10187, contig10801, contig11142, contig11471, contig11472, contig14143, contig14145, contig15057, contig19165
16	GO:0006913	3.90066e-07	4.02791	6.47974	22	125	nucleocytoplasmic transport	contig00112, contig00769, contig01160, contig02124, contig04626, contig05220, contig05342, contig05346, contig05549, contig06508, contig06660, contig07501, contig07662, contig08989, contig09117, contig09351, contig10801, contig11014, contig11313, contig15057, contig16150, contig18866
17	GO:0051169	3.90066e-07	4.02791	6.47974	22	125	nuclear transport	contig00112, contig00769, contig01160, contig02124, contig04626, contig05220, contig05342, contig05346, contig05549, contig06508, contig06660, contig07501, contig07662, contig08989, contig09117, contig09351, contig10801, contig11014, contig11313, contig15057, contig16150, contig18866
18	GO:0009561	4.8491e-07	4.32574	5.54665	20	107	megagametogenesis	contig00769, contig02124, contig03262, contig03830, contig03963, contig05342, contig05346, contig06244, contig06508, contig07032, contig09360, contig10187, contig10801, contig11142, contig11471, contig11472, contig14143, contig14145, contig15057, contig19165
19	GO:0043414	5.49216e-07	2.86715	13.4779	34	260	macromolecule methylation	contig00415, contig00769, contig01225, contig01959, contig02124, contig02603, contig03220, contig03221, contig03301, contig04451, contig05220, contig05346, contig05549, contig05954, contig06508, contig07073, contig07621, contig07662, contig08888, contig08989, contig09306, contig09548, contig10801, contig11014, contig11313, contig12689, contig14958, contig15057, contig15214, contig17418, contig181…
20	GO:0009220	6.12365e-07	4.46375	5.13195	19	99	pyrimidine ribonucleotide biosynthetic process	contig00415, contig01175, contig01225, contig01959, contig02603, contig03504, contig03864, contig05220, contig05448, contig05549, contig05954, contig06508, contig07420, contig10952, contig17318, contig17369, contig17969, contig18235, contig20433
21	GO:0009218	6.12365e-07	4.46375	5.13195	19	99	pyrimidine ribonucleotide metabolic process	contig00415, contig01175, contig01225, contig01959, contig02603, contig03504, contig03864, contig05220, contig05448, contig05549, contig05954, contig06508, contig07420, contig10952, contig17318, contig17369, contig17969, contig18235, contig20433
22	GO:0010467	7.51616e-07	1.63616	108.911	155	2101	gene expression	contig00099, contig00102, contig00112, contig00285, contig00295, contig00437, contig00449, contig00517, contig00545, contig00654, contig00769, contig00829, contig00952, contig01026, contig01049, contig01098, contig01264, contig01398, contig01422, contig01497, contig01926, contig01959, contig02124, contig02464, contig02603, contig02972, contig03007, contig03149, contig03194, contig03220, contig032…
23	GO:0051276	8.89221e-07	2.40793	20.9425	45	404	chromosome organization	contig00415, contig00769, contig00952, contig01315, contig01959, contig02124, contig02603, contig04699, contig04953, contig05015, contig05232, contig05233, contig05346, contig05370, contig06062, contig06508, contig06873, contig07073, contig07798, contig08989, contig09018, contig09083, contig09506, contig09649, contig10160, contig10801, contig10816, contig11065, contig11092, contig11224, contig113…
24	GO:0000741	1.20736e-06	8.19184	1.86616	11	36	karyogamy	contig00769, contig02124, contig05346, contig06244, contig06508, contig07032, contig11142, contig14143, contig14145, contig15057, contig19165
25	GO:0016070	1.23729e-06	1.66166	92.3751	135	1782	RNA metabolic process	contig00099, contig00112, contig00295, contig00415, contig00437, contig00517, contig00545, contig00654, contig00769, contig00829, contig00952, contig01026, contig01160, contig01225, contig01398, contig01422, contig01497, contig01926, contig01959, contig02009, contig02124, contig02464, contig03007, contig03055, contig03149, contig03194, contig03220, contig03221, contig03301, contig03303, contig033…
26	GO:0009640	1.58009e-06	3.80028	6.47974	21	125	photomorphogenesis	contig00099, contig00295, contig00415, contig00769, contig01175, contig01959, contig05346, contig07073, contig07623, contig08989, contig10801, contig11224, contig11313, contig13268, contig13737, contig15057, contig17418, contig18154, contig19165, contig19817, contig22050
27	GO:0048284	1.63865e-06	7.87598	1.918	11	37	organelle fusion	contig00769, contig02124, contig05346, contig06244, contig06508, contig07032, contig11142, contig14143, contig14145, contig15057, contig19165
28	GO:0006396	1.91766e-06	2.13794	28.6145	55	552	RNA processing	contig00112, contig00295, contig00517, contig00654, contig00769, contig01422, contig01959, contig02464, contig03194, contig03347, contig03963, contig04451, contig04557, contig04580, contig04648, contig04688, contig04699, contig04797, contig05220, contig05232, contig05233, contig05289, contig05342, contig05767, contig05935, contig06176, contig06722, contig06729, contig07073, contig07318, contig075…
29	GO:0006139	3.5033e-06	1.52791	150.589	198	2905	nucleobase-containing compound metabolic process	contig00099, contig00112, contig00295, contig00342, contig00415, contig00437, contig00517, contig00545, contig00654, contig00769, contig00829, contig00952, contig00997, contig01026, contig01160, contig01175, contig01225, contig01315, contig01344, contig01398, contig01422, contig01497, contig01926, contig01959, contig02009, contig02124, contig02464, contig02603, contig02972, contig03007, contig030…
30	GO:0006221	3.71827e-06	3.87685	5.75401	19	111	pyrimidine nucleotide biosynthetic process	contig00415, contig01175, contig01225, contig01959, contig02603, contig03504, contig03864, contig05220, contig05448, contig05549, contig05954, contig06508, contig07420, contig10952, contig17318, contig17369, contig17969, contig18235, contig20433
31	GO:0006220	4.26598e-06	3.83478	5.80584	19	112	pyrimidine nucleotide metabolic process	contig00415, contig01175, contig01225, contig01959, contig02603, contig03504, contig03864, contig05220, contig05448, contig05549, contig05954, contig06508, contig07420, contig10952, contig17318, contig17369, contig17969, contig18235, contig20433
32	GO:0006996	4.38961e-06	1.7484	59.8728	94	1155	organelle organization	contig00295, contig00415, contig00437, contig00769, contig00952, contig01315, contig01959, contig02124, contig02553, contig02603, contig03568, contig04320, contig04557, contig04688, contig04699, contig04953, contig04981, contig05015, contig05058, contig05220, contig05232, contig05233, contig05289, contig05346, contig05370, contig05556, contig05898, contig05922, contig05973, contig06062, contig060…
33	GO:1902593	5.23402e-06	4.40273	4.35438	16	84	single-organism nuclear import	contig00112, contig00769, contig01160, contig02124, contig05220, contig05342, contig05549, contig06508, contig06660, contig07501, contig07662, contig09351, contig10801, contig11014, contig15057, contig16150
34	GO:0044744	5.23402e-06	4.40273	4.35438	16	84	protein targeting to nucleus	contig00112, contig00769, contig01160, contig02124, contig05220, contig05342, contig05549, contig06508, contig06660, contig07501, contig07662, contig09351, contig10801, contig11014, contig15057, contig16150
35	GO:0006606	5.23402e-06	4.40273	4.35438	16	84	protein import into nucleus	contig00112, contig00769, contig01160, contig02124, contig05220, contig05342, contig05549, contig06508, contig06660, contig07501, contig07662, contig09351, contig10801, contig11014, contig15057, contig16150
36	GO:0034641	5.47476e-06	1.48629	192.889	242	3721	cellular nitrogen compound metabolic process	contig00099, contig00102, contig00112, contig00285, contig00295, contig00342, contig00415, contig00437, contig00449, contig00517, contig00545, contig00654, contig00657, contig00769, contig00829, contig00952, contig00997, contig01026, contig01049, contig01098, contig01160, contig01175, contig01225, contig01264, contig01315, contig01344, contig01398, contig01422, contig01497, contig01926, contig019…
37	GO:0034504	6.14433e-06	4.33849	4.40622	16	85	protein localization to nucleus	contig00112, contig00769, contig01160, contig02124, contig05220, contig05342, contig05549, contig06508, contig06660, contig07501, contig07662, contig09351, contig10801, contig11014, contig15057, contig16150
38	GO:0051170	7.19361e-06	4.27608	4.45806	16	86	nuclear import	contig00112, contig00769, contig01160, contig02124, contig05220, contig05342, contig05549, contig06508, contig06660, contig07501, contig07662, contig09351, contig10801, contig11014, contig15057, contig16150
39	GO:0048229	1.15108e-05	2.52767	14.0999	32	272	gametophyte development	contig00769, contig02124, contig03262, contig03830, contig03963, contig04953, contig05220, contig05342, contig05346, contig05973, contig06244, contig06298, contig06508, contig06660, contig06873, contig07032, contig07662, contig08305, contig09360, contig10187, contig10564, contig10801, contig11142, contig11471, contig11472, contig12362, contig12689, contig13716, contig14143, contig14145, contig150…
40	GO:0006997	1.33234e-05	6.01801	2.3327	11	45	nucleus organization	contig00769, contig02124, contig05346, contig06244, contig06508, contig07032, contig11142, contig14143, contig14145, contig15057, contig19165
41	GO:0072528	1.36035e-05	3.49326	6.27238	19	121	pyrimidine-containing compound biosynthetic process	contig00415, contig01175, contig01225, contig01959, contig02603, contig03504, contig03864, contig05220, contig05448, contig05549, contig05954, contig06508, contig07420, contig10952, contig17318, contig17369, contig17969, contig18235, contig20433
42	GO:0043170	2.03886e-05	1.43933	260.693	308	5029	macromolecule metabolic process	contig00099, contig00102, contig00112, contig00285, contig00295, contig00415, contig00437, contig00449, contig00517, contig00528, contig00545, contig00640, contig00654, contig00668, contig00769, contig00829, contig00942, contig00952, contig01005, contig01026, contig01049, contig01098, contig01160, contig01175, contig01225, contig01264, contig01315, contig01398, contig01422, contig01497, contig015…
43	GO:0022613	2.19091e-05	2.11099	22.9123	44	442	ribonucleoprotein complex biogenesis	contig00102, contig00285, contig00449, contig00545, contig01049, contig01098, contig01160, contig01398, contig01959, contig02124, contig03096, contig03194, contig03301, contig03752, contig03861, contig03958, contig04308, contig04557, contig04651, contig04901, contig04999, contig05220, contig05289, contig05291, contig05342, contig05887, contig06729, contig07000, contig07662, contig07678, contig077…
44	GO:0006312	2.44519e-05	8.71977	1.29595	8	25	mitotic recombination	contig03963, contig05346, contig05973, contig11471, contig11472, contig14143, contig14145, contig19165
45	GO:0070646	2.45319e-05	3.32835	6.53157	19	126	protein modification by small protein removal	contig00295, contig00415, contig00769, contig01175, contig01959, contig05232, contig05233, contig05346, contig07073, contig08989, contig10801, contig11313, contig15008, contig15057, contig17418, contig17844, contig19817, contig20846, contig22050
46	GO:0010182	2.77082e-05	4.96406	2.95476	12	57	sugar mediated signaling pathway	contig00662, contig01005, contig05346, contig08592, contig08989, contig11224, contig11313, contig13737, contig17156, contig17418, contig18154, contig19165
47	GO:0009756	2.77082e-05	4.96406	2.95476	12	57	carbohydrate mediated signaling	contig00662, contig01005, contig05346, contig08592, contig08989, contig11224, contig11313, contig13737, contig17156, contig17418, contig18154, contig19165
48	GO:0016568	3.07117e-05	2.51297	12.804	29	247	chromatin modification	contig00415, contig00769, contig00952, contig01959, contig02124, contig02603, contig04699, contig05015, contig05346, contig06062, contig06508, contig07073, contig07798, contig08989, contig09083, contig09649, contig10801, contig11313, contig11471, contig11472, contig12689, contig14109, contig15057, contig15214, contig16354, contig17112, contig17418, contig17562, contig21723
49	GO:0006325	3.88193e-05	2.32326	15.655	33	302	chromatin organization	contig00415, contig00769, contig00952, contig01315, contig01959, contig02124, contig02603, contig04699, contig05015, contig05346, contig06062, contig06508, contig07073, contig07798, contig08989, contig09083, contig09649, contig10160, contig10801, contig10816, contig11313, contig11471, contig11472, contig12689, contig14109, contig15057, contig15214, contig16354, contig17112, contig17418, contig175…
50	GO:0071322	3.98875e-05	4.75188	3.05844	12	59	cellular response to carbohydrate stimulus	contig00662, contig01005, contig05346, contig08592, contig08989, contig11224, contig11313, contig13737, contig17156, contig17418, contig18154, contig19165
51	GO:0016569	4.57307e-05	2.54512	11.7672	27	227	covalent chromatin modification	contig00415, contig00769, contig00952, contig01959, contig02124, contig02603, contig04699, contig05015, contig05346, contig06062, contig06508, contig07073, contig07798, contig08989, contig09083, contig09649, contig10801, contig11313, contig11471, contig11472, contig12689, contig14109, contig15057, contig15214, contig17418, contig17562, contig21723
52	GO:0006310	4.80602e-05	3.27079	6.27238	18	121	DNA recombination	contig03963, contig05113, contig05346, contig05370, contig05973, contig07073, contig08034, contig09018, contig09506, contig11471, contig11472, contig12689, contig13097, contig14143, contig14145, contig15057, contig17418, contig19165
53	GO:0051321	5.36686e-05	3.73271	4.66541	15	90	meiotic cell cycle	contig04953, contig05370, contig05973, contig07073, contig08305, contig09018, contig09506, contig11065, contig11471, contig11472, contig11976, contig12689, contig13097, contig17418, contig19165
54	GO:0007126	5.44612e-05	3.95511	4.14703	14	80	meiotic nuclear division	contig04953, contig05370, contig05973, contig07073, contig09018, contig09506, contig11065, contig11471, contig11472, contig11976, contig12689, contig13097, contig17418, contig19165
55	GO:1903046	5.44612e-05	3.95511	4.14703	14	80	meiotic cell cycle process	contig04953, contig05370, contig05973, contig07073, contig09018, contig09506, contig11065, contig11471, contig11472, contig11976, contig12689, contig13097, contig17418, contig19165
56	GO:0042254	8.59339e-05	2.04831	21.3054	40	411	ribosome biogenesis	contig00102, contig00449, contig00545, contig01049, contig01160, contig01398, contig01959, contig02124, contig03096, contig03194, contig03301, contig03752, contig03861, contig03958, contig04308, contig04557, contig04651, contig04901, contig04999, contig05220, contig05289, contig05291, contig05342, contig05887, contig07000, contig07662, contig07678, contig07722, contig08030, contig09306, contig112…
57	GO:0016071	8.98032e-05	2.4333	12.2337	27	236	mRNA metabolic process	contig00295, contig01422, contig02464, contig04451, contig04557, contig04797, contig05015, contig05232, contig05233, contig06029, contig06207, contig06722, contig06729, contig06936, contig06937, contig07591, contig07662, contig08827, contig09083, contig09615, contig11293, contig11313, contig12815, contig13924, contig14958, contig15057, contig16827
58	GO:0044260	9.28975e-05	1.393	242.964	286	4687	cellular macromolecule metabolic process	contig00099, contig00102, contig00112, contig00285, contig00295, contig00415, contig00437, contig00449, contig00517, contig00528, contig00545, contig00640, contig00654, contig00769, contig00829, contig00942, contig00952, contig01005, contig01026, contig01049, contig01098, contig01160, contig01175, contig01225, contig01264, contig01315, contig01398, contig01422, contig01497, contig01560, contig015…
59	GO:0007127	9.79962e-05	4.64564	2.85108	11	55	meiosis I	contig05370, contig05973, contig07073, contig09018, contig11471, contig11472, contig11976, contig12689, contig13097, contig17418, contig19165
60	GO:0072512	9.85554e-05	36.8425	0.311027	4	6	trivalent inorganic cation transport	contig05006, contig05932, contig15929, contig19577
61	GO:0015682	9.85554e-05	36.8425	0.311027	4	6	ferric iron transport	contig05006, contig05932, contig15929, contig19577
62	GO:0071840	0.000132948	1.46103	110.156	145	2125	cellular component organization or biogenesis	contig00102, contig00285, contig00295, contig00415, contig00437, contig00449, contig00545, contig00769, contig00952, contig01049, contig01098, contig01160, contig01308, contig01315, contig01398, contig01959, contig02124, contig02553, contig02603, contig03096, contig03145, contig03194, contig03301, contig03568, contig03752, contig03861, contig03958, contig04308, contig04320, contig04557, contig046…
63	GO:0035825	0.000141552	4.88402	2.48822	10	48	reciprocal DNA recombination	contig05370, contig05973, contig07073, contig09018, contig11471, contig11472, contig12689, contig13097, contig17418, contig19165
64	GO:0007131	0.000141552	4.88402	2.48822	10	48	reciprocal meiotic recombination	contig05370, contig05973, contig07073, contig09018, contig11471, contig11472, contig12689, contig13097, contig17418, contig19165
65	GO:0032259	0.000152087	1.98706	21.8756	40	422	methylation	contig00379, contig00415, contig00769, contig01225, contig01959, contig02124, contig02603, contig03055, contig03220, contig03221, contig03301, contig04451, contig05220, contig05346, contig05549, contig05954, contig06508, contig07073, contig07621, contig07662, contig08888, contig08989, contig09306, contig09506, contig09548, contig10801, contig11014, contig11092, contig11313, contig12689, contig139…
66	GO:0046390	0.00015338	2.61129	9.33082	22	180	ribose phosphate biosynthetic process	contig00415, contig01175, contig01225, contig01959, contig02603, contig03504, contig03864, contig05220, contig05448, contig05549, contig05954, contig06508, contig07420, contig10952, contig12592, contig13737, contig17318, contig17369, contig17969, contig18235, contig20433, contig21124
67	GO:0009260	0.00015338	2.61129	9.33082	22	180	ribonucleotide biosynthetic process	contig00415, contig01175, contig01225, contig01959, contig02603, contig03504, contig03864, contig05220, contig05448, contig05549, contig05954, contig06508, contig07420, contig10952, contig12592, contig13737, contig17318, contig17369, contig17969, contig18235, contig20433, contig21124
68	GO:0071426	0.000163246	5.38197	2.07352	9	40	ribonucleoprotein complex export from nucleus	contig00112, contig04626, contig05220, contig05346, contig08989, contig10801, contig11313, contig15057, contig18866
69	GO:0071427	0.000163246	5.38197	2.07352	9	40	mRNA-containing ribonucleoprotein complex export from nucleus	contig00112, contig04626, contig05220, contig05346, contig08989, contig10801, contig11313, contig15057, contig18866
70	GO:0071166	0.000163246	5.38197	2.07352	9	40	ribonucleoprotein complex localization	contig00112, contig04626, contig05220, contig05346, contig08989, contig10801, contig11313, contig15057, contig18866
71	GO:0006406	0.000163246	5.38197	2.07352	9	40	mRNA export from nucleus	contig00112, contig04626, contig05220, contig05346, contig08989, contig10801, contig11313, contig15057, contig18866
72	GO:0048507	0.000165327	2.47641	10.6786	24	206	meristem development	contig00769, contig01022, contig05346, contig05898, contig06873, contig08305, contig08989, contig09649, contig10801, contig11092, contig11224, contig11313, contig11471, contig11472, contig12834, contig13737, contig15057, contig16354, contig17418, contig17562, contig17651, contig18154, contig18235, contig19165
73	GO:0016570	0.000178138	2.46263	10.7304	24	207	histone modification	contig00415, contig00769, contig00952, contig01959, contig02124, contig02603, contig04699, contig05015, contig05346, contig06062, contig06508, contig07073, contig07798, contig08989, contig09649, contig10801, contig11313, contig11471, contig11472, contig12689, contig15057, contig15214, contig17418, contig21723
74	GO:0009790	0.000214624	2.00689	20.0094	37	386	embryo development	contig00549, contig01022, contig01698, contig02421, contig02580, contig03566, contig04557, contig04797, contig04953, contig05220, contig05289, contig05346, contig05556, contig05898, contig06071, contig06660, contig06875, contig07591, contig07606, contig07623, contig08989, contig09258, contig09498, contig10409, contig11224, contig11289, contig11313, contig12362, contig12366, contig12572, contig126…
75	GO:0046483	0.000265548	1.37692	175.108	213	3378	heterocycle metabolic process	contig00099, contig00112, contig00295, contig00342, contig00415, contig00437, contig00517, contig00545, contig00654, contig00769, contig00829, contig00952, contig00997, contig01005, contig01026, contig01160, contig01175, contig01225, contig01315, contig01344, contig01398, contig01422, contig01497, contig01926, contig01959, contig02009, contig02124, contig02464, contig02603, contig02972, contig030…
76	GO:0010162	0.000279879	3.50533	4.25071	13	82	seed dormancy process	contig04196, contig05346, contig06875, contig08989, contig09973, contig10409, contig11224, contig11313, contig13335, contig13737, contig17418, contig18154, contig19165
77	GO:0022611	0.000279879	3.50533	4.25071	13	82	dormancy process	contig04196, contig05346, contig06875, contig08989, contig09973, contig10409, contig11224, contig11313, contig13335, contig13737, contig17418, contig18154, contig19165
78	GO:0051168	0.000284046	4.41711	2.69557	10	52	nuclear export	contig00112, contig04626, contig05220, contig05346, contig08989, contig09117, contig10801, contig11313, contig15057, contig18866
79	GO:0051028	0.000293002	4.90562	2.22903	9	43	mRNA transport	contig00112, contig04626, contig05220, contig05346, contig08989, contig10801, contig11313, contig15057, contig18866
80	GO:0006405	0.000293002	4.90562	2.22903	9	43	RNA export from nucleus	contig00112, contig04626, contig05220, contig05346, contig08989, contig10801, contig11313, contig15057, contig18866
81	GO:0044707	0.000311191	1.46752	88.7465	119	1712	single-multicellular organism process	contig00099, contig00295, contig00415, contig00437, contig00528, contig00549, contig00564, contig00769, contig00997, contig01022, contig01175, contig01698, contig01959, contig02124, contig02421, contig02553, contig02580, contig02603, contig03149, contig03220, contig03221, contig03262, contig03386, contig03566, contig03719, contig03830, contig03958, contig03963, contig04196, contig04557, contig046…
82	GO:0007275	0.000328407	1.46894	87.0877	117	1680	multicellular organismal development	contig00099, contig00295, contig00415, contig00437, contig00528, contig00549, contig00564, contig00769, contig00997, contig01022, contig01175, contig01698, contig01959, contig02124, contig02421, contig02553, contig02580, contig02603, contig03149, contig03220, contig03221, contig03262, contig03386, contig03566, contig03719, contig03830, contig03958, contig03963, contig04196, contig04557, contig046…
83	GO:0006725	0.00034167	1.36687	178.685	216	3447	cellular aromatic compound metabolic process	contig00099, contig00112, contig00295, contig00342, contig00415, contig00437, contig00517, contig00545, contig00654, contig00769, contig00829, contig00952, contig00997, contig01026, contig01160, contig01175, contig01225, contig01315, contig01344, contig01398, contig01422, contig01497, contig01926, contig01959, contig02009, contig02124, contig02464, contig02603, contig02972, contig03007, contig030…
84	GO:0007049	0.000351998	2.01207	18.2988	34	353	cell cycle	contig00112, contig00769, contig04688, contig04953, contig05232, contig05233, contig05370, contig05935, contig05973, contig07073, contig07623, contig07678, contig08305, contig08787, contig09018, contig09083, contig09506, contig09615, contig10315, contig11065, contig11092, contig11224, contig11313, contig11471, contig11472, contig11976, contig12689, contig13097, contig13737, contig17418, contig175…
85	GO:0044238	0.000414625	1.37211	345.033	382	6656	primary metabolic process	contig00099, contig00102, contig00112, contig00134, contig00196, contig00281, contig00285, contig00295, contig00342, contig00415, contig00437, contig00449, contig00517, contig00528, contig00545, contig00640, contig00654, contig00657, contig00662, contig00668, contig00716, contig00769, contig00829, contig00952, contig00997, contig01005, contig01026, contig01049, contig01098, contig01160, contig011…
86	GO:0009791	0.000480561	1.56108	53.9632	78	1041	post-embryonic development	contig00099, contig00295, contig00415, contig00549, contig00769, contig00997, contig01022, contig01175, contig01959, contig02553, contig02580, contig02603, contig03149, contig03220, contig03221, contig03386, contig03566, contig03719, contig03963, contig04196, contig04953, contig05175, contig05220, contig05232, contig05233, contig05289, contig05338, contig05342, contig05346, contig05556, contig058…
87	GO:0050657	0.000498303	4.50652	2.38454	9	46	nucleic acid transport	contig00112, contig04626, contig05220, contig05346, contig08989, contig10801, contig11313, contig15057, contig18866
88	GO:0050658	0.000498303	4.50652	2.38454	9	46	RNA transport	contig00112, contig04626, contig05220, contig05346, contig08989, contig10801, contig11313, contig15057, contig18866
89	GO:0006403	0.000498303	4.50652	2.38454	9	46	RNA localization	contig00112, contig04626, contig05220, contig05346, contig08989, contig10801, contig11313, contig15057, contig18866
90	GO:0051236	0.000498303	4.50652	2.38454	9	46	establishment of RNA localization	contig00112, contig04626, contig05220, contig05346, contig08989, contig10801, contig11313, contig15057, contig18866
91	GO:0032042	0.00053287	55.1682	0.207352	3	4	mitochondrial DNA metabolic process	contig07032, contig08024, contig12689
92	GO:0032501	0.000595896	1.43206	92.8935	122	1792	multicellular organismal process	contig00099, contig00295, contig00415, contig00437, contig00528, contig00549, contig00564, contig00769, contig00997, contig01022, contig01175, contig01698, contig01959, contig02124, contig02421, contig02553, contig02580, contig02603, contig03149, contig03220, contig03221, contig03262, contig03386, contig03566, contig03719, contig03830, contig03958, contig03963, contig04196, contig04557, contig046…
93	GO:0007062	0.000614227	3.94523	2.95476	10	57	sister chromatid cohesion	contig04953, contig07073, contig09018, contig11065, contig11224, contig11313, contig11471, contig11472, contig13737, contig17418
94	GO:0016571	0.000713263	2.73539	6.47974	16	125	histone methylation	contig00415, contig00769, contig01959, contig02124, contig02603, contig05346, contig06508, contig07073, contig08989, contig10801, contig11313, contig12689, contig15057, contig15214, contig17418, contig21723
95	GO:0009887	0.000730383	2.35166	9.74552	21	188	organ morphogenesis	contig00099, contig00437, contig00549, contig01022, contig03958, contig03963, contig04699, contig05232, contig05233, contig05922, contig06355, contig07623, contig07678, contig09117, contig09497, contig10160, contig11092, contig11313, contig11471, contig11472, contig17562
96	GO:0000278	0.00103159	2.3964	8.65693	19	167	mitotic cell cycle	contig00112, contig00769, contig04688, contig05232, contig05233, contig05935, contig07073, contig07623, contig07678, contig08787, contig09083, contig09615, contig10315, contig11092, contig11313, contig12689, contig17500, contig19817, contig22050
97	GO:0044271	0.0010356	1.37928	112.436	142	2169	cellular nitrogen compound biosynthetic process	contig00099, contig00102, contig00285, contig00342, contig00415, contig00437, contig00449, contig00545, contig00829, contig00952, contig01026, contig01049, contig01098, contig01175, contig01225, contig01264, contig01398, contig01497, contig01926, contig01959, contig02124, contig02603, contig02972, contig03007, contig03149, contig03220, contig03221, contig03301, contig03303, contig03383, contig035…
98	GO:0010628	0.00109759	2.26873	10.0566	21	194	positive regulation of gene expression	contig00099, contig00437, contig00654, contig01959, contig03149, contig03383, contig05113, contig05289, contig05346, contig05922, contig06936, contig06937, contig07073, contig08989, contig08993, contig09083, contig10801, contig11313, contig12689, contig15057, contig17418
99	GO:0007059	0.00123682	3.09418	4.35438	12	84	chromosome segregation	contig04953, contig07073, contig09018, contig11065, contig11224, contig11313, contig11471, contig11472, contig11976, contig13737, contig17304, contig17418
100	GO:0000280	0.0013232	2.65821	6.22055	15	120	nuclear division	contig04953, contig05370, contig05973, contig07073, contig09018, contig09506, contig10315, contig11065, contig11471, contig11472, contig11976, contig12689, contig13097, contig17418, contig19165
101	GO:0010073	0.00133114	2.76921	5.59849	14	108	meristem maintenance	contig01022, contig05346, contig05898, contig08989, contig09649, contig10801, contig11092, contig11313, contig11471, contig11472, contig15057, contig16354, contig17562, contig18235
102	GO:0009112	0.00133571	2.14069	11.6117	23	224	nucleobase metabolic process	contig00342, contig01398, contig02972, contig03007, contig03504, contig04939, contig04968, contig05448, contig05549, contig05922, contig07591, contig08870, contig09466, contig10952, contig12592, contig12593, contig13737, contig14565, contig15399, contig17369, contig18141, contig20433, contig21124
103	GO:0048831	0.00135834	2.27704	9.53817	20	184	regulation of shoot system development	contig00415, contig00769, contig02603, contig03149, contig03963, contig04699, contig04953, contig05346, contig08989, contig10801, contig11224, contig11313, contig11471, contig11472, contig13737, contig15057, contig16354, contig17418, contig18154, contig19165
104	GO:0008213	0.0013986	2.5463	6.89444	16	133	protein alkylation	contig00415, contig00769, contig01959, contig02124, contig02603, contig05346, contig06508, contig07073, contig08989, contig10801, contig11313, contig12689, contig15057, contig15214, contig17418, contig21723
105	GO:0006479	0.0013986	2.5463	6.89444	16	133	protein methylation	contig00415, contig00769, contig01959, contig02124, contig02603, contig05346, contig06508, contig07073, contig08989, contig10801, contig11313, contig12689, contig15057, contig15214, contig17418, contig21723
106	GO:0048316	0.0014418	1.80387	21.3572	36	412	seed development	contig00549, contig02580, contig03566, contig04196, contig04953, contig05175, contig05220, contig05289, contig05346, contig05556, contig05898, contig05973, contig06071, contig06875, contig07591, contig07606, contig07623, contig08989, contig09258, contig09498, contig09973, contig10160, contig10409, contig11224, contig11313, contig12362, contig12366, contig12572, contig12679, contig13335, contig137…
107	GO:0043412	0.00145287	1.39302	93.2564	120	1799	macromolecule modification	contig00295, contig00415, contig00528, contig00769, contig00952, contig01160, contig01175, contig01225, contig01560, contig01590, contig01959, contig02009, contig02047, contig02124, contig02603, contig03190, contig03220, contig03221, contig03301, contig03383, contig03568, contig03719, contig03963, contig04139, contig04451, contig04557, contig04580, contig04686, contig04699, contig04797, contig050…
108	GO:0006518	0.00153761	1.64672	31.7766	49	613	peptide metabolic process	contig00102, contig00285, contig00449, contig00545, contig00829, contig01026, contig01049, contig01098, contig01264, contig01398, contig02124, contig02972, contig03301, contig03383, contig03752, contig03861, contig03958, contig04308, contig04651, contig04999, contig05112, contig05654, contig05887, contig06071, contig07678, contig07798, contig08030, contig08870, contig09498, contig11273, contig112…
109	GO:0006807	0.00155937	1.30113	236.951	271	4571	nitrogen compound metabolic process	contig00099, contig00102, contig00112, contig00285, contig00295, contig00342, contig00415, contig00437, contig00449, contig00517, contig00545, contig00654, contig00657, contig00769, contig00829, contig00952, contig00997, contig01005, contig01026, contig01049, contig01098, contig01160, contig01175, contig01225, contig01264, contig01315, contig01344, contig01398, contig01422, contig01497, contig015…
110	GO:1902680	0.00157096	2.30164	8.96795	19	173	positive regulation of RNA biosynthetic process	contig00099, contig00437, contig01959, contig03149, contig05113, contig05289, contig05346, contig05922, contig06936, contig06937, contig07073, contig08989, contig08993, contig09083, contig10801, contig11313, contig12689, contig15057, contig17418
111	GO:1903508	0.00157096	2.30164	8.96795	19	173	positive regulation of nucleic acid-templated transcription	contig00099, contig00437, contig01959, contig03149, contig05113, contig05289, contig05346, contig05922, contig06936, contig06937, contig07073, contig08989, contig08993, contig09083, contig10801, contig11313, contig12689, contig15057, contig17418
112	GO:0017038	0.00157096	2.30164	8.96795	19	173	protein import	contig00112, contig00769, contig01160, contig02124, contig04981, contig05220, contig05342, contig05549, contig06508, contig06660, contig07501, contig07662, contig09351, contig10801, contig11014, contig12129, contig13718, contig15057, contig16150
113	GO:0045893	0.00157096	2.30164	8.96795	19	173	positive regulation of transcription, DNA-templated	contig00099, contig00437, contig01959, contig03149, contig05113, contig05289, contig05346, contig05922, contig06936, contig06937, contig07073, contig08989, contig08993, contig09083, contig10801, contig11313, contig12689, contig15057, contig17418
114	GO:0051254	0.00168082	2.28656	9.01979	19	174	positive regulation of RNA metabolic process	contig00099, contig00437, contig01959, contig03149, contig05113, contig05289, contig05346, contig05922, contig06936, contig06937, contig07073, contig08989, contig08993, contig09083, contig10801, contig11313, contig12689, contig15057, contig17418
115	GO:0010431	0.00173691	2.80763	5.13195	13	99	seed maturation	contig04196, contig05346, contig06875, contig08989, contig09973, contig10409, contig11224, contig11313, contig13335, contig13737, contig17418, contig18154, contig19165
116	GO:0033044	0.00175617	3.36869	3.36946	10	65	regulation of chromosome organization	contig05232, contig05233, contig05370, contig07073, contig09018, contig09506, contig11065, contig11092, contig17418, contig19165
117	GO:0090407	0.00178512	1.65053	30.377	47	586	organophosphate biosynthetic process	contig00099, contig00281, contig00342, contig00415, contig00437, contig00657, contig01175, contig01225, contig01959, contig02040, contig02603, contig02685, contig03386, contig03504, contig03864, contig05015, contig05175, contig05220, contig05291, contig05448, contig05549, contig05922, contig05954, contig06508, contig06873, contig07420, contig08813, contig10952, contig11410, contig12261, contig123…
118	GO:0098727	0.00182998	4.61878	1.81433	7	35	maintenance of cell number	contig05346, contig08989, contig09649, contig10801, contig11313, contig15057, contig17562
119	GO:0019827	0.00182998	4.61878	1.81433	7	35	stem cell population maintenance	contig05346, contig08989, contig09649, contig10801, contig11313, contig15057, contig17562
120	GO:0034654	0.00187884	1.42487	72.3657	96	1396	nucleobase-containing compound biosynthetic process	contig00099, contig00415, contig00437, contig00545, contig00829, contig00952, contig01026, contig01175, contig01225, contig01398, contig01497, contig01926, contig01959, contig02124, contig02603, contig03007, contig03149, contig03220, contig03221, contig03303, contig03504, contig03864, contig03963, contig04699, contig04939, contig04953, contig05113, contig05220, contig05232, contig05233, contig052…
121	GO:0009639	0.0019406	2.15457	10.5231	21	203	response to red or far red light	contig00099, contig00295, contig00415, contig00769, contig01175, contig01959, contig05346, contig07073, contig07623, contig08989, contig10801, contig11224, contig11313, contig13268, contig13737, contig15057, contig17418, contig18154, contig19165, contig19817, contig22050
122	GO:0010154	0.00200185	1.75093	22.5495	37	435	fruit development	contig00549, contig02580, contig03566, contig03963, contig04196, contig04953, contig05175, contig05220, contig05289, contig05346, contig05556, contig05898, contig05973, contig06071, contig06875, contig07591, contig07606, contig07623, contig08989, contig09258, contig09498, contig09973, contig10160, contig10409, contig11224, contig11313, contig12362, contig12366, contig12572, contig12679, contig133…
123	GO:0044702	0.00213007	1.52847	43.9585	63	848	single organism reproductive process	contig00415, contig00549, contig00769, contig02124, contig02580, contig02603, contig03149, contig03262, contig03386, contig03566, contig03963, contig04196, contig04953, contig05175, contig05220, contig05289, contig05346, contig05556, contig05691, contig05898, contig05973, contig06071, contig06244, contig06298, contig06508, contig06875, contig07032, contig07073, contig07591, contig07606, contig076…
124	GO:0006974	0.00224141	2.04708	12.0782	23	233	cellular response to DNA damage stimulus	contig01315, contig05113, contig05370, contig05865, contig05887, contig05973, contig07073, contig07623, contig07897, contig08024, contig08034, contig09018, contig09506, contig09649, contig11471, contig11472, contig12689, contig13097, contig14143, contig14145, contig15057, contig16354, contig18888
125	GO:0043043	0.00237719	1.64146	29.1847	45	563	peptide biosynthetic process	contig00102, contig00285, contig00449, contig00545, contig00829, contig01026, contig01049, contig01098, contig01264, contig01398, contig02124, contig02972, contig03301, contig03383, contig03752, contig03861, contig03958, contig04308, contig04651, contig04999, contig05112, contig05654, contig05887, contig06071, contig07678, contig07798, contig08030, contig09498, contig11273, contig11293, contig120…
126	GO:0000085	0.00246301	18.3857	0.311027	3	6	mitotic G2 phase	contig15008, contig19817, contig22050
127	GO:0051319	0.00246301	18.3857	0.311027	3	6	G2 phase	contig15008, contig19817, contig22050
128	GO:2000026	0.00253686	1.83899	17.4175	30	336	regulation of multicellular organismal development	contig00415, contig00769, contig02553, contig02603, contig03149, contig03262, contig03719, contig03963, contig04699, contig04953, contig05346, contig05898, contig06873, contig07623, contig08827, contig08989, contig10801, contig11092, contig11224, contig11313, contig11471, contig11472, contig12834, contig13737, contig15057, contig16354, contig17418, contig17651, contig18154, contig19165
129	GO:0009793	0.00261789	1.85547	16.6918	29	322	embryo development ending in seed dormancy	contig00549, contig02580, contig03566, contig04953, contig05220, contig05289, contig05346, contig05556, contig05898, contig06071, contig07591, contig07606, contig07623, contig08989, contig09258, contig09498, contig10409, contig11224, contig11313, contig12362, contig12366, contig12572, contig12679, contig13737, contig15057, contig17418, contig18154, contig19165, contig21124
130	GO:0000956	0.00277198	3.13905	3.57681	10	69	nuclear-transcribed mRNA catabolic process	contig05232, contig05233, contig06029, contig06207, contig07591, contig08827, contig09083, contig11293, contig11313, contig13924
131	GO:1902589	0.00277637	1.60088	31.8803	48	615	single-organism organelle organization	contig00415, contig00769, contig00952, contig01959, contig02124, contig02603, contig04320, contig04699, contig04953, contig05015, contig05346, contig05370, contig05973, contig06062, contig06508, contig06936, contig06937, contig07073, contig07623, contig07798, contig08787, contig08989, contig09018, contig09083, contig09506, contig09517, contig09649, contig10315, contig10801, contig11065, contig112…
132	GO:1901360	0.00291842	1.28749	189.312	220	3652	organic cyclic compound metabolic process	contig00099, contig00112, contig00295, contig00342, contig00415, contig00437, contig00517, contig00545, contig00654, contig00769, contig00829, contig00952, contig00997, contig01005, contig01026, contig01160, contig01175, contig01225, contig01315, contig01344, contig01398, contig01422, contig01497, contig01926, contig01959, contig02009, contig02124, contig02464, contig02603, contig02972, contig030…
133	GO:0044703	0.00293982	1.99846	12.3374	23	238	multi-organism reproductive process	contig00769, contig02124, contig03262, contig03963, contig05220, contig05346, contig05691, contig06244, contig06298, contig06508, contig07032, contig07073, contig07803, contig10187, contig10801, contig11142, contig11471, contig11472, contig12362, contig14143, contig14145, contig15057, contig19165
134	GO:0007005	0.00295502	2.62295	5.44298	13	105	mitochondrion organization	contig00295, contig03568, contig05220, contig07032, contig07420, contig08024, contig10869, contig10892, contig11014, contig12129, contig12689, contig18139, contig19165
135	GO:0050826	0.00298009	3.69742	2.48822	8	48	response to freezing	contig05346, contig08989, contig11224, contig11313, contig13737, contig17418, contig18154, contig19165
136	GO:0019915	0.00298009	3.69742	2.48822	8	48	lipid storage	contig05346, contig08989, contig11224, contig11313, contig13737, contig17418, contig18154, contig19165
137	GO:0006412	0.00298504	1.6283	28.7182	44	554	translation	contig00102, contig00285, contig00449, contig00545, contig00829, contig01026, contig01049, contig01098, contig01264, contig01398, contig02124, contig02972, contig03301, contig03383, contig03752, contig03861, contig03958, contig04308, contig04651, contig04999, contig05112, contig05654, contig05887, contig06071, contig07678, contig07798, contig08030, contig09498, contig11273, contig11293, contig120…
138	GO:0045935	0.00299687	2.15911	9.48633	19	183	positive regulation of nucleobase-containing compound metabolic process	contig00099, contig00437, contig01959, contig03149, contig05113, contig05289, contig05346, contig05922, contig06936, contig06937, contig07073, contig08989, contig08993, contig09083, contig10801, contig11313, contig12689, contig15057, contig17418
139	GO:0044267	0.00308648	1.31653	130.424	158	2516	cellular protein metabolic process	contig00102, contig00285, contig00295, contig00415, contig00449, contig00528, contig00545, contig00640, contig00769, contig00829, contig00952, contig01026, contig01049, contig01098, contig01175, contig01264, contig01398, contig01560, contig01590, contig01667, contig01959, contig02047, contig02124, contig02366, contig02553, contig02603, contig02722, contig02972, contig03190, contig03301, contig033…
140	GO:0009909	0.00308704	2.20548	8.81244	18	170	regulation of flower development	contig00415, contig00769, contig02603, contig03149, contig04953, contig05346, contig08989, contig10801, contig11224, contig11313, contig11471, contig11472, contig13737, contig15057, contig16354, contig17418, contig18154, contig19165
141	GO:0008380	0.00318555	2.14581	9.53817	19	184	RNA splicing	contig00295, contig00517, contig02464, contig03347, contig04648, contig05232, contig05233, contig05767, contig06176, contig06722, contig06729, contig07591, contig07798, contig09466, contig10285, contig12219, contig14607, contig15057, contig16827
142	GO:0010074	0.00322763	4.81314	1.5033	6	29	maintenance of meristem identity	contig05346, contig08989, contig09649, contig10801, contig11313, contig15057
143	GO:0051239	0.00330104	1.80251	17.7286	30	342	regulation of multicellular organismal process	contig00415, contig00769, contig02553, contig02603, contig03149, contig03262, contig03719, contig03963, contig04699, contig04953, contig05346, contig05898, contig06873, contig07623, contig08827, contig08989, contig10801, contig11092, contig11224, contig11313, contig11471, contig11472, contig12834, contig13737, contig15057, contig16354, contig17418, contig17651, contig18154, contig19165
144	GO:0044237	0.00343755	1.29699	358.407	388	6914	cellular metabolic process	contig00099, contig00102, contig00112, contig00134, contig00196, contig00281, contig00285, contig00295, contig00342, contig00415, contig00437, contig00449, contig00517, contig00528, contig00545, contig00640, contig00654, contig00657, contig00716, contig00769, contig00829, contig00942, contig00952, contig00997, contig01005, contig01026, contig01049, contig01098, contig01160, contig01175, contig012…
145	GO:0009408	0.00350205	2.1764	8.91612	18	172	response to heat	contig00640, contig01005, contig01308, contig01667, contig02366, contig02722, contig03476, contig05175, contig05964, contig06244, contig06903, contig07420, contig08787, contig10816, contig11142, contig12689, contig16773, contig17294
146	GO:0045814	0.00356564	2.83107	4.30254	11	83	negative regulation of gene expression, epigenetic	contig02124, contig03220, contig03221, contig04953, contig07073, contig08888, contig09083, contig11065, contig12689, contig14109, contig17562
147	GO:0006342	0.00356564	2.83107	4.30254	11	83	chromatin silencing	contig02124, contig03220, contig03221, contig04953, contig07073, contig08888, contig09083, contig11065, contig12689, contig14109, contig17562
148	GO:0006144	0.00359271	2.11968	9.64185	19	186	purine nucleobase metabolic process	contig01398, contig02972, contig03007, contig03504, contig04939, contig04968, contig05549, contig05922, contig07591, contig08870, contig09466, contig10952, contig12592, contig12593, contig13737, contig14565, contig15399, contig17369, contig21124
149	GO:0022402	0.00362333	1.96116	12.5448	23	242	cell cycle process	contig04953, contig05370, contig05973, contig07073, contig07623, contig07678, contig08787, contig09018, contig09506, contig10315, contig11065, contig11224, contig11313, contig11471, contig11472, contig11976, contig12689, contig13097, contig13737, contig17418, contig19165, contig19817, contig22050
150	GO:0010557	0.00364487	2.07128	10.3676	20	200	positive regulation of macromolecule biosynthetic process	contig00099, contig00437, contig01959, contig03149, contig03383, contig05113, contig05289, contig05346, contig05922, contig06936, contig06937, contig07073, contig08989, contig08993, contig09083, contig10801, contig11313, contig12689, contig15057, contig17418
151	GO:0048285	0.00365228	2.28868	7.56833	16	146	organelle fission	contig04953, contig05220, contig05370, contig05973, contig07073, contig09018, contig09506, contig10315, contig11065, contig11471, contig11472, contig11976, contig12689, contig13097, contig17418, contig19165
152	GO:0009165	0.00367874	1.89973	14.0481	25	271	nucleotide biosynthetic process	contig00415, contig01175, contig01225, contig01959, contig02603, contig03504, contig03864, contig05220, contig05291, contig05448, contig05549, contig05954, contig06508, contig07420, contig10952, contig12592, contig12593, contig13737, contig13926, contig17318, contig17369, contig17969, contig18235, contig20433, contig21124
153	GO:0006402	0.00380553	2.98626	3.73233	10	72	mRNA catabolic process	contig05232, contig05233, contig06029, contig06207, contig07591, contig08827, contig09083, contig11293, contig11313, contig13924
154	GO:1901293	0.0038598	1.89184	14.0999	25	272	nucleoside phosphate biosynthetic process	contig00415, contig01175, contig01225, contig01959, contig02603, contig03504, contig03864, contig05220, contig05291, contig05448, contig05549, contig05954, contig06508, contig07420, contig10952, contig12592, contig12593, contig13737, contig13926, contig17318, contig17369, contig17969, contig18235, contig20433, contig21124
155	GO:0048825	0.00405586	3.91702	2.07352	7	40	cotyledon development	contig05898, contig11224, contig11313, contig13737, contig15057, contig17418, contig19165
156	GO:0044764	0.00405586	3.91702	2.07352	7	40	multi-organism cellular process	contig01315, contig02381, contig04215, contig04699, contig06661, contig07798, contig12177
157	GO:0098763	0.00414488	13.7879	0.362865	3	7	mitotic cell cycle phase	contig15008, contig19817, contig22050
158	GO:0000002	0.00414488	13.7879	0.362865	3	7	mitochondrial genome maintenance	contig07032, contig08024, contig12689
159	GO:0051325	0.00414488	13.7879	0.362865	3	7	interphase	contig15008, contig19817, contig22050
160	GO:0051329	0.00414488	13.7879	0.362865	3	7	mitotic interphase	contig15008, contig19817, contig22050
161	GO:0044767	0.00418008	1.3378	97.9218	122	1889	single-organism developmental process	contig00099, contig00295, contig00415, contig00437, contig00528, contig00549, contig00564, contig00769, contig00997, contig01022, contig01175, contig01698, contig01959, contig02124, contig02421, contig02553, contig02580, contig02603, contig03149, contig03220, contig03221, contig03262, contig03386, contig03566, contig03719, contig03830, contig03958, contig03963, contig04196, contig04557, contig046…
162	GO:0048522	0.00418977	1.67833	22.7568	36	439	positive regulation of cellular process	contig00099, contig00437, contig01959, contig03149, contig03383, contig03963, contig04340, contig05113, contig05232, contig05233, contig05289, contig05346, contig05922, contig06873, contig06936, contig06937, contig07073, contig07623, contig07803, contig08989, contig08993, contig09083, contig09649, contig09973, contig10801, contig11092, contig11313, contig11471, contig11472, contig12689, contig133…
163	GO:0031328	0.0043152	2.0367	10.5231	20	203	positive regulation of cellular biosynthetic process	contig00099, contig00437, contig01959, contig03149, contig03383, contig05113, contig05289, contig05346, contig05922, contig06936, contig06937, contig07073, contig08989, contig08993, contig09083, contig10801, contig11313, contig12689, contig15057, contig17418
164	GO:0019538	0.00442805	1.28643	153.336	181	2958	protein metabolic process	contig00102, contig00285, contig00295, contig00415, contig00449, contig00528, contig00545, contig00640, contig00668, contig00769, contig00829, contig00952, contig01005, contig01026, contig01049, contig01098, contig01175, contig01264, contig01398, contig01528, contig01560, contig01590, contig01667, contig01959, contig02040, contig02047, contig02124, contig02366, contig02553, contig02603, contig027…
165	GO:0010212	0.0045822	4.42721	1.60697	6	31	response to ionizing radiation	contig05113, contig05370, contig07073, contig09018, contig09506, contig15057
166	GO:0044085	0.00463413	1.44192	51.5269	70	994	cellular component biogenesis	contig00102, contig00285, contig00437, contig00449, contig00545, contig01049, contig01098, contig01160, contig01315, contig01398, contig01959, contig02124, contig02553, contig03096, contig03145, contig03194, contig03301, contig03752, contig03861, contig03958, contig04308, contig04557, contig04651, contig04901, contig04999, contig05058, contig05220, contig05232, contig05233, contig05289, contig052…
167	GO:0072594	0.00478707	1.73396	18.9727	31	366	establishment of protein localization to organelle	contig00112, contig00295, contig00769, contig01160, contig02124, contig03568, contig04981, contig05220, contig05289, contig05342, contig05549, contig06508, contig06660, contig06936, contig06937, contig07420, contig07501, contig07662, contig09351, contig10801, contig10869, contig10892, contig11014, contig12129, contig13129, contig13718, contig15057, contig15958, contig16150, contig18139, contig191…
168	GO:0006281	0.00481652	2.01428	10.6268	20	205	DNA repair	contig01315, contig05113, contig05370, contig05865, contig05887, contig05973, contig07623, contig07897, contig08024, contig08034, contig09649, contig11471, contig11472, contig12689, contig13097, contig14143, contig14145, contig15057, contig16354, contig18888
169	GO:0051173	0.00508468	2.00325	10.6786	20	206	positive regulation of nitrogen compound metabolic process	contig00099, contig00437, contig01959, contig03149, contig03383, contig05113, contig05289, contig05346, contig05922, contig06936, contig06937, contig07073, contig08989, contig08993, contig09083, contig10801, contig11313, contig12689, contig15057, contig17418
170	GO:0006397	0.00522517	2.3411	6.47974	14	125	mRNA processing	contig00295, contig01422, contig02464, contig04451, contig04797, contig06722, contig06729, contig07662, contig09615, contig11293, contig12815, contig14958, contig15057, contig16827
171	GO:0006413	0.00522517	2.3411	6.47974	14	125	translational initiation	contig00285, contig00829, contig01026, contig01098, contig01264, contig05112, contig05654, contig07798, contig11293, contig12657, contig14121, contig14258, contig16560, contig17562
172	GO:0030154	0.00529964	1.6629	22.2903	35	430	cell differentiation	contig00099, contig00437, contig00769, contig02124, contig03262, contig03963, contig04764, contig05346, contig05691, contig05898, contig05922, contig06244, contig06298, contig06508, contig07032, contig07623, contig07678, contig09117, contig09306, contig09649, contig10160, contig10187, contig10801, contig11142, contig11224, contig11313, contig11471, contig11472, contig13737, contig14143, contig141…
173	GO:0071704	0.00549418	1.28411	371.626	399	7169	organic substance metabolic process	contig00099, contig00102, contig00112, contig00134, contig00196, contig00214, contig00281, contig00285, contig00295, contig00342, contig00415, contig00437, contig00449, contig00517, contig00528, contig00545, contig00640, contig00654, contig00657, contig00662, contig00668, contig00716, contig00769, contig00829, contig00942, contig00952, contig00997, contig01005, contig01026, contig01049, contig010…
174	GO:1901566	0.0062501	1.3632	71.7436	92	1384	organonitrogen compound biosynthetic process	contig00099, contig00102, contig00285, contig00415, contig00437, contig00449, contig00545, contig00657, contig00829, contig01005, contig01026, contig01049, contig01098, contig01175, contig01225, contig01264, contig01398, contig01959, contig02124, contig02603, contig02972, contig03301, contig03383, contig03504, contig03752, contig03861, contig03864, contig03958, contig04308, contig04651, contig048…
175	GO:1902749	0.00637802	11.0293	0.414703	3	8	regulation of cell cycle G2/M phase transition	contig11313, contig19817, contig22050
176	GO:0010389	0.00637802	11.0293	0.414703	3	8	regulation of G2/M transition of mitotic cell cycle	contig11313, contig19817, contig22050
177	GO:0022403	0.00637802	11.0293	0.414703	3	8	cell cycle phase	contig15008, contig19817, contig22050
178	GO:0000086	0.00637802	11.0293	0.414703	3	8	G2/M transition of mitotic cell cycle	contig11313, contig19817, contig22050
179	GO:0044839	0.00637802	11.0293	0.414703	3	8	cell cycle G2/M phase transition	contig11313, contig19817, contig22050
180	GO:0050793	0.00644026	1.67903	20.1649	32	389	regulation of developmental process	contig00415, contig00769, contig02553, contig02603, contig03149, contig03262, contig03719, contig03963, contig04699, contig04953, contig05346, contig05898, contig06244, contig06873, contig07073, contig07623, contig08827, contig08989, contig10801, contig11092, contig11224, contig11313, contig11471, contig11472, contig12834, contig13737, contig15057, contig16354, contig17418, contig17651, contig181…
181	GO:0006206	0.00646594	2.36342	5.96136	13	115	pyrimidine nucleobase metabolic process	contig00342, contig01398, contig03007, contig04939, contig05448, contig05922, contig07591, contig08870, contig09466, contig14565, contig15399, contig18141, contig20433
182	GO:2000241	0.0066803	1.98648	10.2121	19	197	regulation of reproductive process	contig00415, contig00769, contig02603, contig03149, contig03262, contig04953, contig05346, contig08989, contig10801, contig11224, contig11313, contig11471, contig11472, contig13737, contig15057, contig16354, contig17418, contig18154, contig19165
183	GO:0033365	0.00730537	1.67694	19.5429	31	377	protein localization to organelle	contig00112, contig00295, contig00769, contig01160, contig02124, contig03568, contig04981, contig05220, contig05289, contig05342, contig05549, contig06508, contig06660, contig06936, contig06937, contig07420, contig07501, contig07662, contig09351, contig10801, contig10869, contig10892, contig11014, contig12129, contig13129, contig13718, contig15057, contig15958, contig16150, contig18139, contig191…
184	GO:0048580	0.00736031	1.86364	12.5448	22	242	regulation of post-embryonic development	contig00415, contig00769, contig02553, contig02603, contig03149, contig03719, contig04953, contig05346, contig07623, contig08827, contig08989, contig10801, contig11224, contig11313, contig11471, contig11472, contig13737, contig15057, contig16354, contig17418, contig18154, contig19165
185	GO:0008033	0.00737768	2.86883	3.47314	9	67	tRNA processing	contig01959, contig03963, contig04580, contig04699, contig07318, contig08746, contig09506, contig10285, contig14607
186	GO:0016043	0.00740307	1.32053	90.4053	112	1744	cellular component organization	contig00285, contig00295, contig00415, contig00437, contig00769, contig00952, contig01098, contig01308, contig01315, contig01959, contig02124, contig02553, contig02603, contig03145, contig03568, contig04320, contig04557, contig04688, contig04699, contig04953, contig04981, contig05015, contig05058, contig05220, contig05232, contig05233, contig05289, contig05346, contig05370, contig05556, contig056…
187	GO:0009891	0.00754759	1.88956	11.819	21	228	positive regulation of biosynthetic process	contig00099, contig00437, contig01959, contig03149, contig03383, contig05113, contig05289, contig05346, contig05922, contig06936, contig06937, contig07073, contig08989, contig08993, contig09083, contig10801, contig11313, contig11536, contig12689, contig15057, contig17418
188	GO:0032502	0.00783055	1.30417	100.721	123	1943	developmental process	contig00099, contig00295, contig00415, contig00437, contig00528, contig00549, contig00564, contig00769, contig00997, contig01022, contig01175, contig01698, contig01959, contig02124, contig02421, contig02553, contig02580, contig02603, contig03149, contig03220, contig03221, contig03262, contig03386, contig03566, contig03719, contig03830, contig03958, contig03963, contig04196, contig04557, contig046…
189	GO:0032204	0.00789147	6.13431	0.829406	4	16	regulation of telomere maintenance	contig05370, contig07073, contig09018, contig09506
190	GO:0051301	0.00866684	1.93123	10.4713	19	202	cell division	contig02421, contig04525, contig04557, contig05691, contig07073, contig07623, contig07678, contig08787, contig09306, contig09649, contig11224, contig11313, contig13737, contig14794, contig15057, contig17304, contig17418, contig18139, contig19165
191	GO:0006302	0.00891316	3.31241	2.38454	7	46	double-strand break repair	contig05113, contig08024, contig11471, contig11472, contig12689, contig13097, contig15057
192	GO:0035265	0.00920192	9.19013	0.466541	3	9	organ growth	contig03963, contig04699, contig07431
193	GO:0044848	0.00920192	9.19013	0.466541	3	9	biological phase	contig15008, contig19817, contig22050
194	GO:0016579	0.00963516	2.95498	3.0066	8	58	protein deubiquitination	contig01959, contig05346, contig07073, contig08989, contig10801, contig11313, contig15057, contig17418
195	GO:1902679	0.00976178	2.09268	7.67201	15	148	negative regulation of RNA biosynthetic process	contig02124, contig03220, contig03221, contig03303, contig04953, contig07073, contig07623, contig08888, contig09083, contig09615, contig11065, contig12689, contig12834, contig14109, contig17562
196	GO:1903507	0.00976178	2.09268	7.67201	15	148	negative regulation of nucleic acid-templated transcription	contig02124, contig03220, contig03221, contig03303, contig04953, contig07073, contig07623, contig08888, contig09083, contig09615, contig11065, contig12689, contig12834, contig14109, contig17562
197	GO:0045892	0.00976178	2.09268	7.67201	15	148	negative regulation of transcription, DNA-templated	contig02124, contig03220, contig03221, contig03303, contig04953, contig07073, contig07623, contig08888, contig09083, contig09615, contig11065, contig12689, contig12834, contig14109, contig17562
198	GO:0003006	0.00982835	1.39325	51.475	68	993	developmental process involved in reproduction	contig00415, contig00549, contig00769, contig00997, contig02124, contig02580, contig02603, contig03149, contig03262, contig03386, contig03566, contig03963, contig04196, contig04953, contig05175, contig05220, contig05232, contig05233, contig05289, contig05346, contig05556, contig05691, contig05898, contig05973, contig06071, contig06244, contig06298, contig06508, contig06875, contig07032, contig075…
199	GO:0016482	0.00989868	1.56574	24.8822	37	480	cytoplasmic transport	contig00112, contig00295, contig00769, contig01160, contig02124, contig03568, contig04626, contig04981, contig05220, contig05289, contig05342, contig05346, contig05549, contig06508, contig06660, contig06936, contig06937, contig07420, contig07501, contig07662, contig08989, contig09117, contig09351, contig10801, contig10869, contig10892, contig11014, contig11313, contig12129, contig13129, contig137…
200	GO:0009266	0.00990842	1.556	25.7116	38	496	response to temperature stimulus	contig00517, contig00640, contig00716, contig01005, contig01308, contig01667, contig02366, contig02722, contig03476, contig05175, contig05346, contig05887, contig05964, contig06244, contig06903, contig07420, contig07897, contig08305, contig08705, contig08787, contig08989, contig09117, contig09690, contig10816, contig10952, contig11142, contig11224, contig11313, contig12177, contig12689, contig137…
201	GO:0009628	0.0101706	1.31954	80.3487	100	1550	response to abiotic stimulus	contig00099, contig00295, contig00379, contig00415, contig00517, contig00640, contig00716, contig00769, contig00843, contig00997, contig01005, contig01098, contig01175, contig01308, contig01470, contig01667, contig01959, contig02366, contig02722, contig03476, contig04688, contig04968, contig05113, contig05175, contig05338, contig05346, contig05370, contig05834, contig05887, contig05922, contig059…
202	GO:0051253	0.0103548	2.07686	7.72385	15	149	negative regulation of RNA metabolic process	contig02124, contig03220, contig03221, contig03303, contig04953, contig07073, contig07623, contig08888, contig09083, contig09615, contig11065, contig12689, contig12834, contig14109, contig17562
203	GO:0006401	0.0112836	2.499	4.35438	10	84	RNA catabolic process	contig05232, contig05233, contig06029, contig06207, contig07591, contig08827, contig09083, contig11293, contig11313, contig13924
204	GO:0009933	0.011425	2.26735	5.70217	12	110	meristem structural organization	contig05346, contig08989, contig11224, contig11313, contig11471, contig11472, contig13737, contig17418, contig17562, contig17651, contig18154, contig19165
205	GO:0048532	0.011425	2.26735	5.70217	12	110	anatomical structure arrangement	contig05346, contig08989, contig11224, contig11313, contig11471, contig11472, contig13737, contig17418, contig17562, contig17651, contig18154, contig19165
206	GO:0051235	0.0117555	2.84076	3.11027	8	60	maintenance of location	contig05346, contig08989, contig11224, contig11313, contig13737, contig17418, contig18154, contig19165
207	GO:0048366	0.0118643	1.83233	11.5598	20	223	leaf development	contig00099, contig00437, contig00549, contig01022, contig03958, contig03963, contig04699, contig05898, contig05922, contig06326, contig07678, contig09117, contig10076, contig11224, contig11313, contig13737, contig15057, contig17418, contig17562, contig19165
208	GO:0032844	0.0122214	5.25693	0.933082	4	18	regulation of homeostatic process	contig05370, contig07073, contig09018, contig09506
209	GO:0046040	0.0122214	5.25693	0.933082	4	18	IMP metabolic process	contig03504, contig12592, contig13737, contig21124
210	GO:0006188	0.0122214	5.25693	0.933082	4	18	IMP biosynthetic process	contig03504, contig12592, contig13737, contig21124
211	GO:0045787	0.0122214	5.25693	0.933082	4	18	positive regulation of cell cycle	contig11471, contig11472, contig19817, contig22050
212	GO:0070647	0.0122938	1.61972	19.491	30	376	protein modification by small protein conjugation or removal	contig00295, contig00415, contig00528, contig00769, contig01175, contig01959, contig03719, contig05232, contig05233, contig05346, contig06528, contig07073, contig08989, contig09117, contig09556, contig10801, contig11224, contig11313, contig13737, contig15008, contig15057, contig15305, contig17418, contig17651, contig17844, contig18154, contig19165, contig19817, contig20846, contig22050
213	GO:0045595	0.0126547	3.45634	1.96984	6	38	regulation of cell differentiation	contig03262, contig05346, contig11224, contig11313, contig13737, contig17418
214	GO:0006446	0.013075	2.22156	5.80584	12	112	regulation of translational initiation	contig00285, contig00829, contig01026, contig01098, contig05112, contig05654, contig07798, contig11293, contig12657, contig14121, contig14258, contig17562
215	GO:0000394	0.0132043	2.43275	4.45806	10	86	RNA splicing, via endonucleolytic cleavage and ligation	contig05232, contig05233, contig05767, contig06176, contig07591, contig07798, contig09466, contig10285, contig12219, contig14607
216	GO:0022414	0.0134329	1.36351	54.0151	70	1042	reproductive process	contig00415, contig00549, contig00769, contig00997, contig02124, contig02580, contig02603, contig03149, contig03262, contig03386, contig03566, contig03963, contig04196, contig04953, contig05175, contig05220, contig05232, contig05233, contig05289, contig05346, contig05556, contig05691, contig05898, contig05973, contig06071, contig06244, contig06298, contig06508, contig06875, contig07032, contig070…
217	GO:0007389	0.013723	2.05929	7.2573	14	140	pattern specification process	contig00564, contig01022, contig03958, contig04699, contig07623, contig11092, contig11224, contig11313, contig11471, contig11472, contig13737, contig15785, contig17418, contig17562
218	GO:0070585	0.0138729	2.55808	3.836	9	74	protein localization to mitochondrion	contig00295, contig03568, contig07420, contig10869, contig10892, contig11014, contig12129, contig18139, contig19165
219	GO:0072655	0.0138729	2.55808	3.836	9	74	establishment of protein localization to mitochondrion	contig00295, contig03568, contig07420, contig10869, contig10892, contig11014, contig12129, contig18139, contig19165
220	GO:0006626	0.0138729	2.55808	3.836	9	74	protein targeting to mitochondrion	contig00295, contig03568, contig07420, contig10869, contig10892, contig11014, contig12129, contig18139, contig19165
221	GO:0043604	0.0141966	1.45709	33.1244	46	639	amide biosynthetic process	contig00102, contig00285, contig00449, contig00545, contig00829, contig01026, contig01049, contig01098, contig01264, contig01398, contig02124, contig02972, contig03301, contig03383, contig03752, contig03861, contig03958, contig04308, contig04651, contig04999, contig05112, contig05549, contig05654, contig05887, contig06071, contig07678, contig07798, contig08030, contig09498, contig11273, contig112…
222	GO:1902580	0.0143391	1.54072	23.8454	35	460	single-organism cellular localization	contig00112, contig00295, contig00769, contig01160, contig01308, contig02124, contig03568, contig04981, contig05220, contig05289, contig05342, contig05549, contig06508, contig06660, contig06936, contig06937, contig07074, contig07420, contig07501, contig07662, contig08305, contig09351, contig10801, contig10869, contig10892, contig11014, contig11536, contig12129, contig13129, contig13718, contig150…
223	GO:0090351	0.0143666	2.11209	6.58341	13	127	seedling development	contig02553, contig03719, contig05346, contig05922, contig05973, contig08827, contig08989, contig11224, contig11313, contig13737, contig17418, contig18154, contig19165
224	GO:0010228	0.014853	1.78737	11.819	20	228	vegetative to reproductive phase transition of meristem	contig00997, contig02603, contig04953, contig05232, contig05233, contig05346, contig05898, contig06071, contig08989, contig10949, contig11224, contig11313, contig12366, contig13737, contig17418, contig17844, contig18154, contig18235, contig18939, contig19165
225	GO:0010016	0.0156055	1.878	9.59001	17	185	shoot system morphogenesis	contig00099, contig00437, contig00549, contig03958, contig03963, contig04699, contig05922, contig07678, contig09117, contig11224, contig11313, contig12366, contig13737, contig15785, contig17418, contig17562, contig17651
226	GO:0048518	0.01597	1.46367	30.7917	43	594	positive regulation of biological process	contig00099, contig00437, contig00654, contig01959, contig02553, contig03149, contig03303, contig03383, contig03963, contig04340, contig05113, contig05232, contig05233, contig05289, contig05346, contig05922, contig06873, contig06936, contig06937, contig07073, contig07623, contig07803, contig08989, contig08993, contig09083, contig09117, contig09649, contig09973, contig10801, contig11092, contig113…
227	GO:0048645	0.0163332	2.48123	3.93968	9	76	organ formation	contig01022, contig04699, contig06355, contig07623, contig09497, contig10160, contig11313, contig11471, contig11472
228	GO:0010449	0.0167274	6.89122	0.570217	3	11	root meristem growth	contig01022, contig08305, contig11092
229	GO:0045934	0.0170589	1.94438	8.19039	15	158	negative regulation of nucleobase-containing compound metabolic process	contig02124, contig03220, contig03221, contig03303, contig04953, contig07073, contig07623, contig08888, contig09083, contig09615, contig11065, contig12689, contig12834, contig14109, contig17562
230	GO:0006259	0.0177986	1.48779	26.7484	38	516	DNA metabolic process	contig01315, contig03220, contig03221, contig03963, contig05113, contig05346, contig05370, contig05733, contig05865, contig05887, contig05973, contig07032, contig07073, contig07520, contig07623, contig07723, contig07860, contig07897, contig08024, contig08034, contig08888, contig09018, contig09237, contig09506, contig09649, contig11065, contig11471, contig11472, contig12689, contig13097, contig141…
231	GO:0008152	0.0181649	1.25821	418.384	439	8071	metabolic process	contig00099, contig00102, contig00112, contig00134, contig00196, contig00214, contig00281, contig00285, contig00295, contig00342, contig00379, contig00415, contig00437, contig00449, contig00517, contig00528, contig00545, contig00640, contig00654, contig00657, contig00662, contig00668, contig00716, contig00769, contig00829, contig00877, contig00942, contig00952, contig00997, contig01005, contig010…
232	GO:0043603	0.0188556	1.39836	38.9303	52	751	cellular amide metabolic process	contig00102, contig00285, contig00449, contig00545, contig00829, contig01026, contig01049, contig01098, contig01264, contig01398, contig02124, contig02972, contig03301, contig03383, contig03752, contig03861, contig03958, contig04308, contig04651, contig04999, contig05112, contig05549, contig05654, contig05887, contig06071, contig07678, contig07798, contig08030, contig08870, contig09498, contig112…
233	GO:0009845	0.0203113	2.07477	6.16871	12	119	seed germination	contig02553, contig03719, contig05346, contig05973, contig08827, contig08989, contig11224, contig11313, contig13737, contig17418, contig18154, contig19165
234	GO:0009965	0.0204438	2.25339	4.76909	10	92	leaf morphogenesis	contig00099, contig00437, contig00549, contig03958, contig03963, contig04699, contig05922, contig07678, contig09117, contig11313
235	GO:0018130	0.021463	1.26369	90.0943	108	1738	heterocycle biosynthetic process	contig00099, contig00415, contig00437, contig00545, contig00829, contig00952, contig01005, contig01026, contig01175, contig01225, contig01398, contig01497, contig01926, contig01959, contig02124, contig02603, contig03007, contig03149, contig03220, contig03221, contig03303, contig03504, contig03864, contig03963, contig04699, contig04845, contig04939, contig04953, contig05113, contig05175, contig052…
236	GO:0010604	0.0225007	1.63855	14.722	23	284	positive regulation of macromolecule metabolic process	contig00099, contig00437, contig00654, contig01959, contig03149, contig03383, contig05113, contig05289, contig05346, contig05922, contig06936, contig06937, contig07073, contig08989, contig08993, contig09083, contig09973, contig10801, contig11313, contig12689, contig13335, contig15057, contig17418
237	GO:0007346	0.0231934	3.40911	1.65881	5	32	regulation of mitotic cell cycle	contig05232, contig05233, contig11313, contig19817, contig22050
238	GO:0033554	0.0240856	1.41353	32.5024	44	627	cellular response to stress	contig00342, contig00877, contig01308, contig01315, contig01470, contig02366, contig05113, contig05370, contig05448, contig05862, contig05865, contig05887, contig05973, contig06244, contig06903, contig07032, contig07073, contig07314, contig07623, contig07897, contig08024, contig08034, contig08305, contig08666, contig08685, contig09018, contig09506, contig09548, contig09649, contig11471, contig114…
239	GO:0051726	0.0241906	2.01757	6.32422	12	122	regulation of cell cycle	contig05232, contig05233, contig07073, contig11224, contig11313, contig11471, contig11472, contig12689, contig13737, contig17418, contig19817, contig22050
240	GO:0046112	0.0248131	4.0871	1.14043	4	22	nucleobase biosynthetic process	contig05448, contig12592, contig12593, contig20433
241	GO:0010564	0.0248255	2.63378	2.90292	7	56	regulation of cell cycle process	contig07073, contig11224, contig11313, contig13737, contig17418, contig19817, contig22050
242	GO:0009314	0.0263398	1.40943	31.8285	43	614	response to radiation	contig00099, contig00295, contig00415, contig00769, contig00997, contig01175, contig01959, contig02366, contig03476, contig05113, contig05346, contig05370, contig05922, contig06244, contig06903, contig07073, contig07623, contig07798, contig08870, contig08989, contig09018, contig09427, contig09506, contig09649, contig09756, contig10801, contig10816, contig10949, contig11224, contig11313, contig126…
243	GO:0006839	0.0266575	2.14772	4.97644	10	96	mitochondrial transport	contig00295, contig03568, contig07420, contig10869, contig10892, contig11014, contig12129, contig15280, contig18139, contig19165
244	GO:0006605	0.0267209	1.47975	23.2752	33	449	protein targeting	contig00112, contig00295, contig00769, contig01160, contig02124, contig03568, contig04981, contig05220, contig05289, contig05342, contig05549, contig06508, contig06660, contig06936, contig06937, contig07420, contig07501, contig07662, contig08305, contig09351, contig10801, contig10869, contig10892, contig11014, contig11536, contig12129, contig13129, contig13718, contig15057, contig15958, contig161…
245	GO:0033043	0.0267274	1.9241	7.15363	13	138	regulation of organelle organization	contig05232, contig05233, contig05370, contig07032, contig07073, contig07623, contig09018, contig09506, contig11065, contig11092, contig11313, contig17418, contig19165
246	GO:0051645	0.0268443	5.51188	0.673893	3	13	Golgi localization	contig04621, contig09351, contig19165
247	GO:0060151	0.0268443	5.51188	0.673893	3	13	peroxisome localization	contig04621, contig09351, contig19165
248	GO:0045132	0.0275729	2.83399	2.3327	6	45	meiotic chromosome segregation	contig04953, contig07073, contig09018, contig11065, contig11471, contig11472
249	GO:2000113	0.0279559	1.81547	8.70877	15	168	negative regulation of cellular macromolecule biosynthetic process	contig02124, contig03220, contig03221, contig03303, contig04953, contig07073, contig07623, contig08888, contig09083, contig09615, contig11065, contig12689, contig12834, contig14109, contig17562
250	GO:0016458	0.0279559	1.81547	8.70877	15	168	gene silencing	contig02124, contig02603, contig03220, contig03221, contig04953, contig07073, contig08888, contig09083, contig11065, contig12366, contig12689, contig14109, contig15057, contig17562, contig18866
251	GO:0010558	0.0279559	1.81547	8.70877	15	168	negative regulation of macromolecule biosynthetic process	contig02124, contig03220, contig03221, contig03303, contig04953, contig07073, contig07623, contig08888, contig09083, contig09615, contig11065, contig12689, contig12834, contig14109, contig17562
252	GO:0046700	0.0282085	1.74083	10.2639	17	198	heterocycle catabolic process	contig00437, contig04968, contig05175, contig05232, contig05233, contig06029, contig06207, contig07591, contig08827, contig09083, contig11293, contig11313, contig11991, contig13152, contig13924, contig14688, contig14689
253	GO:0010332	0.0288413	3.8716	1.19227	4	23	response to gamma radiation	contig05370, contig07073, contig09018, contig09506
254	GO:0097659	0.0293218	1.29805	57.9548	72	1118	nucleic acid-templated transcription	contig00099, contig00437, contig00545, contig00829, contig00952, contig01026, contig01398, contig01497, contig01926, contig01959, contig02124, contig03007, contig03149, contig03220, contig03221, contig03303, contig03963, contig04699, contig04939, contig04953, contig05113, contig05232, contig05233, contig05289, contig05346, contig05898, contig05922, contig06131, contig06660, contig06696, contig067…
255	GO:0006351	0.0293218	1.29805	57.9548	72	1118	transcription, DNA-templated	contig00099, contig00437, contig00545, contig00829, contig00952, contig01026, contig01398, contig01497, contig01926, contig01959, contig02124, contig03007, contig03149, contig03220, contig03221, contig03303, contig03963, contig04699, contig04939, contig04953, contig05113, contig05232, contig05233, contig05289, contig05346, contig05898, contig05922, contig06131, contig06660, contig06696, contig067…
256	GO:0044270	0.0294245	1.73109	10.3157	17	199	cellular nitrogen compound catabolic process	contig00437, contig04968, contig05175, contig05232, contig05233, contig06029, contig06207, contig07591, contig08827, contig09083, contig11293, contig11313, contig11991, contig13152, contig13924, contig14688, contig14689
257	GO:0048856	0.0301007	1.24576	88.4873	105	1707	anatomical structure development	contig00099, contig00415, contig00437, contig00549, contig00769, contig00997, contig01022, contig01698, contig02124, contig02421, contig02580, contig02603, contig03149, contig03262, contig03386, contig03566, contig03719, contig03830, contig03958, contig03963, contig04196, contig04557, contig04699, contig04764, contig04797, contig04953, contig05175, contig05220, contig05232, contig05233, contig052…
258	GO:0019438	0.0309208	1.24091	91.3902	108	1763	aromatic compound biosynthetic process	contig00099, contig00415, contig00437, contig00545, contig00829, contig00952, contig01026, contig01175, contig01225, contig01398, contig01497, contig01926, contig01959, contig02124, contig02603, contig03007, contig03149, contig03220, contig03221, contig03303, contig03504, contig03864, contig03963, contig04699, contig04845, contig04939, contig04953, contig05113, contig05175, contig05220, contig052…
259	GO:0061458	0.0312051	1.33569	43.6993	56	843	reproductive system development	contig00415, contig00549, contig00769, contig00997, contig02580, contig02603, contig03149, contig03386, contig03566, contig03963, contig04196, contig04953, contig05175, contig05220, contig05232, contig05233, contig05289, contig05346, contig05556, contig05898, contig05973, contig06071, contig06875, contig07591, contig07606, contig07623, contig08989, contig09258, contig09498, contig09973, contig101…
260	GO:0048608	0.0312051	1.33569	43.6993	56	843	reproductive structure development	contig00415, contig00549, contig00769, contig00997, contig02580, contig02603, contig03149, contig03386, contig03566, contig03963, contig04196, contig04953, contig05175, contig05220, contig05232, contig05233, contig05289, contig05346, contig05556, contig05898, contig05973, contig06071, contig06875, contig07591, contig07606, contig07623, contig08989, contig09258, contig09498, contig09973, contig101…
261	GO:0016042	0.03127	1.61739	13.5815	21	262	lipid catabolic process	contig00099, contig00196, contig00716, contig02004, contig02553, contig03719, contig04368, contig04688, contig05058, contig12203, contig12312, contig12629, contig12631, contig12633, contig13268, contig13282, contig13718, contig16160, contig17500, contig18154, contig18638
262	GO:0032774	0.0314274	1.29253	58.1621	72	1122	RNA biosynthetic process	contig00099, contig00437, contig00545, contig00829, contig00952, contig01026, contig01398, contig01497, contig01926, contig01959, contig02124, contig03007, contig03149, contig03220, contig03221, contig03303, contig03963, contig04699, contig04939, contig04953, contig05113, contig05232, contig05233, contig05289, contig05346, contig05898, contig05922, contig06131, contig06660, contig06696, contig067…
263	GO:0031327	0.0320578	1.78001	8.86428	15	171	negative regulation of cellular biosynthetic process	contig02124, contig03220, contig03221, contig03303, contig04953, contig07073, contig07623, contig08888, contig09083, contig09615, contig11065, contig12689, contig12834, contig14109, contig17562
264	GO:0051646	0.0328799	5.0103	0.72573	3	14	mitochondrion localization	contig04621, contig09351, contig19165
265	GO:0016032	0.0328799	5.0103	0.72573	3	14	viral process	contig02381, contig04215, contig12177
266	GO:0043247	0.0328799	5.0103	0.72573	3	14	telomere maintenance in response to DNA damage	contig07073, contig09018, contig09506
267	GO:0008284	0.0329573	3.06728	1.81433	5	35	positive regulation of cell proliferation	contig03963, contig07073, contig07623, contig07803, contig09649
268	GO:0006400	0.0329573	3.06728	1.81433	5	35	tRNA modification	contig03963, contig04580, contig04699, contig08746, contig09506
269	GO:0065001	0.0332348	3.67766	1.24411	4	24	specification of axis polarity	contig04699, contig11471, contig11472, contig17562
270	GO:0009292	0.0332348	3.67766	1.24411	4	24	genetic transfer	contig01315, contig04699, contig06661, contig07798
271	GO:0009294	0.0332348	3.67766	1.24411	4	24	DNA mediated transformation	contig01315, contig04699, contig06661, contig07798
272	GO:0009987	0.0334416	1.22781	425.174	443	8202	cellular process	contig00099, contig00102, contig00112, contig00134, contig00196, contig00281, contig00285, contig00295, contig00342, contig00415, contig00437, contig00449, contig00517, contig00528, contig00545, contig00593, contig00640, contig00654, contig00657, contig00662, contig00716, contig00769, contig00829, contig00877, contig00942, contig00952, contig00997, contig01005, contig01026, contig01049, contig010…
273	GO:0035266	0.0346892	2.43403	3.11027	7	60	meristem growth	contig01022, contig05898, contig08305, contig11092, contig11471, contig11472, contig16354
274	GO:0051172	0.0350268	1.75713	8.96795	15	173	negative regulation of nitrogen compound metabolic process	contig02124, contig03220, contig03221, contig03303, contig04953, contig07073, contig07623, contig08888, contig09083, contig09615, contig11065, contig12689, contig12834, contig14109, contig17562
275	GO:0034470	0.0360968	1.68395	10.5749	17	204	ncRNA processing	contig01959, contig03194, contig03963, contig04557, contig04580, contig04699, contig05220, contig05289, contig05342, contig07318, contig07662, contig08746, contig09306, contig09506, contig10285, contig14607, contig15057
276	GO:0003002	0.0361889	2.02869	5.23563	10	101	regionalization	contig00564, contig01022, contig03958, contig07623, contig11092, contig11313, contig11471, contig11472, contig15785, contig17562
277	GO:0009890	0.036584	1.7459	9.01979	15	174	negative regulation of biosynthetic process	contig02124, contig03220, contig03221, contig03303, contig04953, contig07073, contig07623, contig08888, contig09083, contig09615, contig11065, contig12689, contig12834, contig14109, contig17562
278	GO:0034660	0.0376293	1.54712	15.4995	23	299	ncRNA metabolic process	contig01160, contig01959, contig03194, contig03963, contig04557, contig04580, contig04699, contig05220, contig05289, contig05342, contig05922, contig06071, contig06660, contig07318, contig07662, contig08746, contig09306, contig09498, contig09506, contig10285, contig14607, contig15057, contig17562
279	GO:0034308	0.0379969	3.50218	1.29595	4	25	primary alcohol metabolic process	contig05175, contig12631, contig12633, contig18733
280	GO:0034655	0.0383465	2.00644	5.28746	10	102	nucleobase-containing compound catabolic process	contig05232, contig05233, contig06029, contig06207, contig07591, contig08827, contig09083, contig11293, contig11313, contig13924
281	GO:0046486	0.0387616	1.55821	14.722	22	284	glycerolipid metabolic process	contig00099, contig00657, contig00716, contig02004, contig02040, contig04368, contig08813, contig10076, contig10564, contig11410, contig12203, contig12312, contig12631, contig12633, contig13268, contig13282, contig13590, contig15096, contig16135, contig16160, contig17629, contig20976
282	GO:0009567	0.039558	4.59232	0.777568	3	15	double fertilization forming a zygote and endosperm	contig02124, contig07803, contig12362
283	GO:0010014	0.0404756	2.34505	3.21395	7	62	meristem initiation	contig11224, contig11313, contig11471, contig11472, contig13737, contig17418, contig17562
284	GO:0006164	0.0405914	1.98467	5.3393	10	103	purine nucleotide biosynthetic process	contig01959, contig03504, contig05549, contig10952, contig12592, contig12593, contig13737, contig13926, contig17369, contig21124
285	GO:0009414	0.0405967	1.65686	10.7304	17	207	response to water deprivation	contig00716, contig01005, contig01470, contig04968, contig05964, contig06326, contig08685, contig09556, contig09690, contig10076, contig15869, contig16354, contig17156, contig17178, contig17651, contig18154, contig18337
286	GO:1901137	0.0409714	1.39368	27.5778	37	532	carbohydrate derivative biosynthetic process	contig00415, contig01175, contig01225, contig01470, contig01590, contig01959, contig02603, contig03504, contig03864, contig05220, contig05448, contig05498, contig05549, contig05932, contig05954, contig06508, contig07420, contig07623, contig07743, contig08592, contig08813, contig09506, contig10278, contig10952, contig11293, contig12312, contig12592, contig13737, contig16135, contig17318, contig173…
287	GO:0031324	0.041399	1.62654	11.5598	18	223	negative regulation of cellular metabolic process	contig02124, contig03220, contig03221, contig03303, contig04953, contig07073, contig07623, contig08258, contig08888, contig09083, contig09615, contig11065, contig11711, contig12689, contig12834, contig14109, contig17562, contig21734
288	GO:0006338	0.0431293	3.34266	1.34779	4	26	chromatin remodeling	contig11471, contig11472, contig16354, contig17112
289	GO:0000724	0.0431293	3.34266	1.34779	4	26	double-strand break repair via homologous recombination	contig05113, contig12689, contig13097, contig15057
290	GO:0000725	0.0431293	3.34266	1.34779	4	26	recombinational repair	contig05113, contig12689, contig13097, contig15057
291	GO:0006508	0.0444123	1.32944	37.4788	48	723	proteolysis	contig00295, contig00415, contig00528, contig00668, contig00769, contig01175, contig01528, contig01959, contig02553, contig03476, contig03719, contig04102, contig04232, contig04557, contig05058, contig05232, contig05233, contig05346, contig07032, contig07073, contig07501, contig08053, contig08402, contig08870, contig08989, contig09117, contig09427, contig09497, contig10179, contig10482, contig108…
292	GO:0009657	0.044535	1.61049	11.6635	18	225	plastid organization	contig00437, contig04557, contig04981, contig05015, contig05289, contig05556, contig05898, contig05922, contig06071, contig06873, contig06936, contig06937, contig08024, contig09427, contig12314, contig12366, contig12834, contig13282
293	GO:0006366	0.0468568	2.26232	3.31762	7	64	transcription from RNA polymerase II promoter	contig00829, contig05232, contig05233, contig07431, contig07591, contig07798, contig09466
294	GO:0009566	0.0468656	4.23864	0.829406	3	16	fertilization	contig02124, contig07803, contig12362
295	GO:0098813	0.0471214	2.45466	2.64373	6	51	nuclear chromosome segregation	contig04953, contig07073, contig09018, contig11065, contig11471, contig11472
296	GO:0048646	0.047862	1.92207	5.49482	10	106	anatomical structure formation involved in morphogenesis	contig01022, contig04699, contig06355, contig07623, contig09497, contig10160, contig11142, contig11313, contig11471, contig11472
297	GO:0043933	0.048051	1.32104	37.6861	48	727	macromolecular complex subunit organization	contig00285, contig00415, contig00769, contig00952, contig01098, contig01315, contig01959, contig02124, contig02553, contig02603, contig04699, contig05015, contig05058, contig05346, contig06062, contig06508, contig06729, contig07032, contig07073, contig07501, contig07623, contig07771, contig07798, contig08989, contig09083, contig09427, contig09649, contig10160, contig10801, contig10816, contig113…
298	GO:0009416	0.0482498	1.35615	30.5844	40	590	response to light stimulus	contig00099, contig00295, contig00415, contig00769, contig00997, contig01175, contig01959, contig02366, contig03476, contig05113, contig05346, contig05922, contig06244, contig06903, contig07073, contig07623, contig07798, contig08870, contig08989, contig09427, contig09649, contig09756, contig10801, contig10816, contig10949, contig11224, contig11313, contig12689, contig13268, contig13737, contig150…
299	GO:0010605	0.0484691	1.51657	15.0848	22	291	negative regulation of macromolecule metabolic process	contig02124, contig02603, contig03220, contig03221, contig03303, contig04953, contig07073, contig07623, contig08258, contig08888, contig09083, contig09615, contig11065, contig11711, contig12366, contig12689, contig12834, contig14109, contig15057, contig17562, contig18866, contig21734
300	GO:0032200	0.0486319	3.19701	1.39962	4	27	telomere organization	contig05370, contig07073, contig09018, contig09506
301	GO:0000723	0.0486319	3.19701	1.39962	4	27	telomere maintenance	contig05370, contig07073, contig09018, contig09506
302	GO:0042138	0.0486319	3.19701	1.39962	4	27	meiotic DNA double-strand break formation	contig07073, contig09018, contig11471, contig11472
303	GO:0006399	0.049754	1.74056	7.82752	13	151	tRNA metabolic process	contig01959, contig03963, contig04557, contig04580, contig04699, contig05289, contig06071, contig07318, contig08746, contig09498, contig09506, contig10285, contig14607
304	GO:0010629	0.0499132	1.56405	12.6484	19	244	negative regulation of gene expression	contig02124, contig02603, contig03220, contig03221, contig03303, contig04953, contig07073, contig07623, contig08888, contig09083, contig09615, contig11065, contig12366, contig12689, contig12834, contig14109, contig15057, contig17562, contig18866
	GOMFID	Pvalue	OddsRatio	ExpCount	Count	Size	Term	Contigs
1	GO:0003676	1.28301e-08	1.74483	111.736	166	2073	nucleic acid binding	contig00037, contig00094, contig00102, contig00157, contig00285, contig00449, contig00474, contig00517, contig00545, contig00640, contig00654, contig00829, contig00835, contig01026, contig01027, contig01098, contig01160, contig01264, contig01315, contig01398, contig01926, contig01959, contig02124, contig02464, contig02608, contig02707, contig02829, contig02972, contig03007, contig03149, contig032…
2	GO:1901363	1.63588e-08	1.62083	216.411	280	4015	heterocyclic compound binding	contig00037, contig00094, contig00099, contig00102, contig00134, contig00157, contig00285, contig00368, contig00415, contig00449, contig00474, contig00517, contig00545, contig00640, contig00654, contig00769, contig00829, contig00835, contig00997, contig01022, contig01026, contig01027, contig01098, contig01160, contig01175, contig01264, contig01315, contig01398, contig01560, contig01590, contig016…
3	GO:0097159	1.7775e-08	1.61875	216.573	280	4018	organic cyclic compound binding	contig00037, contig00094, contig00099, contig00102, contig00134, contig00157, contig00285, contig00368, contig00415, contig00449, contig00474, contig00517, contig00545, contig00640, contig00654, contig00769, contig00829, contig00835, contig00997, contig01022, contig01026, contig01027, contig01098, contig01160, contig01175, contig01264, contig01315, contig01398, contig01560, contig01590, contig016…
4	GO:0036094	2.76221e-07	1.64419	117.557	167	2181	small molecule binding	contig00099, contig00134, contig00157, contig00285, contig00368, contig00415, contig00474, contig00517, contig00640, contig00654, contig00769, contig00829, contig00997, contig01022, contig01560, contig01590, contig01623, contig01667, contig01694, contig01718, contig02047, contig02421, contig02553, contig02580, contig02608, contig02722, contig02972, contig03347, contig03405, contig03476, contig035…
5	GO:0000166	1.40359e-06	1.60555	112.491	158	2087	nucleotide binding	contig00099, contig00134, contig00157, contig00285, contig00368, contig00415, contig00474, contig00517, contig00640, contig00654, contig00769, contig00829, contig00997, contig01022, contig01560, contig01590, contig01623, contig01667, contig01694, contig01718, contig02047, contig02421, contig02553, contig02580, contig02608, contig02722, contig02972, contig03347, contig03476, contig03504, contig035…
6	GO:1901265	1.40359e-06	1.60555	112.491	158	2087	nucleoside phosphate binding	contig00099, contig00134, contig00157, contig00285, contig00368, contig00415, contig00474, contig00517, contig00640, contig00654, contig00769, contig00829, contig00997, contig01022, contig01560, contig01590, contig01623, contig01667, contig01694, contig01718, contig02047, contig02421, contig02553, contig02580, contig02608, contig02722, contig02972, contig03347, contig03476, contig03504, contig035…
7	GO:0003723	9.01735e-06	1.92052	36.1674	63	671	RNA binding	contig00102, contig00157, contig00285, contig00449, contig00545, contig00654, contig00829, contig01026, contig01098, contig01160, contig01264, contig01959, contig02124, contig02608, contig02829, contig02972, contig03347, contig03830, contig03861, contig03958, contig04451, contig04901, contig04953, contig04999, contig05112, contig05232, contig05233, contig05498, contig05654, contig06029, contig066…
8	GO:0017111	2.89146e-05	1.92071	31.3702	55	582	nucleoside-triphosphatase activity	contig00099, contig00474, contig00517, contig00769, contig01718, contig02421, contig02553, contig02972, contig03476, contig04102, contig04413, contig04557, contig05006, contig05342, contig05691, contig05932, contig05964, contig05973, contig06550, contig06873, contig07000, contig07032, contig07722, contig07723, contig08034, contig08685, contig08738, contig09258, contig09351, contig09360, contig096…
9	GO:0016462	2.94846e-05	1.88562	33.6879	58	625	pyrophosphatase activity	contig00099, contig00474, contig00517, contig00769, contig01718, contig02421, contig02553, contig02972, contig03476, contig04102, contig04413, contig04557, contig05006, contig05342, contig05549, contig05691, contig05932, contig05964, contig05973, contig06326, contig06550, contig06873, contig07000, contig07032, contig07722, contig07723, contig08034, contig08685, contig08738, contig09258, contig093…
10	GO:0016818	3.54465e-05	1.87162	33.9035	58	629	hydrolase activity, acting on acid anhydrides, in phosphorus-containing anhydrides	contig00099, contig00474, contig00517, contig00769, contig01718, contig02421, contig02553, contig02972, contig03476, contig04102, contig04413, contig04557, contig05006, contig05342, contig05549, contig05691, contig05932, contig05964, contig05973, contig06326, contig06550, contig06873, contig07000, contig07032, contig07722, contig07723, contig08034, contig08685, contig08738, contig09258, contig093…
11	GO:0016817	4.06268e-05	1.86125	34.0652	58	632	hydrolase activity, acting on acid anhydrides	contig00099, contig00474, contig00517, contig00769, contig01718, contig02421, contig02553, contig02972, contig03476, contig04102, contig04413, contig04557, contig05006, contig05342, contig05549, contig05691, contig05932, contig05964, contig05973, contig06326, contig06550, contig06873, contig07000, contig07032, contig07722, contig07723, contig08034, contig08685, contig08738, contig09258, contig093…
12	GO:0005488	4.80556e-05	1.4337	349.977	394	6493	binding	contig00037, contig00094, contig00099, contig00102, contig00112, contig00134, contig00157, contig00281, contig00285, contig00368, contig00415, contig00449, contig00474, contig00517, contig00528, contig00545, contig00624, contig00640, contig00654, contig00710, contig00769, contig00829, contig00835, contig00877, contig00997, contig01022, contig01026, contig01027, contig01098, contig01160, contig011…
13	GO:0015408	0.000114853	35.3463	0.323404	4	6	ferric-transporting ATPase activity	contig05006, contig05932, contig15929, contig19577
14	GO:0072510	0.000114853	35.3463	0.323404	4	6	trivalent inorganic cation transmembrane transporter activity	contig05006, contig05932, contig15929, contig19577
15	GO:0015091	0.000114853	35.3463	0.323404	4	6	ferric iron transmembrane transporter activity	contig05006, contig05932, contig15929, contig19577
16	GO:0016887	0.000952362	1.88932	19.3504	34	359	ATPase activity	contig00474, contig00517, contig00769, contig01718, contig02553, contig03476, contig04557, contig05006, contig05342, contig05691, contig05932, contig05973, contig06873, contig07032, contig08034, contig08685, contig08738, contig09360, contig09690, contig09830, contig10788, contig10892, contig12689, contig12805, contig13718, contig14794, contig15057, contig15929, contig16819, contig16945, contig173…
17	GO:0005381	0.00135118	11.7774	0.539007	4	10	iron ion transmembrane transporter activity	contig05006, contig05932, contig15929, contig19577
18	GO:0003906	0.00135118	11.7774	0.539007	4	10	DNA-(apurinic or apyrimidinic site) lyase activity	contig05887, contig07897, contig14143, contig14145
19	GO:0004386	0.0014607	2.38406	8.24681	18	153	helicase activity	contig00474, contig00517, contig00769, contig04413, contig05342, contig05964, contig06550, contig07723, contig08738, contig09360, contig09690, contig09830, contig10970, contig11065, contig13718, contig15057, contig17318, contig18313
20	GO:0042623	0.00154771	1.90852	16.8709	30	313	ATPase activity, coupled	contig00474, contig00517, contig00769, contig01718, contig02553, contig04557, contig05006, contig05342, contig05691, contig05932, contig06873, contig07032, contig08034, contig08685, contig08738, contig09360, contig09690, contig09830, contig10788, contig10892, contig12689, contig12805, contig13718, contig14794, contig15057, contig15929, contig16819, contig17318, contig18337, contig19577
21	GO:0004806	0.00267481	5.05775	1.45532	6	27	triglyceride lipase activity	contig00099, contig02004, contig04368, contig12631, contig12633, contig13268
22	GO:0008170	0.00373145	4.00034	2.04823	7	38	N-methyltransferase activity	contig02603, contig04451, contig06508, contig09306, contig14958, contig15214, contig21723
23	GO:0003743	0.0047322	2.3741	6.41418	14	119	translation initiation factor activity	contig00285, contig00829, contig01026, contig01098, contig01264, contig05112, contig05654, contig07798, contig11293, contig12657, contig14121, contig14258, contig16560, contig17562
24	GO:0003735	0.0052403	1.84279	14.4454	25	268	structural constituent of ribosome	contig00102, contig00449, contig00545, contig01049, contig01398, contig02124, contig03301, contig03752, contig03861, contig03958, contig04308, contig04651, contig04999, contig05887, contig07678, contig08030, contig11273, contig12019, contig12219, contig12366, contig13192, contig14538, contig16935, contig17969, contig19336
25	GO:0097367	0.00532964	1.34333	85.756	108	1591	carbohydrate derivative binding	contig00099, contig00134, contig00368, contig00415, contig00474, contig00517, contig00640, contig00769, contig00829, contig00997, contig01560, contig01590, contig01667, contig01694, contig01718, contig02047, contig02553, contig02580, contig02722, contig02972, contig03476, contig03504, contig03568, contig03821, contig04102, contig04557, contig04686, contig04939, contig05006, contig05342, contig054…
26	GO:0032549	0.00549709	1.34635	83.1149	105	1542	ribonucleoside binding	contig00099, contig00134, contig00368, contig00415, contig00474, contig00517, contig00640, contig00769, contig00829, contig00997, contig01560, contig01590, contig01667, contig01694, contig01718, contig02047, contig02553, contig02580, contig02722, contig02972, contig03476, contig03504, contig03568, contig03821, contig04102, contig04557, contig04686, contig04939, contig05006, contig05342, contig054…
27	GO:0001882	0.00560541	1.34526	83.1688	105	1543	nucleoside binding	contig00099, contig00134, contig00368, contig00415, contig00474, contig00517, contig00640, contig00769, contig00829, contig00997, contig01560, contig01590, contig01667, contig01694, contig01718, contig02047, contig02553, contig02580, contig02722, contig02972, contig03476, contig03504, contig03568, contig03821, contig04102, contig04557, contig04686, contig04939, contig05006, contig05342, contig054…
28	GO:0035639	0.00588722	1.34743	80.5816	102	1495	purine ribonucleoside triphosphate binding	contig00099, contig00134, contig00368, contig00415, contig00474, contig00517, contig00640, contig00769, contig00829, contig00997, contig01560, contig01590, contig01667, contig01694, contig01718, contig02047, contig02553, contig02580, contig02722, contig02972, contig03476, contig03504, contig03568, contig03821, contig04102, contig04557, contig04686, contig05006, contig05342, contig05448, contig054…
29	GO:0043168	0.00603612	1.3131	102.627	126	1904	anion binding	contig00099, contig00134, contig00368, contig00415, contig00474, contig00517, contig00640, contig00769, contig00829, contig00997, contig01022, contig01560, contig01590, contig01667, contig01694, contig01718, contig02047, contig02276, contig02553, contig02580, contig02722, contig02972, contig03405, contig03476, contig03504, contig03568, contig03821, contig04102, contig04111, contig04196, contig043…
30	GO:0005524	0.00672263	1.36412	69.2085	89	1284	ATP binding	contig00134, contig00415, contig00474, contig00517, contig00640, contig00769, contig00829, contig00997, contig01560, contig01590, contig01667, contig01694, contig01718, contig02047, contig02553, contig02580, contig02722, contig03476, contig03504, contig03568, contig03821, contig04102, contig04557, contig04686, contig05006, contig05342, contig05461, contig05549, contig05691, contig05932, contig059…
31	GO:0003899	0.00855123	2.79989	3.55745	9	66	DNA-directed RNA polymerase activity	contig01398, contig03007, contig04939, contig05922, contig07591, contig08870, contig09466, contig14565, contig15399
32	GO:0016835	0.0094956	2.24375	6.25248	13	116	carbon-oxygen lyase activity	contig00997, contig05058, contig05496, contig05887, contig06307, contig07897, contig08040, contig09488, contig14143, contig14145, contig16416, contig18709, contig18939
33	GO:0032553	0.00983746	1.31315	84.7858	105	1573	ribonucleotide binding	contig00099, contig00134, contig00368, contig00415, contig00474, contig00517, contig00640, contig00769, contig00829, contig00997, contig01560, contig01590, contig01667, contig01694, contig01718, contig02047, contig02553, contig02580, contig02722, contig02972, contig03476, contig03504, contig03568, contig03821, contig04102, contig04557, contig04686, contig05006, contig05342, contig05448, contig054…
34	GO:0016833	0.0102487	8.81746	0.485106	3	9	oxo-acid-lyase activity	contig06246, contig06355, contig12590
35	GO:0010427	0.0102487	8.81746	0.485106	3	9	abscisic acid binding	contig04196, contig04340, contig04953
36	GO:0016298	0.011359	2.65909	3.71915	9	69	lipase activity	contig00099, contig00716, contig02004, contig04368, contig12629, contig12631, contig12633, contig13268, contig13282
37	GO:0001883	0.0119777	1.30586	82.6298	102	1533	purine nucleoside binding	contig00099, contig00134, contig00368, contig00415, contig00474, contig00517, contig00640, contig00769, contig00829, contig00997, contig01560, contig01590, contig01667, contig01694, contig01718, contig02047, contig02553, contig02580, contig02722, contig02972, contig03476, contig03504, contig03568, contig03821, contig04102, contig04557, contig04686, contig05006, contig05342, contig05448, contig054…
38	GO:0032550	0.0119777	1.30586	82.6298	102	1533	purine ribonucleoside binding	contig00099, contig00134, contig00368, contig00415, contig00474, contig00517, contig00640, contig00769, contig00829, contig00997, contig01560, contig01590, contig01667, contig01694, contig01718, contig02047, contig02553, contig02580, contig02722, contig02972, contig03476, contig03504, contig03568, contig03821, contig04102, contig04557, contig04686, contig05006, contig05342, contig05448, contig054…
39	GO:0032555	0.0124093	1.30374	82.7376	102	1535	purine ribonucleotide binding	contig00099, contig00134, contig00368, contig00415, contig00474, contig00517, contig00640, contig00769, contig00829, contig00997, contig01560, contig01590, contig01667, contig01694, contig01718, contig02047, contig02553, contig02580, contig02722, contig02972, contig03476, contig03504, contig03568, contig03821, contig04102, contig04557, contig04686, contig05006, contig05342, contig05448, contig054…
40	GO:0034062	0.012433	2.61524	3.77305	9	70	RNA polymerase activity	contig01398, contig03007, contig04939, contig05922, contig07591, contig08870, contig09466, contig14565, contig15399
41	GO:0017076	0.0130813	1.30056	82.8993	102	1538	purine nucleotide binding	contig00099, contig00134, contig00368, contig00415, contig00474, contig00517, contig00640, contig00769, contig00829, contig00997, contig01560, contig01590, contig01667, contig01694, contig01718, contig02047, contig02553, contig02580, contig02722, contig02972, contig03476, contig03504, contig03568, contig03821, contig04102, contig04557, contig04686, contig05006, contig05342, contig05448, contig054…
42	GO:0008135	0.0139065	1.95025	8.73191	16	162	translation factor activity, RNA binding	contig00285, contig00829, contig01026, contig01098, contig01264, contig02972, contig05112, contig05654, contig07798, contig11293, contig12657, contig13618, contig14121, contig14258, contig16560, contig17562
43	GO:0019840	0.0140619	7.55707	0.539007	3	10	isoprenoid binding	contig04196, contig04340, contig04953
44	GO:0032559	0.0144304	1.31516	71.3106	89	1323	adenyl ribonucleotide binding	contig00134, contig00415, contig00474, contig00517, contig00640, contig00769, contig00829, contig00997, contig01560, contig01590, contig01667, contig01694, contig01718, contig02047, contig02553, contig02580, contig02722, contig03476, contig03504, contig03568, contig03821, contig04102, contig04557, contig04686, contig05006, contig05342, contig05461, contig05549, contig05691, contig05932, contig059…
45	GO:0030554	0.014699	1.31395	71.3645	89	1324	adenyl nucleotide binding	contig00134, contig00415, contig00474, contig00517, contig00640, contig00769, contig00829, contig00997, contig01560, contig01590, contig01667, contig01694, contig01718, contig02047, contig02553, contig02580, contig02722, contig03476, contig03504, contig03568, contig03821, contig04102, contig04557, contig04686, contig05006, contig05342, contig05461, contig05549, contig05691, contig05932, contig059…
46	GO:0031072	0.0156653	3.84071	1.50922	5	28	heat shock protein binding	contig00640, contig00877, contig02722, contig11142, contig16773
47	GO:0005198	0.0160431	1.61028	18.2723	28	339	structural molecule activity	contig00102, contig00449, contig00545, contig01049, contig01398, contig02124, contig03145, contig03301, contig03752, contig03861, contig03958, contig04308, contig04651, contig04999, contig05887, contig07678, contig08030, contig11273, contig11536, contig12019, contig12219, contig12366, contig13192, contig14538, contig16935, contig17345, contig17969, contig19336
48	GO:0016780	0.0185726	6.61177	0.592908	3	11	phosphotransferase activity, for other substituted phosphate groups	contig02685, contig08813, contig13590
49	GO:0016725	0.0185726	6.61177	0.592908	3	11	oxidoreductase activity, acting on CH or CH2 groups	contig00281, contig03641, contig04968
50	GO:0016814	0.0207999	3.53274	1.61702	5	30	hydrolase activity, acting on carbon-nitrogen (but not peptide) bonds, in cyclic amidines	contig10952, contig13737, contig17369, contig18141, contig21124
51	GO:0008173	0.0237343	3.39653	1.67092	5	31	RNA methyltransferase activity	contig04451, contig07621, contig09306, contig09548, contig14958
52	GO:0015405	0.0255757	1.79994	9.37872	16	174	P-P-bond-hydrolysis-driven transmembrane transporter activity	contig01718, contig02553, contig04681, contig05006, contig05932, contig06326, contig06873, contig08034, contig08685, contig10788, contig10892, contig12129, contig15929, contig16819, contig18337, contig19577
53	GO:0046915	0.0269228	3.2704	1.72482	5	32	transition metal ion transmembrane transporter activity	contig05006, contig05932, contig15929, contig16819, contig19577
54	GO:0033293	0.0297143	5.28836	0.700709	3	13	monocarboxylic acid binding	contig04196, contig04340, contig04953
55	GO:0015399	0.03076	1.75478	9.59433	16	178	primary active transmembrane transporter activity	contig01718, contig02553, contig04681, contig05006, contig05932, contig06326, contig06873, contig08034, contig08685, contig10788, contig10892, contig12129, contig15929, contig16819, contig18337, contig19577
56	GO:0051082	0.0391749	2.21108	3.88085	8	72	unfolded protein binding	contig00415, contig00640, contig01667, contig02722, contig03821, contig07771, contig11142, contig16472
57	GO:0008080	0.0420137	2.17684	3.93475	8	73	N-acetyltransferase activity	contig00952, contig04699, contig06062, contig07798, contig07865, contig09649, contig10970, contig14172
58	GO:0042562	0.0436554	4.40608	0.808511	3	15	hormone binding	contig04196, contig04340, contig04953
59	GO:0016742	0.0436554	4.40608	0.808511	3	15	hydroxymethyl-, formyl- and related transferase activity	contig10952, contig13926, contig17369
60	GO:0008026	0.0452374	1.94545	5.44397	10	101	ATP-dependent helicase activity	contig00474, contig00517, contig00769, contig05342, contig08738, contig09360, contig09690, contig09830, contig15057, contig17318
61	GO:0070035	0.0452374	1.94545	5.44397	10	101	purine NTP-dependent helicase activity	contig00474, contig00517, contig00769, contig05342, contig08738, contig09360, contig09690, contig09830, contig15057, contig17318
62	GO:0004520	0.0486386	3.20687	1.40142	4	26	endodeoxyribonuclease activity	contig05887, contig07897, contig14143, contig14145
63	GO:0004536	0.0486386	3.20687	1.40142	4	26	deoxyribonuclease activity	contig05887, contig07897, contig14143, contig14145
64	GO:0016820	0.0491078	1.74567	7.8156	13	145	hydrolase activity, acting on acid anhydrides, catalyzing transmembrane movement of substances	contig01718, contig02553, contig05006, contig05932, contig06873, contig08034, contig08685, contig10788, contig10892, contig15929, contig16819, contig18337, contig19577
65	GO:0043492	0.0491078	1.74567	7.8156	13	145	ATPase activity, coupled to movement of substances	contig01718, contig02553, contig05006, contig05932, contig06873, contig08034, contig08685, contig10788, contig10892, contig15929, contig16819, contig18337, contig19577
66	GO:0042626	0.0491078	1.74567	7.8156	13	145	ATPase activity, coupled to transmembrane movement of substances	contig01718, contig02553, contig05006, contig05932, contig06873, contig08034, contig08685, contig10788, contig10892, contig15929, contig16819, contig18337, contig19577
	GOCCID	Pvalue	OddsRatio	ExpCount	Count	Size	Term	Contigs
1	GO:0031974	8.44451e-10	2.3406	38.3802	78	658	membrane-enclosed lumen	contig00094, contig00099, contig00474, contig00517, contig00545, contig00654, contig00769, contig00829, contig00843, contig00952, contig01344, contig01398, contig01959, contig02190, contig02722, contig03007, contig03096, contig03219, contig03301, contig03303, contig03347, contig03561, contig03752, contig03958, contig04413, contig04627, contig04651, contig04699, contig04901, contig04939, contig049…
2	GO:0070013	1.21701e-09	2.33191	37.9719	77	651	intracellular organelle lumen	contig00094, contig00099, contig00474, contig00517, contig00545, contig00654, contig00769, contig00829, contig00843, contig00952, contig01344, contig01398, contig01959, contig02190, contig02722, contig03007, contig03096, contig03219, contig03301, contig03303, contig03347, contig03561, contig03752, contig03958, contig04413, contig04627, contig04651, contig04699, contig04901, contig04939, contig049…
3	GO:0043233	1.21701e-09	2.33191	37.9719	77	651	organelle lumen	contig00094, contig00099, contig00474, contig00517, contig00545, contig00654, contig00769, contig00829, contig00843, contig00952, contig01344, contig01398, contig01959, contig02190, contig02722, contig03007, contig03096, contig03219, contig03301, contig03303, contig03347, contig03561, contig03752, contig03958, contig04413, contig04627, contig04651, contig04699, contig04901, contig04939, contig049…
4	GO:0044428	1.25686e-08	2.18026	40.7134	78	698	nuclear part	contig00094, contig00474, contig00517, contig00654, contig00769, contig00829, contig00843, contig00952, contig01398, contig01959, contig02190, contig02464, contig02722, contig03007, contig03096, contig03219, contig03301, contig03303, contig03347, contig03561, contig03752, contig03958, contig04413, contig04626, contig04627, contig04651, contig04699, contig04901, contig04939, contig04999, contig050…
5	GO:0031981	4.81764e-08	2.24758	33.2473	66	570	nuclear lumen	contig00094, contig00474, contig00517, contig00654, contig00769, contig00829, contig00843, contig00952, contig01398, contig01959, contig02190, contig02722, contig03007, contig03096, contig03219, contig03301, contig03303, contig03347, contig03561, contig03752, contig03958, contig04413, contig04627, contig04651, contig04699, contig04901, contig04939, contig04999, contig05015, contig05058, contig052…
6	GO:0005730	4.831e-08	2.51241	23.5648	52	404	nucleolus	contig00094, contig00474, contig00517, contig00654, contig00769, contig00843, contig01398, contig01959, contig02190, contig02722, contig03007, contig03096, contig03219, contig03301, contig03347, contig03561, contig03752, contig03958, contig04413, contig04627, contig04651, contig04901, contig04939, contig04999, contig05058, contig05220, contig05691, contig05887, contig05922, contig06660, contig066…
7	GO:0043228	4.95992e-07	1.77733	68.9444	109	1182	non-membrane-bounded organelle	contig00094, contig00102, contig00285, contig00449, contig00474, contig00517, contig00545, contig00640, contig00654, contig00769, contig00829, contig00843, contig01026, contig01027, contig01049, contig01098, contig01398, contig01470, contig01680, contig01959, contig02124, contig02190, contig02421, contig02722, contig02972, contig03007, contig03096, contig03219, contig03301, contig03347, contig035…
8	GO:0043232	4.95992e-07	1.77733	68.9444	109	1182	intracellular non-membrane-bounded organelle	contig00094, contig00102, contig00285, contig00449, contig00474, contig00517, contig00545, contig00640, contig00654, contig00769, contig00829, contig00843, contig01026, contig01027, contig01049, contig01098, contig01398, contig01470, contig01680, contig01959, contig02124, contig02190, contig02421, contig02722, contig02972, contig03007, contig03096, contig03219, contig03301, contig03347, contig035…
9	GO:0005634	9.56475e-07	1.50762	201.7	257	3458	nucleus	contig00037, contig00094, contig00099, contig00112, contig00285, contig00295, contig00474, contig00517, contig00525, contig00528, contig00654, contig00662, contig00769, contig00829, contig00843, contig00877, contig00942, contig00952, contig01022, contig01026, contig01027, contig01160, contig01175, contig01225, contig01269, contig01271, contig01315, contig01357, contig01398, contig01422, contig015…
10	GO:0044424	5.34198e-06	1.84514	529.624	565	9080	intracellular part	contig00037, contig00094, contig00099, contig00102, contig00112, contig00134, contig00157, contig00196, contig00277, contig00281, contig00285, contig00295, contig00342, contig00379, contig00415, contig00437, contig00449, contig00474, contig00517, contig00525, contig00528, contig00545, contig00549, contig00589, contig00640, contig00654, contig00662, contig00668, contig00692, contig00716, contig007…
11	GO:0005622	5.89575e-06	1.87759	534.757	569	9168	intracellular	contig00037, contig00094, contig00099, contig00102, contig00112, contig00134, contig00157, contig00196, contig00277, contig00281, contig00285, contig00295, contig00342, contig00379, contig00415, contig00437, contig00449, contig00474, contig00517, contig00525, contig00528, contig00545, contig00549, contig00589, contig00640, contig00654, contig00662, contig00668, contig00692, contig00716, contig007…
12	GO:0005739	8.63837e-06	1.59535	89.3594	128	1532	mitochondrion	contig00099, contig00102, contig00277, contig00517, contig00545, contig00829, contig00952, contig01175, contig01344, contig01470, contig01520, contig01667, contig01698, contig01914, contig02124, contig02362, contig02553, contig02608, contig02685, contig02829, contig03145, contig03219, contig03386, contig03405, contig03476, contig03504, contig03612, contig03821, contig04102, contig04215, contig046…
13	GO:0030529	4.82896e-05	1.81015	37.3886	62	641	ribonucleoprotein complex	contig00094, contig00102, contig00157, contig00285, contig00449, contig00545, contig00829, contig01026, contig01049, contig01098, contig01160, contig01398, contig01680, contig02124, contig02464, contig02972, contig03096, contig03301, contig03460, contig03752, contig03861, contig03958, contig04308, contig04651, contig04901, contig04999, contig05112, contig05220, contig05654, contig05691, contig058…
14	GO:0008180	6.87752e-05	20.337	0.524957	5	9	COP9 signalosome	contig15008, contig17418, contig19817, contig20846, contig22050
15	GO:0043229	0.000200792	1.44409	464.646	501	7966	intracellular organelle	contig00037, contig00094, contig00099, contig00102, contig00112, contig00196, contig00277, contig00281, contig00285, contig00295, contig00342, contig00379, contig00437, contig00449, contig00474, contig00517, contig00525, contig00528, contig00545, contig00589, contig00640, contig00654, contig00662, contig00692, contig00769, contig00829, contig00843, contig00877, contig00942, contig00952, contig009…
16	GO:0043226	0.000204965	1.44332	464.704	501	7967	organelle	contig00037, contig00094, contig00099, contig00102, contig00112, contig00196, contig00277, contig00281, contig00285, contig00295, contig00342, contig00379, contig00437, contig00449, contig00474, contig00517, contig00525, contig00528, contig00545, contig00589, contig00640, contig00654, contig00662, contig00692, contig00769, contig00829, contig00843, contig00877, contig00942, contig00952, contig009…
17	GO:0044446	0.000419398	1.3596	160.52	197	2752	intracellular organelle part	contig00094, contig00099, contig00102, contig00281, contig00342, contig00379, contig00437, contig00474, contig00517, contig00545, contig00589, contig00640, contig00654, contig00769, contig00829, contig00843, contig00952, contig01027, contig01344, contig01398, contig01663, contig01698, contig01718, contig01959, contig02040, contig02124, contig02190, contig02362, contig02421, contig02424, contig024…
18	GO:0044422	0.000454879	1.35674	160.754	197	2756	organelle part	contig00094, contig00099, contig00102, contig00281, contig00342, contig00379, contig00437, contig00474, contig00517, contig00545, contig00589, contig00640, contig00654, contig00769, contig00829, contig00843, contig00952, contig01027, contig01344, contig01398, contig01663, contig01698, contig01718, contig01959, contig02040, contig02124, contig02190, contig02362, contig02421, contig02424, contig024…
19	GO:0080008	0.000525393	3.27682	4.54963	13	78	Cul4-RING E3 ubiquitin ligase complex	contig01098, contig01623, contig05220, contig06062, contig07623, contig09921, contig10139, contig10409, contig11152, contig11224, contig12657, contig16031, contig20248
20	GO:0043231	0.00077601	1.36845	448.139	482	7683	intracellular membrane-bounded organelle	contig00037, contig00094, contig00099, contig00102, contig00112, contig00196, contig00277, contig00281, contig00285, contig00295, contig00342, contig00379, contig00437, contig00449, contig00474, contig00517, contig00525, contig00528, contig00545, contig00589, contig00654, contig00662, contig00692, contig00769, contig00829, contig00843, contig00877, contig00942, contig00952, contig00997, contig010…
21	GO:0005623	0.000785066	1.90717	575.703	594	9870	cell	contig00037, contig00094, contig00099, contig00102, contig00112, contig00134, contig00157, contig00196, contig00277, contig00281, contig00285, contig00295, contig00342, contig00379, contig00415, contig00437, contig00449, contig00474, contig00517, contig00525, contig00528, contig00545, contig00549, contig00589, contig00593, contig00640, contig00654, contig00662, contig00668, contig00692, contig007…
22	GO:0044464	0.000785066	1.90717	575.703	594	9870	cell part	contig00037, contig00094, contig00099, contig00102, contig00112, contig00134, contig00157, contig00196, contig00277, contig00281, contig00285, contig00295, contig00342, contig00379, contig00415, contig00437, contig00449, contig00474, contig00517, contig00525, contig00528, contig00545, contig00549, contig00589, contig00593, contig00640, contig00654, contig00662, contig00668, contig00692, contig007…
23	GO:0043227	0.000790251	1.36777	448.197	482	7684	membrane-bounded organelle	contig00037, contig00094, contig00099, contig00102, contig00112, contig00196, contig00277, contig00281, contig00285, contig00295, contig00342, contig00379, contig00437, contig00449, contig00474, contig00517, contig00525, contig00528, contig00545, contig00589, contig00654, contig00662, contig00692, contig00769, contig00829, contig00843, contig00877, contig00942, contig00952, contig00997, contig010…
24	GO:0005840	0.000804832	1.71499	30.0392	48	515	ribosome	contig00102, contig00285, contig00449, contig00545, contig00829, contig01026, contig01049, contig01098, contig01398, contig01680, contig02124, contig02972, contig03096, contig03301, contig03752, contig03861, contig03958, contig04308, contig04651, contig04901, contig04999, contig05112, contig05654, contig05691, contig05887, contig07678, contig07798, contig08030, contig08402, contig10027, contig112…
25	GO:0032991	0.00132359	1.33618	138.647	170	2377	macromolecular complex	contig00094, contig00102, contig00157, contig00285, contig00342, contig00449, contig00517, contig00545, contig00549, contig00640, contig00654, contig00769, contig00829, contig00952, contig01005, contig01026, contig01027, contig01049, contig01098, contig01160, contig01398, contig01623, contig01680, contig01698, contig01959, contig02124, contig02362, contig02421, contig02464, contig02972, contig030…
26	GO:0031461	0.00159522	2.61548	6.35782	15	109	cullin-RING ubiquitin ligase complex	contig01098, contig01623, contig05220, contig06062, contig07623, contig09117, contig09921, contig10139, contig10409, contig11152, contig11224, contig12657, contig16031, contig17651, contig20248
27	GO:0019012	0.00345821	16.2182	0.349972	3	6	virion	contig02381, contig04215, contig04981
28	GO:0005759	0.00462707	2.91392	3.84969	10	66	mitochondrial matrix	contig00099, contig00545, contig01344, contig05834, contig07032, contig07420, contig10816, contig13268, contig17294, contig17806
29	GO:0033588	0.00886652	9.72899	0.466629	3	8	Elongator holoenzyme complex	contig03963, contig04699, contig07431
30	GO:0044429	0.0101609	1.71591	16.0404	26	275	mitochondrial part	contig00099, contig00545, contig01344, contig01698, contig02362, contig03219, contig04681, contig05834, contig06873, contig07032, contig07420, contig07481, contig10107, contig10417, contig10816, contig10892, contig10952, contig12129, contig13268, contig13737, contig15280, contig17294, contig17369, contig17806, contig18139, contig19165
31	GO:0005741	0.013329	4.06087	1.45822	5	25	mitochondrial outer membrane	contig02362, contig03219, contig10417, contig13737, contig19165
32	GO:0022626	0.0156726	1.7801	11.899	20	204	cytosolic ribosome	contig03096, contig03301, contig03752, contig03861, contig03958, contig04308, contig04651, contig04999, contig05691, contig05887, contig07678, contig08402, contig11273, contig12019, contig13192, contig14538, contig16819, contig16935, contig17294, contig19336
33	GO:1990234	0.0162742	1.55736	21.5816	32	370	transferase complex	contig00829, contig00952, contig01098, contig01623, contig03007, contig03405, contig04699, contig05113, contig05220, contig06062, contig07591, contig07623, contig07798, contig08024, contig09117, contig09237, contig09466, contig09649, contig09921, contig10139, contig10278, contig10409, contig11152, contig11224, contig12506, contig12657, contig16031, contig17651, contig18235, contig18888, contig202…
34	GO:0015935	0.0182368	2.44268	4.02467	9	69	small ribosomal subunit	contig00102, contig00545, contig03752, contig03861, contig04308, contig04999, contig11273, contig12019, contig14538
35	GO:0005654	0.0196667	1.82843	9.85753	17	169	nucleoplasm	contig00654, contig00829, contig00952, contig01959, contig03007, contig03303, contig03561, contig04699, contig05015, contig07591, contig07798, contig09466, contig09531, contig09649, contig14935, contig15621, contig18235
36	GO:0000790	0.0229152	6.07879	0.641615	3	11	nuclear chromatin	contig00769, contig04699, contig05973
37	GO:0044451	0.0231042	1.82782	9.27425	16	159	nucleoplasm part	contig00654, contig00829, contig00952, contig01959, contig03007, contig03303, contig03561, contig04699, contig05015, contig07591, contig07798, contig09466, contig09531, contig09649, contig14935, contig18235
38	GO:0000151	0.0271699	1.8273	8.69096	15	149	ubiquitin ligase complex	contig01098, contig01623, contig05220, contig06062, contig07623, contig09117, contig09921, contig10139, contig10409, contig11152, contig11224, contig12657, contig16031, contig17651, contig20248
39	GO:0044445	0.0290008	1.59558	15.1071	23	259	cytosolic part	contig01005, contig03096, contig03301, contig03444, contig03752, contig03861, contig03958, contig04308, contig04651, contig04999, contig05691, contig05887, contig07678, contig08402, contig11273, contig12019, contig13192, contig14538, contig16819, contig16935, contig17294, contig18709, contig19336
40	GO:0070993	0.0419144	3.41444	1.34156	4	23	translation preinitiation complex	contig00285, contig01098, contig05654, contig12657
41	GO:0044391	0.0433446	1.67328	10.0325	16	172	ribosomal subunit	contig00102, contig00545, contig03096, contig03301, contig03752, contig03861, contig03958, contig04308, contig04651, contig04999, contig08030, contig11273, contig12019, contig14538, contig16935, contig19336
42	GO:0005665	0.0443996	4.4196	0.8166	3	14	DNA-directed RNA polymerase II, core complex	contig03007, contig07591, contig09466
43	GO:0005852	0.0480599	3.24339	1.39989	4	24	eukaryotic translation initiation factor 3 complex	contig00285, contig01098, contig05654, contig12657

## Sheet: Cluster_5_Over
	GOBPID	Pvalue	OddsRatio	ExpCount	Count	Size	Term	Contigs
1	GO:0009813	7.19659e-07	4.48765	4.58058	18	180	flavonoid biosynthetic process	contig00198, contig00275, contig00282, contig01729, contig01835, contig02400, contig04710, contig05850, contig06466, contig10685, contig12095, contig12100, contig12200, contig12686, contig14029, contig14763, contig16238, contig19806
2	GO:0055114	8.08085e-07	2.13409	35.0669	64	1378	oxidation-reduction process	contig00044, contig00198, contig00222, contig00235, contig00275, contig00280, contig00318, contig00326, contig00439, contig00628, contig00756, contig00763, contig00979, contig01178, contig01331, contig01666, contig01729, contig01835, contig02019, contig02434, contig02619, contig02665, contig02903, contig03293, contig04134, contig04793, contig05180, contig05218, contig06267, contig07036, contig073…
3	GO:0009812	2.14898e-06	4.125	4.93685	18	194	flavonoid metabolic process	contig00198, contig00275, contig00282, contig01729, contig01835, contig02400, contig04710, contig05850, contig06466, contig10685, contig12095, contig12100, contig12200, contig12686, contig14029, contig14763, contig16238, contig19806
4	GO:0009808	2.36662e-06	7.91538	1.52686	10	60	lignin metabolic process	contig00044, contig00282, contig00439, contig01729, contig05269, contig07371, contig07611, contig09522, contig12200, contig19806
5	GO:0001666	2.5847e-06	11.2454	0.916117	8	36	response to hypoxia	contig00914, contig03293, contig05850, contig10752, contig12372, contig13340, contig14040, contig16368
6	GO:0070482	3.9967e-06	10.4936	0.967012	8	38	response to oxygen levels	contig00914, contig03293, contig05850, contig10752, contig12372, contig13340, contig14040, contig16368
7	GO:0036293	3.9967e-06	10.4936	0.967012	8	38	response to decreased oxygen levels	contig00914, contig03293, contig05850, contig10752, contig12372, contig13340, contig14040, contig16368
8	GO:0009698	6.01188e-06	5.61149	2.46843	12	97	phenylpropanoid metabolic process	contig00044, contig00235, contig00282, contig00439, contig01729, contig05269, contig07371, contig07611, contig09522, contig11638, contig12200, contig19806
9	GO:0044550	7.27144e-06	4.38085	3.86805	15	152	secondary metabolite biosynthetic process	contig00044, contig00235, contig00282, contig00482, contig01461, contig01729, contig05269, contig07129, contig07611, contig09522, contig11638, contig12200, contig12220, contig19806, contig21004
10	GO:0009699	2.35354e-05	5.89724	1.95947	10	77	phenylpropanoid biosynthetic process	contig00044, contig00235, contig00282, contig01729, contig05269, contig07611, contig09522, contig11638, contig12200, contig19806
11	GO:0019748	4.14458e-05	3.02977	7.27804	20	286	secondary metabolic process	contig00044, contig00235, contig00282, contig00439, contig00482, contig00834, contig01461, contig01729, contig04029, contig05269, contig05850, contig07129, contig07371, contig07611, contig09522, contig11638, contig12200, contig12220, contig19806, contig21004
12	GO:0009810	6.85034e-05	8.06777	1.04336	7	41	stilbene metabolic process	contig00044, contig00282, contig01729, contig07611, contig09522, contig12200, contig19806
13	GO:0009811	6.85034e-05	8.06777	1.04336	7	41	stilbene biosynthetic process	contig00044, contig00282, contig01729, contig07611, contig09522, contig12200, contig19806
14	GO:0006026	0.000110702	9.37727	0.788878	6	31	aminoglycan catabolic process	contig01248, contig01856, contig02877, contig09743, contig11124, contig15724
15	GO:0009809	0.000192735	6.6858	1.22149	7	48	lignin biosynthetic process	contig00044, contig00282, contig01729, contig07611, contig09522, contig12200, contig19806
16	GO:1900674	0.00024823	4.78378	2.11216	9	83	olefin biosynthetic process	contig00044, contig00282, contig00318, contig01729, contig07611, contig09522, contig12200, contig12761, contig19806
17	GO:0009804	0.00028399	6.22814	1.29783	7	51	coumarin metabolic process	contig00044, contig00282, contig01729, contig07611, contig09522, contig12200, contig19806
18	GO:0009805	0.00028399	6.22814	1.29783	7	51	coumarin biosynthetic process	contig00044, contig00282, contig01729, contig07611, contig09522, contig12200, contig19806
19	GO:0015669	0.000307932	38.7154	0.152686	3	6	gas transport	contig00914, contig05850, contig11087
20	GO:0015671	0.000307932	38.7154	0.152686	3	6	oxygen transport	contig00914, contig05850, contig11087
21	GO:0043086	0.000354581	4.53669	2.21395	9	87	negative regulation of catalytic activity	contig00168, contig00413, contig04213, contig04793, contig04917, contig07080, contig08596, contig12057, contig13645
22	GO:1901136	0.000362086	5.95619	1.34873	7	53	carbohydrate derivative catabolic process	contig00979, contig01248, contig01856, contig02877, contig09743, contig11124, contig15724
23	GO:0044092	0.000386348	4.47883	2.2394	9	88	negative regulation of molecular function	contig00168, contig00413, contig04213, contig04793, contig04917, contig07080, contig08596, contig12057, contig13645
24	GO:0005985	0.00066019	2.82381	5.75118	15	226	sucrose metabolic process	contig00413, contig01347, contig01531, contig02998, contig03492, contig03803, contig04030, contig04213, contig05743, contig05838, contig09480, contig10320, contig10601, contig12057, contig12372
25	GO:0051552	0.000869672	7.78491	0.763431	5	30	flavone metabolic process	contig00282, contig12095, contig12100, contig12686, contig14763
26	GO:0051553	0.000869672	7.78491	0.763431	5	30	flavone biosynthetic process	contig00282, contig12095, contig12100, contig12686, contig14763
27	GO:0051554	0.000869672	7.78491	0.763431	5	30	flavonol metabolic process	contig00282, contig12095, contig12100, contig12686, contig14763
28	GO:0051555	0.000869672	7.78491	0.763431	5	30	flavonol biosynthetic process	contig00282, contig12095, contig12100, contig12686, contig14763
29	GO:1900673	0.000918343	3.9272	2.51932	9	99	olefin metabolic process	contig00044, contig00282, contig00318, contig01729, contig07611, contig09522, contig12200, contig12761, contig19806
30	GO:0006952	0.000947713	1.93746	17.8897	32	703	defense response	contig00253, contig00287, contig00326, contig01168, contig01248, contig01638, contig02269, contig02510, contig02903, contig03293, contig03544, contig03588, contig03793, contig03967, contig04164, contig04710, contig05367, contig05850, contig06466, contig08426, contig09080, contig09480, contig09565, contig13373, contig13592, contig14029, contig14040, contig14204, contig16368, contig18144, contig183…
31	GO:0006541	0.00144029	9.70301	0.508954	4	20	glutamine metabolic process	contig01875, contig01876, contig05359, contig14423
32	GO:0006027	0.00174394	9.13136	0.534402	4	21	glycosaminoglycan catabolic process	contig01856, contig09743, contig11124, contig15724
33	GO:0044042	0.0021083	2.12898	10.5608	21	415	glucan metabolic process	contig00316, contig00413, contig01347, contig01531, contig02998, contig03492, contig03549, contig03803, contig04030, contig04213, contig05743, contig05838, contig06736, contig09480, contig10320, contig10601, contig11563, contig11772, contig12057, contig12372, contig12972
34	GO:0006073	0.0021083	2.12898	10.5608	21	415	cellular glucan metabolic process	contig00316, contig00413, contig01347, contig01531, contig02998, contig03492, contig03549, contig03803, contig04030, contig04213, contig05743, contig05838, contig06736, contig09480, contig10320, contig10601, contig11563, contig11772, contig12057, contig12372, contig12972
35	GO:0046271	0.00231088	14.5112	0.279925	3	11	phenylpropanoid catabolic process	contig00439, contig05269, contig07371
36	GO:0046274	0.00231088	14.5112	0.279925	3	11	lignin catabolic process	contig00439, contig05269, contig07371
37	GO:0006022	0.00314136	4.58512	1.45052	6	57	aminoglycan metabolic process	contig01248, contig01856, contig02877, contig09743, contig11124, contig15724
38	GO:0044262	0.0038543	1.868	14.8615	26	584	cellular carbohydrate metabolic process	contig00316, contig00413, contig00482, contig01347, contig01531, contig02451, contig02998, contig03492, contig03549, contig03803, contig04030, contig04213, contig05743, contig05838, contig06736, contig07711, contig09480, contig10320, contig10601, contig11563, contig11772, contig12057, contig12372, contig12972, contig14843, contig17344
39	GO:0000272	0.00441796	4.25	1.55231	6	61	polysaccharide catabolic process	contig00413, contig01347, contig02998, contig04213, contig05838, contig12057
40	GO:0045490	0.00713855	8.92567	0.407163	3	16	pectin catabolic process	contig00413, contig04213, contig12057
41	GO:0005984	0.00751472	2.14493	7.40528	15	291	disaccharide metabolic process	contig00413, contig01347, contig01531, contig02998, contig03492, contig03803, contig04030, contig04213, contig05743, contig05838, contig09480, contig10320, contig10601, contig12057, contig12372
42	GO:0006835	0.00850724	8.28732	0.432611	3	17	dicarboxylic acid transport	contig04134, contig11191, contig14807
43	GO:0010310	0.00939172	5.34664	0.839774	4	33	regulation of hydrogen peroxide metabolic process	contig03293, contig05850, contig14040, contig16368
44	GO:0042545	0.00942692	3.17349	2.36664	7	93	cell wall modification	contig00413, contig01347, contig04213, contig09480, contig11769, contig12057, contig14088
45	GO:0044275	0.0115516	5.00073	0.890669	4	35	cellular carbohydrate catabolic process	contig01347, contig02451, contig02998, contig14843
46	GO:0019852	0.0115516	5.00073	0.890669	4	35	L-ascorbic acid metabolic process	contig00439, contig02619, contig07371, contig14843
47	GO:0016052	0.0116103	2.03133	7.78699	15	306	carbohydrate catabolic process	contig00413, contig01151, contig01347, contig02434, contig02451, contig02998, contig04135, contig04213, contig04942, contig05838, contig07711, contig12057, contig12761, contig13102, contig14843
48	GO:0042559	0.0116775	7.25	0.483506	3	19	pteridine-containing compound biosynthetic process	contig02978, contig05359, contig18392
49	GO:0005975	0.0120725	1.50126	31.3261	44	1231	carbohydrate metabolic process	contig00316, contig00413, contig00439, contig00482, contig00979, contig01151, contig01248, contig01347, contig01531, contig01856, contig02434, contig02451, contig02619, contig02877, contig02998, contig03492, contig03549, contig03803, contig03892, contig04030, contig04135, contig04213, contig04942, contig05743, contig05838, contig06736, contig07371, contig07711, contig09480, contig09743, contig103…
50	GO:0005982	0.0148031	1.96863	8.01602	15	315	starch metabolic process	contig00413, contig01347, contig01531, contig02998, contig03492, contig03803, contig04030, contig04213, contig05743, contig05838, contig09480, contig10320, contig10601, contig12057, contig12372
51	GO:0044264	0.0163111	1.74003	12.6984	21	499	cellular polysaccharide metabolic process	contig00316, contig00413, contig01347, contig01531, contig02998, contig03492, contig03549, contig03803, contig04030, contig04213, contig05743, contig05838, contig06736, contig09480, contig10320, contig10601, contig11563, contig11772, contig12057, contig12372, contig12972
52	GO:2000377	0.0167705	4.4275	0.99246	4	39	regulation of reactive oxygen species metabolic process	contig03293, contig05850, contig14040, contig16368
53	GO:0009311	0.0177267	1.9224	8.19416	15	322	oligosaccharide metabolic process	contig00413, contig01347, contig01531, contig02998, contig03492, contig03803, contig04030, contig04213, contig05743, contig05838, contig09480, contig10320, contig10601, contig12057, contig12372
54	GO:0009963	0.0222227	5.52113	0.610745	3	24	positive regulation of flavonoid biosynthetic process	contig04710, contig06466, contig14029
55	GO:0009607	0.0231985	1.58592	17.2281	26	677	response to biotic stimulus	contig00253, contig00287, contig00326, contig01168, contig01340, contig01638, contig02346, contig02510, contig02903, contig03293, contig03588, contig03967, contig05367, contig05850, contig06926, contig07611, contig08426, contig09080, contig09480, contig12345, contig13373, contig13592, contig14040, contig16368, contig18144, contig18384
56	GO:0016998	0.024789	5.26966	0.636192	3	25	cell wall macromolecule catabolic process	contig01248, contig02877, contig02970
57	GO:0009892	0.0248415	1.79798	9.31385	16	366	negative regulation of metabolic process	contig00168, contig00413, contig03793, contig04134, contig04213, contig04793, contig04917, contig07080, contig08596, contig09112, contig09480, contig09565, contig10052, contig12057, contig13592, contig13645
58	GO:0010087	0.025092	3.87218	1.1197	4	44	phloem or xylem histogenesis	contig01638, contig03293, contig12761, contig16368
59	GO:0010089	0.0275081	5.04006	0.66164	3	26	xylem development	contig03293, contig12761, contig16368
60	GO:0046942	0.0306998	2.29097	3.66447	8	144	carboxylic acid transport	contig01248, contig02346, contig04134, contig06466, contig07036, contig11191, contig12345, contig14807
61	GO:0015849	0.0306998	2.29097	3.66447	8	144	organic acid transport	contig01248, contig02346, contig04134, contig06466, contig07036, contig11191, contig12345, contig14807
62	GO:0009624	0.0310909	3.60098	1.19604	4	47	response to nematode	contig00326, contig02346, contig06926, contig12345
63	GO:0030203	0.0310909	3.60098	1.19604	4	47	glycosaminoglycan metabolic process	contig01856, contig09743, contig11124, contig15724
64	GO:0006687	0.0332621	3.5188	1.22149	4	48	glycosphingolipid metabolic process	contig01856, contig09743, contig11124, contig15724
65	GO:0005976	0.0337456	1.60241	13.6909	21	538	polysaccharide metabolic process	contig00316, contig00413, contig01347, contig01531, contig02998, contig03492, contig03549, contig03803, contig04030, contig04213, contig05743, contig05838, contig06736, contig09480, contig10320, contig10601, contig11563, contig11772, contig12057, contig12372, contig12972
66	GO:0044710	0.0354155	1.25901	124.872	140	4907	single-organism metabolic process	contig00044, contig00138, contig00198, contig00222, contig00235, contig00275, contig00280, contig00282, contig00318, contig00326, contig00413, contig00439, contig00482, contig00628, contig00653, contig00756, contig00763, contig00834, contig00979, contig01151, contig01178, contig01248, contig01331, contig01347, contig01461, contig01531, contig01540, contig01666, contig01703, contig01729, contig018…
67	GO:0009862	0.0454178	3.1582	1.34873	4	53	systemic acquired resistance, salicylic acid mediated signaling pathway	contig03293, contig05850, contig14040, contig16368
68	GO:0006012	0.0461635	2.69078	1.95947	5	77	galactose metabolic process	contig01151, contig01856, contig09743, contig11124, contig15724
69	GO:0009962	0.046983	3.99496	0.814326	3	32	regulation of flavonoid biosynthetic process	contig04710, contig06466, contig14029
	GOMFID	Pvalue	OddsRatio	ExpCount	Count	Size	Term	Contigs
1	GO:0016491	2.84441e-10	2.57799	35.0139	73	1392	oxidoreductase activity	contig00044, contig00121, contig00198, contig00222, contig00235, contig00275, contig00280, contig00318, contig00326, contig00439, contig00628, contig00756, contig00763, contig00979, contig01178, contig01331, contig01466, contig01666, contig01729, contig01835, contig01998, contig02019, contig02434, contig02451, contig02619, contig02665, contig02903, contig03293, contig04591, contig04793, contig051…
2	GO:0046906	1.76555e-07	4.72914	4.62827	19	184	tetrapyrrole binding	contig00044, contig00222, contig00280, contig00756, contig00763, contig00914, contig01396, contig02477, contig02619, contig02903, contig05850, contig07805, contig08431, contig09091, contig09344, contig11087, contig11593, contig11606, contig14503
3	GO:0016705	1.92285e-07	3.83306	7.14364	24	284	oxidoreductase activity, acting on paired donors, with incorporation or reduction of molecular oxygen	contig00044, contig00121, contig00198, contig00222, contig00280, contig00318, contig00756, contig01835, contig01998, contig03293, contig04591, contig05727, contig07805, contig08431, contig08674, contig12095, contig12100, contig12220, contig12686, contig12761, contig13945, contig14763, contig16368, contig18144
4	GO:0016798	5.32573e-07	4.17317	5.45835	20	217	hydrolase activity, acting on glycosyl bonds	contig00316, contig01248, contig01347, contig01531, contig01856, contig02877, contig02998, contig03549, contig03793, contig05838, contig06736, contig09565, contig09743, contig10320, contig11124, contig11563, contig11772, contig12972, contig15724, contig21163
5	GO:0004553	1.56443e-06	4.22761	4.8295	18	192	hydrolase activity, hydrolyzing O-glycosyl compounds	contig00316, contig01248, contig01347, contig01531, contig01856, contig02877, contig02998, contig03549, contig05838, contig06736, contig09743, contig10320, contig11124, contig11563, contig11772, contig12972, contig15724, contig21163
6	GO:0020037	1.60231e-06	4.44344	4.35158	17	173	heme binding	contig00044, contig00222, contig00280, contig00756, contig00763, contig00914, contig02477, contig02619, contig02903, contig05850, contig07805, contig08431, contig09344, contig11087, contig11593, contig11606, contig14503
7	GO:0016762	4.9317e-06	18.2769	0.47792	6	19	xyloglucan:xyloglucosyl transferase activity	contig00316, contig03549, contig06736, contig11563, contig11772, contig12972
8	GO:0016209	6.88332e-06	6.90396	1.71045	10	68	antioxidant activity	contig00763, contig02619, contig02903, contig09344, contig11593, contig11606, contig12954, contig13214, contig14503, contig21004
9	GO:0003824	3.8036e-05	1.72021	163.147	194	6486	catalytic activity	contig00044, contig00121, contig00138, contig00198, contig00222, contig00235, contig00253, contig00275, contig00280, contig00282, contig00315, contig00316, contig00318, contig00326, contig00403, contig00413, contig00439, contig00482, contig00628, contig00653, contig00756, contig00763, contig00777, contig00834, contig00979, contig00990, contig01151, contig01178, contig01248, contig01331, contig013…
10	GO:0051213	3.99544e-05	4.22048	3.44605	13	137	dioxygenase activity	contig00198, contig00318, contig00628, contig01835, contig01998, contig02019, contig08674, contig12095, contig12100, contig12220, contig12686, contig12761, contig14763
11	GO:0016706	4.87429e-05	4.8437	2.56567	11	102	oxidoreductase activity, acting on paired donors, with incorporation or reduction of molecular oxygen, 2-oxoglutarate as one donor, and incorporation of one atom each of oxygen into both donors	contig00198, contig00318, contig01835, contig01998, contig08674, contig12095, contig12100, contig12220, contig12686, contig12761, contig14763
12	GO:0016684	9.29851e-05	6.36217	1.45891	8	58	oxidoreductase activity, acting on peroxide as acceptor	contig00763, contig02619, contig02903, contig09344, contig11593, contig11606, contig14503, contig21004
13	GO:0004601	9.29851e-05	6.36217	1.45891	8	58	peroxidase activity	contig00763, contig02619, contig02903, contig09344, contig11593, contig11606, contig14503, contig21004
14	GO:0045300	0.000151588	58.7852	0.125768	3	5	acyl-[acyl-carrier-protein] desaturase activity	contig03293, contig16368, contig18144
15	GO:0005344	0.000297533	39.1863	0.150922	3	6	oxygen transporter activity	contig00914, contig05850, contig11087
16	GO:0016701	0.000298232	4.65349	2.16322	9	86	oxidoreductase activity, acting on single donors with incorporation of molecular oxygen	contig00198, contig00628, contig02019, contig07611, contig09522, contig12095, contig12100, contig14763, contig14843
17	GO:0016717	0.000429186	14.2929	0.377305	4	15	oxidoreductase activity, acting on paired donors, with oxidation of a pair of donors resulting in the reduction of molecular oxygen to two molecules of water	contig03293, contig13945, contig16368, contig18144
18	GO:0045486	0.000511002	29.3869	0.176076	3	7	naringenin 3-dioxygenase activity	contig00198, contig01835, contig14763
19	GO:0045735	0.000513629	6.77407	1.0313	6	41	nutrient reservoir activity	contig00303, contig02692, contig02942, contig10678, contig12954, contig13214
20	GO:0004565	0.000719207	12.0916	0.427612	4	17	beta-galactosidase activity	contig01856, contig09743, contig11124, contig15724
21	GO:0030599	0.00111928	7.2953	0.804917	5	32	pectinesterase activity	contig00413, contig04213, contig04917, contig12057, contig13645
22	GO:0032440	0.00151255	2.68474	5.60927	14	223	2-alkenal reductase [NAD(P)] activity	contig00235, contig00326, contig01178, contig01331, contig01666, contig04793, contig05180, contig06267, contig07036, contig10025, contig11392, contig11647, contig14088, contig18384
23	GO:0030145	0.00167091	9.24293	0.528227	4	21	manganese ion binding	contig04134, contig12954, contig13214, contig20931
24	GO:0016628	0.00221474	2.47553	6.48965	15	258	oxidoreductase activity, acting on the CH-CH group of donors, NAD or NADP as acceptor	contig00235, contig00275, contig00326, contig01178, contig01331, contig01666, contig04793, contig05180, contig06267, contig07036, contig10025, contig11392, contig11647, contig14088, contig18384
25	GO:0004857	0.00323923	4.55192	1.45891	6	58	enzyme inhibitor activity	contig00168, contig00413, contig04213, contig04917, contig12057, contig13645
26	GO:0015925	0.00326369	7.47946	0.628842	4	25	galactosidase activity	contig01856, contig09743, contig11124, contig15724
27	GO:0048029	0.00326369	7.47946	0.628842	4	25	monosaccharide binding	contig00198, contig00318, contig04878, contig14763
28	GO:0045431	0.00326369	7.47946	0.628842	4	25	flavonol synthase activity	contig12095, contig12100, contig12686, contig14763
29	GO:0016758	0.00354223	2.27563	7.49579	16	298	transferase activity, transferring hexosyl groups	contig00316, contig01638, contig02400, contig03492, contig03549, contig04030, contig04289, contig05743, contig06736, contig09480, contig10320, contig10601, contig10685, contig11563, contig11772, contig12972
30	GO:0005506	0.00387764	2.49531	5.55896	13	221	iron ion binding	contig00044, contig00222, contig00280, contig00756, contig00914, contig01835, contig05850, contig07805, contig08431, contig11087, contig12220, contig14763, contig14843
31	GO:0004497	0.00393728	2.73625	4.30128	11	171	monooxygenase activity	contig00044, contig00121, contig00222, contig00280, contig00756, contig04591, contig05727, contig07611, contig07805, contig08431, contig09522
32	GO:0046983	0.00415278	2.38156	6.26326	14	249	protein dimerization activity	contig00235, contig00282, contig00979, contig01177, contig01178, contig04134, contig05146, contig11392, contig14189, contig16628, contig18190, contig18752, contig19536, contig20931
33	GO:0016682	0.00572178	9.78802	0.377305	3	15	oxidoreductase activity, acting on diphenols and related substances as donors, oxygen as acceptor	contig00439, contig05218, contig07371
34	GO:0030246	0.00614255	3.13393	2.74175	8	109	carbohydrate binding	contig00198, contig00318, contig01856, contig04878, contig09743, contig11124, contig14763, contig15724
35	GO:0045330	0.00691273	9.03422	0.402459	3	16	aspartyl esterase activity	contig00413, contig04213, contig12057
36	GO:0019842	0.00808634	5.60578	0.804917	4	32	vitamin binding	contig00198, contig00318, contig04135, contig14763
37	GO:0016627	0.00811464	2.1249	7.47064	15	297	oxidoreductase activity, acting on the CH-CH group of donors	contig00235, contig00275, contig00326, contig01178, contig01331, contig01666, contig04793, contig05180, contig06267, contig07036, contig10025, contig11392, contig11647, contig14088, contig18384
38	GO:0016702	0.00817701	3.69411	1.76076	6	70	oxidoreductase activity, acting on single donors with incorporation of molecular oxygen, incorporation of two atoms of oxygen	contig00198, contig00628, contig02019, contig12095, contig12100, contig14763
39	GO:0035251	0.0135219	2.70112	3.14421	8	125	UDP-glucosyltransferase activity	contig01638, contig02400, contig03492, contig04030, contig05743, contig09480, contig10601, contig10685
40	GO:0016679	0.0149685	6.52155	0.528227	3	21	oxidoreductase activity, acting on diphenols and related substances as donors	contig00439, contig05218, contig07371
41	GO:0016787	0.0165527	1.37123	56.1933	71	2234	hydrolase activity	contig00253, contig00315, contig00316, contig00403, contig00413, contig00482, contig00777, contig00990, contig01248, contig01347, contig01466, contig01531, contig01666, contig01856, contig01875, contig01876, contig02642, contig02877, contig02998, contig03352, contig03544, contig03549, contig03793, contig03967, contig04134, contig04213, contig04524, contig04793, contig04917, contig05090, contig058…
42	GO:0016709	0.0189881	3.02692	2.11291	6	84	oxidoreductase activity, acting on paired donors, with incorporation or reduction of molecular oxygen, NAD(P)H as one donor, and incorporation of one atom of oxygen	contig00044, contig00222, contig00280, contig04591, contig05727, contig08431
43	GO:0031418	0.0192117	5.86825	0.578534	3	23	L-ascorbic acid binding	contig00198, contig00318, contig14763
44	GO:0046527	0.0197909	2.50597	3.37059	8	134	glucosyltransferase activity	contig01638, contig02400, contig03492, contig04030, contig05743, contig09480, contig10601, contig10685
45	GO:0016878	0.0215568	5.58827	0.603688	3	24	acid-thiol ligase activity	contig07611, contig07711, contig09522
46	GO:0016405	0.0215568	5.58827	0.603688	3	24	CoA-ligase activity	contig07611, contig07711, contig09522
47	GO:0030234	0.0304469	2.46067	2.99329	7	119	enzyme regulator activity	contig00168, contig00413, contig04213, contig04917, contig05850, contig12057, contig13645
48	GO:0016881	0.0355171	4.51141	0.729456	3	29	acid-amino acid ligase activity	contig07129, contig07730, contig11025
49	GO:0003700	0.0374363	1.70011	9.80993	16	390	transcription factor activity, sequence-specific DNA binding	contig00235, contig00574, contig01177, contig01178, contig01460, contig03758, contig05146, contig06051, contig07342, contig11392, contig11524, contig14040, contig15705, contig16628, contig18190, contig19536
50	GO:0001071	0.0389356	1.69072	9.86024	16	392	nucleic acid binding transcription factor activity	contig00235, contig00574, contig01177, contig01178, contig01460, contig03758, contig05146, contig06051, contig07342, contig11392, contig11524, contig14040, contig15705, contig16628, contig18190, contig19536
51	GO:0005509	0.0489729	2.07201	4.02459	8	160	calcium ion binding	contig02998, contig03314, contig04187, contig06243, contig06267, contig07036, contig07219, contig13592
	GOCCID	Pvalue	OddsRatio	ExpCount	Count	Size	Term	Contigs
1	GO:0005576	4.57969e-12	4.31748	11.2172	39	618	extracellular region	contig00316, contig00439, contig01248, contig01396, contig01531, contig01703, contig02903, contig02998, contig03549, contig04141, contig04164, contig04213, contig06201, contig06466, contig06736, contig07080, contig07371, contig08227, contig08426, contig09336, contig09743, contig10052, contig10992, contig11563, contig11606, contig11772, contig12057, contig12761, contig12880, contig12954, contig129…
2	GO:0048046	8.08557e-07	4.6845	4.1384	17	228	apoplast	contig00316, contig00439, contig01396, contig01703, contig02903, contig02998, contig03549, contig06736, contig07371, contig09743, contig11563, contig11772, contig12761, contig12954, contig12972, contig13214, contig13592
3	GO:0005618	7.69741e-05	2.98979	7.02439	19	387	cell wall	contig00044, contig00316, contig00413, contig01248, contig02292, contig02903, contig03549, contig04213, contig05850, contig06736, contig09743, contig10320, contig11087, contig11563, contig11593, contig11772, contig12057, contig12972, contig15724
4	GO:0030312	0.000122988	2.87619	7.2785	19	401	external encapsulating structure	contig00044, contig00316, contig00413, contig01248, contig02292, contig02903, contig03549, contig04213, contig05850, contig06736, contig09743, contig10320, contig11087, contig11563, contig11593, contig11772, contig12057, contig12972, contig15724
5	GO:0009341	0.000208036	16.9771	0.308565	4	17	beta-galactosidase complex	contig01856, contig09743, contig11124, contig15724
6	GO:0005667	0.00733334	2.22241	6.69767	14	369	transcription factor complex	contig00235, contig00574, contig01177, contig01178, contig01460, contig03758, contig05146, contig07342, contig11392, contig14040, contig15705, contig16628, contig18190, contig19536
7	GO:0009523	0.00899887	7.83447	0.435621	3	24	photosystem II	contig01396, contig09091, contig13592
8	GO:0009505	0.00943075	3.15715	2.35961	7	130	plant-type cell wall	contig00044, contig02903, contig04213, contig09743, contig10320, contig11593, contig12057
9	GO:0009521	0.0233167	5.3021	0.61713	3	34	photosystem	contig01396, contig09091, contig13592
10	GO:0010287	0.0251701	5.13591	0.635281	3	35	plastoglobule	contig01396, contig13592, contig21004

## Sheet: Cluster_6_Over
	GOBPID	Pvalue	OddsRatio	ExpCount	Count	Size	Term	Contigs
1	GO:0044281	7.98315e-10	1.61397	216.819	292	2938	small molecule metabolic process	contig00006, contig00085, contig00093, contig00294, contig00311, contig00371, contig00394, contig00402, contig00416, contig00465, contig00527, contig00565, contig00569, contig00570, contig00590, contig00604, contig00615, contig00685, contig00697, contig00725, contig00728, contig00738, contig00760, contig00995, contig01057, contig01101, contig01129, contig01226, contig01308, contig01327, contig013…
2	GO:0043436	6.09207e-09	1.64795	150.549	214	2040	oxoacid metabolic process	contig00085, contig00093, contig00371, contig00402, contig00416, contig00465, contig00527, contig00569, contig00570, contig00604, contig00615, contig00685, contig00697, contig00725, contig00728, contig00760, contig00995, contig01308, contig01364, contig01429, contig01461, contig01536, contig01555, contig01585, contig01610, contig01662, contig01686, contig01697, contig01709, contig01790, contig018…
3	GO:0006082	6.63928e-09	1.64574	150.696	214	2042	organic acid metabolic process	contig00085, contig00093, contig00371, contig00402, contig00416, contig00465, contig00527, contig00569, contig00570, contig00604, contig00615, contig00685, contig00697, contig00725, contig00728, contig00760, contig00995, contig01308, contig01364, contig01429, contig01461, contig01536, contig01555, contig01585, contig01610, contig01662, contig01686, contig01697, contig01709, contig01790, contig018…
4	GO:0019752	3.89166e-08	1.61069	146.785	206	1989	carboxylic acid metabolic process	contig00085, contig00093, contig00371, contig00402, contig00416, contig00465, contig00527, contig00569, contig00570, contig00604, contig00615, contig00685, contig00697, contig00725, contig00728, contig00760, contig00995, contig01308, contig01364, contig01429, contig01536, contig01555, contig01585, contig01610, contig01662, contig01686, contig01697, contig01709, contig01790, contig01807, contig018…
5	GO:0006520	1.10724e-06	1.65204	89.7387	133	1216	cellular amino acid metabolic process	contig00371, contig00416, contig00465, contig00604, contig00697, contig00725, contig00728, contig00760, contig00995, contig01429, contig01536, contig01585, contig01610, contig01662, contig01686, contig01697, contig01790, contig01807, contig01827, contig01901, contig02147, contig02204, contig02347, contig02393, contig02636, contig02659, contig02738, contig02823, contig02934, contig03127, contig032…
6	GO:0042221	3.43154e-06	1.50143	143.98	193	1951	response to chemical	contig00041, contig00093, contig00146, contig00336, contig00507, contig00527, contig00604, contig00615, contig00639, contig00725, contig01015, contig01024, contig01184, contig01308, contig01508, contig01555, contig01697, contig01703, contig01807, contig01830, contig01867, contig01874, contig02003, contig02016, contig02085, contig02105, contig02166, contig02636, contig02659, contig02714, contig027…
7	GO:1901605	3.88954e-06	1.6323	83.3921	123	1130	alpha-amino acid metabolic process	contig00371, contig00416, contig00465, contig00604, contig00697, contig00725, contig00728, contig00995, contig01429, contig01536, contig01585, contig01610, contig01662, contig01686, contig01697, contig01790, contig01827, contig01901, contig02147, contig02204, contig02347, contig02393, contig02636, contig02659, contig02738, contig02823, contig02934, contig03127, contig03249, contig03304, contig033…
8	GO:0044763	4.34072e-06	1.40178	416.001	476	5637	single-organism cellular process	contig00006, contig00026, contig00041, contig00085, contig00093, contig00235, contig00294, contig00311, contig00328, contig00371, contig00394, contig00402, contig00416, contig00465, contig00527, contig00565, contig00569, contig00570, contig00604, contig00615, contig00639, contig00649, contig00685, contig00697, contig00725, contig00728, contig00760, contig00995, contig01057, contig01101, contig011…
9	GO:0016310	4.61249e-06	1.60569	89.5911	130	1214	phosphorylation	contig00119, contig00402, contig00465, contig00527, contig00725, contig01226, contig01461, contig01502, contig01508, contig01536, contig01555, contig01642, contig01662, contig01697, contig01703, contig01901, contig01958, contig02016, contig02085, contig02347, contig02434, contig02636, contig02738, contig02749, contig02761, contig02934, contig03127, contig03304, contig03307, contig03369, contig036…
10	GO:0009069	1.77452e-05	1.76882	47.1571	76	639	serine family amino acid metabolic process	contig00371, contig00465, contig00604, contig00697, contig00725, contig01536, contig01585, contig01662, contig01790, contig01901, contig02204, contig02347, contig02659, contig02738, contig02823, contig03127, contig03304, contig03307, contig03696, contig03863, contig04619, contig04671, contig04903, contig05140, contig05809, contig06260, contig06827, contig06836, contig06877, contig06918, contig069…
11	GO:0006575	1.99386e-05	2.72778	11.3649	27	154	cellular modified amino acid metabolic process	contig00416, contig00728, contig01686, contig01827, contig01958, contig01983, contig02105, contig02204, contig03867, contig04693, contig05266, contig06241, contig06249, contig07714, contig07733, contig07958, contig09033, contig10147, contig13158, contig13486, contig13491, contig14118, contig14610, contig14772, contig15674, contig17086, contig17887
12	GO:0006556	2.94509e-05	Inf	0.295193	4	4	S-adenosylmethionine biosynthetic process	contig00728, contig03867, contig07733, contig15674
13	GO:0007154	8.025e-05	1.52641	81.9899	115	1111	cell communication	contig00527, contig00615, contig00725, contig01101, contig01536, contig01642, contig01662, contig01697, contig01830, contig01887, contig01954, contig02003, contig02105, contig02166, contig02659, contig03304, contig03387, contig03501, contig03618, contig03644, contig03766, contig03914, contig03925, contig04057, contig04269, contig04422, contig04434, contig04500, contig04535, contig04619, contig046…
14	GO:0007165	8.96845e-05	1.56891	68.5586	99	929	signal transduction	contig00527, contig00615, contig00725, contig01101, contig01536, contig01642, contig01662, contig01697, contig01830, contig01887, contig01954, contig02003, contig02105, contig02166, contig03304, contig03387, contig03618, contig03644, contig03766, contig03914, contig04057, contig04269, contig04422, contig04434, contig04500, contig04535, contig04619, contig04642, contig04671, contig04783, contig049…
15	GO:0050896	0.000103699	1.32965	278.22	327	3770	response to stimulus	contig00040, contig00041, contig00043, contig00093, contig00146, contig00235, contig00336, contig00407, contig00507, contig00527, contig00542, contig00569, contig00570, contig00604, contig00615, contig00639, contig00725, contig00728, contig00914, contig01015, contig01024, contig01101, contig01184, contig01308, contig01327, contig01429, contig01460, contig01508, contig01536, contig01555, contig016…
16	GO:0044700	0.000107991	1.55631	69.7394	100	945	single organism signaling	contig00527, contig00615, contig00725, contig01101, contig01536, contig01642, contig01662, contig01697, contig01830, contig01887, contig01954, contig02003, contig02105, contig02166, contig02659, contig03304, contig03387, contig03618, contig03644, contig03766, contig03914, contig04057, contig04269, contig04422, contig04434, contig04500, contig04535, contig04619, contig04642, contig04671, contig047…
17	GO:0023052	0.000107991	1.55631	69.7394	100	945	signaling	contig00527, contig00615, contig00725, contig01101, contig01536, contig01642, contig01662, contig01697, contig01830, contig01887, contig01954, contig02003, contig02105, contig02166, contig02659, contig03304, contig03387, contig03618, contig03644, contig03766, contig03914, contig04057, contig04269, contig04422, contig04434, contig04500, contig04535, contig04619, contig04642, contig04671, contig047…
18	GO:0051716	0.000119589	1.43798	115.273	152	1562	cellular response to stimulus	contig00336, contig00527, contig00604, contig00615, contig00639, contig00725, contig01101, contig01308, contig01536, contig01642, contig01662, contig01697, contig01827, contig01830, contig01887, contig01954, contig02003, contig02105, contig02166, contig02531, contig02659, contig02714, contig03090, contig03304, contig03387, contig03501, contig03618, contig03644, contig03766, contig03903, contig039…
19	GO:0044710	0.000120639	1.3173	362.128	412	4907	single-organism metabolic process	contig00006, contig00041, contig00085, contig00093, contig00235, contig00294, contig00311, contig00328, contig00371, contig00394, contig00402, contig00416, contig00465, contig00507, contig00527, contig00542, contig00565, contig00569, contig00570, contig00590, contig00604, contig00615, contig00628, contig00639, contig00649, contig00685, contig00697, contig00725, contig00728, contig00738, contig007…
20	GO:0060918	0.000140077	4.23303	3.54232	12	48	auxin transport	contig00760, contig01101, contig04034, contig04619, contig04642, contig05194, contig07151, contig15522, contig17121, contig17646, contig18906, contig19415
21	GO:0006468	0.000152628	1.69199	42.9506	67	582	protein phosphorylation	contig00119, contig00465, contig00527, contig00725, contig01461, contig01502, contig01536, contig01662, contig01697, contig01901, contig02347, contig03127, contig03304, contig03369, contig03696, contig04057, contig04619, contig04671, contig04903, contig04967, contig04980, contig05809, contig06260, contig06424, contig06730, contig06827, contig06836, contig06877, contig06918, contig07326, contig076…
22	GO:0055114	0.000156911	1.45296	101.694	136	1378	oxidation-reduction process	contig00041, contig00085, contig00093, contig00235, contig00294, contig00371, contig00416, contig00507, contig00542, contig00569, contig00570, contig00615, contig00628, contig00639, contig00649, contig00685, contig00995, contig01015, contig01057, contig01335, contig01364, contig01429, contig01610, contig01684, contig01686, contig01807, contig01827, contig01863, contig01973, contig02085, contig021…
23	GO:0009914	0.000173238	4.1182	3.61612	12	49	hormone transport	contig00760, contig01101, contig04034, contig04619, contig04642, contig05194, contig07151, contig15522, contig17121, contig17646, contig18906, contig19415
24	GO:0010035	0.000181407	1.55726	63.9093	92	866	response to inorganic substance	contig00041, contig00507, contig00604, contig00615, contig01015, contig01308, contig01555, contig01697, contig01703, contig01807, contig01867, contig02016, contig02085, contig02105, contig02636, contig02714, contig02781, contig03020, contig03351, contig03501, contig03675, contig03805, contig04057, contig04405, contig04422, contig04482, contig04535, contig04619, contig04689, contig04967, contig050…
25	GO:0044283	0.000210134	1.50032	77.8572	108	1055	small molecule biosynthetic process	contig00085, contig00093, contig00394, contig00527, contig00569, contig00570, contig00590, contig00604, contig00615, contig00697, contig00725, contig00995, contig01101, contig01308, contig01429, contig01585, contig01610, contig01773, contig01958, contig01983, contig02085, contig02147, contig02393, contig02434, contig02636, contig02659, contig02738, contig02749, contig02823, contig02934, contig030…
26	GO:0046500	0.00021192	15.7825	0.664185	5	9	S-adenosylmethionine metabolic process	contig00728, contig03867, contig07733, contig14772, contig15674
27	GO:0009963	0.000215116	6.32968	1.77116	8	24	positive regulation of flavonoid biosynthetic process	contig04947, contig05608, contig06241, contig06424, contig06466, contig13491, contig16128, contig20910
28	GO:1901700	0.000263923	1.48686	79.1856	109	1073	response to oxygen-containing compound	contig00093, contig00146, contig00527, contig00615, contig00725, contig01015, contig01308, contig01555, contig01697, contig01703, contig01830, contig01867, contig01874, contig02003, contig02105, contig02636, contig02781, contig03020, contig03240, contig03501, contig03618, contig03644, contig03675, contig03721, contig03805, contig03914, contig04057, contig04071, contig04241, contig04269, contig044…
29	GO:0010033	0.000284815	1.45607	89.8125	121	1217	response to organic substance	contig00041, contig00093, contig00146, contig00527, contig00615, contig00639, contig00725, contig01024, contig01308, contig01508, contig01555, contig01697, contig01703, contig01830, contig01867, contig01874, contig02003, contig02085, contig02105, contig02166, contig02636, contig02659, contig02714, contig02781, contig03240, contig03618, contig03644, contig03675, contig03721, contig03766, contig039…
30	GO:0070887	0.00031374	1.62465	46.4929	70	630	cellular response to chemical stimulus	contig00336, contig00527, contig00615, contig00725, contig01697, contig01830, contig02003, contig02105, contig02166, contig02659, contig03618, contig03644, contig03766, contig03914, contig04031, contig04057, contig04269, contig04434, contig04500, contig04535, contig04589, contig04642, contig04955, contig04967, contig05222, contig05325, contig05401, contig05983, contig05984, contig06153, contig062…
31	GO:0044699	0.000319456	1.32599	525.887	569	7126	single-organism process	contig00006, contig00026, contig00041, contig00085, contig00093, contig00235, contig00294, contig00311, contig00328, contig00337, contig00371, contig00394, contig00402, contig00407, contig00416, contig00465, contig00507, contig00527, contig00542, contig00565, contig00569, contig00570, contig00590, contig00604, contig00615, contig00628, contig00639, contig00649, contig00685, contig00697, contig006…
32	GO:0009719	0.00035072	1.53946	60.8836	87	825	response to endogenous stimulus	contig00093, contig00146, contig00615, contig00725, contig01308, contig01555, contig01697, contig01830, contig01867, contig01874, contig02003, contig02105, contig02166, contig02636, contig02781, contig03240, contig03618, contig03644, contig03675, contig03721, contig03766, contig04057, contig04071, contig04241, contig04269, contig04434, contig04500, contig04535, contig04642, contig04955, contig049…
33	GO:0080170	0.000391435	25.2246	0.44279	4	6	hydrogen peroxide transmembrane transport	contig01867, contig06309, contig16825, contig19585
34	GO:0071918	0.000400494	Inf	0.221395	3	3	urea transmembrane transport	contig07669, contig09783, contig16825
35	GO:0006730	0.000401491	4.37079	2.87813	10	39	one-carbon metabolic process	contig00728, contig01686, contig02204, contig03867, contig07733, contig08408, contig09033, contig15674, contig17086, contig17577
36	GO:0016126	0.000675057	3.23626	4.72309	13	64	sterol biosynthetic process	contig00085, contig01773, contig05086, contig05270, contig06960, contig07807, contig08323, contig08659, contig12649, contig14487, contig15560, contig15763, contig16132
37	GO:0009734	0.000916389	3.1135	4.87069	13	66	auxin-activated signaling pathway	contig02166, contig03618, contig03644, contig03766, contig04057, contig04642, contig04955, contig05325, contig05401, contig07151, contig09750, contig13814, contig19415
38	GO:0009116	0.000924694	1.68657	31.8809	50	432	nucleoside metabolic process	contig00565, contig00728, contig01226, contig01508, contig01555, contig01703, contig01958, contig02016, contig02085, contig02434, contig02636, contig02749, contig02934, contig03867, contig04358, contig05086, contig05716, contig05870, contig06053, contig06505, contig07257, contig07560, contig07733, contig07967, contig08160, contig08633, contig09215, contig09396, contig11043, contig11340, contig113…
39	GO:0009066	0.000932406	1.90258	19.409	34	263	aspartate family amino acid metabolic process	contig00371, contig00604, contig00728, contig01429, contig01585, contig01686, contig01790, contig02659, contig02738, contig02823, contig03249, contig03307, contig03351, contig03867, contig03931, contig04538, contig04946, contig05140, contig06942, contig07233, contig07358, contig07733, contig07807, contig08185, contig09075, contig10073, contig13782, contig13829, contig13830, contig14772, contig151…
40	GO:0007166	0.000974111	2.51739	8.04402	18	109	cell surface receptor signaling pathway	contig00725, contig01536, contig01662, contig03304, contig04671, contig06827, contig06877, contig06918, contig07717, contig08454, contig08691, contig08915, contig10120, contig10664, contig11920, contig13087, contig15600, contig20446
41	GO:1901564	0.000997697	1.29261	202.503	240	2744	organonitrogen compound metabolic process	contig00085, contig00116, contig00311, contig00328, contig00371, contig00394, contig00416, contig00465, contig00565, contig00604, contig00628, contig00697, contig00725, contig00728, contig00760, contig00925, contig00995, contig01057, contig01226, contig01327, contig01429, contig01508, contig01536, contig01555, contig01585, contig01610, contig01662, contig01686, contig01697, contig01703, contig017…
42	GO:0009926	0.00111948	3.72612	3.24713	10	44	auxin polar transport	contig00760, contig01101, contig04034, contig04619, contig05194, contig07151, contig15522, contig17121, contig17646, contig19415
43	GO:0006525	0.00116992	2.64143	6.86324	16	93	arginine metabolic process	contig00416, contig01585, contig01827, contig02823, contig05045, contig06942, contig07358, contig07714, contig07958, contig13829, contig13830, contig14610, contig14772, contig17859, contig17887, contig18461
44	GO:0007167	0.00120015	2.5436	7.52743	17	102	enzyme linked receptor protein signaling pathway	contig00725, contig01536, contig01662, contig03304, contig04671, contig06827, contig06877, contig06918, contig07717, contig08454, contig08691, contig08915, contig10120, contig10664, contig11920, contig13087, contig15600
45	GO:0009119	0.00137465	1.66919	30.8477	48	418	ribonucleoside metabolic process	contig00565, contig00728, contig01226, contig01508, contig01555, contig01703, contig01958, contig02016, contig02085, contig02434, contig02636, contig02749, contig02934, contig03867, contig04358, contig05086, contig05716, contig05870, contig06053, contig07257, contig07560, contig07733, contig07967, contig08160, contig08633, contig09215, contig09396, contig11043, contig11341, contig13025, contig134…
46	GO:0071365	0.00141101	2.9458	5.09208	13	69	cellular response to auxin stimulus	contig02166, contig03618, contig03644, contig03766, contig04057, contig04642, contig04955, contig05325, contig05401, contig07151, contig09750, contig13814, contig19415
47	GO:0016125	0.00141101	2.9458	5.09208	13	69	sterol metabolic process	contig00085, contig01773, contig05086, contig05270, contig06960, contig07807, contig08323, contig08659, contig12649, contig14487, contig15560, contig15763, contig16132
48	GO:0034976	0.00143341	2.2944	9.66758	20	131	response to endoplasmic reticulum stress	contig00604, contig00639, contig01827, contig02531, contig02714, contig03387, contig04057, contig04422, contig04967, contig05045, contig06424, contig07323, contig10456, contig10496, contig13025, contig13944, contig14991, contig15341, contig16128, contig20910
49	GO:0070482	0.00144114	3.92863	2.80434	9	38	response to oxygen levels	contig00725, contig00914, contig06233, contig06309, contig07530, contig08498, contig14341, contig15642, contig19585
50	GO:0036293	0.00144114	3.92863	2.80434	9	38	response to decreased oxygen levels	contig00725, contig00914, contig06233, contig06309, contig07530, contig08498, contig14341, contig15642, contig19585
51	GO:0009725	0.00150165	1.4859	56.0129	78	759	response to hormone	contig00093, contig00146, contig00615, contig00725, contig01308, contig01555, contig01697, contig01830, contig01867, contig01874, contig02003, contig02105, contig02166, contig02636, contig03240, contig03618, contig03644, contig03675, contig03766, contig04057, contig04241, contig04269, contig04434, contig04500, contig04535, contig04642, contig04955, contig04967, contig05032, contig05270, contig053…
52	GO:0042278	0.00150499	1.68007	29.3717	46	398	purine nucleoside metabolic process	contig00728, contig01226, contig01508, contig01555, contig01703, contig01958, contig02016, contig02085, contig02434, contig02636, contig02749, contig02934, contig03867, contig04358, contig05086, contig05716, contig05870, contig06053, contig07257, contig07560, contig07733, contig07967, contig08160, contig08633, contig09215, contig09396, contig11043, contig11341, contig13025, contig13407, contig138…
53	GO:0080086	0.00151362	37.7923	0.295193	3	4	stamen filament development	contig00615, contig05871, contig14962
54	GO:0019755	0.00151362	37.7923	0.295193	3	4	one-carbon compound transport	contig07669, contig09783, contig16825
55	GO:0015840	0.00151362	37.7923	0.295193	3	4	urea transport	contig07669, contig09783, contig16825
56	GO:0006560	0.00161174	2.64621	6.42045	15	87	proline metabolic process	contig00416, contig01585, contig01827, contig02823, contig05045, contig06942, contig07358, contig07714, contig07958, contig13829, contig13830, contig14610, contig14772, contig17859, contig17887
57	GO:0046482	0.00171756	4.91574	1.84496	7	25	para-aminobenzoic acid metabolic process	contig00760, contig01807, contig04967, contig09632, contig14610, contig17121, contig17887
58	GO:0009755	0.00180439	1.74244	24.0582	39	326	hormone-mediated signaling pathway	contig00615, contig00725, contig01697, contig01830, contig02003, contig02105, contig02166, contig03618, contig03644, contig03766, contig04057, contig04269, contig04434, contig04500, contig04535, contig04642, contig04955, contig04967, contig05325, contig05401, contig05984, contig06424, contig06832, contig07151, contig07294, contig08569, contig08836, contig09750, contig10813, contig11873, contig126…
59	GO:0009962	0.00181465	4.21634	2.36155	8	32	regulation of flavonoid biosynthetic process	contig04947, contig05608, contig06241, contig06424, contig06466, contig13491, contig16128, contig20910
60	GO:0006790	0.00224701	1.63219	30.7739	47	417	sulfur compound metabolic process	contig00628, contig00697, contig00725, contig00728, contig01461, contig01585, contig01684, contig01686, contig01709, contig01983, contig02105, contig02659, contig02823, contig03867, contig04538, contig04649, contig04693, contig04946, contig04967, contig05086, contig05266, contig06153, contig06249, contig06923, contig07358, contig07733, contig07807, contig08659, contig10147, contig12267, contig123…
61	GO:0046128	0.00247559	1.64132	29.2979	45	397	purine ribonucleoside metabolic process	contig00728, contig01226, contig01508, contig01555, contig01703, contig01958, contig02016, contig02085, contig02434, contig02636, contig02749, contig02934, contig03867, contig04358, contig05086, contig05716, contig05870, contig06053, contig07257, contig07560, contig07733, contig07967, contig08160, contig08633, contig09215, contig09396, contig11341, contig13025, contig13407, contig13829, contig138…
62	GO:0006558	0.00269439	2.26581	8.782	18	119	L-phenylalanine metabolic process	contig00995, contig01585, contig01610, contig02147, contig02393, contig02636, contig02823, contig02934, contig05837, contig07233, contig07358, contig08288, contig10611, contig13829, contig13830, contig15331, contig17887, contig19961
63	GO:1902221	0.00269439	2.26581	8.782	18	119	erythrose 4-phosphate/phosphoenolpyruvate family amino acid metabolic process	contig00995, contig01585, contig01610, contig02147, contig02393, contig02636, contig02823, contig02934, contig05837, contig07233, contig07358, contig08288, contig10611, contig13829, contig13830, contig15331, contig17887, contig19961
64	GO:1901657	0.00277877	1.55257	37.7109	55	511	glycosyl compound metabolic process	contig00565, contig00728, contig01226, contig01461, contig01508, contig01555, contig01703, contig01709, contig01958, contig02016, contig02085, contig02434, contig02636, contig02749, contig02934, contig03867, contig04358, contig04642, contig04967, contig05086, contig05716, contig05870, contig06053, contig06505, contig07257, contig07560, contig07733, contig07967, contig08160, contig08633, contig092…
65	GO:0007178	0.00281221	2.57462	6.12526	14	83	transmembrane receptor protein serine/threonine kinase signaling pathway	contig00725, contig01536, contig01662, contig03304, contig04671, contig06827, contig06877, contig06918, contig08454, contig08915, contig10664, contig11920, contig13087, contig15600
66	GO:0032787	0.00287052	1.3993	71.363	94	967	monocarboxylic acid metabolic process	contig00085, contig00093, contig00371, contig00402, contig00416, contig00527, contig00569, contig00570, contig00615, contig00685, contig00725, contig00760, contig01364, contig01429, contig01555, contig01709, contig01807, contig01827, contig01958, contig01983, contig02085, contig02147, contig02393, contig02434, contig02531, contig02636, contig02749, contig02934, contig03020, contig03249, contig039…
67	GO:0009627	0.00294659	2.1384	10.258	20	139	systemic acquired resistance	contig00527, contig00604, contig00725, contig01827, contig02531, contig03696, contig04057, contig04535, contig04967, contig05045, contig06233, contig06424, contig07323, contig10456, contig10496, contig13723, contig13944, contig14341, contig15642, contig18142
68	GO:0009738	0.00295769	2.24337	8.8558	18	120	abscisic acid-activated signaling pathway	contig00725, contig01697, contig01830, contig02003, contig02105, contig03644, contig04057, contig04269, contig04535, contig06424, contig06832, contig07294, contig08569, contig10813, contig11873, contig13944, contig14991, contig16226
69	GO:0032870	0.00310039	1.68201	24.7962	39	336	cellular response to hormone stimulus	contig00615, contig00725, contig01697, contig01830, contig02003, contig02105, contig02166, contig03618, contig03644, contig03766, contig04057, contig04269, contig04434, contig04500, contig04535, contig04642, contig04955, contig04967, contig05325, contig05401, contig05984, contig06424, contig06832, contig07151, contig07294, contig08569, contig08836, contig09750, contig10813, contig11873, contig126…
70	GO:0071495	0.00326583	1.67619	24.87	39	337	cellular response to endogenous stimulus	contig00615, contig00725, contig01697, contig01830, contig02003, contig02105, contig02166, contig03618, contig03644, contig03766, contig04057, contig04269, contig04434, contig04500, contig04535, contig04642, contig04955, contig04967, contig05325, contig05401, contig05984, contig06424, contig06832, contig07151, contig07294, contig08569, contig08836, contig09750, contig10813, contig11873, contig126…
71	GO:0042398	0.00346029	2.61662	5.60867	13	76	cellular modified amino acid biosynthetic process	contig00728, contig01958, contig01983, contig03867, contig06241, contig07733, contig09033, contig10147, contig13486, contig13491, contig14610, contig15674, contig17887
72	GO:0007017	0.00351865	2.41001	6.93704	15	94	microtubule-based process	contig03140, contig03304, contig03644, contig04955, contig05110, contig06311, contig06734, contig07566, contig07833, contig09340, contig12249, contig12279, contig14020, contig14021, contig16132
73	GO:0006750	0.00357616	18.8942	0.368992	3	5	glutathione biosynthetic process	contig01983, contig10147, contig13486
74	GO:0001666	0.00401637	3.61253	2.65674	8	36	response to hypoxia	contig00725, contig00914, contig06233, contig06309, contig08498, contig14341, contig15642, contig19585
75	GO:0009966	0.00448583	1.93925	12.8409	23	174	regulation of signal transduction	contig00725, contig01101, contig01536, contig01662, contig01697, contig04500, contig04535, contig04642, contig04671, contig05984, contig06832, contig06877, contig06918, contig07151, contig07294, contig07689, contig08915, contig10664, contig11920, contig13087, contig13944, contig15600, contig15642
76	GO:0023051	0.00448583	1.93925	12.8409	23	174	regulation of signaling	contig00725, contig01101, contig01536, contig01662, contig01697, contig04500, contig04535, contig04642, contig04671, contig05984, contig06832, contig06877, contig06918, contig07151, contig07294, contig07689, contig08915, contig10664, contig11920, contig13087, contig13944, contig15600, contig15642
77	GO:0005985	0.00466592	1.80355	16.6784	28	226	sucrose metabolic process	contig00006, contig02337, contig02583, contig02749, contig02987, contig03491, contig03972, contig04048, contig05026, contig05032, contig05334, contig05365, contig05761, contig06576, contig07566, contig07596, contig08001, contig08498, contig08834, contig09396, contig10663, contig11226, contig12736, contig14782, contig14795, contig15137, contig19820, contig21615
78	GO:0009231	0.00475213	5.73498	1.18077	5	16	riboflavin biosynthetic process	contig03581, contig06494, contig07302, contig17031, contig17032
79	GO:0042727	0.00475213	5.73498	1.18077	5	16	flavin-containing compound biosynthetic process	contig03581, contig06494, contig07302, contig17031, contig17032
80	GO:0006570	0.0052229	1.97854	11.5125	21	156	tyrosine metabolic process	contig00995, contig01585, contig01610, contig01697, contig02147, contig02393, contig02636, contig02823, contig02934, contig05837, contig07233, contig07358, contig08006, contig08288, contig10611, contig13829, contig13830, contig14118, contig15135, contig15331, contig19961
81	GO:0006563	0.00544139	2.45939	5.90386	13	80	L-serine metabolic process	contig00371, contig00604, contig00697, contig01790, contig02204, contig02738, contig03307, contig05140, contig06942, contig09075, contig10073, contig13782, contig17086
82	GO:0042537	0.00546527	2.09779	9.37238	18	127	benzene-containing compound metabolic process	contig00527, contig00725, contig00760, contig01429, contig01807, contig03249, contig04535, contig04967, contig06424, contig09632, contig10456, contig13723, contig13944, contig14118, contig14610, contig15135, contig17121, contig17887
83	GO:0071215	0.00546527	2.09779	9.37238	18	127	cellular response to abscisic acid stimulus	contig00725, contig01697, contig01830, contig02003, contig02105, contig03644, contig04057, contig04269, contig04535, contig06424, contig06832, contig07294, contig08569, contig10813, contig11873, contig13944, contig14991, contig16226
84	GO:0009308	0.00559812	1.77607	16.8998	28	229	amine metabolic process	contig01429, contig01585, contig01610, contig01983, contig02147, contig02393, contig02659, contig02738, contig02823, contig02934, contig03249, contig05301, contig05837, contig06241, contig07233, contig07358, contig08288, contig08772, contig10611, contig13486, contig13491, contig13829, contig13830, contig14569, contig14610, contig15642, contig19961, contig21869
85	GO:0006771	0.00569579	3.37101	2.80434	8	38	riboflavin metabolic process	contig03581, contig04031, contig04589, contig06494, contig07302, contig09539, contig17031, contig17032
86	GO:0042726	0.00569579	3.37101	2.80434	8	38	flavin-containing compound metabolic process	contig03581, contig04031, contig04589, contig06494, contig07302, contig09539, contig17031, contig17032
87	GO:0031407	0.00632925	5.25653	1.25457	5	17	oxylipin metabolic process	contig00093, contig00615, contig03020, contig05462, contig14962
88	GO:0042816	0.00674219	4.20807	1.77116	6	24	vitamin B6 metabolic process	contig00604, contig01057, contig15652, contig16033, contig20633, contig21107
89	GO:0019184	0.00676088	12.5949	0.44279	3	6	nonribosomal peptide biosynthetic process	contig01983, contig10147, contig13486
90	GO:0051262	0.00676088	12.5949	0.44279	3	6	protein tetramerization	contig07560, contig08160, contig17077
91	GO:0010646	0.00678559	1.86398	13.2837	23	180	regulation of cell communication	contig00725, contig01101, contig01536, contig01662, contig01697, contig04500, contig04535, contig04642, contig04671, contig05984, contig06832, contig06877, contig06918, contig07151, contig07294, contig07689, contig08915, contig10664, contig11920, contig13087, contig13944, contig15600, contig15642
92	GO:0044106	0.00691048	1.80855	14.8335	25	201	cellular amine metabolic process	contig01429, contig01585, contig01610, contig01983, contig02147, contig02393, contig02659, contig02738, contig02823, contig02934, contig03249, contig05837, contig06241, contig07233, contig07358, contig08288, contig08772, contig10611, contig13486, contig13491, contig13829, contig13830, contig14610, contig15642, contig19961
93	GO:0009967	0.00697518	2.21225	7.45363	15	101	positive regulation of signal transduction	contig00725, contig01536, contig01662, contig04671, contig05984, contig06832, contig06877, contig06918, contig07294, contig08915, contig10664, contig11920, contig13087, contig13944, contig15600
94	GO:0023056	0.00697518	2.21225	7.45363	15	101	positive regulation of signaling	contig00725, contig01536, contig01662, contig04671, contig05984, contig06832, contig06877, contig06918, contig07294, contig08915, contig10664, contig11920, contig13087, contig13944, contig15600
95	GO:0071466	0.00748466	2.57875	4.79689	11	65	cellular response to xenobiotic stimulus	contig00336, contig04031, contig04589, contig06249, contig07257, contig09539, contig13829, contig13830, contig14118, contig15135, contig18217
96	GO:0006805	0.00748466	2.57875	4.79689	11	65	xenobiotic metabolic process	contig00336, contig04031, contig04589, contig06249, contig07257, contig09539, contig13829, contig13830, contig14118, contig15135, contig18217
97	GO:0016053	0.00763343	1.41391	49.9615	67	677	organic acid biosynthetic process	contig00085, contig00093, contig00527, contig00569, contig00570, contig00604, contig00615, contig00697, contig00725, contig01308, contig01429, contig01585, contig01610, contig01958, contig01983, contig02147, contig02393, contig02659, contig02823, contig02934, contig03020, contig03249, contig03307, contig03675, contig03991, contig04312, contig04538, contig04946, contig04967, contig05086, contig057…
98	GO:0046394	0.00763343	1.41391	49.9615	67	677	carboxylic acid biosynthetic process	contig00085, contig00093, contig00527, contig00569, contig00570, contig00604, contig00615, contig00697, contig00725, contig01308, contig01429, contig01585, contig01610, contig01958, contig01983, contig02147, contig02393, contig02659, contig02823, contig02934, contig03020, contig03249, contig03307, contig03675, contig03991, contig04312, contig04538, contig04946, contig04967, contig05086, contig057…
99	GO:0006694	0.0081675	1.96203	10.4794	19	142	steroid biosynthetic process	contig00085, contig00590, contig01773, contig03386, contig03865, contig05086, contig05270, contig06960, contig07807, contig08323, contig08659, contig12649, contig12738, contig13829, contig13830, contig14487, contig15560, contig15763, contig16132
100	GO:0009410	0.00824057	2.31988	6.19906	13	84	response to xenobiotic stimulus	contig00336, contig04031, contig04589, contig06249, contig07257, contig09539, contig13829, contig13830, contig14118, contig15135, contig16128, contig18217, contig20910
101	GO:0044723	0.00849507	1.32613	78.669	99	1066	single-organism carbohydrate metabolic process	contig00006, contig00294, contig00311, contig00402, contig00465, contig00685, contig00738, contig01101, contig01129, contig01308, contig01508, contig01536, contig01555, contig01709, contig01843, contig02085, contig02337, contig02434, contig02583, contig02636, contig02749, contig02934, contig02987, contig03038, contig03491, contig03675, contig03972, contig04048, contig04482, contig04642, contig046…
102	GO:0018126	0.00902149	6.30231	0.88558	4	12	protein hydroxylation	contig00416, contig01827, contig07714, contig07958
103	GO:0019471	0.00902149	6.30231	0.88558	4	12	4-hydroxyproline metabolic process	contig00416, contig01827, contig07714, contig07958
104	GO:0035999	0.00902149	6.30231	0.88558	4	12	tetrahydrofolate interconversion	contig01686, contig02204, contig09033, contig17086
105	GO:0019511	0.00902149	6.30231	0.88558	4	12	peptidyl-proline hydroxylation	contig00416, contig01827, contig07714, contig07958
106	GO:0018401	0.00902149	6.30231	0.88558	4	12	peptidyl-proline hydroxylation to 4-hydroxy-L-proline	contig00416, contig01827, contig07714, contig07958
107	GO:0001101	0.00907406	1.39069	52.9872	70	718	response to acid chemical	contig00093, contig00146, contig00527, contig00615, contig00725, contig01015, contig01308, contig01697, contig01830, contig01867, contig01874, contig02003, contig02105, contig02636, contig02781, contig03020, contig03501, contig03644, contig03675, contig03805, contig04057, contig04241, contig04269, contig04535, contig04619, contig04967, contig05032, contig05222, contig05365, contig05401, contig054…
108	GO:0071310	0.00936714	1.45844	38.3013	53	519	cellular response to organic substance	contig00527, contig00615, contig00725, contig01697, contig01830, contig02003, contig02105, contig02166, contig02659, contig03618, contig03644, contig03766, contig03914, contig04057, contig04269, contig04434, contig04500, contig04535, contig04642, contig04955, contig04967, contig05325, contig05401, contig05984, contig06233, contig06424, contig06654, contig06832, contig07151, contig07294, contig085…
109	GO:0006566	0.00940073	2.48614	4.94449	11	67	threonine metabolic process	contig00371, contig00604, contig01790, contig02738, contig03307, contig05140, contig06942, contig07233, contig09075, contig10073, contig13782
110	GO:0005996	0.00942491	1.5302	29.0027	42	393	monosaccharide metabolic process	contig00294, contig00311, contig00402, contig00738, contig01101, contig01129, contig01308, contig01508, contig02085, contig02434, contig02636, contig02749, contig02934, contig03675, contig05032, contig05086, contig05365, contig05976, contig06699, contig07167, contig07257, contig09028, contig09215, contig09396, contig09504, contig10663, contig10813, contig11226, contig11341, contig12279, contig130…
111	GO:0016051	0.00960324	1.43185	42.6554	58	578	carbohydrate biosynthetic process	contig00465, contig01101, contig01308, contig01508, contig01709, contig01843, contig02085, contig02434, contig02636, contig02749, contig02934, contig03038, contig03675, contig03972, contig04048, contig04482, contig04642, contig04649, contig05026, contig05032, contig05086, contig05194, contig05285, contig05365, contig05770, contig06564, contig06576, contig07257, contig07530, contig08001, contig084…
112	GO:0005975	0.00961863	1.29892	90.8457	112	1231	carbohydrate metabolic process	contig00006, contig00294, contig00311, contig00402, contig00465, contig00685, contig00738, contig01101, contig01129, contig01308, contig01508, contig01536, contig01555, contig01709, contig01843, contig02078, contig02085, contig02337, contig02434, contig02583, contig02636, contig02749, contig02934, contig02987, contig03038, contig03491, contig03675, contig03972, contig04017, contig04048, contig044…
113	GO:0030243	0.0099314	2.11306	7.74882	15	105	cellulose metabolic process	contig01101, contig01508, contig01843, contig03675, contig03972, contig04048, contig04482, contig05770, contig06564, contig06576, contig11840, contig12736, contig17646, contig17808, contig21849
114	GO:0006633	0.0100164	1.88185	11.4387	20	155	fatty acid biosynthetic process	contig00085, contig00093, contig00569, contig00570, contig00615, contig01429, contig03020, contig03249, contig04312, contig05741, contig06231, contig06582, contig06960, contig07257, contig07797, contig14425, contig14614, contig14962, contig15560, contig19249
115	GO:0006023	0.0101667	3.78649	1.91876	6	26	aminoglycan biosynthetic process	contig04649, contig08659, contig13041, contig13042, contig13543, contig17887
116	GO:0006024	0.0101667	3.78649	1.91876	6	26	glycosaminoglycan biosynthetic process	contig04649, contig08659, contig13041, contig13042, contig13543, contig17887
117	GO:0006793	0.010232	1.23652	154.312	180	2091	phosphorus metabolic process	contig00006, contig00119, contig00311, contig00402, contig00465, contig00527, contig00725, contig01226, contig01327, contig01461, contig01502, contig01508, contig01536, contig01555, contig01642, contig01662, contig01697, contig01703, contig01709, contig01773, contig01830, contig01901, contig01958, contig02003, contig02016, contig02085, contig02154, contig02347, contig02434, contig02636, contig026…
118	GO:1902531	0.0104939	2.16356	7.08464	14	96	regulation of intracellular signal transduction	contig00725, contig01101, contig01536, contig01662, contig01697, contig04671, contig06877, contig06918, contig08915, contig10664, contig11920, contig13087, contig15600, contig15642
119	GO:0046939	0.0107335	1.71446	16.1618	26	219	nucleotide phosphorylation	contig01555, contig02016, contig02085, contig02434, contig02636, contig02749, contig02934, contig05086, contig05716, contig07257, contig07967, contig09215, contig09396, contig11341, contig13025, contig13191, contig13829, contig13830, contig16128, contig16528, contig17646, contig18899, contig20120, contig20781, contig20910, contig21500
120	GO:0042126	0.0111866	9.44519	0.516588	3	7	nitrate metabolic process	contig04535, contig15848, contig17817
121	GO:0042128	0.0111866	9.44519	0.516588	3	7	nitrate assimilation	contig04535, contig15848, contig17817
122	GO:0097306	0.0114654	1.854	11.5863	20	157	cellular response to alcohol	contig00725, contig01697, contig01830, contig02003, contig02105, contig03644, contig04057, contig04269, contig04535, contig06424, contig06832, contig07294, contig08569, contig08836, contig10813, contig11873, contig12620, contig13944, contig14991, contig16226
123	GO:0032147	0.0116744	2.39992	5.09208	11	69	activation of protein kinase activity	contig00725, contig01536, contig01662, contig04671, contig06877, contig06918, contig08915, contig10664, contig11920, contig13087, contig15600
124	GO:0010647	0.0117405	2.0667	7.89642	15	107	positive regulation of cell communication	contig00725, contig01536, contig01662, contig04671, contig05984, contig06832, contig06877, contig06918, contig07294, contig08915, contig10664, contig11920, contig13087, contig13944, contig15600
125	GO:0000165	0.0118962	1.96047	9.37238	17	127	MAPK cascade	contig00725, contig01536, contig01662, contig01697, contig03304, contig04057, contig04671, contig04967, contig06424, contig06877, contig06918, contig07689, contig08915, contig10664, contig11920, contig13087, contig15600
126	GO:1901698	0.012137	1.67631	17.1212	27	232	response to nitrogen compound	contig00615, contig00725, contig01015, contig01697, contig02659, contig02781, contig03501, contig03675, contig03721, contig04071, contig04967, contig06424, contig06654, contig07333, contig07871, contig07907, contig07919, contig10456, contig13749, contig14020, contig14021, contig14431, contig14991, contig15848, contig18458, contig19415, contig20446
127	GO:0006796	0.0121819	1.23061	152.172	177	2062	phosphate-containing compound metabolic process	contig00006, contig00119, contig00311, contig00402, contig00465, contig00527, contig00725, contig01226, contig01327, contig01461, contig01502, contig01508, contig01536, contig01555, contig01642, contig01662, contig01697, contig01703, contig01709, contig01773, contig01830, contig01901, contig01958, contig02003, contig02016, contig02085, contig02154, contig02347, contig02434, contig02636, contig026…
128	GO:1901617	0.0122621	1.58765	21.9919	33	298	organic hydroxy compound biosynthetic process	contig00085, contig00235, contig00527, contig00590, contig00725, contig00995, contig01773, contig02738, contig03865, contig04642, contig04967, contig05032, contig05086, contig05270, contig05365, contig06424, contig06960, contig07599, contig07807, contig08323, contig08659, contig09396, contig10456, contig12649, contig13723, contig13829, contig13830, contig13944, contig14487, contig15560, contig157…
129	GO:1902533	0.0129577	2.35901	5.16588	11	70	positive regulation of intracellular signal transduction	contig00725, contig01536, contig01662, contig04671, contig06877, contig06918, contig08915, contig10664, contig11920, contig13087, contig15600
130	GO:0043410	0.0129577	2.35901	5.16588	11	70	positive regulation of MAPK cascade	contig00725, contig01536, contig01662, contig04671, contig06877, contig06918, contig08915, contig10664, contig11920, contig13087, contig15600
131	GO:0009225	0.0131039	2.47977	4.5017	10	61	nucleotide-sugar metabolic process	contig00006, contig03972, contig04048, contig04642, contig06576, contig10663, contig11840, contig12736, contig15689, contig16608
132	GO:0006029	0.0131883	4.20394	1.47597	5	20	proteoglycan metabolic process	contig04649, contig08659, contig13041, contig13042, contig13543
133	GO:0050650	0.0131883	4.20394	1.47597	5	20	chondroitin sulfate proteoglycan biosynthetic process	contig04649, contig08659, contig13041, contig13042, contig13543
134	GO:0050654	0.0131883	4.20394	1.47597	5	20	chondroitin sulfate proteoglycan metabolic process	contig04649, contig08659, contig13041, contig13042, contig13543
135	GO:0030166	0.0131883	4.20394	1.47597	5	20	proteoglycan biosynthetic process	contig04649, contig08659, contig13041, contig13042, contig13543
136	GO:0046653	0.0131883	4.20394	1.47597	5	20	tetrahydrofolate metabolic process	contig01686, contig02204, contig09033, contig17086, contig17887
137	GO:1903510	0.0131883	4.20394	1.47597	5	20	mucopolysaccharide metabolic process	contig04649, contig08659, contig13041, contig13042, contig13543
138	GO:0030204	0.0131883	4.20394	1.47597	5	20	chondroitin sulfate metabolic process	contig04649, contig08659, contig13041, contig13042, contig13543
139	GO:0030206	0.0131883	4.20394	1.47597	5	20	chondroitin sulfate biosynthetic process	contig04649, contig08659, contig13041, contig13042, contig13543
140	GO:0030244	0.0132077	2.16615	6.56805	13	89	cellulose biosynthetic process	contig01101, contig01843, contig03675, contig03972, contig04048, contig04482, contig05770, contig06564, contig06576, contig11840, contig12736, contig17808, contig21849
141	GO:0046364	0.0139556	1.69101	15.719	25	213	monosaccharide biosynthetic process	contig01101, contig01308, contig02085, contig02434, contig02636, contig02749, contig02934, contig03675, contig05086, contig07257, contig09215, contig09396, contig09504, contig11341, contig12279, contig13025, contig13829, contig13830, contig16128, contig16528, contig18899, contig20120, contig20781, contig20910, contig21500
142	GO:0006767	0.0139627	1.75783	13.3575	22	181	water-soluble vitamin metabolic process	contig00604, contig01057, contig01308, contig01958, contig03581, contig03675, contig04031, contig04589, contig06494, contig06699, contig07302, contig09539, contig12317, contig13829, contig13830, contig15652, contig15719, contig16033, contig17031, contig17032, contig20633, contig21107
143	GO:0044042	0.0144125	1.47691	30.6263	43	415	glucan metabolic process	contig00006, contig01101, contig01508, contig01709, contig01843, contig02078, contig02337, contig02583, contig02749, contig02987, contig03491, contig03675, contig03972, contig04048, contig04482, contig05026, contig05334, contig05761, contig05770, contig05871, contig06564, contig06576, contig07566, contig07596, contig08001, contig08498, contig08834, contig09396, contig10663, contig11226, contig118…
144	GO:0006073	0.0144125	1.47691	30.6263	43	415	cellular glucan metabolic process	contig00006, contig01101, contig01508, contig01709, contig01843, contig02078, contig02337, contig02583, contig02749, contig02987, contig03491, contig03675, contig03972, contig04048, contig04482, contig05026, contig05334, contig05761, contig05770, contig05871, contig06564, contig06576, contig07566, contig07596, contig08001, contig08498, contig08834, contig09396, contig10663, contig11226, contig118…
145	GO:0046686	0.0144918	1.44473	34.9066	48	473	response to cadmium ion	contig00041, contig00507, contig00604, contig01555, contig01703, contig01807, contig02016, contig02085, contig02714, contig03351, contig04689, contig04967, contig05266, contig05462, contig05716, contig06153, contig06241, contig06311, contig06877, contig07167, contig07967, contig08887, contig09033, contig09073, contig09632, contig10073, contig12444, contig12597, contig12818, contig12819, contig130…
146	GO:0019318	0.0149118	1.53044	24.7962	36	336	hexose metabolic process	contig00311, contig00402, contig00738, contig01101, contig01129, contig01308, contig01508, contig02085, contig02434, contig02636, contig02749, contig02934, contig03675, contig05032, contig05086, contig05365, contig07257, contig09028, contig09215, contig09396, contig09504, contig10813, contig11226, contig11341, contig12279, contig13025, contig13829, contig13830, contig15689, contig16128, contig165…
147	GO:0010941	0.014926	2.00082	8.11781	15	110	regulation of cell death	contig00527, contig00725, contig04057, contig04947, contig04967, contig05608, contig06241, contig06424, contig06466, contig07919, contig13723, contig14795, contig15341, contig15642, contig21869
148	GO:0000162	0.0151991	2.20109	5.97766	12	81	tryptophan biosynthetic process	contig01585, contig01610, contig02147, contig02393, contig02823, contig02934, contig05837, contig07233, contig07358, contig08288, contig10611, contig19961
149	GO:0046219	0.0151991	2.20109	5.97766	12	81	indolalkylamine biosynthetic process	contig01585, contig01610, contig02147, contig02393, contig02823, contig02934, contig05837, contig07233, contig07358, contig08288, contig10611, contig19961
150	GO:0033674	0.0158418	2.28119	5.31348	11	72	positive regulation of kinase activity	contig00725, contig01536, contig01662, contig04671, contig06877, contig06918, contig08915, contig10664, contig11920, contig13087, contig15600
151	GO:0001934	0.0158418	2.28119	5.31348	11	72	positive regulation of protein phosphorylation	contig00725, contig01536, contig01662, contig04671, contig06877, contig06918, contig08915, contig10664, contig11920, contig13087, contig15600
152	GO:0045860	0.0158418	2.28119	5.31348	11	72	positive regulation of protein kinase activity	contig00725, contig01536, contig01662, contig04671, contig06877, contig06918, contig08915, contig10664, contig11920, contig13087, contig15600
153	GO:0006749	0.0159311	2.7313	3.32092	8	45	glutathione metabolic process	contig01983, contig02105, contig05266, contig06249, contig10147, contig13158, contig13486, contig14118
154	GO:0010197	0.0162081	5.04082	1.03318	4	14	polar nucleus fusion	contig00639, contig02714, contig06153, contig19300
155	GO:0019400	0.0162081	5.04082	1.03318	4	14	alditol metabolic process	contig05032, contig05365, contig07796, contig17344
156	GO:0009559	0.0162081	5.04082	1.03318	4	14	embryo sac central cell differentiation	contig00639, contig02714, contig06153, contig19300
157	GO:0000186	0.0162731	2.38571	4.64929	10	63	activation of MAPKK activity	contig01536, contig01662, contig04671, contig06877, contig06918, contig08915, contig10664, contig11920, contig13087, contig15600
158	GO:0010540	0.0169267	7.55538	0.590386	3	8	basipetal auxin transport	contig01101, contig04619, contig07151
159	GO:0006598	0.0169267	7.55538	0.590386	3	8	polyamine catabolic process	contig06241, contig13491, contig14610
160	GO:0034605	0.0169267	7.55538	0.590386	3	8	cellular response to heat	contig05848, contig07530, contig18727
161	GO:0044262	0.0172247	1.38551	43.0982	57	584	cellular carbohydrate metabolic process	contig00006, contig00402, contig00465, contig01101, contig01508, contig01709, contig01843, contig02078, contig02337, contig02583, contig02749, contig02987, contig03491, contig03675, contig03972, contig04017, contig04048, contig04482, contig04642, contig04649, contig05026, contig05032, contig05285, contig05334, contig05365, contig05761, contig05770, contig05871, contig06564, contig06576, contig066…
162	GO:0071229	0.0180875	1.57133	20.1469	30	273	cellular response to acid chemical	contig00527, contig00725, contig01697, contig01830, contig02003, contig02105, contig03644, contig04057, contig04269, contig04535, contig04967, contig05222, contig06233, contig06424, contig06832, contig07294, contig08569, contig10813, contig11873, contig13829, contig13830, contig13944, contig14341, contig14795, contig14991, contig15642, contig16226, contig17169, contig18142, contig19351
163	GO:0043408	0.0182062	2.13865	6.12526	12	83	regulation of MAPK cascade	contig00725, contig01536, contig01662, contig01697, contig04671, contig06877, contig06918, contig08915, contig10664, contig11920, contig13087, contig15600
164	GO:0010243	0.0187414	1.93897	8.33921	15	113	response to organonitrogen compound	contig00615, contig00725, contig01697, contig02781, contig03721, contig04071, contig04967, contig06424, contig07333, contig07871, contig07907, contig07919, contig13749, contig14991, contig20446
165	GO:0010200	0.0187842	1.99196	7.60123	14	103	response to chitin	contig00615, contig00725, contig01697, contig02781, contig03721, contig04071, contig04967, contig06424, contig07333, contig07871, contig07907, contig13749, contig14991, contig20446
166	GO:0042327	0.0191822	2.20832	5.46107	11	74	positive regulation of phosphorylation	contig00725, contig01536, contig01662, contig04671, contig06877, contig06918, contig08915, contig10664, contig11920, contig13087, contig15600
167	GO:0010565	0.0198239	3.7086	1.62356	5	22	regulation of cellular ketone metabolic process	contig02659, contig04535, contig04967, contig08772, contig15642
168	GO:1901615	0.0199178	1.42959	32.9878	45	447	organic hydroxy compound metabolic process	contig00085, contig00235, contig00527, contig00590, contig00725, contig00995, contig01773, contig01863, contig02147, contig02393, contig02738, contig03865, contig04535, contig04642, contig04967, contig05032, contig05086, contig05270, contig05365, contig06424, contig06551, contig06960, contig07599, contig07796, contig07807, contig08323, contig08659, contig09396, contig09408, contig10456, contig126…
169	GO:0046034	0.0199255	1.49445	25.3128	36	343	ATP metabolic process	contig01226, contig01508, contig01555, contig02016, contig02085, contig02434, contig02636, contig02749, contig02934, contig04358, contig05086, contig05716, contig05870, contig07257, contig07560, contig07967, contig08160, contig08633, contig09215, contig09396, contig11341, contig13025, contig13407, contig13829, contig13830, contig15483, contig15744, contig16128, contig16483, contig16528, contig176…
170	GO:0009605	0.0211487	1.29145	69.5918	86	943	response to external stimulus	contig00093, contig00235, contig00407, contig00527, contig00604, contig00615, contig00725, contig01024, contig01184, contig01308, contig01327, contig01807, contig01827, contig01830, contig02105, contig02531, contig02659, contig02925, contig03020, contig03501, contig03675, contig03696, contig03721, contig03914, contig03925, contig04057, contig04482, contig04535, contig04967, contig04985, contig050…
171	GO:0010817	0.0211822	1.639	15.4976	24	210	regulation of hormone levels	contig00085, contig00590, contig00760, contig01101, contig01863, contig03865, contig04034, contig04619, contig04642, contig05086, contig05194, contig05301, contig07151, contig08659, contig12987, contig14569, contig15522, contig15763, contig16132, contig17121, contig17646, contig18906, contig19415, contig21869
172	GO:0009094	0.0216384	2.07963	6.27286	12	85	L-phenylalanine biosynthetic process	contig01585, contig01610, contig02147, contig02393, contig02823, contig02934, contig05837, contig07233, contig07358, contig08288, contig10611, contig19961
173	GO:0009095	0.0216384	2.07963	6.27286	12	85	aromatic amino acid family biosynthetic process, prephenate pathway	contig01585, contig01610, contig02147, contig02393, contig02823, contig02934, contig05837, contig07233, contig07358, contig08288, contig10611, contig19961
174	GO:0006571	0.0216384	2.07963	6.27286	12	85	tyrosine biosynthetic process	contig01585, contig01610, contig02147, contig02393, contig02823, contig02934, contig05837, contig07233, contig07358, contig08288, contig10611, contig19961
175	GO:1902223	0.0216384	2.07963	6.27286	12	85	erythrose 4-phosphate/phosphoenolpyruvate family amino acid biosynthetic process	contig01585, contig01610, contig02147, contig02393, contig02823, contig02934, contig05837, contig07233, contig07358, contig08288, contig10611, contig19961
176	GO:0008202	0.0222024	1.74606	11.5863	19	157	steroid metabolic process	contig00085, contig00590, contig01773, contig03386, contig03865, contig05086, contig05270, contig06960, contig07807, contig08323, contig08659, contig12649, contig12738, contig13829, contig13830, contig14487, contig15560, contig15763, contig16132
177	GO:0009064	0.0222382	1.81052	10.0366	17	136	glutamine family amino acid metabolic process	contig00416, contig01585, contig01827, contig02823, contig03931, contig05045, contig06942, contig07358, contig07714, contig07958, contig13829, contig13830, contig14610, contig14772, contig17859, contig17887, contig18461
178	GO:2000377	0.0223674	2.76115	2.87813	7	39	regulation of reactive oxygen species metabolic process	contig00725, contig04967, contig06233, contig06424, contig13179, contig14341, contig15642
179	GO:0009607	0.0225732	1.33795	49.9615	64	677	response to biotic stimulus	contig00093, contig00407, contig00527, contig00604, contig00615, contig00725, contig01024, contig01184, contig01308, contig01327, contig01807, contig01827, contig01830, contig02531, contig02659, contig02925, contig03020, contig03675, contig03696, contig03721, contig03914, contig04057, contig04482, contig04535, contig04967, contig04985, contig05045, contig05222, contig05250, contig05517, contig056…
180	GO:0060548	0.0227618	2.36894	4.2065	9	57	negative regulation of cell death	contig00527, contig00725, contig04057, contig04967, contig06424, contig07919, contig13723, contig15642, contig21869
181	GO:0006022	0.0227618	2.36894	4.2065	9	57	aminoglycan metabolic process	contig04649, contig08659, contig08834, contig11675, contig13041, contig13042, contig13543, contig15328, contig17887
182	GO:0045937	0.0230173	2.13994	5.60867	11	76	positive regulation of phosphate metabolic process	contig00725, contig01536, contig01662, contig04671, contig06877, contig06918, contig08915, contig10664, contig11920, contig13087, contig15600
183	GO:0010562	0.0230173	2.13994	5.60867	11	76	positive regulation of phosphorus metabolic process	contig00725, contig01536, contig01662, contig04671, contig06877, contig06918, contig08915, contig10664, contig11920, contig13087, contig15600
184	GO:0051347	0.0230173	2.13994	5.60867	11	76	positive regulation of transferase activity	contig00725, contig01536, contig01662, contig04671, contig06877, contig06918, contig08915, contig10664, contig11920, contig13087, contig15600
185	GO:0009814	0.0232496	1.66211	14.0217	22	190	defense response, incompatible interaction	contig00527, contig00604, contig00725, contig01827, contig02531, contig03696, contig04057, contig04535, contig04967, contig04985, contig05045, contig06233, contig06424, contig07323, contig10456, contig10496, contig10643, contig13723, contig13944, contig14341, contig15642, contig18142
186	GO:0043207	0.0233026	1.34144	48.2641	62	654	response to external biotic stimulus	contig00093, contig00407, contig00527, contig00604, contig00615, contig00725, contig01024, contig01184, contig01308, contig01327, contig01807, contig01827, contig01830, contig02531, contig02659, contig02925, contig03020, contig03675, contig03696, contig03721, contig03914, contig04057, contig04482, contig04535, contig04967, contig04985, contig05045, contig05222, contig05250, contig05517, contig056…
187	GO:0051707	0.0233026	1.34144	48.2641	62	654	response to other organism	contig00093, contig00407, contig00527, contig00604, contig00615, contig00725, contig01024, contig01184, contig01308, contig01327, contig01807, contig01827, contig01830, contig02531, contig02659, contig02925, contig03020, contig03675, contig03696, contig03721, contig03914, contig04057, contig04482, contig04535, contig04967, contig04985, contig05045, contig05222, contig05250, contig05517, contig056…
188	GO:0006096	0.0233942	1.6405	14.8335	23	201	glycolytic process	contig01555, contig02085, contig02434, contig02636, contig02749, contig02934, contig05086, contig07257, contig07967, contig09215, contig09396, contig11341, contig13025, contig13829, contig13830, contig16128, contig16528, contig17646, contig18899, contig20120, contig20781, contig20910, contig21500
189	GO:0046031	0.0233942	1.6405	14.8335	23	201	ADP metabolic process	contig01555, contig02085, contig02434, contig02636, contig02749, contig02934, contig05086, contig07257, contig07967, contig09215, contig09396, contig11341, contig13025, contig13829, contig13830, contig16128, contig16528, contig17646, contig18899, contig20120, contig20781, contig20910, contig21500
190	GO:0009185	0.0233942	1.6405	14.8335	23	201	ribonucleoside diphosphate metabolic process	contig01555, contig02085, contig02434, contig02636, contig02749, contig02934, contig05086, contig07257, contig07967, contig09215, contig09396, contig11341, contig13025, contig13829, contig13830, contig16128, contig16528, contig17646, contig18899, contig20120, contig20781, contig20910, contig21500
191	GO:0009179	0.0233942	1.6405	14.8335	23	201	purine ribonucleoside diphosphate metabolic process	contig01555, contig02085, contig02434, contig02636, contig02749, contig02934, contig05086, contig07257, contig07967, contig09215, contig09396, contig11341, contig13025, contig13829, contig13830, contig16128, contig16528, contig17646, contig18899, contig20120, contig20781, contig20910, contig21500
192	GO:0009135	0.0233942	1.6405	14.8335	23	201	purine nucleoside diphosphate metabolic process	contig01555, contig02085, contig02434, contig02636, contig02749, contig02934, contig05086, contig07257, contig07967, contig09215, contig09396, contig11341, contig13025, contig13829, contig13830, contig16128, contig16528, contig17646, contig18899, contig20120, contig20781, contig20910, contig21500
193	GO:0006757	0.0233942	1.6405	14.8335	23	201	ATP generation from ADP	contig01555, contig02085, contig02434, contig02636, contig02749, contig02934, contig05086, contig07257, contig07967, contig09215, contig09396, contig11341, contig13025, contig13829, contig13830, contig16128, contig16528, contig17646, contig18899, contig20120, contig20781, contig20910, contig21500
194	GO:0046685	0.0238343	3.50221	1.69736	5	23	response to arsenic-containing substance	contig04967, contig06231, contig06309, contig16589, contig19585
195	GO:0007018	0.0240172	6.29551	0.664185	3	9	microtubule-based movement	contig06311, contig07833, contig09340
196	GO:2001057	0.0240172	6.29551	0.664185	3	9	reactive nitrogen species metabolic process	contig04535, contig15848, contig17817
197	GO:0006521	0.0240172	6.29551	0.664185	3	9	regulation of cellular amino acid metabolic process	contig02659, contig08772, contig15642
198	GO:0033238	0.0240172	6.29551	0.664185	3	9	regulation of cellular amine metabolic process	contig02659, contig08772, contig15642
199	GO:0009167	0.024196	1.45423	27.3792	38	371	purine ribonucleoside monophosphate metabolic process	contig01226, contig01508, contig01555, contig01703, contig02016, contig02085, contig02434, contig02636, contig02749, contig02934, contig04358, contig05086, contig05716, contig05870, contig07257, contig07560, contig07967, contig08160, contig08633, contig09215, contig09396, contig11341, contig13025, contig13407, contig13829, contig13830, contig15162, contig15483, contig15744, contig16128, contig164…
200	GO:0009126	0.024196	1.45423	27.3792	38	371	purine nucleoside monophosphate metabolic process	contig01226, contig01508, contig01555, contig01703, contig02016, contig02085, contig02434, contig02636, contig02749, contig02934, contig04358, contig05086, contig05716, contig05870, contig07257, contig07560, contig07967, contig08160, contig08633, contig09215, contig09396, contig11341, contig13025, contig13407, contig13829, contig13830, contig15162, contig15483, contig15744, contig16128, contig164…
201	GO:0006094	0.0246336	1.63117	14.9073	23	202	gluconeogenesis	contig01101, contig02085, contig02434, contig02636, contig02749, contig02934, contig05086, contig07257, contig09215, contig09396, contig09504, contig11341, contig12279, contig13025, contig13829, contig13830, contig16128, contig16528, contig18899, contig20120, contig20781, contig20910, contig21500
202	GO:0031401	0.0251322	2.1073	5.68247	11	77	positive regulation of protein modification process	contig00725, contig01536, contig01662, contig04671, contig06877, contig06918, contig08915, contig10664, contig11920, contig13087, contig15600
203	GO:0005976	0.0261655	1.36723	39.7035	52	538	polysaccharide metabolic process	contig00006, contig00465, contig01101, contig01508, contig01709, contig01843, contig02078, contig02337, contig02583, contig02749, contig02987, contig03491, contig03675, contig03972, contig04048, contig04482, contig04642, contig04649, contig05026, contig05194, contig05285, contig05334, contig05761, contig05770, contig05871, contig06564, contig06576, contig07435, contig07566, contig07596, contig080…
204	GO:0031408	0.0262002	4.19983	1.18077	4	16	oxylipin biosynthetic process	contig00093, contig00615, contig03020, contig14962
205	GO:0015851	0.0262002	4.19983	1.18077	4	16	nucleobase transport	contig00590, contig02189, contig02425, contig13372
206	GO:0006863	0.0262002	4.19983	1.18077	4	16	purine nucleobase transport	contig00590, contig02189, contig02425, contig13372
207	GO:0009144	0.0262004	1.46006	25.8294	36	350	purine nucleoside triphosphate metabolic process	contig01226, contig01508, contig01555, contig02016, contig02085, contig02434, contig02636, contig02749, contig02934, contig04358, contig05086, contig05716, contig05870, contig07257, contig07560, contig07967, contig08160, contig08633, contig09215, contig09396, contig11341, contig13025, contig13407, contig13829, contig13830, contig15483, contig15744, contig16128, contig16483, contig16528, contig176…
208	GO:0009205	0.0262004	1.46006	25.8294	36	350	purine ribonucleoside triphosphate metabolic process	contig01226, contig01508, contig01555, contig02016, contig02085, contig02434, contig02636, contig02749, contig02934, contig04358, contig05086, contig05716, contig05870, contig07257, contig07560, contig07967, contig08160, contig08633, contig09215, contig09396, contig11341, contig13025, contig13407, contig13829, contig13830, contig15483, contig15744, contig16128, contig16483, contig16528, contig176…
209	GO:0006631	0.0262215	1.47708	24.132	34	327	fatty acid metabolic process	contig00085, contig00093, contig00569, contig00570, contig00615, contig00685, contig01364, contig01429, contig02085, contig02531, contig03020, contig03249, contig04312, contig04967, contig05462, contig05492, contig05741, contig06231, contig06249, contig06582, contig06960, contig07257, contig07797, contig09182, contig12987, contig13612, contig13829, contig13830, contig14425, contig14614, contig149…
210	GO:0000226	0.0266376	2.17893	5.01828	10	68	microtubule cytoskeleton organization	contig03140, contig03304, contig03644, contig04955, contig05110, contig06734, contig07566, contig14020, contig14021, contig16132
211	GO:0051273	0.026694	1.8439	8.7082	15	118	beta-glucan metabolic process	contig01101, contig01508, contig01843, contig03675, contig03972, contig04048, contig04482, contig05770, contig06564, contig06576, contig11840, contig12736, contig17646, contig17808, contig21849
212	GO:0019319	0.0272634	1.61281	15.0549	23	204	hexose biosynthetic process	contig01101, contig02085, contig02434, contig02636, contig02749, contig02934, contig05086, contig07257, contig09215, contig09396, contig09504, contig11341, contig12279, contig13025, contig13829, contig13830, contig16128, contig16528, contig18899, contig20120, contig20781, contig20910, contig21500
213	GO:0072330	0.0272695	1.4719	24.2058	34	328	monocarboxylic acid biosynthetic process	contig00085, contig00093, contig00527, contig00569, contig00570, contig00615, contig00725, contig01429, contig01958, contig01983, contig03020, contig03249, contig03991, contig04312, contig04967, contig05741, contig06231, contig06424, contig06582, contig06960, contig07257, contig07797, contig10456, contig13486, contig13723, contig13829, contig13830, contig13944, contig14425, contig14614, contig149…
214	GO:0016131	0.0274908	2.9109	2.36155	6	32	brassinosteroid metabolic process	contig00590, contig03865, contig05086, contig08659, contig15763, contig16132
215	GO:0016132	0.0274908	2.9109	2.36155	6	32	brassinosteroid biosynthetic process	contig00590, contig03865, contig05086, contig08659, contig15763, contig16132
216	GO:0015976	0.0276531	1.99693	6.49425	12	88	carbon utilization	contig01327, contig01585, contig02823, contig05086, contig07358, contig16528, contig17077, contig17808, contig17859, contig20120, contig20781, contig21500
217	GO:0072524	0.0282516	1.45051	25.977	36	352	pyridine-containing compound metabolic process	contig00311, contig00604, contig01057, contig01327, contig01555, contig01709, contig02085, contig02434, contig02636, contig02749, contig02934, contig05086, contig07167, contig07257, contig07967, contig09215, contig09396, contig11226, contig11341, contig13025, contig13158, contig13829, contig13830, contig15652, contig16033, contig16128, contig16528, contig17646, contig17808, contig18899, contig201…
218	GO:0018958	0.0291737	2.14178	5.09208	10	69	phenol-containing compound metabolic process	contig00235, contig00527, contig00725, contig04535, contig04967, contig06424, contig10456, contig13723, contig13944, contig15135
219	GO:0048584	0.0292057	1.71499	11.1435	18	151	positive regulation of response to stimulus	contig00725, contig01536, contig01662, contig04535, contig04671, contig05984, contig06832, contig06877, contig06918, contig07294, contig08915, contig10664, contig11920, contig13087, contig13944, contig15328, contig15600, contig19405
220	GO:0009060	0.0299043	1.97079	6.56805	12	89	aerobic respiration	contig04017, contig04358, contig06658, contig07919, contig07967, contig15195, contig15744, contig17077, contig17646, contig17817, contig17859, contig18938
221	GO:0046165	0.0299382	1.65737	12.7671	20	173	alcohol biosynthetic process	contig00085, contig00590, contig01773, contig02738, contig03865, contig04642, contig05032, contig05086, contig05270, contig05365, contig06960, contig07807, contig08323, contig08659, contig09396, contig12649, contig14487, contig15560, contig15763, contig16132
222	GO:0006165	0.0301024	1.59485	15.2025	23	206	nucleoside diphosphate phosphorylation	contig01555, contig02085, contig02434, contig02636, contig02749, contig02934, contig05086, contig07257, contig07967, contig09215, contig09396, contig11341, contig13025, contig13829, contig13830, contig16128, contig16528, contig17646, contig18899, contig20120, contig20781, contig20910, contig21500
223	GO:0033554	0.0301484	1.3284	46.2715	59	627	cellular response to stress	contig00604, contig00639, contig00725, contig01308, contig01827, contig02105, contig02531, contig02714, contig03090, contig03387, contig03501, contig03903, contig03925, contig04057, contig04422, contig04535, contig04947, contig04967, contig05045, contig05222, contig05401, contig05608, contig05848, contig05983, contig05984, contig06186, contig06241, contig06424, contig06466, contig06892, contig070…
224	GO:0006000	0.0307716	2.22891	4.4279	9	60	fructose metabolic process	contig00311, contig01308, contig03675, contig09028, contig11226, contig15689, contig20120, contig20781, contig21500
225	GO:1901701	0.0308397	1.43186	27.0102	37	366	cellular response to oxygen-containing compound	contig00527, contig00725, contig01697, contig01830, contig02003, contig02105, contig03644, contig03914, contig04057, contig04269, contig04535, contig04967, contig05222, contig05983, contig06233, contig06424, contig06832, contig07294, contig08569, contig08772, contig08836, contig10813, contig11873, contig12620, contig13829, contig13830, contig13944, contig14020, contig14021, contig14341, contig147…
226	GO:0010038	0.0313031	1.35375	39.2607	51	532	response to metal ion	contig00041, contig00507, contig00604, contig01555, contig01703, contig01807, contig02016, contig02085, contig02714, contig03351, contig04482, contig04689, contig04967, contig05266, contig05462, contig05716, contig06153, contig06241, contig06311, contig06877, contig07167, contig07967, contig08653, contig08887, contig09033, contig09073, contig09632, contig10073, contig12444, contig12597, contig128…
227	GO:0009199	0.0315604	1.43642	26.1984	36	355	ribonucleoside triphosphate metabolic process	contig01226, contig01508, contig01555, contig02016, contig02085, contig02434, contig02636, contig02749, contig02934, contig04358, contig05086, contig05716, contig05870, contig07257, contig07560, contig07967, contig08160, contig08633, contig09215, contig09396, contig11341, contig13025, contig13407, contig13829, contig13830, contig15483, contig15744, contig16128, contig16483, contig16528, contig176…
228	GO:0042558	0.031575	2.8028	2.43534	6	33	pteridine-containing compound metabolic process	contig01686, contig02204, contig09033, contig15943, contig17086, contig17887
229	GO:0010310	0.031575	2.8028	2.43534	6	33	regulation of hydrogen peroxide metabolic process	contig00725, contig04967, contig06233, contig06424, contig14341, contig15642
230	GO:0016128	0.031575	2.8028	2.43534	6	33	phytosteroid metabolic process	contig00590, contig03865, contig05086, contig08659, contig15763, contig16132
231	GO:0016129	0.031575	2.8028	2.43534	6	33	phytosteroid biosynthetic process	contig00590, contig03865, contig05086, contig08659, contig15763, contig16132
232	GO:0006766	0.0316033	1.58602	15.2762	23	207	vitamin metabolic process	contig00604, contig00995, contig01057, contig01308, contig01958, contig03581, contig03675, contig04031, contig04589, contig06494, contig06699, contig07302, contig09539, contig12317, contig13829, contig13830, contig15652, contig15719, contig16033, contig17031, contig17032, contig20633, contig21107
233	GO:0071396	0.0316944	1.6238	13.6527	21	185	cellular response to lipid	contig00725, contig01697, contig01830, contig02003, contig02105, contig03644, contig04057, contig04269, contig04535, contig06424, contig06832, contig07294, contig08569, contig08836, contig10813, contig11873, contig12620, contig13944, contig14991, contig16226, contig17169
234	GO:0008361	0.0323143	3.87637	1.25457	4	17	regulation of cell size	contig05194, contig15195, contig17646, contig21869
235	GO:0009269	0.0323143	3.87637	1.25457	4	17	response to desiccation	contig01867, contig02636, contig05222, contig09434
236	GO:0051259	0.0323143	3.87637	1.25457	4	17	protein oligomerization	contig03211, contig07560, contig08160, contig17077
237	GO:0016925	0.0323143	3.87637	1.25457	4	17	protein sumoylation	contig04535, contig05984, contig09182, contig09365
238	GO:0018279	0.0324628	5.3956	0.737983	3	10	protein N-linked glycosylation via asparagine	contig12385, contig15341, contig21849
239	GO:0015700	0.0324628	5.3956	0.737983	3	10	arsenite transport	contig04967, contig06309, contig19585
240	GO:0072338	0.0324628	5.3956	0.737983	3	10	cellular lactam metabolic process	contig01983, contig07257, contig13486
241	GO:0018196	0.0324628	5.3956	0.737983	3	10	peptidyl-asparagine modification	contig12385, contig15341, contig21849
242	GO:0044264	0.03414	1.35767	36.8254	48	499	cellular polysaccharide metabolic process	contig00006, contig00465, contig01101, contig01508, contig01709, contig01843, contig02078, contig02337, contig02583, contig02749, contig02987, contig03491, contig03675, contig03972, contig04048, contig04482, contig04642, contig04649, contig05026, contig05285, contig05334, contig05761, contig05770, contig05871, contig06564, contig06576, contig07566, contig07596, contig08001, contig08498, contig088…
243	GO:0009132	0.0347735	1.56864	15.4238	23	209	nucleoside diphosphate metabolic process	contig01555, contig02085, contig02434, contig02636, contig02749, contig02934, contig05086, contig07257, contig07967, contig09215, contig09396, contig11341, contig13025, contig13829, contig13830, contig16128, contig16528, contig17646, contig18899, contig20120, contig20781, contig20910, contig21500
244	GO:0006555	0.0350091	1.98607	5.97766	11	81	methionine metabolic process	contig00728, contig01686, contig02659, contig03867, contig04538, contig04946, contig07733, contig07807, contig14772, contig15674, contig19236
245	GO:0009141	0.0351608	1.42258	26.4198	36	358	nucleoside triphosphate metabolic process	contig01226, contig01508, contig01555, contig02016, contig02085, contig02434, contig02636, contig02749, contig02934, contig04358, contig05086, contig05716, contig05870, contig07257, contig07560, contig07967, contig08160, contig08633, contig09215, contig09396, contig11341, contig13025, contig13407, contig13829, contig13830, contig15483, contig15744, contig16128, contig16483, contig16528, contig176…
246	GO:0023014	0.0361974	1.69507	10.627	17	144	signal transduction by protein phosphorylation	contig00725, contig01536, contig01662, contig01697, contig03304, contig04057, contig04671, contig04967, contig06424, contig06877, contig06918, contig07689, contig08915, contig10664, contig11920, contig13087, contig15600
247	GO:0051274	0.0367207	1.84728	7.52743	13	102	beta-glucan biosynthetic process	contig01101, contig01843, contig03675, contig03972, contig04048, contig04482, contig05770, contig06564, contig06576, contig11840, contig12736, contig17808, contig21849
248	GO:0009735	0.0370907	2.14436	4.57549	9	62	response to cytokinin	contig04434, contig04500, contig05401, contig05984, contig07151, contig07566, contig08772, contig09619, contig09899
249	GO:0009072	0.0372936	1.46598	21.4015	30	290	aromatic amino acid family metabolic process	contig00760, contig00995, contig01429, contig01585, contig01610, contig01697, contig01807, contig02147, contig02393, contig02636, contig02823, contig02934, contig03249, contig04967, contig05837, contig07233, contig07358, contig08006, contig08288, contig09632, contig10611, contig13829, contig13830, contig14118, contig14610, contig15135, contig15331, contig17121, contig17887, contig19961
250	GO:0009161	0.0374038	1.39456	29.1503	39	395	ribonucleoside monophosphate metabolic process	contig01226, contig01508, contig01555, contig01703, contig02016, contig02085, contig02434, contig02636, contig02749, contig02934, contig04358, contig05086, contig05716, contig05870, contig07257, contig07560, contig07967, contig08160, contig08633, contig09215, contig09396, contig11341, contig13025, contig13191, contig13407, contig13829, contig13830, contig15162, contig15483, contig15744, contig161…
251	GO:0000910	0.0378001	2.03752	5.31348	10	72	cytokinesis	contig01101, contig01502, contig04048, contig06734, contig08772, contig12238, contig12736, contig14020, contig14021, contig16132
252	GO:0042430	0.0384915	1.56711	14.7597	22	200	indole-containing compound metabolic process	contig00725, contig01429, contig01585, contig01610, contig02147, contig02393, contig02823, contig02934, contig03249, contig04967, contig05837, contig06842, contig07101, contig07233, contig07358, contig07676, contig08288, contig10611, contig12987, contig13829, contig13830, contig19961
253	GO:0005984	0.0387775	1.46021	21.4753	30	291	disaccharide metabolic process	contig00006, contig01709, contig02337, contig02583, contig02749, contig02987, contig03491, contig03972, contig04048, contig05026, contig05032, contig05334, contig05365, contig05761, contig06576, contig07566, contig07596, contig08001, contig08498, contig08834, contig09396, contig10663, contig11226, contig12736, contig14782, contig14795, contig14833, contig15137, contig19820, contig21615
254	GO:0009862	0.0391533	2.2439	3.91131	8	53	systemic acquired resistance, salicylic acid mediated signaling pathway	contig00725, contig04057, contig04967, contig06233, contig06424, contig14341, contig15642, contig18142
255	GO:0019852	0.0408796	2.60897	2.58294	6	35	L-ascorbic acid metabolic process	contig01308, contig03675, contig06699, contig13829, contig13830, contig15719
256	GO:0048583	0.0410558	1.38935	28.4861	38	386	regulation of response to stimulus	contig00527, contig00725, contig01101, contig01536, contig01662, contig01697, contig03696, contig04057, contig04500, contig04535, contig04642, contig04671, contig04947, contig04967, contig05608, contig05984, contig06241, contig06424, contig06466, contig06832, contig06877, contig06918, contig07151, contig07294, contig07368, contig07689, contig07714, contig08915, contig10664, contig11920, contig130…
257	GO:0070588	0.0422429	4.72067	0.811781	3	11	calcium ion transmembrane transport	contig05034, contig08408, contig17577
258	GO:0044273	0.0422429	4.72067	0.811781	3	11	sulfur compound catabolic process	contig04693, contig04967, contig06249
259	GO:0045489	0.0422429	4.72067	0.811781	3	11	pectin biosynthetic process	contig01843, contig05285, contig14782
260	GO:0009123	0.0426619	1.37848	29.4455	39	399	nucleoside monophosphate metabolic process	contig01226, contig01508, contig01555, contig01703, contig02016, contig02085, contig02434, contig02636, contig02749, contig02934, contig04358, contig05086, contig05716, contig05870, contig07257, contig07560, contig07967, contig08160, contig08633, contig09215, contig09396, contig11341, contig13025, contig13191, contig13407, contig13829, contig13830, contig15162, contig15483, contig15744, contig161…
261	GO:0006544	0.0431662	1.84967	6.93704	12	94	glycine metabolic process	contig00371, contig00604, contig01790, contig02204, contig02738, contig03307, contig05140, contig06942, contig09075, contig10073, contig13782, contig17086
262	GO:0009415	0.0437342	1.52678	15.7928	23	214	response to water	contig01867, contig02105, contig02636, contig02781, contig03805, contig04535, contig04619, contig05032, contig05222, contig05365, contig05401, contig05958, contig06110, contig06424, contig06832, contig09434, contig13025, contig13829, contig13830, contig14772, contig18727, contig19351, contig21869
263	GO:0015698	0.0440174	1.90386	6.19906	11	84	inorganic anion transport	contig01015, contig03501, contig04879, contig04967, contig06309, contig07151, contig10456, contig13179, contig14431, contig16239, contig19585
264	GO:0009150	0.0440596	1.37452	29.5193	39	400	purine ribonucleotide metabolic process	contig01226, contig01508, contig01555, contig01703, contig01958, contig02016, contig02085, contig02434, contig02636, contig02749, contig02934, contig04358, contig05086, contig05716, contig05870, contig07257, contig07560, contig07967, contig08160, contig08633, contig09215, contig09396, contig11341, contig13025, contig13407, contig13829, contig13830, contig15162, contig15483, contig15744, contig161…
265	GO:0035556	0.044778	1.39129	26.9364	36	365	intracellular signal transduction	contig00615, contig00725, contig01101, contig01536, contig01662, contig01697, contig01954, contig02003, contig03304, contig03644, contig04057, contig04434, contig04500, contig04671, contig04967, contig05517, contig06102, contig06424, contig06877, contig06918, contig07689, contig08569, contig08915, contig10664, contig11920, contig12444, contig13087, contig13362, contig13829, contig13830, contig145…
266	GO:0043067	0.044876	1.78649	7.74882	13	105	regulation of programmed cell death	contig00725, contig04057, contig04947, contig04967, contig05608, contig06241, contig06424, contig06466, contig07919, contig13723, contig14795, contig15341, contig15642
267	GO:1901135	0.0476092	1.21609	85.3108	100	1156	carbohydrate derivative metabolic process	contig00006, contig00294, contig00311, contig00565, contig00685, contig00728, contig01226, contig01327, contig01461, contig01508, contig01536, contig01555, contig01703, contig01709, contig01958, contig02016, contig02085, contig02434, contig02636, contig02749, contig02934, contig03644, contig03775, contig03865, contig03867, contig03914, contig03925, contig03931, contig03972, contig04048, contig043…
268	GO:0014070	0.0479649	1.43795	21.0325	29	285	response to organic cyclic compound	contig00041, contig00527, contig00725, contig02659, contig03618, contig04057, contig04967, contig05462, contig05517, contig06233, contig06424, contig06654, contig06915, contig07919, contig08701, contig08836, contig10823, contig12620, contig12818, contig13944, contig14020, contig14021, contig14089, contig14341, contig14795, contig15642, contig18009, contig18142, contig19415
269	GO:0006732	0.0491723	1.30793	40.4415	51	548	coenzyme metabolic process	contig00311, contig00394, contig00728, contig00995, contig01327, contig01555, contig01686, contig01709, contig01958, contig02085, contig02204, contig02434, contig02636, contig02749, contig02934, contig03867, contig04057, contig05086, contig05870, contig07167, contig07257, contig07733, contig07967, contig08185, contig08659, contig09033, contig09215, contig09396, contig11226, contig11341, contig130…
	GOMFID	Pvalue	OddsRatio	ExpCount	Count	Size	Term	Contigs
1	GO:0003723	2.34063e-11	0.206396	47.6521	11	671	RNA binding	contig02360, contig02749, contig05260, contig05890, contig05917, contig06654, contig07010, contig08445, contig09396, contig14890, contig19415
2	GO:0003676	4.35373e-10	0.510069	147.217	86	2073	nucleic acid binding	contig00026, contig00143, contig00173, contig00179, contig00235, contig00268, contig01102, contig01103, contig01129, contig01177, contig01189, contig01413, contig01460, contig01507, contig01635, contig01684, contig01993, contig01994, contig02271, contig02360, contig02481, contig02483, contig02749, contig03240, contig03351, contig03618, contig03716, contig03766, contig03805, contig03885, contig040…
3	GO:0003735	1.9929e-05	0.193907	19.0324	4	268	structural constituent of ribosome	contig00116, contig00925, contig04445, contig05890
4	GO:0005198	0.000646109	0.389476	24.0746	10	339	structural molecule activity	contig00116, contig00925, contig01874, contig04013, contig04445, contig05045, contig05890, contig06311, contig09504, contig12279
5	GO:0017111	0.0047679	0.597787	41.3316	26	582	nucleoside-triphosphatase activity	contig00146, contig01226, contig01508, contig02642, contig04967, contig05034, contig06177, contig06311, contig07136, contig07151, contig07833, contig08408, contig08633, contig08653, contig09340, contig09501, contig09773, contig09789, contig11247, contig12279, contig13747, contig14341, contig16249, contig17577, contig18421, contig21577
6	GO:0016817	0.013148	0.660734	44.8825	31	632	hydrolase activity, acting on acid anhydrides	contig00146, contig01226, contig01508, contig02642, contig04967, contig05034, contig06177, contig06311, contig06989, contig07136, contig07151, contig07560, contig07833, contig08160, contig08408, contig08633, contig08653, contig09340, contig09501, contig09773, contig09789, contig11247, contig12279, contig13407, contig13747, contig14341, contig15483, contig16249, contig17577, contig18421, contig215…
7	GO:0016818	0.014275	0.664265	44.6694	31	629	hydrolase activity, acting on acid anhydrides, in phosphorus-containing anhydrides	contig00146, contig01226, contig01508, contig02642, contig04967, contig05034, contig06177, contig06311, contig06989, contig07136, contig07151, contig07560, contig07833, contig08160, contig08408, contig08633, contig08653, contig09340, contig09501, contig09773, contig09789, contig11247, contig12279, contig13407, contig13747, contig14341, contig15483, contig16249, contig17577, contig18421, contig215…
8	GO:0016462	0.0159121	0.669028	44.3853	31	625	pyrophosphatase activity	contig00146, contig01226, contig01508, contig02642, contig04967, contig05034, contig06177, contig06311, contig06989, contig07136, contig07151, contig07560, contig07833, contig08160, contig08408, contig08633, contig08653, contig09340, contig09501, contig09773, contig09789, contig11247, contig12279, contig13407, contig13747, contig14341, contig15483, contig16249, contig17577, contig18421, contig215…
9	GO:0097159	0.0258316	0.854747	285.344	260	4018	organic cyclic compound binding	contig00026, contig00093, contig00119, contig00143, contig00146, contig00173, contig00179, contig00235, contig00268, contig00371, contig00394, contig00402, contig00465, contig00527, contig00542, contig00565, contig00604, contig00639, contig00725, contig00728, contig00914, contig01102, contig01103, contig01129, contig01177, contig01189, contig01335, contig01380, contig01413, contig01460, contig015…
10	GO:1901363	0.0268394	0.855853	285.131	260	4015	heterocyclic compound binding	contig00026, contig00093, contig00119, contig00143, contig00146, contig00173, contig00179, contig00235, contig00268, contig00371, contig00394, contig00402, contig00465, contig00527, contig00542, contig00565, contig00604, contig00639, contig00725, contig00728, contig00914, contig01102, contig01103, contig01129, contig01177, contig01189, contig01335, contig01380, contig01413, contig01460, contig015…
11	GO:0051540	0.0293237	0.341613	8.30894	3	117	metal cluster binding	contig01684, contig04358, contig15848
12	GO:0051536	0.0293237	0.341613	8.30894	3	117	iron-sulfur cluster binding	contig01684, contig04358, contig15848
13	GO:0003682	0.0325629	0.396211	9.58723	4	135	chromatin binding	contig01993, contig01994, contig06323, contig06915
14	GO:0044877	0.0370539	0.520773	14.7004	8	207	macromolecular complex binding	contig01993, contig01994, contig04955, contig06323, contig06915, contig07136, contig09716, contig12249
15	GO:0016779	0.0379718	0.55796	17.186	10	242	nucleotidyltransferase activity	contig01308, contig03675, contig04247, contig05026, contig05917, contig06186, contig12738, contig13612, contig15267, contig16608
16	GO:0016887	0.0416507	0.642136	25.4949	17	359	ATPase activity	contig01226, contig01508, contig02642, contig04967, contig05034, contig06177, contig07151, contig08408, contig08633, contig08653, contig09501, contig09773, contig09789, contig13747, contig14341, contig17577, contig18421
17	GO:0003924	0.0418721	0.364224	7.81182	3	110	GTPase activity	contig06311, contig07136, contig12279
18	GO:0016787	0.0447045	0.845843	158.651	140	2234	hydrolase activity	contig00146, contig00336, contig00685, contig00698, contig01016, contig01102, contig01226, contig01429, contig01508, contig01555, contig01697, contig01830, contig01973, contig01975, contig01983, contig02003, contig02078, contig02085, contig02154, contig02583, contig02642, contig02643, contig02955, contig02987, contig03042, contig03182, contig03386, contig03579, contig03644, contig03696, contig037…
	GOCCID	Pvalue	OddsRatio	ExpCount	Count	Size	Term	Contigs
1	GO:0005886	1.14998e-10	1.76374	138.312	207	1915	plasma membrane	contig00041, contig00220, contig00221, contig00294, contig00311, contig00328, contig00500, contig00507, contig00527, contig00590, contig00639, contig01077, contig01101, contig01184, contig01380, contig01444, contig01454, contig01508, contig01536, contig01662, contig01703, contig01827, contig01867, contig01874, contig01884, contig02016, contig02037, contig02101, contig02479, contig02642, contig027…
2	GO:0071944	3.02823e-10	1.70964	155.357	225	2151	cell periphery	contig00041, contig00145, contig00220, contig00221, contig00294, contig00311, contig00328, contig00500, contig00507, contig00527, contig00590, contig00639, contig00698, contig01077, contig01101, contig01184, contig01312, contig01380, contig01444, contig01454, contig01508, contig01536, contig01662, contig01703, contig01827, contig01867, contig01874, contig01884, contig02016, contig02037, contig020…
3	GO:0016020	6.83169e-10	1.5916	273.012	352	3780	membrane	contig00041, contig00085, contig00093, contig00220, contig00221, contig00294, contig00311, contig00328, contig00500, contig00507, contig00527, contig00570, contig00590, contig00639, contig00649, contig00760, contig01003, contig01024, contig01077, contig01101, contig01184, contig01226, contig01312, contig01327, contig01364, contig01380, contig01397, contig01444, contig01454, contig01461, contig015…
4	GO:0031224	9.08234e-08	1.79869	74.5366	119	1032	intrinsic component of membrane	contig00527, contig00590, contig00649, contig00760, contig01024, contig01077, contig01380, contig01454, contig01544, contig01616, contig01867, contig02037, contig02101, contig02282, contig02425, contig02479, contig02583, contig03211, contig03261, contig03709, contig03716, contig03865, contig03972, contig03991, contig04034, contig04048, contig04057, contig04106, contig04442, contig04482, contig047…
5	GO:0016021	1.38603e-07	1.80303	71.0698	114	984	integral component of membrane	contig00527, contig00590, contig00649, contig00760, contig01024, contig01077, contig01380, contig01454, contig01544, contig01616, contig01867, contig02037, contig02282, contig02425, contig02479, contig02583, contig03211, contig03261, contig03709, contig03716, contig03865, contig03972, contig04034, contig04048, contig04057, contig04106, contig04442, contig04482, contig04752, contig04879, contig049…
6	GO:0012505	6.52242e-07	1.70457	80.6035	123	1116	endomembrane system	contig00006, contig00085, contig00145, contig00146, contig00220, contig00221, contig00294, contig00311, contig00416, contig00565, contig00569, contig00570, contig00590, contig00639, contig01101, contig01508, contig01544, contig01827, contig01843, contig02037, contig02282, contig02392, contig02479, contig02531, contig02636, contig02710, contig02714, contig02992, contig03387, contig03487, contig035…
[truncated: 34 more rows]

## Sheet: Cluster_7_Over
	GOBPID	Pvalue	OddsRatio	ExpCount	Count	Size	Term	Contigs
[truncated: 558 more rows]

## Sheet: Cluster_8_Over
	GOBPID	Pvalue	OddsRatio	ExpCount	Count	Size	Term	Contigs
[truncated: 134 more rows]

## Sheet: Cluster_9_Over
	GOBPID	Pvalue	OddsRatio	ExpCount	Count	Size	Term	Contigs
[truncated: 189 more rows]

## Sheet: Cluster_10_Over
	GOBPID	Pvalue	OddsRatio	ExpCount	Count	Size	Term	Contigs
[truncated: 123 more rows]

[truncated: 11 more sheets: Cluster_1_Under, Cluster_2_Under, Cluster_3_Under, Cluster_4_Under, Cluster_5_Under, Cluster_6_Under, Cluster_7_Under, Cluster_8_Under, Cluster_9_Under, Cluster_10_Under, Clusters_KEGG]
