# Supplementary material for: Gene expression profiling identifies pathways involved in seed maturation of Jatropha curcas
Source: BMC Genomics. 2020 Apr 9;21:290. doi: 10.1186/s12864-020-6666-1 (PMC7146973; doi:10.1186/s12864-020-6666-1)
Supplement: Supplementary file 19 — Additional file 19: Table S9. The enriched pathways of all significantly DESs for each cluster. [file 12864_2020_6666_MOESM19_ESM.xlsx]

## Sheet: Tabele_S9
Table S9. The enriched pathways of all significantly DESs for each cluster.
Name	# contigs	# Pathways	# ECs
cluster1_KEGG_over	104	18	67
cluster1_KEGG_under	11	1	11
cluster2_KEGG_over	29	6	28
cluster3_KEGG_over	53	7	36
cluster3_KEGG_under	5	1	5
cluster4_KEGG_over	64	6	40
cluster4_KEGG_under	3	1	3
cluster5_KEGG_over	54	11	32
cluster5_KEGG_under	5	1	3
cluster6_KEGG_over	102	12	78
cluster6_KEGG_under	21	3	17
cluster7_KEGG_over	75	15	64
cluster8_KEGG_over	57	14	35
cluster8_KEGG_under	3	1	2
cluster9_KEGG_over	18	4	9
cluster10_KEGG_over	26	10	17
cluster10_KEGG_under	6	1	3
