# Supplementary material for: Gene expression profiling identifies pathways involved in seed maturation of Jatropha curcas
Source: BMC Genomics. 2020 Apr 9;21:290. doi: 10.1186/s12864-020-6666-1 (PMC7146973; doi:10.1186/s12864-020-6666-1)
Supplement: Supplementary file 20 — Additional file 20: Table S10. The list of 75 selected transcripts from the DESs represented in seeds and three housekeeping genes, which were used for qRT-PCR. [file 12864_2020_6666_MOESM20_ESM.xlsx]

## Sheet: Table_S10
Table S10. The list of 75 selected transcripts from the DESs represented in seeds and three housekeeping genes, which were used for qRT-PCR.
Seq ID	Length	tm	GC%	Seq	Prod Size	Seq Length
contig00057	20	60.33	45	ATGGCCGTTCATCCAAGTAA	95	250
contig00057	20	59.98	50	ATAAGAGACCGCAAGCAGGA
contig00066	20	58.65	45	TCCAACAGCGATAAATACGG	86	250
contig00066	20	60.21	45	ATGAATTGCCTGAAGCAAGG
contig00198	20	60.53	50	GTTTCAAAACCCAGCACCAG	91	250
contig00198	21	60.09	42.86	TGCAAATGTAATTGGCTCCTC
contig00201	20	61.33	55	AGCCGCGGTTCAAGACTACT	99	250
contig00201	20	59.2	45	GCTGCACTTGAAAGTCGAAA
contig00327	20	60.61	45	CCGAATTTCAAGTGGCAAAG	90	250
contig00327	20	59.93	50	CGCGCAGAGTGTTAATGTGT
contig00372	20	59.98	55	GACGGCGATTTAGACAGAGC	94	250
contig00372	20	59.49	50	ACCGGCTAGTGGTGGTTTTA
contig00413	20	59.76	40	CATGAAATCCAGGCCAATTT	100	250
contig00413	20	58.75	50	GGAGCAGCATCGTATGGTAA
contig00484	20	60.34	50	TCATCACCATCACCATCAGG	92	250
contig00484	21	60.29	47.62	CAACTGCATATGACAGCATCG
contig00686	20	59.46	50	GATATCCGGGTGGTGGATAA	83	250
contig00686	20	60.16	55	ACAGCCTCCTGTTGGTGTTC
contig00756	21	60.01	42.86	AGCTCACTGCTTTTCATTCCA	96	250
contig00756	20	59.57	50	TCTGCAACTGGGGTTGTATG
contig00916	22	58.06	40.91	CACAAGTAGTAATGCTGCCAAA	97	250
contig00916	20	60	55	GCTCTCTCAGTTTGGGTTGC
contig01129	20	60.26	45	AAACTGCTCGCAAATCAACC	107	250
contig01129	20	59.27	50	TCGATGGGGCTTCTTAACTC
contig01148	20	59.71	50	CCCTTGTTTGCCAAGAACTC	99	250
contig01148	20	60.1	50	AGGCCTCATGCAGTAAATGG
contig01212	20	60.1	55	GAAGATGAAGACGGCGAGAG	101	250
contig01212	20	59.97	50	ACCACATTTGGCTCTGGTTC
contig01238	21	59.6	47.62	TCACTTTCCTCTTCCTTGCAG	98	250
contig01238	20	59.93	45	AATGGAAATGGCTCAGGTTG
contig01324	20	60.13	55	ATCGGGCTGGTTAGTGACAG	88	250
contig01324	20	59.31	45	ATTGGAAGAAGTTGCGAAGG
contig01329	20	59.85	50	CCGATGTTTACGTGGCCTAT	99	250
contig01329	20	59.98	50	ATTACATCCGACGGCTTACG
contig01436	20	60.36	55	GCCAAAACCAGGTACCCTCT	100	250
contig01436	20	60.34	50	TCCGGAGAAGAAACATCTGC
contig01531	20	59.65	55	CCATACTGATCCCACCCACT	85	250
contig01531	20	59.3	50	CGTGCACGAATACTCGAATC
contig01600	20	60.17	50	GTTGGGTTCCAATCCTCCTT	84	250
contig01600	20	61.13	50	ATCCCAGGCTCAATGCTTCT
contig01636	20	59.97	55	GTGACAGGGACTCGGGTTTA	99	250
contig01636	20	59.79	45	CGCCAAAAGGGGATATGTAA
contig01660	20	59.93	45	TGTAAGGAAGGCCAAAATGG	98	250
contig01660	21	61.08	47.62	CCAGAGTCATCAAAACGTCCA
contig01773	20	59.77	50	AAGTGCTCTTGGTTGGTCGT	91	250
contig01773	20	59.78	50	CTGGGTCAGGTTTCCCATAA
contig01867	20	59.78	50	GCATTGCTCCTGAAAGATCC	102	250
contig01867	20	60.38	50	CTGGGTTGGACCTTTTGTTG
contig01998	20	59.62	50	TGCTCTATGCAGTGGTGCTT	102	250
contig01998	20	59.69	50	TGGGTCTTCGTTCAGCCTAT
contig02260	20	59.8	45	AATTGCAGGAACCATTGGAC	100	250
contig02260	20	60.5	55	CTTGACAAGGGTGGATCCTG
contig02415	20	60.39	55	TGGCAGAAGGAGGTGAAGTC	115	250
contig02415	20	61.08	50	ACTTGCTCCATGTCCAATGC
contig02434	20	59.73	55	CTAACTGTCTTGCCCCCTTG	100	250
contig02434	20	60.27	55	GTCTTCTGAGTGGCGGTGAT
contig02619	20	59.83	55	ACCGTCCTTCTCTCCACTCA	103	250
contig02619	20	60.11	50	ATGCCACAAGGAAAGGTCTG
contig03087	20	59.57	50	TATGCACTGAACCCCTTGTG	99	250
contig03087	20	60.54	45	TGGAATTCGGGAAGATCAGA
contig03192	20	59.41	55	GCAGGACCATACTTGGGTTC	96	250
contig03192	20	60.72	60	GAAGTCCGACCAGACACGAC
contig03272	20	60.4	50	AAGGCTGCAACTGAAGGATG	102	250
contig03272	20	60.5	45	TGTTCTGCCAGATGGGTTTT
contig03314	21	60.07	42.86	TCACTTGAAATGAAGCCATCC	101	250
contig03314	20	59.93	45	GGCAATGGCGATGAAATAGT
contig03338	21	59.56	52.38	CCACTCAGTGTGGAAAGATCC	90	250
contig03338	20	59.71	50	CCAGCTAATTTGGTCCAAGC
contig03368	20	59.8	45	AACATCTGCCAATGGTTTCC	117	250
contig03368	20	60.32	60	ACCTGCAGTCCTCCAGTCAC
contig03588	20	59.7	50	AAGTCCCGTCCACAAAGAGA	100	250
contig03588	20	60.21	55	CTTCGAGTCTCGGGTCCATA
contig03624	20	59.45	50	TGCTCTCCATCATCTCTGGA	102	250
contig03624	20	60.48	50	GGTTTTTGGCCTTCTGGAGT
contig03970	20	59.28	50	AATCCCACTCACCAACCTGT	101	250
contig03970	20	60.39	60	GGCCAGTGACATGGGTCTAC
contig03975	20	59.8	55	CCTCTTTCTCACAGGGCATC	103	250
contig03975	20	60.56	55	AAGGCAGACGTGCTCTCATC
contig04102	21	59.47	47.62	TCTGGCCTGAAATACTGCTTC	101	250
contig04102	20	59.15	50	CGCAGGATAGGATTTGACCT
contig04183	20	59.79	50	CAGCCTGAGATGGATGAACA	118	250
contig04183	20	60.56	55	TGTTGTGGGACAGGGAGAGT
contig04225	20	59.85	55	CAAGCGAGAAGCTAGGAGGA	91	250
contig04225	20	59.96	45	CGAGGGTTAAACCGCAAATA
contig04288	20	59.25	40	TTGCCAATTTCAGACCTTGA	99	250
contig04288	20	59.97	50	CAGGCATCGATGTTGCTAGA
contig04327	20	59.19	45	TTGCTTCGAGTTGTTTCGAG	108	250
contig04327	20	59.95	50	AAATGGCTCGAGTCAGAGGA
contig04594	20	60.07	50	CAACAGGGAAATGAGCCCTA	92	250
contig04594	20	59.86	50	CGCGACCATAGTATTCAGCA
contig04917	20	60.15	50	CAACAGCACCTGTTTCATGG	90	250
contig04917	20	59.48	50	CGGATGAGGCTAGCTTTTGT
contig05068	20	60.07	50	ATCCTCTGGTTTGCCTGATG	102	250
contig05068	20	59.81	45	TGTTCGATGTGTCCCACAAT
contig05081	20	59.32	45	ATTTGCCTTCAACAGCCTTC	99	250
contig05081	20	59.62	50	AACAAGCCACTGTTGGACCT
contig05269	20	60.74	50	TGAGAGTGGAAGTGCAGCAA	101	250
contig05269	20	60.13	55	CGGTGAGCAATCCACTACCT
contig07181	20	60.71	50	TGCAGCACTGCTAAGATCCA	92	250
contig07181	20	59.95	50	TTGCTGATGCATCTCCACTC
contig07913	20	59.86	45	GGCAAGGCTTTTGTTCTTTG	119	250
contig07913	21	59.74	42.86	AATGGCAATGGGTGTAGTTTG
contig07929	20	60.2	50	TGCCAGAAGAGGAATCAACC	106	250
contig07929	20	60.13	50	TGTGGTTGTCCCAGTCTTGA
contig08243	20	60.07	50	GCCCGTTTAGAACTGGATGA	101	250
contig08243	20	59.61	50	GGGATTGGAAGTGATGGGTA
contig09239	20	59.61	50	AACGAGCTTAGGCGAATCAG	107	250
contig09239	21	59.71	52.38	CGGAACCTCTGTGTTCTCATC
contig09632	20	59.85	50	CACCGGTTGTCGTCCTATTT	91	250
contig09632	20	60.37	50	CAACCTGTTATTGGCCGTTC
contig09800	20	59.45	50	GCCTTGTTGTGCTGAGATTG	93	250
contig09800	22	58.93	45.45	GCTATGCTTTGTAGGTTCATGC
contig10071	20	60.07	40	TGCATCCACAAAAGGCATTA	96	250
contig10071	21	60.07	42.86	GAATGGAACATTTCCAGCTCA
contig11025	20	59.55	45	GGACACAGCAAATTCACCAA	102	250
contig11025	20	60.02	50	TTGTCAGCAACTCGTCCTTG
contig11179	20	59.89	45	TGCAACGTCAAGTCGTTTTC	95	250
contig11179	20	60.1	50	CTGTTCTCCGTGCCGATTAT
contig12396	22	58.17	45.45	AGCTAGTCATCTCGAATCTGGA	81	250
contig12396	20	60.74	50	ATCTACCACCGCCATCATTG
contig12541	20	60.1	45	GGATTTCGGGGATCAGATTT	103	250
contig12541	20	60.11	50	CTGTCTTGGCTGGTCCATTT
contig12686	20	60.3	45	CCAGAAAACCCGCCTAATTT	98	250
contig12686	20	59.74	45	AGTGACCTTGCCATTGCTTT
contig13407	20	60.5	55	GACGATGAGGAGGAAGCTCA	102	250
contig13407	20	60.21	50	TGATAGACCAGGGCGAAAAG
contig15736	20	59.88	50	CGCTTCTTTTGGCAGTAACC	95	250
contig15736	20	60.25	55	ACAAGACTTGGGGGCTCTCT
contig16330	20	60.01	50	AACCACCACCAAGAAAGTGC	105	250
contig16330	20	59.93	50	ATTCCCCTGAAGTGTCGATG
contig16757	20	60.17	50	TGTCTGCATAGCTCGTTTGC	101	250
contig16757	20	59.96	45	AAGCATTGCTGAAAGGGAGA
contig17303	20	60.38	55	TTCAGAGTCAACGGGAGAGG	99	250
contig17303	21	60.5	47.62	TCTGTGGCACTAACAACAGCA
contig17888	20	60.24	50	GCACTGGGCAGCATTATCTT	111	250
contig17888	20	59.98	50	TCGAAGCTAGGGAAGCACAT
contig18051	20	59.65	45	GCCAATTGAGAAATGCTTCC	100	250
contig18051	20	59.63	50	CCATCTCTCGAATCGAAACC
contig18262	20	59.95	55	CTGAGAGCTCAATCCGGTTC	105	250
contig18262	20	59.72	50	TAAGCTGCCACAACATGGTC
contig18670	20	59.92	50	AGCCATAGCCAACATCATCC	94	250
contig18670	20	60.13	45	TGCTCTGTTTCTGCAATTCG
contig18796	20	59.87	60	CCTCGAACTGCTGGACTACC	97	250
contig18796	20	60.28	55	AGAATCAGCGGTACCAGTCG
contig18882	20	60	50	GGCTGCCATTTGTACTTGGT	89	250
contig18882	22	59.17	40.91	TCCTCAATCTGTCCTTTCATTG
contig19300	20	60.03	45	CAGCTGCAAAGTCCACAAAA	102	250
contig19300	20	60.22	50	CGGAACTTGTGGAGAAAGGA
contig21444	20	60.07	45	GGTGGAAAAGGTTTGGGTTT	104	250
contig21444	22	60.36	45.45	CCCTGCATTGTTTTACTCCCTA
contig04593*	20	60.16	60	GTAGTCAGAGCAGCGGGAAG	96	481
contig04593*	20	60.05	55	CGAGTGGTCTACGAGTGCAA
contig08378*	20	60.08	50	GATTTCCCTGACATGCGTCT	99	793
contig08378*	20	59.94	45	AACTGATTTGCCCCTTCCTT
contig09025*	20	60.33	55	ACTTCCTCTCTCCCCGAGAA	96	629
contig09025*	20	59.99	60	CTCCTCCTGTTCCTGCTGTC
* Housekeeping
