# Supplementary material for: Gene expression profiling identifies pathways involved in seed maturation of Jatropha curcas
Source: BMC Genomics. 2020 Apr 9;21:290. doi: 10.1186/s12864-020-6666-1 (PMC7146973; doi:10.1186/s12864-020-6666-1)
Supplement: Supplementary file 21 — Additional file 21: Table S11. Relative expression value of all selected transcript from DESs represented in seeds and three housekeeping genes, which were used for qRT-PCR. [file 12864_2020_6666_MOESM21_ESM.xlsx]

## Sheet: Table_S11
Table S11. Relative expression value of all selected transcript from DESs represented in seeds and three housekeeping genes, which were used for qRT-PCR.
Contig annotation				F-statistic	Normalized Ct						logFC (vs StageI)					P-value (vs StageI)
Seq ID	Seq	Prod Size	Seq Length	cont.eb.F.p.value	StageI	StageII	StageIII	StageIV	StageV	dry	StageII	StageIII	StageIV	StageV	dry	StageII	StageIII	StageIV	StageV	dry
con00057	ATGGCCGTTCATCCAAGTAA	95	250	3.45848e-10	20.4803	20.0673	17.1003	16.9366	17.0718	16.9806	-0.135192	0.0284377	-0.0912461	3.40849	2.99548	0.796949	0.956817	0.856032	7.91888e-08	9.03371e-07
con00066	TCCAACAGCGATAAATACGG	86	250	0.0350656	19.0361	19.2864	18.7559	19.5087	18.1371	17.2749	1.37158	0.618801	-0.862206	0.898998	1.14927	0.0796694	0.420565	0.243671	0.224542	0.123073
con00198	GTTTCAAAACCCAGCACCAG	91	250	0.000482703	18.3498	20.1927	20.3628	21.7272	21.1814	21.0839	0.545799	-0.818589	-0.097583	-2.8316	-0.988784	0.462545	0.272936	0.890452	0.0003052	0.168854
con00201	AGCCGCGGTTCAAGACTACT	99	250	5.20762e-10	15.0306	15.0165	14.6941	13.6002	13.568	17.0518	0.0321512	1.12611	3.48378	1.46252	1.44843	0.935761	0.00753213	1.10748e-10	0.000493259	0.000547798
con00327	CCGAATTTCAAGTGGCAAAG	90	250	1.17846e-05	14.0784	15.191	14.4745	15.3207	17.2645	17.267	-1.94378	-2.79007	0.0024912	-3.18615	-2.07353	0.00634132	0.000196668	0.996913	1.8533e-05	0.00266541
con00372	GACGGCGATTTAGACAGAGC	94	250	8.93165e-07	15.0317	14.819	13.5264	14.68	15.2407	17.8758	-0.560749	-1.71429	2.6351	-0.208993	-0.421665	0.374843	0.00954118	9.96304e-05	0.728436	0.484813
con00413	CATGAAATCCAGGCCAATTT	100	250	1.77613e-07	19.1675	19.0689	20.8598	22.8199	21.5345	22.6078	1.2854	-0.67471	1.07333	-2.36698	-2.4656	0.0579004	0.31003	0.0960122	0.000620238	0.000397661
con00484	TCATCACCATCACCATCAGG	92	250	1.76921e-05	17.8007	17.2549	17.4481	17.1039	16.1066	18.5916	0.997291	1.34151	2.48498	1.69409	1.14831	0.0192044	0.00224272	2.76498e-07	0.000115134	0.00563156
con00686	GATATCCGGGTGGTGGATAA	83	250	1.11638e-06	15.2705	14.9937	14.899	15.4683	14.7378	16.5334	0.730521	0.161202	1.79559	0.532712	0.255936	0.0152146	0.576147	1.70175e-07	0.0597623	0.35589
con00756	AGCTCACTGCTTTTCATTCCA	96	250	0.0857794	20.3355	18.8138	18.5085	18.0197	19.8649	18.7931	-1.84519	-1.35639	-1.07181	0.470548	-1.05116	0.0440244	0.13336	0.212964	0.580964	0.22171
con00916	CACAAGTAGTAATGCTGCCAAA	97	250	0.00125981	19.2038	19.6101	19.4265	21.3315	20.972	20.3876	0.35944	-1.54549	-0.584467	-1.76817	-1.36194	0.526424	0.00947504	0.284702	0.00236768	0.0161468
con01129	AAACTGCTCGCAAATCAACC	107	250	2.61582e-08	16.6464	16.6898	17.8561	18.9401	18.9652	16.5778	-0.0251795	-1.10911	-2.38745	-2.31879	-2.27542	0.951245	0.0104338	6.74291e-07	1.13446e-06	1.57669e-06
con01148	CCCTTGTTTGCCAAGAACTC	99	250	0.197386	18.5421	18.7245	19.0143	19.6974	19.9759	20.1766	-0.278534	-0.961592	0.200742	-1.43382	-1.25142	0.739512	0.255266	0.802291	0.0804458	0.125042
con01212	GAAGATGAAGACGGCGAGAG	101	250	0.00254702	16.6893	16.6346	16.8303	17.048	16.9884	18.4356	0.0595792	-0.158061	1.4472	-0.299087	-0.353759	0.902353	0.744979	0.00355075	0.521288	0.44865
con01238	TCACTTTCCTCTTCCTTGCAG	98	250	0.592289	22.834	22.061	22.8449	22.1847	21.6843	22.3279	0.5004	1.16065	0.643603	1.14975	0.376703	0.517195	0.138316	0.385466	0.125594	0.610144
con01324	ATCGGGCTGGTTAGTGACAG	88	250	3.40853e-12	21.0868	20.0298	17.6974	16.8537	17.577	16.3836	-0.723275	0.120371	-1.19342	3.50975	2.45276	0.148343	0.807008	0.0155289	1.15308e-08	8.70153e-06
con01329	CCGATGTTTACGTGGCCTAT	99	250	1.08664e-09	19.7426	19.4994	17.7396	16.6907	16.556	17.2323	0.134674	1.1836	0.676277	3.18663	2.94336	0.764806	0.012167	0.123052	1.30883e-08	6.73906e-08
con01436	GCCAAAACCAGGTACCCTCT	100	250	4.55123e-05	16.7816	18.2569	21.0379	20.499	19.3284	18.2903	1.17052	1.70948	-1.03813	-2.54679	-1.07159	0.164523	0.04569	0.196964	0.00277572	0.18327
con01531	CCATACTGATCCCACCCACT	85	250	0.000288358	16.972	17.6417	19.0892	20.0391	20.3961	19.3656	-0.357021	-1.30688	-1.03047	-3.42408	-2.75441	0.657443	0.110813	0.186432	8.18234e-05	0.00100034
con01600	GTTGGGTTCCAATCCTCCTT	84	250	0.00997588	17.8029	18.8978	21.1229	20.6155	19.3953	18.9134	1.22023	1.72763	-0.481875	-1.59239	-0.49756	0.205553	0.0764984	0.597911	0.0876016	0.586098
con01636	GTGACAGGGACTCGGGTTTA	99	250	2.3391e-16	22.1192	21.8113	16.1804	15.6453	15.8125	14.5759	-0.167258	0.367888	-1.23661	6.30671	5.99882	0.792363	0.563363	0.0483455	4.4148e-12	1.58738e-11
con01660	TGTAAGGAAGGCCAAAATGG	98	250	0.000253754	17.2045	17.835	17.6509	18.6688	18.9947	19.6245	-0.325887	-1.34379	0.629784	-1.79026	-1.15969	0.554702	0.0191865	0.236849	0.00164599	0.0334456
con01773	AAGTGCTCTTGGTTGGTCGT	91	250	0.834149	16.7367	16.7638	17.1832	16.9091	16.5769	17.4361	0.332273	0.606328	0.859199	0.159809	0.186955	0.657544	0.420144	0.235487	0.823583	0.794268
con01867	GCATTGCTCCTGAAAGATCC	102	250	5.59512e-10	14.0944	15.3558	16.5771	18.4691	20.1062	19.8971	-1.63701	-3.5291	-0.209018	-6.01175	-4.75037	0.0423436	6.70077e-05	0.780075	2.14983e-09	2.81025e-07
con01998	TGCTCTATGCAGTGGTGCTT	102	250	7.55529e-11	14.2749	13.0014	15.3915	17.5869	17.9069	18.2175	-0.320057	-2.51543	0.310584	-3.63203	-4.90557	0.614989	0.000339127	0.610223	8.62755e-07	1.96823e-09
con02260	AATTGCAGGAACCATTGGAC	100	250	1.59796e-05	19.0123	18.6203	19.0797	19.5168	20.6086	21.459	-1.0918	-1.52893	0.850408	-1.59633	-1.98832	0.0566005	0.00918102	0.117566	0.00486608	0.000657814
con02415	TGGCAGAAGGAGGTGAAGTC	115	250	5.57841e-05	21.773	21.927	19.5693	19.4366	19.525	19.2229	-0.0884354	0.0443276	-0.302071	2.24793	2.40202	0.89718	0.94835	0.645269	0.00150424	0.000782352
con02434	CTAACTGTCTTGCCCCCTTG	100	250	7.31416e-10	12.4297	12.7087	15.2451	18.1736	18.8469	19.9419	-0.673329	-3.60176	1.09498	-6.41721	-6.13821	0.518807	0.00138183	0.275943	2.13325e-07	4.90051e-07
con02619	ACCGTCCTTCTCTCCACTCA	103	250	1.0035e-09	13.4554	13.8052	15.3627	16.0244	15.1026	16.4622	0.921843	0.260121	1.35965	-1.64719	-1.29742	0.0236633	0.508144	0.000879646	9.69099e-05	0.00139457
con03087	TATGCACTGAACCCCTTGTG	99	250	0.030289	18.1961	18.1532	19.7057	19.1453	19.0111	19.605	0.134158	0.694623	0.59386	-0.815006	-0.857898	0.824889	0.256414	0.309914	0.166305	0.145726
con03192	GCAGGACCATACTTGGGTTC	96	250	5.86269e-17	18.0238	17.4258	14.0868	13.1785	13.424	13.1619	-0.245504	0.662856	-0.262088	4.59984	4.00186	0.5427	0.106137	0.497586	1.02422e-13	4.1973e-12
con03272	AAGGCTGCAACTGAAGGATG	102	250	0.0343216	19.4103	20.3832	20.1456	21.0303	20.8449	19.8583	0.185419	-0.699307	-0.986605	-1.43464	-0.461743	0.734495	0.205947	0.0659807	0.00921413	0.380068
con03314	TCACTTGAAATGAAGCCATCC	101	250	0.55968	20.4205	21.1285	20.7248	21.0688	21.1804	21.402	-0.111639	-0.455584	0.221549	-0.759949	-0.0519278	0.854656	0.456512	0.704409	0.198272	0.929073
con03338	CCACTCAGTGTGGAAAGATCC	90	250	6.41382e-06	18.139	18.4164	20.9837	20.6648	19.2224	20.5955	1.44242	1.76131	1.37311	-1.0834	-0.806031	0.0194191	0.0050862	0.020069	0.0625826	0.161083
con03368	AACATCTGCCAATGGTTTCC	117	250	4.24744e-17	21.4177	21.0641	17.6508	16.9393	16.8989	15.1637	0.0403783	0.751865	-1.73522	4.51881	4.16516	0.928641	0.102229	0.000285858	3.47948e-12	2.77673e-11
con03588	AAGTCCCGTCCACAAAGAGA	100	250	0.288337	18.6015	19.1856	18.586	18.4193	19.0717	19.3689	-0.652459	-0.485702	0.297193	-0.470193	0.113916	0.205101	0.342944	0.542839	0.337679	0.815134
con03624	TGCTCTCCATCATCTCTGGA	102	250	0.00505606	22.4812	22.3947	21.6796	21.6977	20.5542	21.3794	1.14345	1.12537	0.825131	1.92695	1.8405	0.033622	0.0363379	0.104262	0.000438655	0.000717846
con03970	AATCCCACTCACCAACCTGT	101	250	5.89903e-13	19.2464	18.9424	17.6657	16.5237	16.3459	14.9301	0.177889	1.31981	-1.41574	2.90051	2.5966	0.667067	0.0028468	0.000994185	1.56671e-08	1.47471e-07
con03975	CCTCTTTCTCACAGGGCATC	103	250	3.46059e-17	18.3867	17.7438	15.181	13.7371	14.8963	14.4914	-1.15916	0.284727	-0.404868	3.49044	2.84749	0.00121391	0.391365	0.205987	8.69189e-13	1.52099e-10
con04102	TCTGGCCTGAAATACTGCTTC	101	250	5.24146e-08	16.381	15.9837	15.9596	15.1618	14.4912	14.0605	0.67062	1.46834	-0.430734	1.88976	1.49246	0.0651692	0.000199813	0.209655	2.882e-06	9.47128e-05
con04183	CAGCCTGAGATGGATGAACA	118	250	0.00335428	16.9678	17.3832	18.7167	18.7246	17.2811	18.0359	1.44355	1.43557	0.754785	-0.313294	0.10211	0.00978162	0.0101548	0.143969	0.538786	0.840824
con04225	CAAGCGAGAAGCTAGGAGGA	91	250	1.27661e-05	21.476	21.8371	20.6634	19.037	19.1036	20.7227	-0.0666085	1.55986	1.61917	2.37244	2.7335	0.9071	0.00944881	0.00525814	0.000112048	1.57832e-05
con04288	TTGCCAATTTCAGACCTTGA	99	250	0.000302932	20.2982	20.0565	20.7936	20.5989	21.7028	22.4737	-1.10396	-0.909172	0.770839	-1.40461	-1.64629	0.056701	0.113428	0.159301	0.0130202	0.00417761
con04327	TTGCTTCGAGTTGTTTCGAG	108	250	0.00114413	18.3215	19.5044	20.6706	21.0994	20.8293	20.8483	0.270135	-0.158624	0.0190768	-2.50777	-1.32481	0.70834	0.826013	0.977964	0.000863995	0.061773
con04593	GTAGTCAGAGCAGCGGGAAG	96	481	0.250304	19.1347	19.0595	20.0005	18.9963	17.8969	18.75	1.09939	2.10366	0.853153	1.23786	1.16259	0.185812	0.0142798	0.281383	0.12155	0.145061
con04594	CAACAGGGAAATGAGCCCTA	92	250	2.82844e-05	15.3793	15.497	15.9003	15.9189	16.9698	17.0782	-1.0509	-1.06949	0.108471	-1.59051	-1.47277	0.00886565	0.00783959	0.76632	0.000106008	0.000271437
con04917	CAACAGCACCTGTTTCATGG	90	250	3.61027e-09	16.5355	16.738	16.5692	18.153	19.7615	19.3655	-1.6085	-3.19231	-0.395956	-3.22598	-3.02347	0.00220838	1.64577e-07	0.400074	5.6745e-08	2.02629e-07
con05068	ATCCTCTGGTTTGCCTGATG	102	250	3.25772e-10	21.7777	22.4792	20.5928	18.8056	19.3196	18.0643	-0.513985	1.27324	-1.25529	2.45814	3.15959	0.348034	0.0243725	0.0207175	3.6772e-05	6.54553e-07
con05081	ATTTGCCTTCAACAGCCTTC	99	250	2.65851e-06	15.0132	14.3464	13.6651	14.5327	15.2053	15.8579	-0.672597	-1.54021	0.652548	-0.192122	-0.858897	0.056343	7.17902e-05	0.053305	0.559311	0.0125969
con05269	TGAGAGTGGAAGTGCAGCAA	101	250	2.46458e-05	15.1076	14.4959	16.9599	17.8894	17.7766	18.2632	0.112793	-0.816705	0.486682	-2.66891	-3.28063	0.891185	0.325372	0.538646	0.00172403	0.000192463
con07181	TGCAGCACTGCTAAGATCCA	92	250	3.29566e-05	22.0744	22.872	21.7231	19.8946	20.4087	19.2288	-0.514157	1.31434	-1.17998	1.66571	2.46328	0.491849	0.0847099	0.10505	0.0247104	0.0014213
con07913	GGCAAGGCTTTTGTTCTTTG	119	250	0.273986	20.4208	20.433	21.283	21.1386	21.371	21.1942	-0.232369	-0.0879913	-0.176756	-0.950182	-0.938016	0.681729	0.876455	0.74444	0.0863519	0.0902775
con07929	TGCCAGAAGAGGAATCAACC	106	250	0.045913	17.0381	16.933	17.8977	17.4698	17.9498	18.8439	-0.480004	-0.0520265	0.894139	-0.911616	-1.01675	0.485071	0.93946	0.178689	0.170573	0.127694
con08243	GCCCGTTTAGAACTGGATGA	101	250	6.5589e-08	21.7359	22.3082	20.8885	19.0519	19.688	18.1641	-0.636149	1.20045	-1.52393	2.0479	2.62019	0.314365	0.0624255	0.0153101	0.00159933	0.000105728
con08378	GATTTCCCTGACATGCGTCT	99	793	0.0103933	20.8467	21.1063	19.7874	19.4912	19.6104	20.5138	-0.119177	0.177038	0.903401	1.23634	1.49588	0.825505	0.743392	0.0876584	0.0217143	0.00632786
con09025	ACTTCCTCTCTCCCCGAGAA	96	629	0.00539274	21.9294	22.1523	22.106	23.111	21.8585	21.0977	1.25258	0.247553	-0.760805	0.0709375	0.29379	0.0122412	0.604141	0.102238	0.876459	0.520902
con09239	AACGAGCTTAGGCGAATCAG	107	250	0.000164131	21.0665	21.1766	20.3271	18.7336	18.1186	20.5706	0.615061	2.20858	2.45208	2.94793	3.05809	0.391409	0.00372692	0.000972619	0.000121401	7.55748e-05
con09632	CACCGGTTGTCGTCCTATTT	91	250	0.165146	18.8005	20.1371	19.7658	19.887	19.8578	20.0894	0.0292019	-0.0920227	0.231567	-1.05737	0.279236	0.960326	0.875458	0.680719	0.0666938	0.619965
con09800	GCCTTGTTGTGCTGAGATTG	93	250	0.000385504	20.1006	20.2062	19.6594	17.8622	18.6139	19.367	-0.751707	1.04548	0.753126	1.48675	1.59229	0.169871	0.0594525	0.151441	0.00657666	0.00386915
con10071	TGCATCCACAAAAGGCATTA	96	250	0.000888372	20.29	20.1971	20.2783	19.9395	21.0058	22.5213	-1.06632	-0.727444	1.51548	-0.715751	-0.808651	0.0973031	0.252773	0.0161996	0.240135	0.185714
con11025	GGACACAGCAAATTCACCAA	102	250	7.64e-08	15.0646	16.4327	18.4749	18.4679	20.7441	19.2874	-2.27616	-2.26916	-1.45667	-5.67955	-4.31142	0.00619958	0.00634313	0.0592672	8.33548e-09	1.7518e-06
con11179	TGCAACGTCAAGTCGTTTTC	95	250	0.000187587	17.4352	18.4048	18.6627	18.4336	19.8736	20.7696	-1.44	-1.2109	0.896057	-2.43834	-1.46879	0.0475973	0.0929681	0.190383	0.000916708	0.0355225
con12396	AGCTAGTCATCTCGAATCTGGA	81	250	2.46185e-05	18.5534	19.1146	18.2215	19.2206	20.769	20.9273	-1.54839	-2.54753	0.158221	-2.21566	-1.65446	0.0103932	8.54755e-05	0.773775	0.000279474	0.00468538
con12541	GGATTTCGGGGATCAGATTT	103	250	0.217572	23.0834	23.1804	22.2777	21.9323	22.4368	22.3345	-0.504485	-0.159091	-0.102228	0.646639	0.743604	0.405359	0.792056	0.859513	0.267241	0.203356
con12686	CCAGAAAACCCGCCTAATTT	98	250	0.0754363	19.8481	19.514	19.3137	19.7663	20.8116	21.25	-1.04527	-1.49788	0.438406	-0.963453	-1.29759	0.18518	0.0610158	0.557419	0.201679	0.0885708
con13407	GACGATGAGGAGGAAGCTCA	102	250	0.00212114	17.4663	18.0175	18.443	18.4673	20.0495	18.5326	-1.58217	-1.60644	-1.5169	-2.58319	-2.03193	0.00957523	0.00862161	0.00948556	4.48868e-05	0.000798821
con15736	CGCTTCTTTTGGCAGTAACC	95	250	3.47724e-09	22.3739	22.664	20.4569	18.9895	18.9113	20.0164	0.0782299	1.54565	1.10513	3.4626	3.7527	0.886451	0.0075577	0.0412181	1.33023e-07	2.63943e-08
con16330	AACCACCACCAAGAAAGTGC	105	250	2.59386e-12	20.7212	20.4972	19.6165	17.9875	18.5642	16.0204	-0.576692	1.05223	-2.54379	2.15697	1.93298	0.220308	0.0291624	1.88479e-06	2.54001e-05	0.000112556
con16757	TGTCTGCATAGCTCGTTTGC	101	250	0.544967	21.7692	22.5685	22.6714	22.1721	22.0836	21.679	0.0884807	0.587846	-0.404614	-0.31438	0.484938	0.896177	0.388571	0.534254	0.628758	0.456895
con17303	TTCAGAGTCAACGGGAGAGG	99	250	3.34649e-14	20.3507	20.3273	17.727	16.2924	16.8173	16.1182	-0.524958	0.909607	-0.6991	3.53335	3.50996	0.230778	0.0419587	0.0988317	5.67575e-10	6.62481e-10
con17888	GCACTGGGCAGCATTATCTT	111	250	8.8121e-18	21.7049	21.2717	18.4125	16.5266	17.4785	14.1538	-0.951861	0.933994	-3.32468	4.22646	3.79327	0.0604547	0.0651852	3.74015e-08	1.78232e-10	2.20105e-09
con18051.2	GCCAATTGAGAAATGCTTCC	100	250	0.246044	21.4312	21.747	22.3982	22.8594	22.4661	22.3021	0.393353	-0.0679196	-0.164039	-1.03494	-0.719087	0.551372	0.917862	0.794836	0.107522	0.25868
con18262	CTGAGAGCTCAATCCGGTTC	105	250	0.499295	16.4477	16.0812	15.9161	15.8364	16.775	16.4999	-0.938608	-0.858934	-0.275142	-0.327283	-0.693852	0.106632	0.138558	0.615016	0.549999	0.209259
con18670	AGCCATAGCCAACATCATCC	94	250	0.00226143	17.8701	18.2514	19.0745	18.4012	20.1914	20.2775	-1.7902	-1.11689	0.0860943	-2.32129	-1.94002	0.0165856	0.124981	0.899942	0.00168218	0.00733466
con18796	CCTCGAACTGCTGGACTACC	97	250	5.53888e-05	18.0705	16.9073	16.2301	17.1125	18.0083	15.0445	-0.895718	-1.77817	-2.96375	0.0622702	-1.10096	0.156341	0.00690624	1.71876e-05	0.916774	0.0714545
con18882	GGCTGCCATTTGTACTTGGT	89	250	0.843182	23.6402	23.4173	23.6001	23.082	23.6532	23.338	-0.571229	-0.0531039	-0.315162	-0.0130164	-0.235933	0.267625	0.917161	0.520372	0.978755	0.629916
con19300	CAGCTGCAAAGTCCACAAAA	102	250	0.00239856	18.8717	18.38	19.9214	19.268	18.8146	20.9643	0.453432	1.10686	2.14975	0.0571536	-0.434599	0.499096	0.104622	0.00183511	0.928854	0.498634
con21444	GGTGGAAAAGGTTTGGGTTT	104	250	3.13168e-07	21.2704	21.5171	19.5966	19.2997	18.8127	18.8987	0.486928	0.78386	0.0859197	2.45763	2.70438	0.331016	0.121704	0.856844	9.81684e-06	2.0764e-06
